# Supplementary material for: Immunometabolic alterations in type 2 diabetes mellitus revealed by single-cell RNA sequencing: insights into subtypes and therapeutic targets
Source: Front Immunol. 2025 Jan 14;15:1537909. doi: 10.3389/fimmu.2024.1537909 (PMC11772204; doi:10.3389/fimmu.2024.1537909)
Supplement: Supplementary Table 1 — Cell-cell interactions between T cells and monocytes in Subtype A. [file DataSheet1.csv]

	source	target	ligand	receptor	prob	pval	interaction_name	interaction_name_2	pathway_name	annotation	evidence
1	Memory CD4+ T Cells	Central Memory CD8+ T Cells	MIF	CD74_CXCR4	0.00165396604035585	0.03	MIF_CD74_CXCR4	MIF - (CD74+CXCR4)	MIF	Secreted Signaling	PMID: 29637711; PMID: 24760155
2	Memory CD8+ T Cells	Central Memory CD8+ T Cells	MIF	CD74_CXCR4	0.00167951808219662	0.01	MIF_CD74_CXCR4	MIF - (CD74+CXCR4)	MIF	Secreted Signaling	PMID: 29637711; PMID: 24760155
3	Regulatory CD4+ T Cells	Central Memory CD8+ T Cells	MIF	CD74_CXCR4	0.0017102332043315	0	MIF_CD74_CXCR4	MIF - (CD74+CXCR4)	MIF	Secreted Signaling	PMID: 29637711; PMID: 24760155
4	Central Memory CD8+ T Cells	Cytotoxic CD8+ T Cells	MIF	CD74_CXCR4	0.00182569427521224	0	MIF_CD74_CXCR4	MIF - (CD74+CXCR4)	MIF	Secreted Signaling	PMID: 29637711; PMID: 24760155
5	Cytotoxic CD8+ T Cells	Cytotoxic CD8+ T Cells	MIF	CD74_CXCR4	0.00180439019872653	0	MIF_CD74_CXCR4	MIF - (CD74+CXCR4)	MIF	Secreted Signaling	PMID: 29637711; PMID: 24760155
6	Gamma Delta T Cells	Cytotoxic CD8+ T Cells	MIF	CD74_CXCR4	0.00185251437250425	0	MIF_CD74_CXCR4	MIF - (CD74+CXCR4)	MIF	Secreted Signaling	PMID: 29637711; PMID: 24760155
7	Memory CD4+ T Cells	Cytotoxic CD8+ T Cells	MIF	CD74_CXCR4	0.00189341705953912	0	MIF_CD74_CXCR4	MIF - (CD74+CXCR4)	MIF	Secreted Signaling	PMID: 29637711; PMID: 24760155
8	Memory CD8+ T Cells	Cytotoxic CD8+ T Cells	MIF	CD74_CXCR4	0.00192159303552329	0	MIF_CD74_CXCR4	MIF - (CD74+CXCR4)	MIF	Secreted Signaling	PMID: 29637711; PMID: 24760155
9	Naive CD4+ T Cells	Cytotoxic CD8+ T Cells	MIF	CD74_CXCR4	0.00183901534943842	0	MIF_CD74_CXCR4	MIF - (CD74+CXCR4)	MIF	Secreted Signaling	PMID: 29637711; PMID: 24760155
10	Naive CD8+ T Cells	Cytotoxic CD8+ T Cells	MIF	CD74_CXCR4	0.00174959528821653	0	MIF_CD74_CXCR4	MIF - (CD74+CXCR4)	MIF	Secreted Signaling	PMID: 29637711; PMID: 24760155
11	Regulatory CD4+ T Cells	Cytotoxic CD8+ T Cells	MIF	CD74_CXCR4	0.00195542060230944	0	MIF_CD74_CXCR4	MIF - (CD74+CXCR4)	MIF	Secreted Signaling	PMID: 29637711; PMID: 24760155
12	Central Memory CD8+ T Cells	Gamma Delta T Cells	MIF	CD74_CXCR4	0.0017727554086093	0	MIF_CD74_CXCR4	MIF - (CD74+CXCR4)	MIF	Secreted Signaling	PMID: 29637711; PMID: 24760155
13	Cytotoxic CD8+ T Cells	Gamma Delta T Cells	MIF	CD74_CXCR4	0.00175190099720543	0	MIF_CD74_CXCR4	MIF - (CD74+CXCR4)	MIF	Secreted Signaling	PMID: 29637711; PMID: 24760155
14	Gamma Delta T Cells	Gamma Delta T Cells	MIF	CD74_CXCR4	0.00179901510474509	0	MIF_CD74_CXCR4	MIF - (CD74+CXCR4)	MIF	Secreted Signaling	PMID: 29637711; PMID: 24760155
15	Memory CD4+ T Cells	Gamma Delta T Cells	MIF	CD74_CXCR4	0.00183907535519741	0	MIF_CD74_CXCR4	MIF - (CD74+CXCR4)	MIF	Secreted Signaling	PMID: 29637711; PMID: 24760155
16	Memory CD8+ T Cells	Gamma Delta T Cells	MIF	CD74_CXCR4	0.00186667960392148	0	MIF_CD74_CXCR4	MIF - (CD74+CXCR4)	MIF	Secreted Signaling	PMID: 29637711; PMID: 24760155
17	Naive CD4+ T Cells	Gamma Delta T Cells	MIF	CD74_CXCR4	0.00178579734842124	0	MIF_CD74_CXCR4	MIF - (CD74+CXCR4)	MIF	Secreted Signaling	PMID: 29637711; PMID: 24760155
18	Naive CD8+ T Cells	Gamma Delta T Cells	MIF	CD74_CXCR4	0.00169828101864397	0	MIF_CD74_CXCR4	MIF - (CD74+CXCR4)	MIF	Secreted Signaling	PMID: 29637711; PMID: 24760155
19	Regulatory CD4+ T Cells	Gamma Delta T Cells	MIF	CD74_CXCR4	0.00189983002468495	0	MIF_CD74_CXCR4	MIF - (CD74+CXCR4)	MIF	Secreted Signaling	PMID: 29637711; PMID: 24760155
20	Central Memory CD8+ T Cells	Memory CD4+ T Cells	MIF	CD74_CXCR4	0.00169272733259163	0	MIF_CD74_CXCR4	MIF - (CD74+CXCR4)	MIF	Secreted Signaling	PMID: 29637711; PMID: 24760155
21	Cytotoxic CD8+ T Cells	Memory CD4+ T Cells	MIF	CD74_CXCR4	0.00167257179972549	0.03	MIF_CD74_CXCR4	MIF - (CD74+CXCR4)	MIF	Secreted Signaling	PMID: 29637711; PMID: 24760155
22	Gamma Delta T Cells	Memory CD4+ T Cells	MIF	CD74_CXCR4	0.00171811532355977	0	MIF_CD74_CXCR4	MIF - (CD74+CXCR4)	MIF	Secreted Signaling	PMID: 29637711; PMID: 24760155
23	Memory CD4+ T Cells	Memory CD4+ T Cells	MIF	CD74_CXCR4	0.00175686362207774	0	MIF_CD74_CXCR4	MIF - (CD74+CXCR4)	MIF	Secreted Signaling	PMID: 29637711; PMID: 24760155
24	Memory CD8+ T Cells	Memory CD4+ T Cells	MIF	CD74_CXCR4	0.00178357641801532	0	MIF_CD74_CXCR4	MIF - (CD74+CXCR4)	MIF	Secreted Signaling	PMID: 29637711; PMID: 24760155
25	Naive CD4+ T Cells	Memory CD4+ T Cells	MIF	CD74_CXCR4	0.00170533517890524	0	MIF_CD74_CXCR4	MIF - (CD74+CXCR4)	MIF	Secreted Signaling	PMID: 29637711; PMID: 24760155
26	Regulatory CD4+ T Cells	Memory CD4+ T Cells	MIF	CD74_CXCR4	0.00181566984301589	0	MIF_CD74_CXCR4	MIF - (CD74+CXCR4)	MIF	Secreted Signaling	PMID: 29637711; PMID: 24760155
27	Central Memory CD8+ T Cells	Memory CD8+ T Cells	MIF	CD74_CXCR4	0.00169236599837374	0.01	MIF_CD74_CXCR4	MIF - (CD74+CXCR4)	MIF	Secreted Signaling	PMID: 29637711; PMID: 24760155
28	Cytotoxic CD8+ T Cells	Memory CD8+ T Cells	MIF	CD74_CXCR4	0.00167221367317986	0	MIF_CD74_CXCR4	MIF - (CD74+CXCR4)	MIF	Secreted Signaling	PMID: 29637711; PMID: 24760155
29	Gamma Delta T Cells	Memory CD8+ T Cells	MIF	CD74_CXCR4	0.00171774998649646	0	MIF_CD74_CXCR4	MIF - (CD74+CXCR4)	MIF	Secreted Signaling	PMID: 29637711; PMID: 24760155
30	Memory CD4+ T Cells	Memory CD8+ T Cells	MIF	CD74_CXCR4	0.00175649225640162	0	MIF_CD74_CXCR4	MIF - (CD74+CXCR4)	MIF	Secreted Signaling	PMID: 29637711; PMID: 24760155
31	Memory CD8+ T Cells	Memory CD8+ T Cells	MIF	CD74_CXCR4	0.0017832009530481	0	MIF_CD74_CXCR4	MIF - (CD74+CXCR4)	MIF	Secreted Signaling	PMID: 29637711; PMID: 24760155
32	Naive CD4+ T Cells	Memory CD8+ T Cells	MIF	CD74_CXCR4	0.00170497185161451	0.01	MIF_CD74_CXCR4	MIF - (CD74+CXCR4)	MIF	Secreted Signaling	PMID: 29637711; PMID: 24760155
33	Regulatory CD4+ T Cells	Memory CD8+ T Cells	MIF	CD74_CXCR4	0.00181528951435101	0	MIF_CD74_CXCR4	MIF - (CD74+CXCR4)	MIF	Secreted Signaling	PMID: 29637711; PMID: 24760155
34	Central Memory CD8+ T Cells	Classical Monocytes	MIF	CD74_CD44	0.00160187679149551	0	MIF_CD74_CD44	MIF - (CD74+CD44)	MIF	Secreted Signaling	PMID: 29637711; PMID: 26175090
35	Cytotoxic CD8+ T Cells	Classical Monocytes	MIF	CD74_CD44	0.00158254252685727	0	MIF_CD74_CD44	MIF - (CD74+CD44)	MIF	Secreted Signaling	PMID: 29637711; PMID: 26175090
36	Gamma Delta T Cells	Classical Monocytes	MIF	CD74_CD44	0.00162623936989384	0	MIF_CD74_CD44	MIF - (CD74+CD44)	MIF	Secreted Signaling	PMID: 29637711; PMID: 26175090
37	Memory CD4+ T Cells	Classical Monocytes	MIF	CD74_CD44	0.00166344212418053	0	MIF_CD74_CD44	MIF - (CD74+CD44)	MIF	Secreted Signaling	PMID: 29637711; PMID: 26175090
38	Memory CD8+ T Cells	Classical Monocytes	MIF	CD74_CD44	0.00168910315483351	0	MIF_CD74_CD44	MIF - (CD74+CD44)	MIF	Secreted Signaling	PMID: 29637711; PMID: 26175090
39	Naive CD4+ T Cells	Classical Monocytes	MIF	CD74_CD44	0.00161397414813812	0	MIF_CD74_CD44	MIF - (CD74+CD44)	MIF	Secreted Signaling	PMID: 29637711; PMID: 26175090
40	Naive CD8+ T Cells	Classical Monocytes	MIF	CD74_CD44	0.00153288599671659	0	MIF_CD74_CD44	MIF - (CD74+CD44)	MIF	Secreted Signaling	PMID: 29637711; PMID: 26175090
41	Regulatory CD4+ T Cells	Classical Monocytes	MIF	CD74_CD44	0.00171994778401778	0	MIF_CD74_CD44	MIF - (CD74+CD44)	MIF	Secreted Signaling	PMID: 29637711; PMID: 26175090
42	Central Memory CD8+ T Cells	Intermediate Monocytes	MIF	CD74_CD44	0.00159770491053913	0	MIF_CD74_CD44	MIF - (CD74+CD44)	MIF	Secreted Signaling	PMID: 29637711; PMID: 26175090
43	Cytotoxic CD8+ T Cells	Intermediate Monocytes	MIF	CD74_CD44	0.0015784090704062	0	MIF_CD74_CD44	MIF - (CD74+CD44)	MIF	Secreted Signaling	PMID: 29637711; PMID: 26175090
44	Gamma Delta T Cells	Intermediate Monocytes	MIF	CD74_CD44	0.00162201948657961	0	MIF_CD74_CD44	MIF - (CD74+CD44)	MIF	Secreted Signaling	PMID: 29637711; PMID: 26175090
45	Memory CD4+ T Cells	Intermediate Monocytes	MIF	CD74_CD44	0.00165914983266728	0	MIF_CD74_CD44	MIF - (CD74+CD44)	MIF	Secreted Signaling	PMID: 29637711; PMID: 26175090
46	Memory CD8+ T Cells	Intermediate Monocytes	MIF	CD74_CD44	0.00168476154829241	0	MIF_CD74_CD44	MIF - (CD74+CD44)	MIF	Secreted Signaling	PMID: 29637711; PMID: 26175090
47	Naive CD4+ T Cells	Intermediate Monocytes	MIF	CD74_CD44	0.00160977837349207	0	MIF_CD74_CD44	MIF - (CD74+CD44)	MIF	Secreted Signaling	PMID: 29637711; PMID: 26175090
48	Naive CD8+ T Cells	Intermediate Monocytes	MIF	CD74_CD44	0.00152885256304201	0	MIF_CD74_CD44	MIF - (CD74+CD44)	MIF	Secreted Signaling	PMID: 29637711; PMID: 26175090
49	Regulatory CD4+ T Cells	Intermediate Monocytes	MIF	CD74_CD44	0.00171554758068925	0	MIF_CD74_CD44	MIF - (CD74+CD44)	MIF	Secreted Signaling	PMID: 29637711; PMID: 26175090
50	Central Memory CD8+ T Cells	Memory CD4+ T Cells	MIF	CD74_CD44	0.00154756088598355	0	MIF_CD74_CD44	MIF - (CD74+CD44)	MIF	Secreted Signaling	PMID: 29637711; PMID: 26175090
51	Cytotoxic CD8+ T Cells	Memory CD4+ T Cells	MIF	CD74_CD44	0.00152873177823269	0	MIF_CD74_CD44	MIF - (CD74+CD44)	MIF	Secreted Signaling	PMID: 29637711; PMID: 26175090
52	Gamma Delta T Cells	Memory CD4+ T Cells	MIF	CD74_CD44	0.00157129220696218	0	MIF_CD74_CD44	MIF - (CD74+CD44)	MIF	Secreted Signaling	PMID: 29637711; PMID: 26175090
53	Memory CD4+ T Cells	Memory CD4+ T Cells	MIF	CD74_CD44	0.00160754236072463	0	MIF_CD74_CD44	MIF - (CD74+CD44)	MIF	Secreted Signaling	PMID: 29637711; PMID: 26175090
54	Memory CD8+ T Cells	Memory CD4+ T Cells	MIF	CD74_CD44	0.00163255432721559	0	MIF_CD74_CD44	MIF - (CD74+CD44)	MIF	Secreted Signaling	PMID: 29637711; PMID: 26175090
55	Naive CD4+ T Cells	Memory CD4+ T Cells	MIF	CD74_CD44	0.00155934405308024	0	MIF_CD74_CD44	MIF - (CD74+CD44)	MIF	Secreted Signaling	PMID: 29637711; PMID: 26175090
56	Naive CD8+ T Cells	Memory CD4+ T Cells	MIF	CD74_CD44	0.00148038962489612	0	MIF_CD74_CD44	MIF - (CD74+CD44)	MIF	Secreted Signaling	PMID: 29637711; PMID: 26175090
57	Regulatory CD4+ T Cells	Memory CD4+ T Cells	MIF	CD74_CD44	0.00166262743039964	0	MIF_CD74_CD44	MIF - (CD74+CD44)	MIF	Secreted Signaling	PMID: 29637711; PMID: 26175090
58	Gamma Delta T Cells	Memory CD8+ T Cells	MIF	CD74_CD44	0.00137863433863385	0.02	MIF_CD74_CD44	MIF - (CD74+CD44)	MIF	Secreted Signaling	PMID: 29637711; PMID: 26175090
59	Memory CD4+ T Cells	Memory CD8+ T Cells	MIF	CD74_CD44	0.00141137706109445	0	MIF_CD74_CD44	MIF - (CD74+CD44)	MIF	Secreted Signaling	PMID: 29637711; PMID: 26175090
60	Memory CD8+ T Cells	Memory CD8+ T Cells	MIF	CD74_CD44	0.00143399434413689	0	MIF_CD74_CD44	MIF - (CD74+CD44)	MIF	Secreted Signaling	PMID: 29637711; PMID: 26175090
61	Naive CD4+ T Cells	Memory CD8+ T Cells	MIF	CD74_CD44	0.00136785177074824	0.02	MIF_CD74_CD44	MIF - (CD74+CD44)	MIF	Secreted Signaling	PMID: 29637711; PMID: 26175090
62	Regulatory CD4+ T Cells	Memory CD8+ T Cells	MIF	CD74_CD44	0.00146121569016274	0	MIF_CD74_CD44	MIF - (CD74+CD44)	MIF	Secreted Signaling	PMID: 29637711; PMID: 26175090
63	Central Memory CD8+ T Cells	Non-Classical Monocytes	MIF	CD74_CD44	0.00166098443087759	0	MIF_CD74_CD44	MIF - (CD74+CD44)	MIF	Secreted Signaling	PMID: 29637711; PMID: 26175090
64	Cytotoxic CD8+ T Cells	Non-Classical Monocytes	MIF	CD74_CD44	0.00164111247802899	0	MIF_CD74_CD44	MIF - (CD74+CD44)	MIF	Secreted Signaling	PMID: 29637711; PMID: 26175090
65	Gamma Delta T Cells	Non-Classical Monocytes	MIF	CD74_CD44	0.00168601847651619	0	MIF_CD74_CD44	MIF - (CD74+CD44)	MIF	Secreted Signaling	PMID: 29637711; PMID: 26175090
66	Memory CD4+ T Cells	Non-Classical Monocytes	MIF	CD74_CD44	0.00172423356156598	0	MIF_CD74_CD44	MIF - (CD74+CD44)	MIF	Secreted Signaling	PMID: 29637711; PMID: 26175090
67	Memory CD8+ T Cells	Non-Classical Monocytes	MIF	CD74_CD44	0.00175058368640676	0	MIF_CD74_CD44	MIF - (CD74+CD44)	MIF	Secreted Signaling	PMID: 29637711; PMID: 26175090
68	Naive CD4+ T Cells	Non-Classical Monocytes	MIF	CD74_CD44	0.00167341605217779	0	MIF_CD74_CD44	MIF - (CD74+CD44)	MIF	Secreted Signaling	PMID: 29637711; PMID: 26175090
69	Naive CD8+ T Cells	Non-Classical Monocytes	MIF	CD74_CD44	0.00159005548561197	0	MIF_CD74_CD44	MIF - (CD74+CD44)	MIF	Secreted Signaling	PMID: 29637711; PMID: 26175090
70	Regulatory CD4+ T Cells	Non-Classical Monocytes	MIF	CD74_CD44	0.00178224670338829	0	MIF_CD74_CD44	MIF - (CD74+CD44)	MIF	Secreted Signaling	PMID: 29637711; PMID: 26175090
71	Central Memory CD8+ T Cells	Central Memory CD8+ T Cells	IL16	CD4	7.15051616734806e-05	0	IL16_CD4	IL16 - CD4	IL16	Secreted Signaling	KEGG: hsa04060
72	Central Memory CD8+ T Cells	Classical Monocytes	IL16	CD4	0.000107269207355155	0	IL16_CD4	IL16 - CD4	IL16	Secreted Signaling	KEGG: hsa04060
73	Cytotoxic CD8+ T Cells	Classical Monocytes	IL16	CD4	4.41894042001256e-05	0	IL16_CD4	IL16 - CD4	IL16	Secreted Signaling	KEGG: hsa04060
74	Gamma Delta T Cells	Classical Monocytes	IL16	CD4	4.56320110349599e-05	0	IL16_CD4	IL16 - CD4	IL16	Secreted Signaling	KEGG: hsa04060
75	Memory CD4+ T Cells	Classical Monocytes	IL16	CD4	4.94364433036419e-05	0	IL16_CD4	IL16 - CD4	IL16	Secreted Signaling	KEGG: hsa04060
76	Memory CD8+ T Cells	Classical Monocytes	IL16	CD4	4.57012078415156e-05	0	IL16_CD4	IL16 - CD4	IL16	Secreted Signaling	KEGG: hsa04060
77	Naive CD4+ T Cells	Classical Monocytes	IL16	CD4	4.73457503023575e-05	0	IL16_CD4	IL16 - CD4	IL16	Secreted Signaling	KEGG: hsa04060
78	Naive CD8+ T Cells	Classical Monocytes	IL16	CD4	4.51128210475383e-05	0	IL16_CD4	IL16 - CD4	IL16	Secreted Signaling	KEGG: hsa04060
79	Regulatory CD4+ T Cells	Classical Monocytes	IL16	CD4	4.49614348655318e-05	0	IL16_CD4	IL16 - CD4	IL16	Secreted Signaling	KEGG: hsa04060
80	Central Memory CD8+ T Cells	Intermediate Monocytes	IL16	CD4	0.000130218449037909	0	IL16_CD4	IL16 - CD4	IL16	Secreted Signaling	KEGG: hsa04060
81	Cytotoxic CD8+ T Cells	Intermediate Monocytes	IL16	CD4	5.3732208162472e-05	0	IL16_CD4	IL16 - CD4	IL16	Secreted Signaling	KEGG: hsa04060
82	Gamma Delta T Cells	Intermediate Monocytes	IL16	CD4	5.54842465193779e-05	0	IL16_CD4	IL16 - CD4	IL16	Secreted Signaling	KEGG: hsa04060
83	Memory CD4+ T Cells	Intermediate Monocytes	IL16	CD4	6.01040725385846e-05	0	IL16_CD4	IL16 - CD4	IL16	Secreted Signaling	KEGG: hsa04060
84	Memory CD8+ T Cells	Intermediate Monocytes	IL16	CD4	5.55682823367059e-05	0	IL16_CD4	IL16 - CD4	IL16	Secreted Signaling	KEGG: hsa04060
85	Naive CD4+ T Cells	Intermediate Monocytes	IL16	CD4	5.75654012108485e-05	0	IL16_CD4	IL16 - CD4	IL16	Secreted Signaling	KEGG: hsa04060
86	Naive CD8+ T Cells	Intermediate Monocytes	IL16	CD4	5.48537083268102e-05	0	IL16_CD4	IL16 - CD4	IL16	Secreted Signaling	KEGG: hsa04060
87	Regulatory CD4+ T Cells	Intermediate Monocytes	IL16	CD4	5.46698518321939e-05	0	IL16_CD4	IL16 - CD4	IL16	Secreted Signaling	KEGG: hsa04060
88	Central Memory CD8+ T Cells	Memory CD4+ T Cells	IL16	CD4	0.000109951608586909	0	IL16_CD4	IL16 - CD4	IL16	Secreted Signaling	KEGG: hsa04060
89	Cytotoxic CD8+ T Cells	Memory CD4+ T Cells	IL16	CD4	4.53031762017484e-05	0	IL16_CD4	IL16 - CD4	IL16	Secreted Signaling	KEGG: hsa04060
90	Gamma Delta T Cells	Memory CD4+ T Cells	IL16	CD4	4.67819362984564e-05	0	IL16_CD4	IL16 - CD4	IL16	Secreted Signaling	KEGG: hsa04060
91	Memory CD4+ T Cells	Memory CD4+ T Cells	IL16	CD4	5.06816489476345e-05	0	IL16_CD4	IL16 - CD4	IL16	Secreted Signaling	KEGG: hsa04060
92	Memory CD8+ T Cells	Memory CD4+ T Cells	IL16	CD4	4.68528669218015e-05	0	IL16_CD4	IL16 - CD4	IL16	Secreted Signaling	KEGG: hsa04060
93	Naive CD4+ T Cells	Memory CD4+ T Cells	IL16	CD4	4.85386066942091e-05	0	IL16_CD4	IL16 - CD4	IL16	Secreted Signaling	KEGG: hsa04060
94	Naive CD8+ T Cells	Memory CD4+ T Cells	IL16	CD4	4.62497363644854e-05	0	IL16_CD4	IL16 - CD4	IL16	Secreted Signaling	KEGG: hsa04060
95	Regulatory CD4+ T Cells	Memory CD4+ T Cells	IL16	CD4	4.60945564040216e-05	0	IL16_CD4	IL16 - CD4	IL16	Secreted Signaling	KEGG: hsa04060
96	Central Memory CD8+ T Cells	Naive CD4+ T Cells	IL16	CD4	0.000110784588751303	0	IL16_CD4	IL16 - CD4	IL16	Secreted Signaling	KEGG: hsa04060
97	Cytotoxic CD8+ T Cells	Naive CD4+ T Cells	IL16	CD4	4.56491293527157e-05	0	IL16_CD4	IL16 - CD4	IL16	Secreted Signaling	KEGG: hsa04060
98	Gamma Delta T Cells	Naive CD4+ T Cells	IL16	CD4	4.71391170872469e-05	0	IL16_CD4	IL16 - CD4	IL16	Secreted Signaling	KEGG: hsa04060
99	Memory CD4+ T Cells	Naive CD4+ T Cells	IL16	CD4	5.10684190697918e-05	0	IL16_CD4	IL16 - CD4	IL16	Secreted Signaling	KEGG: hsa04060
100	Memory CD8+ T Cells	Naive CD4+ T Cells	IL16	CD4	4.72105861557284e-05	0	IL16_CD4	IL16 - CD4	IL16	Secreted Signaling	KEGG: hsa04060
101	Naive CD4+ T Cells	Naive CD4+ T Cells	IL16	CD4	4.89091198626134e-05	0	IL16_CD4	IL16 - CD4	IL16	Secreted Signaling	KEGG: hsa04060
102	Naive CD8+ T Cells	Naive CD4+ T Cells	IL16	CD4	4.66028768422436e-05	0	IL16_CD4	IL16 - CD4	IL16	Secreted Signaling	KEGG: hsa04060
103	Regulatory CD4+ T Cells	Naive CD4+ T Cells	IL16	CD4	4.64465186996531e-05	0	IL16_CD4	IL16 - CD4	IL16	Secreted Signaling	KEGG: hsa04060
104	Central Memory CD8+ T Cells	Non-Classical Monocytes	IL16	CD4	0.000123706402549978	0	IL16_CD4	IL16 - CD4	IL16	Secreted Signaling	KEGG: hsa04060
105	Cytotoxic CD8+ T Cells	Non-Classical Monocytes	IL16	CD4	5.10211422291542e-05	0	IL16_CD4	IL16 - CD4	IL16	Secreted Signaling	KEGG: hsa04060
106	Gamma Delta T Cells	Non-Classical Monocytes	IL16	CD4	5.26853484776432e-05	0	IL16_CD4	IL16 - CD4	IL16	Secreted Signaling	KEGG: hsa04060
107	Memory CD4+ T Cells	Non-Classical Monocytes	IL16	CD4	5.70737480515791e-05	0	IL16_CD4	IL16 - CD4	IL16	Secreted Signaling	KEGG: hsa04060
108	Memory CD8+ T Cells	Non-Classical Monocytes	IL16	CD4	5.27651723637369e-05	0	IL16_CD4	IL16 - CD4	IL16	Secreted Signaling	KEGG: hsa04060
109	Naive CD4+ T Cells	Non-Classical Monocytes	IL16	CD4	5.46622185685052e-05	0	IL16_CD4	IL16 - CD4	IL16	Secreted Signaling	KEGG: hsa04060
110	Naive CD8+ T Cells	Non-Classical Monocytes	IL16	CD4	5.20864159099779e-05	0	IL16_CD4	IL16 - CD4	IL16	Secreted Signaling	KEGG: hsa04060
111	Regulatory CD4+ T Cells	Non-Classical Monocytes	IL16	CD4	5.19117760664025e-05	0	IL16_CD4	IL16 - CD4	IL16	Secreted Signaling	KEGG: hsa04060
112	Central Memory CD8+ T Cells	Regulatory CD4+ T Cells	IL16	CD4	0.000106258889800872	0	IL16_CD4	IL16 - CD4	IL16	Secreted Signaling	KEGG: hsa04060
113	Cytotoxic CD8+ T Cells	Regulatory CD4+ T Cells	IL16	CD4	4.37700173241623e-05	0.02	IL16_CD4	IL16 - CD4	IL16	Secreted Signaling	KEGG: hsa04060
114	Gamma Delta T Cells	Regulatory CD4+ T Cells	IL16	CD4	4.51990081406951e-05	0	IL16_CD4	IL16 - CD4	IL16	Secreted Signaling	KEGG: hsa04060
115	Memory CD4+ T Cells	Regulatory CD4+ T Cells	IL16	CD4	4.89675551744105e-05	0	IL16_CD4	IL16 - CD4	IL16	Secreted Signaling	KEGG: hsa04060
116	Memory CD8+ T Cells	Regulatory CD4+ T Cells	IL16	CD4	4.52675519540934e-05	0	IL16_CD4	IL16 - CD4	IL16	Secreted Signaling	KEGG: hsa04060
117	Naive CD4+ T Cells	Regulatory CD4+ T Cells	IL16	CD4	4.68965784974551e-05	0	IL16_CD4	IL16 - CD4	IL16	Secreted Signaling	KEGG: hsa04060
118	Naive CD8+ T Cells	Regulatory CD4+ T Cells	IL16	CD4	4.46847179702035e-05	0	IL16_CD4	IL16 - CD4	IL16	Secreted Signaling	KEGG: hsa04060
119	Regulatory CD4+ T Cells	Regulatory CD4+ T Cells	IL16	CD4	4.45347606001402e-05	0.02	IL16_CD4	IL16 - CD4	IL16	Secreted Signaling	KEGG: hsa04060
120	Central Memory CD8+ T Cells	Intermediate Monocytes	IFNG	IFNGR1_IFNGR2	3.27300517064265e-05	0	IFNG_IFNGR1_IFNGR2	IFNG - (IFNGR1+IFNGR2)	IFN-II	Secreted Signaling	KEGG: hsa04060
121	Cytotoxic CD8+ T Cells	Intermediate Monocytes	IFNG	IFNGR1_IFNGR2	5.57956098727544e-05	0	IFNG_IFNGR1_IFNGR2	IFNG - (IFNGR1+IFNGR2)	IFN-II	Secreted Signaling	KEGG: hsa04060
122	Central Memory CD8+ T Cells	Non-Classical Monocytes	IFNG	IFNGR1_IFNGR2	5.32097121210314e-05	0	IFNG_IFNGR1_IFNGR2	IFNG - (IFNGR1+IFNGR2)	IFN-II	Secreted Signaling	KEGG: hsa04060
123	Cytotoxic CD8+ T Cells	Non-Classical Monocytes	IFNG	IFNGR1_IFNGR2	9.05489624142712e-05	0	IFNG_IFNGR1_IFNGR2	IFNG - (IFNGR1+IFNGR2)	IFN-II	Secreted Signaling	KEGG: hsa04060
124	Regulatory CD4+ T Cells	Central Memory CD8+ T Cells	CD40LG	ITGAM_ITGB2	8.15424866422972e-05	0	CD40LG_ITGAM_ITGB2	CD40LG - (ITGAM+ITGB2)	CD40	Secreted Signaling	PMID: 28676852
125	Regulatory CD4+ T Cells	Classical Monocytes	CD40LG	ITGAM_ITGB2	0.000105874840429102	0	CD40LG_ITGAM_ITGB2	CD40LG - (ITGAM+ITGB2)	CD40	Secreted Signaling	PMID: 28676852
126	Intermediate Monocytes	Central Memory CD8+ T Cells	RETN	CAP1	0.000147162720259911	0	RETN_CAP1	RETN - CAP1	RESISTIN	Secreted Signaling	PMID: 30809105
127	Intermediate Monocytes	Classical Monocytes	RETN	CAP1	0.000150003566845604	0	RETN_CAP1	RETN - CAP1	RESISTIN	Secreted Signaling	PMID: 30809105
128	Intermediate Monocytes	Cytotoxic CD8+ T Cells	RETN	CAP1	0.000122834312840887	0	RETN_CAP1	RETN - CAP1	RESISTIN	Secreted Signaling	PMID: 30809105
129	Intermediate Monocytes	Gamma Delta T Cells	RETN	CAP1	0.000126361356374178	0	RETN_CAP1	RETN - CAP1	RESISTIN	Secreted Signaling	PMID: 30809105
130	Intermediate Monocytes	Intermediate Monocytes	RETN	CAP1	0.000207660169678322	0	RETN_CAP1	RETN - CAP1	RESISTIN	Secreted Signaling	PMID: 30809105
131	Intermediate Monocytes	Memory CD4+ T Cells	RETN	CAP1	0.000127727198542931	0	RETN_CAP1	RETN - CAP1	RESISTIN	Secreted Signaling	PMID: 30809105
132	Intermediate Monocytes	Memory CD8+ T Cells	RETN	CAP1	4.28199709790639e-05	0	RETN_CAP1	RETN - CAP1	RESISTIN	Secreted Signaling	PMID: 30809105
133	Intermediate Monocytes	Naive CD4+ T Cells	RETN	CAP1	4.0606545401781e-05	0	RETN_CAP1	RETN - CAP1	RESISTIN	Secreted Signaling	PMID: 30809105
134	Intermediate Monocytes	Naive CD8+ T Cells	RETN	CAP1	0.000103735450331349	0	RETN_CAP1	RETN - CAP1	RESISTIN	Secreted Signaling	PMID: 30809105
135	Intermediate Monocytes	Non-Classical Monocytes	RETN	CAP1	0.000228928433380853	0	RETN_CAP1	RETN - CAP1	RESISTIN	Secreted Signaling	PMID: 30809105
136	Intermediate Monocytes	Regulatory CD4+ T Cells	RETN	CAP1	4.04619142425626e-05	0	RETN_CAP1	RETN - CAP1	RESISTIN	Secreted Signaling	PMID: 30809105
137	Central Memory CD8+ T Cells	Central Memory CD8+ T Cells	GZMA	F2R	0.000140418542021074	0	GZMA_F2R	GZMA - F2R	PARs	Secreted Signaling	KEGG: hsa04080
138	Cytotoxic CD8+ T Cells	Central Memory CD8+ T Cells	GZMA	F2R	0.000149555002483149	0	GZMA_F2R	GZMA - F2R	PARs	Secreted Signaling	KEGG: hsa04080
139	Gamma Delta T Cells	Central Memory CD8+ T Cells	GZMA	F2R	0.000160186353476265	0	GZMA_F2R	GZMA - F2R	PARs	Secreted Signaling	KEGG: hsa04080
140	Memory CD8+ T Cells	Central Memory CD8+ T Cells	GZMA	F2R	0.000105236003220241	0	GZMA_F2R	GZMA - F2R	PARs	Secreted Signaling	KEGG: hsa04080
141	Central Memory CD8+ T Cells	Cytotoxic CD8+ T Cells	GZMA	F2R	0.000231055587775069	0	GZMA_F2R	GZMA - F2R	PARs	Secreted Signaling	KEGG: hsa04080
142	Cytotoxic CD8+ T Cells	Cytotoxic CD8+ T Cells	GZMA	F2R	0.000245910919334542	0	GZMA_F2R	GZMA - F2R	PARs	Secreted Signaling	KEGG: hsa04080
143	Gamma Delta T Cells	Cytotoxic CD8+ T Cells	GZMA	F2R	0.000263169745554651	0	GZMA_F2R	GZMA - F2R	PARs	Secreted Signaling	KEGG: hsa04080
144	Memory CD8+ T Cells	Cytotoxic CD8+ T Cells	GZMA	F2R	0.000173648912159335	0	GZMA_F2R	GZMA - F2R	PARs	Secreted Signaling	KEGG: hsa04080
145	Central Memory CD8+ T Cells	Classical Monocytes	ANXA1	FPR1	0.000387866118051798	0	ANXA1_FPR1	ANXA1 - FPR1	ANNEXIN	Secreted Signaling	PMID: 23230437
146	Classical Monocytes	Classical Monocytes	ANXA1	FPR1	0.000502482216214054	0	ANXA1_FPR1	ANXA1 - FPR1	ANNEXIN	Secreted Signaling	PMID: 23230437
147	Cytotoxic CD8+ T Cells	Classical Monocytes	ANXA1	FPR1	0.000436244613773202	0	ANXA1_FPR1	ANXA1 - FPR1	ANNEXIN	Secreted Signaling	PMID: 23230437
148	Gamma Delta T Cells	Classical Monocytes	ANXA1	FPR1	0.000409240913150253	0	ANXA1_FPR1	ANXA1 - FPR1	ANNEXIN	Secreted Signaling	PMID: 23230437
149	Intermediate Monocytes	Classical Monocytes	ANXA1	FPR1	0.00032829169786712	0	ANXA1_FPR1	ANXA1 - FPR1	ANNEXIN	Secreted Signaling	PMID: 23230437
150	Memory CD4+ T Cells	Classical Monocytes	ANXA1	FPR1	9.91158972716639e-05	0	ANXA1_FPR1	ANXA1 - FPR1	ANNEXIN	Secreted Signaling	PMID: 23230437
151	Memory CD8+ T Cells	Classical Monocytes	ANXA1	FPR1	0.000417811819123601	0	ANXA1_FPR1	ANXA1 - FPR1	ANNEXIN	Secreted Signaling	PMID: 23230437
152	Naive CD4+ T Cells	Classical Monocytes	ANXA1	FPR1	0.000238481373075558	0	ANXA1_FPR1	ANXA1 - FPR1	ANNEXIN	Secreted Signaling	PMID: 23230437
153	Naive CD8+ T Cells	Classical Monocytes	ANXA1	FPR1	0.000197646837852051	0	ANXA1_FPR1	ANXA1 - FPR1	ANNEXIN	Secreted Signaling	PMID: 23230437
154	Non-Classical Monocytes	Classical Monocytes	ANXA1	FPR1	0.000330356267330002	0	ANXA1_FPR1	ANXA1 - FPR1	ANNEXIN	Secreted Signaling	PMID: 23230437
155	Regulatory CD4+ T Cells	Classical Monocytes	ANXA1	FPR1	0.000498576393187177	0	ANXA1_FPR1	ANXA1 - FPR1	ANNEXIN	Secreted Signaling	PMID: 23230437
156	Central Memory CD8+ T Cells	Intermediate Monocytes	ANXA1	FPR1	0.000325365638754281	0	ANXA1_FPR1	ANXA1 - FPR1	ANNEXIN	Secreted Signaling	PMID: 23230437
157	Classical Monocytes	Intermediate Monocytes	ANXA1	FPR1	0.000422503269596425	0	ANXA1_FPR1	ANXA1 - FPR1	ANNEXIN	Secreted Signaling	PMID: 23230437
158	Cytotoxic CD8+ T Cells	Intermediate Monocytes	ANXA1	FPR1	0.000366311004730044	0	ANXA1_FPR1	ANXA1 - FPR1	ANNEXIN	Secreted Signaling	PMID: 23230437
159	Gamma Delta T Cells	Intermediate Monocytes	ANXA1	FPR1	0.000343446298092446	0	ANXA1_FPR1	ANXA1 - FPR1	ANNEXIN	Secreted Signaling	PMID: 23230437
160	Intermediate Monocytes	Intermediate Monocytes	ANXA1	FPR1	0.000275055769169452	0	ANXA1_FPR1	ANXA1 - FPR1	ANNEXIN	Secreted Signaling	PMID: 23230437
161	Memory CD4+ T Cells	Intermediate Monocytes	ANXA1	FPR1	8.26561593553513e-05	0	ANXA1_FPR1	ANXA1 - FPR1	ANNEXIN	Secreted Signaling	PMID: 23230437
162	Memory CD8+ T Cells	Intermediate Monocytes	ANXA1	FPR1	0.000350700759537998	0	ANXA1_FPR1	ANXA1 - FPR1	ANNEXIN	Secreted Signaling	PMID: 23230437
163	Naive CD4+ T Cells	Intermediate Monocytes	ANXA1	FPR1	0.000199443128394354	0	ANXA1_FPR1	ANXA1 - FPR1	ANNEXIN	Secreted Signaling	PMID: 23230437
164	Naive CD8+ T Cells	Intermediate Monocytes	ANXA1	FPR1	0.000165155459385082	0	ANXA1_FPR1	ANXA1 - FPR1	ANNEXIN	Secreted Signaling	PMID: 23230437
165	Non-Classical Monocytes	Intermediate Monocytes	ANXA1	FPR1	0.000276797223958894	0	ANXA1_FPR1	ANXA1 - FPR1	ANNEXIN	Secreted Signaling	PMID: 23230437
166	Regulatory CD4+ T Cells	Intermediate Monocytes	ANXA1	FPR1	0.000419185553637383	0	ANXA1_FPR1	ANXA1 - FPR1	ANNEXIN	Secreted Signaling	PMID: 23230437
167	Central Memory CD8+ T Cells	Non-Classical Monocytes	ANXA1	FPR1	0.000244615356899797	0	ANXA1_FPR1	ANXA1 - FPR1	ANNEXIN	Secreted Signaling	PMID: 23230437
168	Classical Monocytes	Non-Classical Monocytes	ANXA1	FPR1	0.000318612562232881	0	ANXA1_FPR1	ANXA1 - FPR1	ANNEXIN	Secreted Signaling	PMID: 23230437
169	Cytotoxic CD8+ T Cells	Non-Classical Monocytes	ANXA1	FPR1	0.000275751730357321	0	ANXA1_FPR1	ANXA1 - FPR1	ANNEXIN	Secreted Signaling	PMID: 23230437
170	Gamma Delta T Cells	Non-Classical Monocytes	ANXA1	FPR1	0.000258354727123868	0	ANXA1_FPR1	ANXA1 - FPR1	ANNEXIN	Secreted Signaling	PMID: 23230437
171	Intermediate Monocytes	Non-Classical Monocytes	ANXA1	FPR1	0.000206466834410789	0	ANXA1_FPR1	ANXA1 - FPR1	ANNEXIN	Secreted Signaling	PMID: 23230437
172	Memory CD4+ T Cells	Non-Classical Monocytes	ANXA1	FPR1	6.16743475672814e-05	0	ANXA1_FPR1	ANXA1 - FPR1	ANNEXIN	Secreted Signaling	PMID: 23230437
173	Memory CD8+ T Cells	Non-Classical Monocytes	ANXA1	FPR1	0.000263871712545576	0	ANXA1_FPR1	ANXA1 - FPR1	ANNEXIN	Secreted Signaling	PMID: 23230437
174	Naive CD4+ T Cells	Non-Classical Monocytes	ANXA1	FPR1	0.000149356761485241	0	ANXA1_FPR1	ANXA1 - FPR1	ANNEXIN	Secreted Signaling	PMID: 23230437
175	Naive CD8+ T Cells	Non-Classical Monocytes	ANXA1	FPR1	0.000123547884459966	0	ANXA1_FPR1	ANXA1 - FPR1	ANNEXIN	Secreted Signaling	PMID: 23230437
176	Non-Classical Monocytes	Non-Classical Monocytes	ANXA1	FPR1	0.000207785327473647	0	ANXA1_FPR1	ANXA1 - FPR1	ANNEXIN	Secreted Signaling	PMID: 23230437
177	Regulatory CD4+ T Cells	Non-Classical Monocytes	ANXA1	FPR1	0.000316077768505166	0	ANXA1_FPR1	ANXA1 - FPR1	ANNEXIN	Secreted Signaling	PMID: 23230437
178	Classical Monocytes	Central Memory CD8+ T Cells	LGALS9	PTPRC	0.000426924310433836	0	LGALS9_CD45	LGALS9 - CD45	GALECTIN	Secreted Signaling	PMID: 30120235
179	Intermediate Monocytes	Central Memory CD8+ T Cells	LGALS9	PTPRC	0.000993381201855675	0	LGALS9_CD45	LGALS9 - CD45	GALECTIN	Secreted Signaling	PMID: 30120235
180	Memory CD4+ T Cells	Central Memory CD8+ T Cells	LGALS9	PTPRC	0.000271485685168134	0	LGALS9_CD45	LGALS9 - CD45	GALECTIN	Secreted Signaling	PMID: 30120235
181	Non-Classical Monocytes	Central Memory CD8+ T Cells	LGALS9	PTPRC	0.00107139398307452	0	LGALS9_CD45	LGALS9 - CD45	GALECTIN	Secreted Signaling	PMID: 30120235
182	Classical Monocytes	Classical Monocytes	LGALS9	PTPRC	0.00025940526309467	0.01	LGALS9_CD45	LGALS9 - CD45	GALECTIN	Secreted Signaling	PMID: 30120235
183	Intermediate Monocytes	Classical Monocytes	LGALS9	PTPRC	0.000621209776833601	0	LGALS9_CD45	LGALS9 - CD45	GALECTIN	Secreted Signaling	PMID: 30120235
184	Memory CD4+ T Cells	Classical Monocytes	LGALS9	PTPRC	0.000163684752209201	0.03	LGALS9_CD45	LGALS9 - CD45	GALECTIN	Secreted Signaling	PMID: 30120235
185	Non-Classical Monocytes	Classical Monocytes	LGALS9	PTPRC	0.000672699028102917	0	LGALS9_CD45	LGALS9 - CD45	GALECTIN	Secreted Signaling	PMID: 30120235
186	Classical Monocytes	Cytotoxic CD8+ T Cells	LGALS9	PTPRC	0.0004543731572257	0	LGALS9_CD45	LGALS9 - CD45	GALECTIN	Secreted Signaling	PMID: 30120235
187	Intermediate Monocytes	Cytotoxic CD8+ T Cells	LGALS9	PTPRC	0.00105235988232783	0	LGALS9_CD45	LGALS9 - CD45	GALECTIN	Secreted Signaling	PMID: 30120235
188	Memory CD4+ T Cells	Cytotoxic CD8+ T Cells	LGALS9	PTPRC	0.000289309602873591	0	LGALS9_CD45	LGALS9 - CD45	GALECTIN	Secreted Signaling	PMID: 30120235
189	Non-Classical Monocytes	Cytotoxic CD8+ T Cells	LGALS9	PTPRC	0.00113428186280999	0	LGALS9_CD45	LGALS9 - CD45	GALECTIN	Secreted Signaling	PMID: 30120235
190	Classical Monocytes	Gamma Delta T Cells	LGALS9	PTPRC	0.000437898268329311	0	LGALS9_CD45	LGALS9 - CD45	GALECTIN	Secreted Signaling	PMID: 30120235
191	Intermediate Monocytes	Gamma Delta T Cells	LGALS9	PTPRC	0.00101702632544351	0	LGALS9_CD45	LGALS9 - CD45	GALECTIN	Secreted Signaling	PMID: 30120235
192	Memory CD4+ T Cells	Gamma Delta T Cells	LGALS9	PTPRC	0.000278606171835665	0	LGALS9_CD45	LGALS9 - CD45	GALECTIN	Secreted Signaling	PMID: 30120235
193	Non-Classical Monocytes	Gamma Delta T Cells	LGALS9	PTPRC	0.00109661596170626	0	LGALS9_CD45	LGALS9 - CD45	GALECTIN	Secreted Signaling	PMID: 30120235
194	Classical Monocytes	Intermediate Monocytes	LGALS9	PTPRC	0.000358205504371742	0	LGALS9_CD45	LGALS9 - CD45	GALECTIN	Secreted Signaling	PMID: 30120235
195	Intermediate Monocytes	Intermediate Monocytes	LGALS9	PTPRC	0.000843294577515643	0	LGALS9_CD45	LGALS9 - CD45	GALECTIN	Secreted Signaling	PMID: 30120235
196	Memory CD4+ T Cells	Intermediate Monocytes	LGALS9	PTPRC	0.00022706181954437	0.01	LGALS9_CD45	LGALS9 - CD45	GALECTIN	Secreted Signaling	PMID: 30120235
197	Non-Classical Monocytes	Intermediate Monocytes	LGALS9	PTPRC	0.000910997430120886	0	LGALS9_CD45	LGALS9 - CD45	GALECTIN	Secreted Signaling	PMID: 30120235
198	Classical Monocytes	Memory CD4+ T Cells	LGALS9	PTPRC	0.000421154088814239	0	LGALS9_CD45	LGALS9 - CD45	GALECTIN	Secreted Signaling	PMID: 30120235
199	Intermediate Monocytes	Memory CD4+ T Cells	LGALS9	PTPRC	0.000980913071734193	0	LGALS9_CD45	LGALS9 - CD45	GALECTIN	Secreted Signaling	PMID: 30120235
200	Memory CD4+ T Cells	Memory CD4+ T Cells	LGALS9	PTPRC	0.000267744570433081	0	LGALS9_CD45	LGALS9 - CD45	GALECTIN	Secreted Signaling	PMID: 30120235
201	Non-Classical Monocytes	Memory CD4+ T Cells	LGALS9	PTPRC	0.00105808918534636	0	LGALS9_CD45	LGALS9 - CD45	GALECTIN	Secreted Signaling	PMID: 30120235
202	Classical Monocytes	Memory CD8+ T Cells	LGALS9	PTPRC	0.000381605944419773	0	LGALS9_CD45	LGALS9 - CD45	GALECTIN	Secreted Signaling	PMID: 30120235
203	Intermediate Monocytes	Memory CD8+ T Cells	LGALS9	PTPRC	0.00089479789191278	0	LGALS9_CD45	LGALS9 - CD45	GALECTIN	Secreted Signaling	PMID: 30120235
204	Memory CD4+ T Cells	Memory CD8+ T Cells	LGALS9	PTPRC	0.000242157456084689	0.01	LGALS9_CD45	LGALS9 - CD45	GALECTIN	Secreted Signaling	PMID: 30120235
205	Non-Classical Monocytes	Memory CD8+ T Cells	LGALS9	PTPRC	0.000966097339860089	0	LGALS9_CD45	LGALS9 - CD45	GALECTIN	Secreted Signaling	PMID: 30120235
206	Classical Monocytes	Naive CD4+ T Cells	LGALS9	PTPRC	0.0003753202836928	0	LGALS9_CD45	LGALS9 - CD45	GALECTIN	Secreted Signaling	PMID: 30120235
207	Intermediate Monocytes	Naive CD4+ T Cells	LGALS9	PTPRC	0.000881003872949113	0	LGALS9_CD45	LGALS9 - CD45	GALECTIN	Secreted Signaling	PMID: 30120235
208	Memory CD4+ T Cells	Naive CD4+ T Cells	LGALS9	PTPRC	0.000238099356783867	0.01	LGALS9_CD45	LGALS9 - CD45	GALECTIN	Secreted Signaling	PMID: 30120235
209	Non-Classical Monocytes	Naive CD4+ T Cells	LGALS9	PTPRC	0.000951346070444977	0	LGALS9_CD45	LGALS9 - CD45	GALECTIN	Secreted Signaling	PMID: 30120235
210	Classical Monocytes	Naive CD8+ T Cells	LGALS9	PTPRC	0.00037422573394163	0	LGALS9_CD45	LGALS9 - CD45	GALECTIN	Secreted Signaling	PMID: 30120235
211	Intermediate Monocytes	Naive CD8+ T Cells	LGALS9	PTPRC	0.000878598831636221	0	LGALS9_CD45	LGALS9 - CD45	GALECTIN	Secreted Signaling	PMID: 30120235
212	Memory CD4+ T Cells	Naive CD8+ T Cells	LGALS9	PTPRC	0.000237392943783203	0.01	LGALS9_CD45	LGALS9 - CD45	GALECTIN	Secreted Signaling	PMID: 30120235
213	Non-Classical Monocytes	Naive CD8+ T Cells	LGALS9	PTPRC	0.000948773678213697	0	LGALS9_CD45	LGALS9 - CD45	GALECTIN	Secreted Signaling	PMID: 30120235
214	Classical Monocytes	Non-Classical Monocytes	LGALS9	PTPRC	0.000439846192249051	0	LGALS9_CD45	LGALS9 - CD45	GALECTIN	Secreted Signaling	PMID: 30120235
215	Intermediate Monocytes	Non-Classical Monocytes	LGALS9	PTPRC	0.00102121427341063	0	LGALS9_CD45	LGALS9 - CD45	GALECTIN	Secreted Signaling	PMID: 30120235
216	Memory CD4+ T Cells	Non-Classical Monocytes	LGALS9	PTPRC	0.000279870847481543	0	LGALS9_CD45	LGALS9 - CD45	GALECTIN	Secreted Signaling	PMID: 30120235
217	Non-Classical Monocytes	Non-Classical Monocytes	LGALS9	PTPRC	0.00110108185463052	0	LGALS9_CD45	LGALS9 - CD45	GALECTIN	Secreted Signaling	PMID: 30120235
218	Classical Monocytes	Regulatory CD4+ T Cells	LGALS9	PTPRC	0.000353843615808029	0	LGALS9_CD45	LGALS9 - CD45	GALECTIN	Secreted Signaling	PMID: 30120235
219	Intermediate Monocytes	Regulatory CD4+ T Cells	LGALS9	PTPRC	0.000833648571139146	0	LGALS9_CD45	LGALS9 - CD45	GALECTIN	Secreted Signaling	PMID: 30120235
220	Memory CD4+ T Cells	Regulatory CD4+ T Cells	LGALS9	PTPRC	0.000224251579586462	0.01	LGALS9_CD45	LGALS9 - CD45	GALECTIN	Secreted Signaling	PMID: 30120235
221	Non-Classical Monocytes	Regulatory CD4+ T Cells	LGALS9	PTPRC	0.000900670993446969	0	LGALS9_CD45	LGALS9 - CD45	GALECTIN	Secreted Signaling	PMID: 30120235
222	Classical Monocytes	Central Memory CD8+ T Cells	LGALS9	CD44	0.000242095580327434	0	LGALS9_CD44	LGALS9 - CD44	GALECTIN	Secreted Signaling	PMID: 25065622
223	Intermediate Monocytes	Central Memory CD8+ T Cells	LGALS9	CD44	0.000581511270812614	0	LGALS9_CD44	LGALS9 - CD44	GALECTIN	Secreted Signaling	PMID: 25065622
224	Memory CD4+ T Cells	Central Memory CD8+ T Cells	LGALS9	CD44	0.000152640547732527	0	LGALS9_CD44	LGALS9 - CD44	GALECTIN	Secreted Signaling	PMID: 25065622
225	Non-Classical Monocytes	Central Memory CD8+ T Cells	LGALS9	CD44	0.000629981301201092	0	LGALS9_CD44	LGALS9 - CD44	GALECTIN	Secreted Signaling	PMID: 25065622
226	Classical Monocytes	Classical Monocytes	LGALS9	CD44	0.000261191033714394	0	LGALS9_CD44	LGALS9 - CD44	GALECTIN	Secreted Signaling	PMID: 25065622
227	Intermediate Monocytes	Classical Monocytes	LGALS9	CD44	0.000625291690789832	0	LGALS9_CD44	LGALS9 - CD44	GALECTIN	Secreted Signaling	PMID: 25065622
228	Memory CD4+ T Cells	Classical Monocytes	LGALS9	CD44	0.000164825141530743	0.01	LGALS9_CD44	LGALS9 - CD44	GALECTIN	Secreted Signaling	PMID: 25065622
229	Non-Classical Monocytes	Classical Monocytes	LGALS9	CD44	0.000677089301735192	0	LGALS9_CD44	LGALS9 - CD44	GALECTIN	Secreted Signaling	PMID: 25065622
230	Classical Monocytes	Cytotoxic CD8+ T Cells	LGALS9	CD44	0.000210082215159224	0	LGALS9_CD44	LGALS9 - CD44	GALECTIN	Secreted Signaling	PMID: 25065622
231	Intermediate Monocytes	Cytotoxic CD8+ T Cells	LGALS9	CD44	0.000507454509954809	0	LGALS9_CD44	LGALS9 - CD44	GALECTIN	Secreted Signaling	PMID: 25065622
232	Memory CD4+ T Cells	Cytotoxic CD8+ T Cells	LGALS9	CD44	0.000132261195629462	0.02	LGALS9_CD44	LGALS9 - CD44	GALECTIN	Secreted Signaling	PMID: 25065622
233	Non-Classical Monocytes	Cytotoxic CD8+ T Cells	LGALS9	CD44	0.000550193819589647	0	LGALS9_CD44	LGALS9 - CD44	GALECTIN	Secreted Signaling	PMID: 25065622
234	Classical Monocytes	Gamma Delta T Cells	LGALS9	CD44	0.000206638702515005	0	LGALS9_CD44	LGALS9 - CD44	GALECTIN	Secreted Signaling	PMID: 25065622
235	Intermediate Monocytes	Gamma Delta T Cells	LGALS9	CD44	0.000499438937895664	0	LGALS9_CD44	LGALS9 - CD44	GALECTIN	Secreted Signaling	PMID: 25065622
236	Memory CD4+ T Cells	Gamma Delta T Cells	LGALS9	CD44	0.000130072667900843	0.03	LGALS9_CD44	LGALS9 - CD44	GALECTIN	Secreted Signaling	PMID: 25065622
237	Non-Classical Monocytes	Gamma Delta T Cells	LGALS9	CD44	0.000541550283805778	0	LGALS9_CD44	LGALS9 - CD44	GALECTIN	Secreted Signaling	PMID: 25065622
238	Classical Monocytes	Intermediate Monocytes	LGALS9	CD44	0.000232498950542553	0	LGALS9_CD44	LGALS9 - CD44	GALECTIN	Secreted Signaling	PMID: 25065622
239	Intermediate Monocytes	Intermediate Monocytes	LGALS9	CD44	0.000559398429832003	0	LGALS9_CD44	LGALS9 - CD44	GALECTIN	Secreted Signaling	PMID: 25065622
240	Memory CD4+ T Cells	Intermediate Monocytes	LGALS9	CD44	0.000146525135144969	0	LGALS9_CD44	LGALS9 - CD44	GALECTIN	Secreted Signaling	PMID: 25065622
241	Non-Classical Monocytes	Intermediate Monocytes	LGALS9	CD44	0.000606170735203328	0	LGALS9_CD44	LGALS9 - CD44	GALECTIN	Secreted Signaling	PMID: 25065622
242	Classical Monocytes	Memory CD4+ T Cells	LGALS9	CD44	0.000328593019286113	0	LGALS9_CD44	LGALS9 - CD44	GALECTIN	Secreted Signaling	PMID: 25065622
243	Intermediate Monocytes	Memory CD4+ T Cells	LGALS9	CD44	0.000777523999608891	0	LGALS9_CD44	LGALS9 - CD44	GALECTIN	Secreted Signaling	PMID: 25065622
244	Memory CD4+ T Cells	Memory CD4+ T Cells	LGALS9	CD44	0.00020800562035132	0	LGALS9_CD44	LGALS9 - CD44	GALECTIN	Secreted Signaling	PMID: 25065622
245	Non-Classical Monocytes	Memory CD4+ T Cells	LGALS9	CD44	0.000840544607659184	0	LGALS9_CD44	LGALS9 - CD44	GALECTIN	Secreted Signaling	PMID: 25065622
246	Classical Monocytes	Memory CD8+ T Cells	LGALS9	CD44	0.000307769398994094	0	LGALS9_CD44	LGALS9 - CD44	GALECTIN	Secreted Signaling	PMID: 25065622
247	Intermediate Monocytes	Memory CD8+ T Cells	LGALS9	CD44	0.000730870827590743	0	LGALS9_CD44	LGALS9 - CD44	GALECTIN	Secreted Signaling	PMID: 25065622
248	Memory CD4+ T Cells	Memory CD8+ T Cells	LGALS9	CD44	0.000194636447478826	0	LGALS9_CD44	LGALS9 - CD44	GALECTIN	Secreted Signaling	PMID: 25065622
249	Non-Classical Monocytes	Memory CD8+ T Cells	LGALS9	CD44	0.000790509315893043	0	LGALS9_CD44	LGALS9 - CD44	GALECTIN	Secreted Signaling	PMID: 25065622
250	Classical Monocytes	Naive CD4+ T Cells	LGALS9	CD44	0.000216652668619577	0	LGALS9_CD44	LGALS9 - CD44	GALECTIN	Secreted Signaling	PMID: 25065622
251	Intermediate Monocytes	Naive CD4+ T Cells	LGALS9	CD44	0.000522721874797782	0	LGALS9_CD44	LGALS9 - CD44	GALECTIN	Secreted Signaling	PMID: 25065622
252	Memory CD4+ T Cells	Naive CD4+ T Cells	LGALS9	CD44	0.000136438977354977	0.01	LGALS9_CD44	LGALS9 - CD44	GALECTIN	Secreted Signaling	PMID: 25065622
253	Non-Classical Monocytes	Naive CD4+ T Cells	LGALS9	CD44	0.000566653113903591	0	LGALS9_CD44	LGALS9 - CD44	GALECTIN	Secreted Signaling	PMID: 25065622
254	Classical Monocytes	Naive CD8+ T Cells	LGALS9	CD44	0.000198443913142324	0	LGALS9_CD44	LGALS9 - CD44	GALECTIN	Secreted Signaling	PMID: 25065622
255	Intermediate Monocytes	Naive CD8+ T Cells	LGALS9	CD44	0.000480324574767509	0	LGALS9_CD44	LGALS9 - CD44	GALECTIN	Secreted Signaling	PMID: 25065622
256	Memory CD4+ T Cells	Naive CD8+ T Cells	LGALS9	CD44	0.000124867247993985	0.02	LGALS9_CD44	LGALS9 - CD44	GALECTIN	Secreted Signaling	PMID: 25065622
257	Non-Classical Monocytes	Naive CD8+ T Cells	LGALS9	CD44	0.000520932371324752	0	LGALS9_CD44	LGALS9 - CD44	GALECTIN	Secreted Signaling	PMID: 25065622
258	Classical Monocytes	Non-Classical Monocytes	LGALS9	CD44	0.000287874036298791	0	LGALS9_CD44	LGALS9 - CD44	GALECTIN	Secreted Signaling	PMID: 25065622
259	Intermediate Monocytes	Non-Classical Monocytes	LGALS9	CD44	0.000685982650722774	0	LGALS9_CD44	LGALS9 - CD44	GALECTIN	Secreted Signaling	PMID: 25065622
260	Memory CD4+ T Cells	Non-Classical Monocytes	LGALS9	CD44	0.000181887240716278	0.01	LGALS9_CD44	LGALS9 - CD44	GALECTIN	Secreted Signaling	PMID: 25065622
261	Non-Classical Monocytes	Non-Classical Monocytes	LGALS9	CD44	0.000742319215239895	0	LGALS9_CD44	LGALS9 - CD44	GALECTIN	Secreted Signaling	PMID: 25065622
262	Classical Monocytes	Regulatory CD4+ T Cells	LGALS9	CD44	0.000306222370010141	0	LGALS9_CD44	LGALS9 - CD44	GALECTIN	Secreted Signaling	PMID: 25065622
263	Intermediate Monocytes	Regulatory CD4+ T Cells	LGALS9	CD44	0.000727391468832926	0	LGALS9_CD44	LGALS9 - CD44	GALECTIN	Secreted Signaling	PMID: 25065622
264	Memory CD4+ T Cells	Regulatory CD4+ T Cells	LGALS9	CD44	0.000193644250932665	0	LGALS9_CD44	LGALS9 - CD44	GALECTIN	Secreted Signaling	PMID: 25065622
265	Non-Classical Monocytes	Regulatory CD4+ T Cells	LGALS9	CD44	0.000786775694818485	0	LGALS9_CD44	LGALS9 - CD44	GALECTIN	Secreted Signaling	PMID: 25065622
266	Cytotoxic CD8+ T Cells	Central Memory CD8+ T Cells	ADGRE5	CD55	0.000405373342419373	0	ADGRE5_CD55	ADGRE5 - CD55	ADGRE5	Cell-Cell Contact	PMID: 11297558
267	Intermediate Monocytes	Central Memory CD8+ T Cells	ADGRE5	CD55	0.000438887629694164	0	ADGRE5_CD55	ADGRE5 - CD55	ADGRE5	Cell-Cell Contact	PMID: 11297558
268	Memory CD8+ T Cells	Central Memory CD8+ T Cells	ADGRE5	CD55	0.000351149382773002	0	ADGRE5_CD55	ADGRE5 - CD55	ADGRE5	Cell-Cell Contact	PMID: 11297558
269	Non-Classical Monocytes	Central Memory CD8+ T Cells	ADGRE5	CD55	0.000468886729299124	0	ADGRE5_CD55	ADGRE5 - CD55	ADGRE5	Cell-Cell Contact	PMID: 11297558
270	Central Memory CD8+ T Cells	Naive CD4+ T Cells	ADGRE5	CD55	0.000399198656128315	0	ADGRE5_CD55	ADGRE5 - CD55	ADGRE5	Cell-Cell Contact	PMID: 11297558
271	Cytotoxic CD8+ T Cells	Naive CD4+ T Cells	ADGRE5	CD55	0.000499761952278989	0	ADGRE5_CD55	ADGRE5 - CD55	ADGRE5	Cell-Cell Contact	PMID: 11297558
272	Intermediate Monocytes	Naive CD4+ T Cells	ADGRE5	CD55	0.000540543102807397	0	ADGRE5_CD55	ADGRE5 - CD55	ADGRE5	Cell-Cell Contact	PMID: 11297558
273	Memory CD8+ T Cells	Naive CD4+ T Cells	ADGRE5	CD55	0.000433608884746296	0	ADGRE5_CD55	ADGRE5 - CD55	ADGRE5	Cell-Cell Contact	PMID: 11297558
274	Non-Classical Monocytes	Naive CD4+ T Cells	ADGRE5	CD55	0.000576978310438382	0	ADGRE5_CD55	ADGRE5 - CD55	ADGRE5	Cell-Cell Contact	PMID: 11297558
275	Central Memory CD8+ T Cells	Naive CD8+ T Cells	ADGRE5	CD55	0.000508550034491393	0	ADGRE5_CD55	ADGRE5 - CD55	ADGRE5	Cell-Cell Contact	PMID: 11297558
276	Cytotoxic CD8+ T Cells	Naive CD8+ T Cells	ADGRE5	CD55	0.000634438320423557	0	ADGRE5_CD55	ADGRE5 - CD55	ADGRE5	Cell-Cell Contact	PMID: 11297558
277	Intermediate Monocytes	Naive CD8+ T Cells	ADGRE5	CD55	0.000685239366071212	0	ADGRE5_CD55	ADGRE5 - CD55	ADGRE5	Cell-Cell Contact	PMID: 11297558
278	Memory CD8+ T Cells	Naive CD8+ T Cells	ADGRE5	CD55	0.000551724962576545	0	ADGRE5_CD55	ADGRE5 - CD55	ADGRE5	Cell-Cell Contact	PMID: 11297558
279	Non-Classical Monocytes	Naive CD8+ T Cells	ADGRE5	CD55	0.000730505367490338	0	ADGRE5_CD55	ADGRE5 - CD55	ADGRE5	Cell-Cell Contact	PMID: 11297558
280	Central Memory CD8+ T Cells	Non-Classical Monocytes	ADGRE5	CD55	0.000447645208740739	0	ADGRE5_CD55	ADGRE5 - CD55	ADGRE5	Cell-Cell Contact	PMID: 11297558
281	Cytotoxic CD8+ T Cells	Non-Classical Monocytes	ADGRE5	CD55	0.000559544587251047	0	ADGRE5_CD55	ADGRE5 - CD55	ADGRE5	Cell-Cell Contact	PMID: 11297558
282	Intermediate Monocytes	Non-Classical Monocytes	ADGRE5	CD55	0.000604824076529548	0	ADGRE5_CD55	ADGRE5 - CD55	ADGRE5	Cell-Cell Contact	PMID: 11297558
283	Memory CD8+ T Cells	Non-Classical Monocytes	ADGRE5	CD55	0.000485973421505756	0	ADGRE5_CD55	ADGRE5 - CD55	ADGRE5	Cell-Cell Contact	PMID: 11297558
284	Non-Classical Monocytes	Non-Classical Monocytes	ADGRE5	CD55	0.000645230179854571	0	ADGRE5_CD55	ADGRE5 - CD55	ADGRE5	Cell-Cell Contact	PMID: 11297558
285	Central Memory CD8+ T Cells	Regulatory CD4+ T Cells	ADGRE5	CD55	0.000327943356367746	0.02	ADGRE5_CD55	ADGRE5 - CD55	ADGRE5	Cell-Cell Contact	PMID: 11297558
286	Cytotoxic CD8+ T Cells	Regulatory CD4+ T Cells	ADGRE5	CD55	0.000411495639037114	0	ADGRE5_CD55	ADGRE5 - CD55	ADGRE5	Cell-Cell Contact	PMID: 11297558
287	Intermediate Monocytes	Regulatory CD4+ T Cells	ADGRE5	CD55	0.00044548739644158	0	ADGRE5_CD55	ADGRE5 - CD55	ADGRE5	Cell-Cell Contact	PMID: 11297558
288	Memory CD8+ T Cells	Regulatory CD4+ T Cells	ADGRE5	CD55	0.000356489889690031	0	ADGRE5_CD55	ADGRE5 - CD55	ADGRE5	Cell-Cell Contact	PMID: 11297558
289	Non-Classical Monocytes	Regulatory CD4+ T Cells	ADGRE5	CD55	0.000475910172905002	0	ADGRE5_CD55	ADGRE5 - CD55	ADGRE5	Cell-Cell Contact	PMID: 11297558
290	Intermediate Monocytes	Central Memory CD8+ T Cells	CD86	CD28	3.17792424726737e-05	0	CD86_CD28	CD86 - CD28	CD86	Cell-Cell Contact	PMID: 23954143
291	Non-Classical Monocytes	Central Memory CD8+ T Cells	CD86	CD28	3.86940108181379e-05	0	CD86_CD28	CD86 - CD28	CD86	Cell-Cell Contact	PMID: 23954143
292	Intermediate Monocytes	Memory CD4+ T Cells	CD86	CD28	0.000116038528277399	0	CD86_CD28	CD86 - CD28	CD86	Cell-Cell Contact	PMID: 23954143
293	Non-Classical Monocytes	Memory CD4+ T Cells	CD86	CD28	0.000140973130302498	0	CD86_CD28	CD86 - CD28	CD86	Cell-Cell Contact	PMID: 23954143
294	Intermediate Monocytes	Memory CD8+ T Cells	CD86	CD28	4.27846361795549e-05	0	CD86_CD28	CD86 - CD28	CD86	Cell-Cell Contact	PMID: 23954143
295	Non-Classical Monocytes	Memory CD8+ T Cells	CD86	CD28	5.20788933035235e-05	0	CD86_CD28	CD86 - CD28	CD86	Cell-Cell Contact	PMID: 23954143
296	Intermediate Monocytes	Naive CD4+ T Cells	CD86	CD28	4.16489194561257e-05	0	CD86_CD28	CD86 - CD28	CD86	Cell-Cell Contact	PMID: 23954143
297	Non-Classical Monocytes	Naive CD4+ T Cells	CD86	CD28	5.06979821811392e-05	0	CD86_CD28	CD86 - CD28	CD86	Cell-Cell Contact	PMID: 23954143
298	Intermediate Monocytes	Regulatory CD4+ T Cells	CD86	CD28	4.05343118952604e-05	0	CD86_CD28	CD86 - CD28	CD86	Cell-Cell Contact	PMID: 23954143
299	Non-Classical Monocytes	Regulatory CD4+ T Cells	CD86	CD28	4.93426569772091e-05	0	CD86_CD28	CD86 - CD28	CD86	Cell-Cell Contact	PMID: 23954143
300	Intermediate Monocytes	Memory CD4+ T Cells	CD86	CTLA4	0.000144136143093634	0	CD86_CTLA4	CD86 - CTLA4	CD86	Cell-Cell Contact	PMID: 23954143
301	Non-Classical Monocytes	Memory CD4+ T Cells	CD86	CTLA4	0.000174978766796388	0	CD86_CTLA4	CD86 - CTLA4	CD86	Cell-Cell Contact	PMID: 23954143
302	Central Memory CD8+ T Cells	Classical Monocytes	CD99	PILRA	0.000336200921796993	0	CD99_PILRA	CD99 - PILRA	CD99	Cell-Cell Contact	PMID: 18234675
303	Classical Monocytes	Classical Monocytes	CD99	PILRA	8.75812856780358e-05	0	CD99_PILRA	CD99 - PILRA	CD99	Cell-Cell Contact	PMID: 18234675
304	Cytotoxic CD8+ T Cells	Classical Monocytes	CD99	PILRA	0.000388768399922739	0	CD99_PILRA	CD99 - PILRA	CD99	Cell-Cell Contact	PMID: 18234675
305	Gamma Delta T Cells	Classical Monocytes	CD99	PILRA	0.000382558591901744	0	CD99_PILRA	CD99 - PILRA	CD99	Cell-Cell Contact	PMID: 18234675
306	Memory CD4+ T Cells	Classical Monocytes	CD99	PILRA	0.00034037850503572	0	CD99_PILRA	CD99 - PILRA	CD99	Cell-Cell Contact	PMID: 18234675
307	Memory CD8+ T Cells	Classical Monocytes	CD99	PILRA	0.000323075306588008	0	CD99_PILRA	CD99 - PILRA	CD99	Cell-Cell Contact	PMID: 18234675
308	Naive CD4+ T Cells	Classical Monocytes	CD99	PILRA	0.000173644320202481	0	CD99_PILRA	CD99 - PILRA	CD99	Cell-Cell Contact	PMID: 18234675
309	Naive CD8+ T Cells	Classical Monocytes	CD99	PILRA	5.86621252858426e-05	0	CD99_PILRA	CD99 - PILRA	CD99	Cell-Cell Contact	PMID: 18234675
310	Regulatory CD4+ T Cells	Classical Monocytes	CD99	PILRA	0.000300825659660646	0	CD99_PILRA	CD99 - PILRA	CD99	Cell-Cell Contact	PMID: 18234675
311	Central Memory CD8+ T Cells	Intermediate Monocytes	CD99	PILRA	0.000843198462464576	0	CD99_PILRA	CD99 - PILRA	CD99	Cell-Cell Contact	PMID: 18234675
312	Classical Monocytes	Intermediate Monocytes	CD99	PILRA	0.000230558561743085	0	CD99_PILRA	CD99 - PILRA	CD99	Cell-Cell Contact	PMID: 18234675
313	Cytotoxic CD8+ T Cells	Intermediate Monocytes	CD99	PILRA	0.000965386059127641	0	CD99_PILRA	CD99 - PILRA	CD99	Cell-Cell Contact	PMID: 18234675
314	Gamma Delta T Cells	Intermediate Monocytes	CD99	PILRA	0.000951078172110847	0	CD99_PILRA	CD99 - PILRA	CD99	Cell-Cell Contact	PMID: 18234675
315	Memory CD4+ T Cells	Intermediate Monocytes	CD99	PILRA	0.000852998121706764	0	CD99_PILRA	CD99 - PILRA	CD99	Cell-Cell Contact	PMID: 18234675
316	Memory CD8+ T Cells	Intermediate Monocytes	CD99	PILRA	0.000812307168302509	0	CD99_PILRA	CD99 - PILRA	CD99	Cell-Cell Contact	PMID: 18234675
317	Naive CD4+ T Cells	Intermediate Monocytes	CD99	PILRA	0.000449398552586635	0	CD99_PILRA	CD99 - PILRA	CD99	Cell-Cell Contact	PMID: 18234675
318	Naive CD8+ T Cells	Intermediate Monocytes	CD99	PILRA	0.000155325400025531	0	CD99_PILRA	CD99 - PILRA	CD99	Cell-Cell Contact	PMID: 18234675
319	Regulatory CD4+ T Cells	Intermediate Monocytes	CD99	PILRA	0.000759587623192979	0	CD99_PILRA	CD99 - PILRA	CD99	Cell-Cell Contact	PMID: 18234675
320	Central Memory CD8+ T Cells	Non-Classical Monocytes	CD99	PILRA	0.00131060527473326	0	CD99_PILRA	CD99 - PILRA	CD99	Cell-Cell Contact	PMID: 18234675
321	Classical Monocytes	Non-Classical Monocytes	CD99	PILRA	0.000375548523261083	0	CD99_PILRA	CD99 - PILRA	CD99	Cell-Cell Contact	PMID: 18234675
322	Cytotoxic CD8+ T Cells	Non-Classical Monocytes	CD99	PILRA	0.00148695362953706	0	CD99_PILRA	CD99 - PILRA	CD99	Cell-Cell Contact	PMID: 18234675
323	Gamma Delta T Cells	Non-Classical Monocytes	CD99	PILRA	0.00146646870952259	0	CD99_PILRA	CD99 - PILRA	CD99	Cell-Cell Contact	PMID: 18234675
324	Memory CD4+ T Cells	Non-Classical Monocytes	CD99	PILRA	0.00132486736528632	0	CD99_PILRA	CD99 - PILRA	CD99	Cell-Cell Contact	PMID: 18234675
325	Memory CD8+ T Cells	Non-Classical Monocytes	CD99	PILRA	0.00126551017556987	0	CD99_PILRA	CD99 - PILRA	CD99	Cell-Cell Contact	PMID: 18234675
326	Naive CD4+ T Cells	Non-Classical Monocytes	CD99	PILRA	0.000719680972440572	0	CD99_PILRA	CD99 - PILRA	CD99	Cell-Cell Contact	PMID: 18234675
327	Naive CD8+ T Cells	Non-Classical Monocytes	CD99	PILRA	0.000254502699121801	0	CD99_PILRA	CD99 - PILRA	CD99	Cell-Cell Contact	PMID: 18234675
328	Regulatory CD4+ T Cells	Non-Classical Monocytes	CD99	PILRA	0.00118806654928944	0	CD99_PILRA	CD99 - PILRA	CD99	Cell-Cell Contact	PMID: 18234675
329	Central Memory CD8+ T Cells	Central Memory CD8+ T Cells	CD99	CD99	0.00135536285251543	0	CD99_CD99	CD99 - CD99	CD99	Cell-Cell Contact	KEGG: hsa04514
330	Cytotoxic CD8+ T Cells	Central Memory CD8+ T Cells	CD99	CD99	0.00153640296490746	0	CD99_CD99	CD99 - CD99	CD99	Cell-Cell Contact	KEGG: hsa04514
331	Gamma Delta T Cells	Central Memory CD8+ T Cells	CD99	CD99	0.00151538912738436	0	CD99_CD99	CD99 - CD99	CD99	Cell-Cell Contact	KEGG: hsa04514
332	Memory CD4+ T Cells	Central Memory CD8+ T Cells	CD99	CD99	0.00137001604066396	0	CD99_CD99	CD99 - CD99	CD99	Cell-Cell Contact	KEGG: hsa04514
333	Memory CD8+ T Cells	Central Memory CD8+ T Cells	CD99	CD99	0.00130901763868817	0	CD99_CD99	CD99 - CD99	CD99	Cell-Cell Contact	KEGG: hsa04514
334	Naive CD4+ T Cells	Central Memory CD8+ T Cells	CD99	CD99	0.000746424441775828	0	CD99_CD99	CD99 - CD99	CD99	Cell-Cell Contact	KEGG: hsa04514
335	Regulatory CD4+ T Cells	Central Memory CD8+ T Cells	CD99	CD99	0.00122937921494479	0	CD99_CD99	CD99 - CD99	CD99	Cell-Cell Contact	KEGG: hsa04514
336	Central Memory CD8+ T Cells	Cytotoxic CD8+ T Cells	CD99	CD99	0.00153640296490746	0	CD99_CD99	CD99 - CD99	CD99	Cell-Cell Contact	KEGG: hsa04514
337	Cytotoxic CD8+ T Cells	Cytotoxic CD8+ T Cells	CD99	CD99	0.00173555068830162	0	CD99_CD99	CD99 - CD99	CD99	Cell-Cell Contact	KEGG: hsa04514
338	Gamma Delta T Cells	Cytotoxic CD8+ T Cells	CD99	CD99	0.00171250634326369	0	CD99_CD99	CD99 - CD99	CD99	Cell-Cell Contact	KEGG: hsa04514
339	Memory CD4+ T Cells	Cytotoxic CD8+ T Cells	CD99	CD99	0.00155257359864885	0	CD99_CD99	CD99 - CD99	CD99	Cell-Cell Contact	KEGG: hsa04514
340	Memory CD8+ T Cells	Cytotoxic CD8+ T Cells	CD99	CD99	0.00148519799493597	0	CD99_CD99	CD99 - CD99	CD99	Cell-Cell Contact	KEGG: hsa04514
341	Naive CD4+ T Cells	Cytotoxic CD8+ T Cells	CD99	CD99	0.00085620646741078	0	CD99_CD99	CD99 - CD99	CD99	Cell-Cell Contact	KEGG: hsa04514
342	Regulatory CD4+ T Cells	Cytotoxic CD8+ T Cells	CD99	CD99	0.00139699385826473	0	CD99_CD99	CD99 - CD99	CD99	Cell-Cell Contact	KEGG: hsa04514
343	Central Memory CD8+ T Cells	Gamma Delta T Cells	CD99	CD99	0.00151538912738436	0	CD99_CD99	CD99 - CD99	CD99	Cell-Cell Contact	KEGG: hsa04514
344	Cytotoxic CD8+ T Cells	Gamma Delta T Cells	CD99	CD99	0.00171250634326369	0	CD99_CD99	CD99 - CD99	CD99	Cell-Cell Contact	KEGG: hsa04514
345	Gamma Delta T Cells	Gamma Delta T Cells	CD99	CD99	0.00168968878946734	0	CD99_CD99	CD99 - CD99	CD99	Cell-Cell Contact	KEGG: hsa04514
346	Memory CD4+ T Cells	Gamma Delta T Cells	CD99	CD99	0.0015313889317147	0	CD99_CD99	CD99 - CD99	CD99	Cell-Cell Contact	KEGG: hsa04514
347	Memory CD8+ T Cells	Gamma Delta T Cells	CD99	CD99	0.00146473203422869	0	CD99_CD99	CD99 - CD99	CD99	Cell-Cell Contact	KEGG: hsa04514
348	Naive CD4+ T Cells	Gamma Delta T Cells	CD99	CD99	0.000843329761242385	0	CD99_CD99	CD99 - CD99	CD99	Cell-Cell Contact	KEGG: hsa04514
349	Regulatory CD4+ T Cells	Gamma Delta T Cells	CD99	CD99	0.00137749637631505	0	CD99_CD99	CD99 - CD99	CD99	Cell-Cell Contact	KEGG: hsa04514
350	Central Memory CD8+ T Cells	Memory CD4+ T Cells	CD99	CD99	0.00137001604066396	0	CD99_CD99	CD99 - CD99	CD99	Cell-Cell Contact	KEGG: hsa04514
351	Cytotoxic CD8+ T Cells	Memory CD4+ T Cells	CD99	CD99	0.00155257359864885	0	CD99_CD99	CD99 - CD99	CD99	Cell-Cell Contact	KEGG: hsa04514
352	Gamma Delta T Cells	Memory CD4+ T Cells	CD99	CD99	0.0015313889317147	0	CD99_CD99	CD99 - CD99	CD99	Cell-Cell Contact	KEGG: hsa04514
353	Memory CD4+ T Cells	Memory CD4+ T Cells	CD99	CD99	0.00138479589618797	0	CD99_CD99	CD99 - CD99	CD99	Cell-Cell Contact	KEGG: hsa04514
354	Memory CD8+ T Cells	Memory CD4+ T Cells	CD99	CD99	0.00132326574011843	0	CD99_CD99	CD99 - CD99	CD99	Cell-Cell Contact	KEGG: hsa04514
355	Naive CD4+ T Cells	Memory CD4+ T Cells	CD99	CD99	0.000755213846848387	0	CD99_CD99	CD99 - CD99	CD99	Cell-Cell Contact	KEGG: hsa04514
356	Regulatory CD4+ T Cells	Memory CD4+ T Cells	CD99	CD99	0.00124291538570763	0	CD99_CD99	CD99 - CD99	CD99	Cell-Cell Contact	KEGG: hsa04514
357	Central Memory CD8+ T Cells	Memory CD8+ T Cells	CD99	CD99	0.00130901763868817	0	CD99_CD99	CD99 - CD99	CD99	Cell-Cell Contact	KEGG: hsa04514
358	Cytotoxic CD8+ T Cells	Memory CD8+ T Cells	CD99	CD99	0.00148519799493597	0	CD99_CD99	CD99 - CD99	CD99	Cell-Cell Contact	KEGG: hsa04514
359	Gamma Delta T Cells	Memory CD8+ T Cells	CD99	CD99	0.00146473203422869	0	CD99_CD99	CD99 - CD99	CD99	Cell-Cell Contact	KEGG: hsa04514
360	Memory CD4+ T Cells	Memory CD8+ T Cells	CD99	CD99	0.00132326574011843	0	CD99_CD99	CD99 - CD99	CD99	Cell-Cell Contact	KEGG: hsa04514
361	Memory CD8+ T Cells	Memory CD8+ T Cells	CD99	CD99	0.00126396723735992	0	CD99_CD99	CD99 - CD99	CD99	Cell-Cell Contact	KEGG: hsa04514
362	Naive CD4+ T Cells	Memory CD8+ T Cells	CD99	CD99	0.000718735181275542	0.01	CD99_CD99	CD99 - CD99	CD99	Cell-Cell Contact	KEGG: hsa04514
363	Regulatory CD4+ T Cells	Memory CD8+ T Cells	CD99	CD99	0.00118660202394457	0	CD99_CD99	CD99 - CD99	CD99	Cell-Cell Contact	KEGG: hsa04514
364	Central Memory CD8+ T Cells	Naive CD4+ T Cells	CD99	CD99	0.000746424441775828	0	CD99_CD99	CD99 - CD99	CD99	Cell-Cell Contact	KEGG: hsa04514
365	Cytotoxic CD8+ T Cells	Naive CD4+ T Cells	CD99	CD99	0.00085620646741078	0	CD99_CD99	CD99 - CD99	CD99	Cell-Cell Contact	KEGG: hsa04514
366	Gamma Delta T Cells	Naive CD4+ T Cells	CD99	CD99	0.000843329761242385	0	CD99_CD99	CD99 - CD99	CD99	Cell-Cell Contact	KEGG: hsa04514
367	Memory CD4+ T Cells	Naive CD4+ T Cells	CD99	CD99	0.000755213846848387	0	CD99_CD99	CD99 - CD99	CD99	Cell-Cell Contact	KEGG: hsa04514
368	Memory CD8+ T Cells	Naive CD4+ T Cells	CD99	CD99	0.000718735181275542	0.01	CD99_CD99	CD99 - CD99	CD99	Cell-Cell Contact	KEGG: hsa04514
369	Central Memory CD8+ T Cells	Regulatory CD4+ T Cells	CD99	CD99	0.00122937921494479	0	CD99_CD99	CD99 - CD99	CD99	Cell-Cell Contact	KEGG: hsa04514
370	Cytotoxic CD8+ T Cells	Regulatory CD4+ T Cells	CD99	CD99	0.00139699385826473	0	CD99_CD99	CD99 - CD99	CD99	Cell-Cell Contact	KEGG: hsa04514
371	Gamma Delta T Cells	Regulatory CD4+ T Cells	CD99	CD99	0.00137749637631505	0	CD99_CD99	CD99 - CD99	CD99	Cell-Cell Contact	KEGG: hsa04514
372	Memory CD4+ T Cells	Regulatory CD4+ T Cells	CD99	CD99	0.00124291538570763	0	CD99_CD99	CD99 - CD99	CD99	Cell-Cell Contact	KEGG: hsa04514
373	Memory CD8+ T Cells	Regulatory CD4+ T Cells	CD99	CD99	0.00118660202394457	0	CD99_CD99	CD99 - CD99	CD99	Cell-Cell Contact	KEGG: hsa04514
374	Regulatory CD4+ T Cells	Regulatory CD4+ T Cells	CD99	CD99	0.00111321917751593	0	CD99_CD99	CD99 - CD99	CD99	Cell-Cell Contact	KEGG: hsa04514
375	Central Memory CD8+ T Cells	Central Memory CD8+ T Cells	CLEC2D	KLRB1	0.00030313939814329	0	CLEC2D_KLRB1	CLEC2D - KLRB1	CLEC	Cell-Cell Contact	PMID: 24223577
376	Cytotoxic CD8+ T Cells	Central Memory CD8+ T Cells	CLEC2D	KLRB1	0.000168404878810128	0	CLEC2D_KLRB1	CLEC2D - KLRB1	CLEC	Cell-Cell Contact	PMID: 24223577
377	Gamma Delta T Cells	Central Memory CD8+ T Cells	CLEC2D	KLRB1	0.000162059244261244	0	CLEC2D_KLRB1	CLEC2D - KLRB1	CLEC	Cell-Cell Contact	PMID: 24223577
378	Memory CD4+ T Cells	Central Memory CD8+ T Cells	CLEC2D	KLRB1	0.000169033940822515	0	CLEC2D_KLRB1	CLEC2D - KLRB1	CLEC	Cell-Cell Contact	PMID: 24223577
379	Memory CD8+ T Cells	Central Memory CD8+ T Cells	CLEC2D	KLRB1	0.000154011635337377	0	CLEC2D_KLRB1	CLEC2D - KLRB1	CLEC	Cell-Cell Contact	PMID: 24223577
380	Naive CD4+ T Cells	Central Memory CD8+ T Cells	CLEC2D	KLRB1	0.000155462631571197	0	CLEC2D_KLRB1	CLEC2D - KLRB1	CLEC	Cell-Cell Contact	PMID: 24223577
381	Naive CD8+ T Cells	Central Memory CD8+ T Cells	CLEC2D	KLRB1	0.000153417933719754	0	CLEC2D_KLRB1	CLEC2D - KLRB1	CLEC	Cell-Cell Contact	PMID: 24223577
382	Regulatory CD4+ T Cells	Central Memory CD8+ T Cells	CLEC2D	KLRB1	0.000137100500630545	0	CLEC2D_KLRB1	CLEC2D - KLRB1	CLEC	Cell-Cell Contact	PMID: 24223577
383	Central Memory CD8+ T Cells	Cytotoxic CD8+ T Cells	CLEC2D	KLRB1	0.000100255311542248	0	CLEC2D_KLRB1	CLEC2D - KLRB1	CLEC	Cell-Cell Contact	PMID: 24223577
384	Cytotoxic CD8+ T Cells	Cytotoxic CD8+ T Cells	CLEC2D	KLRB1	5.50716704396768e-05	0	CLEC2D_KLRB1	CLEC2D - KLRB1	CLEC	Cell-Cell Contact	PMID: 24223577
385	Gamma Delta T Cells	Cytotoxic CD8+ T Cells	CLEC2D	KLRB1	5.29685847966014e-05	0	CLEC2D_KLRB1	CLEC2D - KLRB1	CLEC	Cell-Cell Contact	PMID: 24223577
386	Memory CD4+ T Cells	Cytotoxic CD8+ T Cells	CLEC2D	KLRB1	5.52802765819239e-05	0	CLEC2D_KLRB1	CLEC2D - KLRB1	CLEC	Cell-Cell Contact	PMID: 24223577
387	Memory CD8+ T Cells	Cytotoxic CD8+ T Cells	CLEC2D	KLRB1	5.03046139215057e-05	0	CLEC2D_KLRB1	CLEC2D - KLRB1	CLEC	Cell-Cell Contact	PMID: 24223577
388	Naive CD4+ T Cells	Cytotoxic CD8+ T Cells	CLEC2D	KLRB1	5.07846688622265e-05	0	CLEC2D_KLRB1	CLEC2D - KLRB1	CLEC	Cell-Cell Contact	PMID: 24223577
389	Naive CD8+ T Cells	Cytotoxic CD8+ T Cells	CLEC2D	KLRB1	5.01082240157123e-05	0	CLEC2D_KLRB1	CLEC2D - KLRB1	CLEC	Cell-Cell Contact	PMID: 24223577
390	Central Memory CD8+ T Cells	Gamma Delta T Cells	CLEC2D	KLRB1	0.000451866538974454	0	CLEC2D_KLRB1	CLEC2D - KLRB1	CLEC	Cell-Cell Contact	PMID: 24223577
391	Cytotoxic CD8+ T Cells	Gamma Delta T Cells	CLEC2D	KLRB1	0.00025312994347781	0	CLEC2D_KLRB1	CLEC2D - KLRB1	CLEC	Cell-Cell Contact	PMID: 24223577
392	Gamma Delta T Cells	Gamma Delta T Cells	CLEC2D	KLRB1	0.000243687891900714	0	CLEC2D_KLRB1	CLEC2D - KLRB1	CLEC	Cell-Cell Contact	PMID: 24223577
393	Memory CD4+ T Cells	Gamma Delta T Cells	CLEC2D	KLRB1	0.0002540655570345	0	CLEC2D_KLRB1	CLEC2D - KLRB1	CLEC	Cell-Cell Contact	PMID: 24223577
394	Memory CD8+ T Cells	Gamma Delta T Cells	CLEC2D	KLRB1	0.000231702650352883	0	CLEC2D_KLRB1	CLEC2D - KLRB1	CLEC	Cell-Cell Contact	PMID: 24223577
395	Naive CD4+ T Cells	Gamma Delta T Cells	CLEC2D	KLRB1	0.00023386449433296	0	CLEC2D_KLRB1	CLEC2D - KLRB1	CLEC	Cell-Cell Contact	PMID: 24223577
396	Naive CD8+ T Cells	Gamma Delta T Cells	CLEC2D	KLRB1	0.000230817979895531	0	CLEC2D_KLRB1	CLEC2D - KLRB1	CLEC	Cell-Cell Contact	PMID: 24223577
397	Regulatory CD4+ T Cells	Gamma Delta T Cells	CLEC2D	KLRB1	0.000206477890061581	0	CLEC2D_KLRB1	CLEC2D - KLRB1	CLEC	Cell-Cell Contact	PMID: 24223577
398	Central Memory CD8+ T Cells	Memory CD4+ T Cells	CLEC2D	KLRB1	6.70502295409732e-05	0	CLEC2D_KLRB1	CLEC2D - KLRB1	CLEC	Cell-Cell Contact	PMID: 24223577
399	Central Memory CD8+ T Cells	Memory CD8+ T Cells	CLEC2D	KLRB1	0.000384276550381265	0	CLEC2D_KLRB1	CLEC2D - KLRB1	CLEC	Cell-Cell Contact	PMID: 24223577
400	Cytotoxic CD8+ T Cells	Memory CD8+ T Cells	CLEC2D	KLRB1	0.000214450897570849	0	CLEC2D_KLRB1	CLEC2D - KLRB1	CLEC	Cell-Cell Contact	PMID: 24223577
401	Gamma Delta T Cells	Memory CD8+ T Cells	CLEC2D	KLRB1	0.00020641444742355	0	CLEC2D_KLRB1	CLEC2D - KLRB1	CLEC	Cell-Cell Contact	PMID: 24223577
402	Memory CD4+ T Cells	Memory CD8+ T Cells	CLEC2D	KLRB1	0.000215247387609234	0	CLEC2D_KLRB1	CLEC2D - KLRB1	CLEC	Cell-Cell Contact	PMID: 24223577
403	Memory CD8+ T Cells	Memory CD8+ T Cells	CLEC2D	KLRB1	0.000196217569456871	0	CLEC2D_KLRB1	CLEC2D - KLRB1	CLEC	Cell-Cell Contact	PMID: 24223577
404	Naive CD4+ T Cells	Memory CD8+ T Cells	CLEC2D	KLRB1	0.000198056491967122	0	CLEC2D_KLRB1	CLEC2D - KLRB1	CLEC	Cell-Cell Contact	PMID: 24223577
405	Naive CD8+ T Cells	Memory CD8+ T Cells	CLEC2D	KLRB1	0.000195465088731121	0	CLEC2D_KLRB1	CLEC2D - KLRB1	CLEC	Cell-Cell Contact	PMID: 24223577
406	Regulatory CD4+ T Cells	Memory CD8+ T Cells	CLEC2D	KLRB1	0.000174771909486526	0	CLEC2D_KLRB1	CLEC2D - KLRB1	CLEC	Cell-Cell Contact	PMID: 24223577
407	Central Memory CD8+ T Cells	Regulatory CD4+ T Cells	CLEC2D	KLRB1	7.99687594656541e-05	0	CLEC2D_KLRB1	CLEC2D - KLRB1	CLEC	Cell-Cell Contact	PMID: 24223577
408	Cytotoxic CD8+ T Cells	Regulatory CD4+ T Cells	CLEC2D	KLRB1	4.38788398233028e-05	0.04	CLEC2D_KLRB1	CLEC2D - KLRB1	CLEC	Cell-Cell Contact	PMID: 24223577
409	Central Memory CD8+ T Cells	Central Memory CD8+ T Cells	CLEC2B	KLRB1	0.000383015673889694	0	CLEC2B_KLRB1	CLEC2B - KLRB1	CLEC	Cell-Cell Contact	PMID: 24223577
410	Cytotoxic CD8+ T Cells	Central Memory CD8+ T Cells	CLEC2B	KLRB1	0.000493155657580763	0	CLEC2B_KLRB1	CLEC2B - KLRB1	CLEC	Cell-Cell Contact	PMID: 24223577
411	Gamma Delta T Cells	Central Memory CD8+ T Cells	CLEC2B	KLRB1	0.00041677867957987	0	CLEC2B_KLRB1	CLEC2B - KLRB1	CLEC	Cell-Cell Contact	PMID: 24223577
412	Intermediate Monocytes	Central Memory CD8+ T Cells	CLEC2B	KLRB1	0.000169412616016011	0	CLEC2B_KLRB1	CLEC2B - KLRB1	CLEC	Cell-Cell Contact	PMID: 24223577
413	Memory CD4+ T Cells	Central Memory CD8+ T Cells	CLEC2B	KLRB1	0.000148733514592606	0	CLEC2B_KLRB1	CLEC2B - KLRB1	CLEC	Cell-Cell Contact	PMID: 24223577
414	Memory CD8+ T Cells	Central Memory CD8+ T Cells	CLEC2B	KLRB1	0.000415240511888305	0	CLEC2B_KLRB1	CLEC2B - KLRB1	CLEC	Cell-Cell Contact	PMID: 24223577
415	Naive CD4+ T Cells	Central Memory CD8+ T Cells	CLEC2B	KLRB1	0.000158319168133673	0	CLEC2B_KLRB1	CLEC2B - KLRB1	CLEC	Cell-Cell Contact	PMID: 24223577
416	Naive CD8+ T Cells	Central Memory CD8+ T Cells	CLEC2B	KLRB1	0.000133839136740548	0	CLEC2B_KLRB1	CLEC2B - KLRB1	CLEC	Cell-Cell Contact	PMID: 24223577
417	Non-Classical Monocytes	Central Memory CD8+ T Cells	CLEC2B	KLRB1	0.00017596248693219	0	CLEC2B_KLRB1	CLEC2B - KLRB1	CLEC	Cell-Cell Contact	PMID: 24223577
418	Regulatory CD4+ T Cells	Central Memory CD8+ T Cells	CLEC2B	KLRB1	0.000156465347009419	0	CLEC2B_KLRB1	CLEC2B - KLRB1	CLEC	Cell-Cell Contact	PMID: 24223577
419	Central Memory CD8+ T Cells	Cytotoxic CD8+ T Cells	CLEC2B	KLRB1	0.000127528609153608	0	CLEC2B_KLRB1	CLEC2B - KLRB1	CLEC	Cell-Cell Contact	PMID: 24223577
420	Cytotoxic CD8+ T Cells	Cytotoxic CD8+ T Cells	CLEC2B	KLRB1	0.00016574575383064	0	CLEC2B_KLRB1	CLEC2B - KLRB1	CLEC	Cell-Cell Contact	PMID: 24223577
421	Gamma Delta T Cells	Cytotoxic CD8+ T Cells	CLEC2B	KLRB1	0.000139167987681773	0	CLEC2B_KLRB1	CLEC2B - KLRB1	CLEC	Cell-Cell Contact	PMID: 24223577
422	Intermediate Monocytes	Cytotoxic CD8+ T Cells	CLEC2B	KLRB1	5.54058613214504e-05	0.02	CLEC2B_KLRB1	CLEC2B - KLRB1	CLEC	Cell-Cell Contact	PMID: 24223577
423	Memory CD8+ T Cells	Cytotoxic CD8+ T Cells	CLEC2B	KLRB1	0.000138636273239908	0	CLEC2B_KLRB1	CLEC2B - KLRB1	CLEC	Cell-Cell Contact	PMID: 24223577
424	Central Memory CD8+ T Cells	Gamma Delta T Cells	CLEC2B	KLRB1	0.000568135335648346	0	CLEC2B_KLRB1	CLEC2B - KLRB1	CLEC	Cell-Cell Contact	PMID: 24223577
425	Cytotoxic CD8+ T Cells	Gamma Delta T Cells	CLEC2B	KLRB1	0.000726600708359759	0	CLEC2B_KLRB1	CLEC2B - KLRB1	CLEC	Cell-Cell Contact	PMID: 24223577
426	Gamma Delta T Cells	Gamma Delta T Cells	CLEC2B	KLRB1	0.000616939362742059	0	CLEC2B_KLRB1	CLEC2B - KLRB1	CLEC	Cell-Cell Contact	PMID: 24223577
427	Intermediate Monocytes	Gamma Delta T Cells	CLEC2B	KLRB1	0.000254628731176715	0	CLEC2B_KLRB1	CLEC2B - KLRB1	CLEC	Cell-Cell Contact	PMID: 24223577
428	Memory CD4+ T Cells	Gamma Delta T Cells	CLEC2B	KLRB1	0.00022383546880755	0	CLEC2B_KLRB1	CLEC2B - KLRB1	CLEC	Cell-Cell Contact	PMID: 24223577
429	Memory CD8+ T Cells	Gamma Delta T Cells	CLEC2B	KLRB1	0.000614720344580638	0	CLEC2B_KLRB1	CLEC2B - KLRB1	CLEC	Cell-Cell Contact	PMID: 24223577
430	Naive CD4+ T Cells	Gamma Delta T Cells	CLEC2B	KLRB1	0.000238119317452102	0	CLEC2B_KLRB1	CLEC2B - KLRB1	CLEC	Cell-Cell Contact	PMID: 24223577
431	Naive CD8+ T Cells	Gamma Delta T Cells	CLEC2B	KLRB1	0.000201607106869778	0	CLEC2B_KLRB1	CLEC2B - KLRB1	CLEC	Cell-Cell Contact	PMID: 24223577
432	Non-Classical Monocytes	Gamma Delta T Cells	CLEC2B	KLRB1	0.000264365652312101	0	CLEC2B_KLRB1	CLEC2B - KLRB1	CLEC	Cell-Cell Contact	PMID: 24223577
433	Regulatory CD4+ T Cells	Gamma Delta T Cells	CLEC2B	KLRB1	0.000235358215342836	0	CLEC2B_KLRB1	CLEC2B - KLRB1	CLEC	Cell-Cell Contact	PMID: 24223577
434	Central Memory CD8+ T Cells	Memory CD4+ T Cells	CLEC2B	KLRB1	8.53849405292897e-05	0.01	CLEC2B_KLRB1	CLEC2B - KLRB1	CLEC	Cell-Cell Contact	PMID: 24223577
435	Cytotoxic CD8+ T Cells	Memory CD4+ T Cells	CLEC2B	KLRB1	0.00011114518784542	0.01	CLEC2B_KLRB1	CLEC2B - KLRB1	CLEC	Cell-Cell Contact	PMID: 24223577
436	Gamma Delta T Cells	Memory CD4+ T Cells	CLEC2B	KLRB1	9.32219853674564e-05	0.02	CLEC2B_KLRB1	CLEC2B - KLRB1	CLEC	Cell-Cell Contact	PMID: 24223577
437	Memory CD8+ T Cells	Memory CD4+ T Cells	CLEC2B	KLRB1	9.28638089763912e-05	0	CLEC2B_KLRB1	CLEC2B - KLRB1	CLEC	Cell-Cell Contact	PMID: 24223577
438	Central Memory CD8+ T Cells	Memory CD8+ T Cells	CLEC2B	KLRB1	0.000484231850946395	0	CLEC2B_KLRB1	CLEC2B - KLRB1	CLEC	Cell-Cell Contact	PMID: 24223577
439	Cytotoxic CD8+ T Cells	Memory CD8+ T Cells	CLEC2B	KLRB1	0.000621183563050085	0	CLEC2B_KLRB1	CLEC2B - KLRB1	CLEC	Cell-Cell Contact	PMID: 24223577
440	Gamma Delta T Cells	Memory CD8+ T Cells	CLEC2B	KLRB1	0.000526321282635963	0	CLEC2B_KLRB1	CLEC2B - KLRB1	CLEC	Cell-Cell Contact	PMID: 24223577
441	Intermediate Monocytes	Memory CD8+ T Cells	CLEC2B	KLRB1	0.000215726832797195	0	CLEC2B_KLRB1	CLEC2B - KLRB1	CLEC	Cell-Cell Contact	PMID: 24223577
442	Memory CD4+ T Cells	Memory CD8+ T Cells	CLEC2B	KLRB1	0.00018952681307728	0	CLEC2B_KLRB1	CLEC2B - KLRB1	CLEC	Cell-Cell Contact	PMID: 24223577
443	Memory CD8+ T Cells	Memory CD8+ T Cells	CLEC2B	KLRB1	0.000524405851026687	0	CLEC2B_KLRB1	CLEC2B - KLRB1	CLEC	Cell-Cell Contact	PMID: 24223577
444	Naive CD4+ T Cells	Memory CD8+ T Cells	CLEC2B	KLRB1	0.000201676201531748	0	CLEC2B_KLRB1	CLEC2B - KLRB1	CLEC	Cell-Cell Contact	PMID: 24223577
445	Naive CD8+ T Cells	Memory CD8+ T Cells	CLEC2B	KLRB1	0.000170633227615189	0	CLEC2B_KLRB1	CLEC2B - KLRB1	CLEC	Cell-Cell Contact	PMID: 24223577
446	Non-Classical Monocytes	Memory CD8+ T Cells	CLEC2B	KLRB1	0.000224017762648457	0	CLEC2B_KLRB1	CLEC2B - KLRB1	CLEC	Cell-Cell Contact	PMID: 24223577
447	Regulatory CD4+ T Cells	Memory CD8+ T Cells	CLEC2B	KLRB1	0.000199327179708627	0	CLEC2B_KLRB1	CLEC2B - KLRB1	CLEC	Cell-Cell Contact	PMID: 24223577
448	Central Memory CD8+ T Cells	Regulatory CD4+ T Cells	CLEC2B	KLRB1	0.000101792143254649	0	CLEC2B_KLRB1	CLEC2B - KLRB1	CLEC	Cell-Cell Contact	PMID: 24223577
449	Cytotoxic CD8+ T Cells	Regulatory CD4+ T Cells	CLEC2B	KLRB1	0.000132422226900802	0	CLEC2B_KLRB1	CLEC2B - KLRB1	CLEC	Cell-Cell Contact	PMID: 24223577
450	Gamma Delta T Cells	Regulatory CD4+ T Cells	CLEC2B	KLRB1	0.000111114662457731	0	CLEC2B_KLRB1	CLEC2B - KLRB1	CLEC	Cell-Cell Contact	PMID: 24223577
451	Memory CD8+ T Cells	Regulatory CD4+ T Cells	CLEC2B	KLRB1	0.000110688670293951	0	CLEC2B_KLRB1	CLEC2B - KLRB1	CLEC	Cell-Cell Contact	PMID: 24223577
452	Central Memory CD8+ T Cells	Central Memory CD8+ T Cells	CD69	KLRB1	0.00100569976734152	0	CLEC2C_KLRB1	CLEC2C - KLRB1	CLEC	Cell-Cell Contact	PMID: 24223577
453	Cytotoxic CD8+ T Cells	Central Memory CD8+ T Cells	CD69	KLRB1	0.000962941748225173	0	CLEC2C_KLRB1	CLEC2C - KLRB1	CLEC	Cell-Cell Contact	PMID: 24223577
454	Gamma Delta T Cells	Central Memory CD8+ T Cells	CD69	KLRB1	0.000946606856615599	0	CLEC2C_KLRB1	CLEC2C - KLRB1	CLEC	Cell-Cell Contact	PMID: 24223577
455	Memory CD4+ T Cells	Central Memory CD8+ T Cells	CD69	KLRB1	0.00105620843988603	0	CLEC2C_KLRB1	CLEC2C - KLRB1	CLEC	Cell-Cell Contact	PMID: 24223577
456	Memory CD8+ T Cells	Central Memory CD8+ T Cells	CD69	KLRB1	0.00110149394075796	0	CLEC2C_KLRB1	CLEC2C - KLRB1	CLEC	Cell-Cell Contact	PMID: 24223577
457	Naive CD4+ T Cells	Central Memory CD8+ T Cells	CD69	KLRB1	0.000926159084024775	0	CLEC2C_KLRB1	CLEC2C - KLRB1	CLEC	Cell-Cell Contact	PMID: 24223577
458	Naive CD8+ T Cells	Central Memory CD8+ T Cells	CD69	KLRB1	0.000889785896887155	0	CLEC2C_KLRB1	CLEC2C - KLRB1	CLEC	Cell-Cell Contact	PMID: 24223577
459	Regulatory CD4+ T Cells	Central Memory CD8+ T Cells	CD69	KLRB1	0.00105138006892012	0	CLEC2C_KLRB1	CLEC2C - KLRB1	CLEC	Cell-Cell Contact	PMID: 24223577
460	Central Memory CD8+ T Cells	Cytotoxic CD8+ T Cells	CD69	KLRB1	0.000353485893325268	0	CLEC2C_KLRB1	CLEC2C - KLRB1	CLEC	Cell-Cell Contact	PMID: 24223577
461	Cytotoxic CD8+ T Cells	Cytotoxic CD8+ T Cells	CD69	KLRB1	0.000337169171201195	0	CLEC2C_KLRB1	CLEC2C - KLRB1	CLEC	Cell-Cell Contact	PMID: 24223577
462	Gamma Delta T Cells	Cytotoxic CD8+ T Cells	CD69	KLRB1	0.000330968413484562	0	CLEC2C_KLRB1	CLEC2C - KLRB1	CLEC	Cell-Cell Contact	PMID: 24223577
463	Memory CD4+ T Cells	Cytotoxic CD8+ T Cells	CD69	KLRB1	0.000372921648246631	0	CLEC2C_KLRB1	CLEC2C - KLRB1	CLEC	Cell-Cell Contact	PMID: 24223577
464	Memory CD8+ T Cells	Cytotoxic CD8+ T Cells	CD69	KLRB1	0.000390497951843943	0	CLEC2C_KLRB1	CLEC2C - KLRB1	CLEC	Cell-Cell Contact	PMID: 24223577
465	Naive CD4+ T Cells	Cytotoxic CD8+ T Cells	CD69	KLRB1	0.000323231725903338	0	CLEC2C_KLRB1	CLEC2C - KLRB1	CLEC	Cell-Cell Contact	PMID: 24223577
466	Naive CD8+ T Cells	Cytotoxic CD8+ T Cells	CD69	KLRB1	0.000309538593877225	0	CLEC2C_KLRB1	CLEC2C - KLRB1	CLEC	Cell-Cell Contact	PMID: 24223577
467	Regulatory CD4+ T Cells	Cytotoxic CD8+ T Cells	CD69	KLRB1	0.000371056075626834	0	CLEC2C_KLRB1	CLEC2C - KLRB1	CLEC	Cell-Cell Contact	PMID: 24223577
468	Central Memory CD8+ T Cells	Gamma Delta T Cells	CD69	KLRB1	0.00143690703253514	0	CLEC2C_KLRB1	CLEC2C - KLRB1	CLEC	Cell-Cell Contact	PMID: 24223577
469	Cytotoxic CD8+ T Cells	Gamma Delta T Cells	CD69	KLRB1	0.00137929956320662	0	CLEC2C_KLRB1	CLEC2C - KLRB1	CLEC	Cell-Cell Contact	PMID: 24223577
470	Gamma Delta T Cells	Gamma Delta T Cells	CD69	KLRB1	0.00135721463235232	0	CLEC2C_KLRB1	CLEC2C - KLRB1	CLEC	Cell-Cell Contact	PMID: 24223577
471	Memory CD4+ T Cells	Gamma Delta T Cells	CD69	KLRB1	0.00150458310378791	0	CLEC2C_KLRB1	CLEC2C - KLRB1	CLEC	Cell-Cell Contact	PMID: 24223577
472	Memory CD8+ T Cells	Gamma Delta T Cells	CD69	KLRB1	0.00156491929220744	0	CLEC2C_KLRB1	CLEC2C - KLRB1	CLEC	Cell-Cell Contact	PMID: 24223577
473	Naive CD4+ T Cells	Gamma Delta T Cells	CD69	KLRB1	0.00132950869788238	0	CLEC2C_KLRB1	CLEC2C - KLRB1	CLEC	Cell-Cell Contact	PMID: 24223577
474	Naive CD8+ T Cells	Gamma Delta T Cells	CD69	KLRB1	0.00128005789353502	0	CLEC2C_KLRB1	CLEC2C - KLRB1	CLEC	Cell-Cell Contact	PMID: 24223577
475	Regulatory CD4+ T Cells	Gamma Delta T Cells	CD69	KLRB1	0.00149813102663353	0	CLEC2C_KLRB1	CLEC2C - KLRB1	CLEC	Cell-Cell Contact	PMID: 24223577
476	Memory CD8+ T Cells	Memory CD4+ T Cells	CD69	KLRB1	0.000264274709796272	0.02	CLEC2C_KLRB1	CLEC2C - KLRB1	CLEC	Cell-Cell Contact	PMID: 24223577
477	Central Memory CD8+ T Cells	Memory CD8+ T Cells	CD69	KLRB1	0.00124546400830263	0	CLEC2C_KLRB1	CLEC2C - KLRB1	CLEC	Cell-Cell Contact	PMID: 24223577
478	Cytotoxic CD8+ T Cells	Memory CD8+ T Cells	CD69	KLRB1	0.00119418929012128	0	CLEC2C_KLRB1	CLEC2C - KLRB1	CLEC	Cell-Cell Contact	PMID: 24223577
479	Gamma Delta T Cells	Memory CD8+ T Cells	CD69	KLRB1	0.0011745626628282	0	CLEC2C_KLRB1	CLEC2C - KLRB1	CLEC	Cell-Cell Contact	PMID: 24223577
480	Memory CD4+ T Cells	Memory CD8+ T Cells	CD69	KLRB1	0.00130584795327698	0	CLEC2C_KLRB1	CLEC2C - KLRB1	CLEC	Cell-Cell Contact	PMID: 24223577
481	Memory CD8+ T Cells	Memory CD8+ T Cells	CD69	KLRB1	0.00135981770892759	0	CLEC2C_KLRB1	CLEC2C - KLRB1	CLEC	Cell-Cell Contact	PMID: 24223577
482	Naive CD4+ T Cells	Memory CD8+ T Cells	CD69	KLRB1	0.00114996458652653	0	CLEC2C_KLRB1	CLEC2C - KLRB1	CLEC	Cell-Cell Contact	PMID: 24223577
483	Naive CD8+ T Cells	Memory CD8+ T Cells	CD69	KLRB1	0.00110612672923001	0	CLEC2C_KLRB1	CLEC2C - KLRB1	CLEC	Cell-Cell Contact	PMID: 24223577
484	Regulatory CD4+ T Cells	Memory CD8+ T Cells	CD69	KLRB1	0.00130008420417361	0	CLEC2C_KLRB1	CLEC2C - KLRB1	CLEC	Cell-Cell Contact	PMID: 24223577
485	Central Memory CD8+ T Cells	Regulatory CD4+ T Cells	CD69	KLRB1	0.000283739241030281	0	CLEC2C_KLRB1	CLEC2C - KLRB1	CLEC	Cell-Cell Contact	PMID: 24223577
486	Cytotoxic CD8+ T Cells	Regulatory CD4+ T Cells	CD69	KLRB1	0.000270531891280169	0	CLEC2C_KLRB1	CLEC2C - KLRB1	CLEC	Cell-Cell Contact	PMID: 24223577
487	Gamma Delta T Cells	Regulatory CD4+ T Cells	CD69	KLRB1	0.000265515589166811	0	CLEC2C_KLRB1	CLEC2C - KLRB1	CLEC	Cell-Cell Contact	PMID: 24223577
488	Memory CD4+ T Cells	Regulatory CD4+ T Cells	CD69	KLRB1	0.000299485284949279	0	CLEC2C_KLRB1	CLEC2C - KLRB1	CLEC	Cell-Cell Contact	PMID: 24223577
489	Memory CD8+ T Cells	Regulatory CD4+ T Cells	CD69	KLRB1	0.000313738035582571	0	CLEC2C_KLRB1	CLEC2C - KLRB1	CLEC	Cell-Cell Contact	PMID: 24223577
490	Naive CD4+ T Cells	Regulatory CD4+ T Cells	CD69	KLRB1	0.000259258921313901	0.02	CLEC2C_KLRB1	CLEC2C - KLRB1	CLEC	Cell-Cell Contact	PMID: 24223577
491	Regulatory CD4+ T Cells	Regulatory CD4+ T Cells	CD69	KLRB1	0.000297973212626595	0	CLEC2C_KLRB1	CLEC2C - KLRB1	CLEC	Cell-Cell Contact	PMID: 24223577
492	Central Memory CD8+ T Cells	Central Memory CD8+ T Cells	ICAM2	ITGAL_ITGB2	0.00014270070428277	0	ICAM2_ITGAL_ITGB2	ICAM2 - (ITGAL+ITGB2)	ICAM	Cell-Cell Contact	KEGG: hsa04514
493	Intermediate Monocytes	Central Memory CD8+ T Cells	ICAM2	ITGAL_ITGB2	0.000184149101850087	0	ICAM2_ITGAL_ITGB2	ICAM2 - (ITGAL+ITGB2)	ICAM	Cell-Cell Contact	KEGG: hsa04514
494	Memory CD4+ T Cells	Central Memory CD8+ T Cells	ICAM2	ITGAL_ITGB2	0.000170994871374641	0	ICAM2_ITGAL_ITGB2	ICAM2 - (ITGAL+ITGB2)	ICAM	Cell-Cell Contact	KEGG: hsa04514
495	Memory CD8+ T Cells	Central Memory CD8+ T Cells	ICAM2	ITGAL_ITGB2	0.000119616674692767	0	ICAM2_ITGAL_ITGB2	ICAM2 - (ITGAL+ITGB2)	ICAM	Cell-Cell Contact	KEGG: hsa04514
496	Naive CD4+ T Cells	Central Memory CD8+ T Cells	ICAM2	ITGAL_ITGB2	0.000163675893774325	0	ICAM2_ITGAL_ITGB2	ICAM2 - (ITGAL+ITGB2)	ICAM	Cell-Cell Contact	KEGG: hsa04514
497	Non-Classical Monocytes	Central Memory CD8+ T Cells	ICAM2	ITGAL_ITGB2	0.000205024655847198	0	ICAM2_ITGAL_ITGB2	ICAM2 - (ITGAL+ITGB2)	ICAM	Cell-Cell Contact	KEGG: hsa04514
498	Regulatory CD4+ T Cells	Central Memory CD8+ T Cells	ICAM2	ITGAL_ITGB2	0.000171334815684922	0	ICAM2_ITGAL_ITGB2	ICAM2 - (ITGAL+ITGB2)	ICAM	Cell-Cell Contact	KEGG: hsa04514
499	Intermediate Monocytes	Cytotoxic CD8+ T Cells	ICAM2	ITGAL_ITGB2	0.000124133213747164	0	ICAM2_ITGAL_ITGB2	ICAM2 - (ITGAL+ITGB2)	ICAM	Cell-Cell Contact	KEGG: hsa04514
500	Memory CD4+ T Cells	Cytotoxic CD8+ T Cells	ICAM2	ITGAL_ITGB2	0.0001152049450751	0	ICAM2_ITGAL_ITGB2	ICAM2 - (ITGAL+ITGB2)	ICAM	Cell-Cell Contact	KEGG: hsa04514
501	Naive CD4+ T Cells	Cytotoxic CD8+ T Cells	ICAM2	ITGAL_ITGB2	0.000110241379699012	0	ICAM2_ITGAL_ITGB2	ICAM2 - (ITGAL+ITGB2)	ICAM	Cell-Cell Contact	KEGG: hsa04514
502	Non-Classical Monocytes	Cytotoxic CD8+ T Cells	ICAM2	ITGAL_ITGB2	0.000138321697804326	0	ICAM2_ITGAL_ITGB2	ICAM2 - (ITGAL+ITGB2)	ICAM	Cell-Cell Contact	KEGG: hsa04514
503	Regulatory CD4+ T Cells	Cytotoxic CD8+ T Cells	ICAM2	ITGAL_ITGB2	0.000115435558812568	0	ICAM2_ITGAL_ITGB2	ICAM2 - (ITGAL+ITGB2)	ICAM	Cell-Cell Contact	KEGG: hsa04514
504	Intermediate Monocytes	Gamma Delta T Cells	ICAM2	ITGAL_ITGB2	0.000125191524922492	0	ICAM2_ITGAL_ITGB2	ICAM2 - (ITGAL+ITGB2)	ICAM	Cell-Cell Contact	KEGG: hsa04514
505	Memory CD4+ T Cells	Gamma Delta T Cells	ICAM2	ITGAL_ITGB2	0.000116188223785182	0	ICAM2_ITGAL_ITGB2	ICAM2 - (ITGAL+ITGB2)	ICAM	Cell-Cell Contact	KEGG: hsa04514
506	Naive CD4+ T Cells	Gamma Delta T Cells	ICAM2	ITGAL_ITGB2	0.000111182872172918	0	ICAM2_ITGAL_ITGB2	ICAM2 - (ITGAL+ITGB2)	ICAM	Cell-Cell Contact	KEGG: hsa04514
507	Non-Classical Monocytes	Gamma Delta T Cells	ICAM2	ITGAL_ITGB2	0.000139498901482696	0	ICAM2_ITGAL_ITGB2	ICAM2 - (ITGAL+ITGB2)	ICAM	Cell-Cell Contact	KEGG: hsa04514
508	Regulatory CD4+ T Cells	Gamma Delta T Cells	ICAM2	ITGAL_ITGB2	0.000116420777700704	0	ICAM2_ITGAL_ITGB2	ICAM2 - (ITGAL+ITGB2)	ICAM	Cell-Cell Contact	KEGG: hsa04514
509	Intermediate Monocytes	Intermediate Monocytes	ICAM2	ITGAL_ITGB2	0.000123226394239546	0	ICAM2_ITGAL_ITGB2	ICAM2 - (ITGAL+ITGB2)	ICAM	Cell-Cell Contact	KEGG: hsa04514
510	Memory CD4+ T Cells	Intermediate Monocytes	ICAM2	ITGAL_ITGB2	0.000114362432159552	0	ICAM2_ITGAL_ITGB2	ICAM2 - (ITGAL+ITGB2)	ICAM	Cell-Cell Contact	KEGG: hsa04514
511	Naive CD4+ T Cells	Intermediate Monocytes	ICAM2	ITGAL_ITGB2	0.000109434678705464	0	ICAM2_ITGAL_ITGB2	ICAM2 - (ITGAL+ITGB2)	ICAM	Cell-Cell Contact	KEGG: hsa04514
512	Non-Classical Monocytes	Intermediate Monocytes	ICAM2	ITGAL_ITGB2	0.000137312976795812	0	ICAM2_ITGAL_ITGB2	ICAM2 - (ITGAL+ITGB2)	ICAM	Cell-Cell Contact	KEGG: hsa04514
513	Regulatory CD4+ T Cells	Intermediate Monocytes	ICAM2	ITGAL_ITGB2	0.000114591383095496	0	ICAM2_ITGAL_ITGB2	ICAM2 - (ITGAL+ITGB2)	ICAM	Cell-Cell Contact	KEGG: hsa04514
514	Non-Classical Monocytes	Memory CD4+ T Cells	ICAM2	ITGAL_ITGB2	0.000108337192774406	0	ICAM2_ITGAL_ITGB2	ICAM2 - (ITGAL+ITGB2)	ICAM	Cell-Cell Contact	KEGG: hsa04514
515	Non-Classical Monocytes	Memory CD8+ T Cells	ICAM2	ITGAL_ITGB2	0.000101164999274309	0.04	ICAM2_ITGAL_ITGB2	ICAM2 - (ITGAL+ITGB2)	ICAM	Cell-Cell Contact	KEGG: hsa04514
516	Central Memory CD8+ T Cells	Non-Classical Monocytes	ICAM2	ITGAL_ITGB2	0.000167110690340281	0	ICAM2_ITGAL_ITGB2	ICAM2 - (ITGAL+ITGB2)	ICAM	Cell-Cell Contact	KEGG: hsa04514
517	Intermediate Monocytes	Non-Classical Monocytes	ICAM2	ITGAL_ITGB2	0.000215461044808682	0	ICAM2_ITGAL_ITGB2	ICAM2 - (ITGAL+ITGB2)	ICAM	Cell-Cell Contact	KEGG: hsa04514
518	Memory CD4+ T Cells	Non-Classical Monocytes	ICAM2	ITGAL_ITGB2	0.000200125520226458	0	ICAM2_ITGAL_ITGB2	ICAM2 - (ITGAL+ITGB2)	ICAM	Cell-Cell Contact	KEGG: hsa04514
519	Memory CD8+ T Cells	Non-Classical Monocytes	ICAM2	ITGAL_ITGB2	0.000140146107901582	0	ICAM2_ITGAL_ITGB2	ICAM2 - (ITGAL+ITGB2)	ICAM	Cell-Cell Contact	KEGG: hsa04514
520	Naive CD4+ T Cells	Non-Classical Monocytes	ICAM2	ITGAL_ITGB2	0.000191589198957138	0	ICAM2_ITGAL_ITGB2	ICAM2 - (ITGAL+ITGB2)	ICAM	Cell-Cell Contact	KEGG: hsa04514
521	Non-Classical Monocytes	Non-Classical Monocytes	ICAM2	ITGAL_ITGB2	0.00023978085762032	0	ICAM2_ITGAL_ITGB2	ICAM2 - (ITGAL+ITGB2)	ICAM	Cell-Cell Contact	KEGG: hsa04514
522	Regulatory CD4+ T Cells	Non-Classical Monocytes	ICAM2	ITGAL_ITGB2	0.000200521942539551	0	ICAM2_ITGAL_ITGB2	ICAM2 - (ITGAL+ITGB2)	ICAM	Cell-Cell Contact	KEGG: hsa04514
523	Central Memory CD8+ T Cells	Central Memory CD8+ T Cells	ICAM2	ITGAM_ITGB2	7.13352442736635e-05	0	ICAM2_ITGAM_ITGB2	ICAM2 - (ITGAM+ITGB2)	ICAM	Cell-Cell Contact	KEGG: hsa04514
524	Intermediate Monocytes	Central Memory CD8+ T Cells	ICAM2	ITGAM_ITGB2	9.22906015117339e-05	0	ICAM2_ITGAM_ITGB2	ICAM2 - (ITGAM+ITGB2)	ICAM	Cell-Cell Contact	KEGG: hsa04514
525	Memory CD4+ T Cells	Central Memory CD8+ T Cells	ICAM2	ITGAM_ITGB2	8.56285179303024e-05	0	ICAM2_ITGAM_ITGB2	ICAM2 - (ITGAM+ITGB2)	ICAM	Cell-Cell Contact	KEGG: hsa04514
526	Memory CD8+ T Cells	Central Memory CD8+ T Cells	ICAM2	ITGAM_ITGB2	5.97107991103796e-05	0	ICAM2_ITGAM_ITGB2	ICAM2 - (ITGAM+ITGB2)	ICAM	Cell-Cell Contact	KEGG: hsa04514
527	Naive CD4+ T Cells	Central Memory CD8+ T Cells	ICAM2	ITGAM_ITGB2	8.19264319872027e-05	0	ICAM2_ITGAM_ITGB2	ICAM2 - (ITGAM+ITGB2)	ICAM	Cell-Cell Contact	KEGG: hsa04514
528	Non-Classical Monocytes	Central Memory CD8+ T Cells	ICAM2	ITGAM_ITGB2	0.000102885461334306	0	ICAM2_ITGAM_ITGB2	ICAM2 - (ITGAM+ITGB2)	ICAM	Cell-Cell Contact	KEGG: hsa04514
529	Regulatory CD4+ T Cells	Central Memory CD8+ T Cells	ICAM2	ITGAM_ITGB2	8.58005498297307e-05	0	ICAM2_ITGAM_ITGB2	ICAM2 - (ITGAM+ITGB2)	ICAM	Cell-Cell Contact	KEGG: hsa04514
530	Central Memory CD8+ T Cells	Classical Monocytes	ICAM2	ITGAM_ITGB2	9.26562360021796e-05	0	ICAM2_ITGAM_ITGB2	ICAM2 - (ITGAM+ITGB2)	ICAM	Cell-Cell Contact	KEGG: hsa04514
531	Intermediate Monocytes	Classical Monocytes	ICAM2	ITGAM_ITGB2	0.000119783254421532	0	ICAM2_ITGAM_ITGB2	ICAM2 - (ITGAM+ITGB2)	ICAM	Cell-Cell Contact	KEGG: hsa04514
532	Memory CD4+ T Cells	Classical Monocytes	ICAM2	ITGAM_ITGB2	0.000111163583599206	0	ICAM2_ITGAM_ITGB2	ICAM2 - (ITGAM+ITGB2)	ICAM	Cell-Cell Contact	KEGG: hsa04514
533	Memory CD8+ T Cells	Classical Monocytes	ICAM2	ITGAM_ITGB2	7.75903283512954e-05	0	ICAM2_ITGAM_ITGB2	ICAM2 - (ITGAM+ITGB2)	ICAM	Cell-Cell Contact	KEGG: hsa04514
534	Naive CD4+ T Cells	Classical Monocytes	ICAM2	ITGAM_ITGB2	0.000106371866101666	0	ICAM2_ITGAM_ITGB2	ICAM2 - (ITGAM+ITGB2)	ICAM	Cell-Cell Contact	KEGG: hsa04514
535	Non-Classical Monocytes	Classical Monocytes	ICAM2	ITGAM_ITGB2	0.000133482689080665	0	ICAM2_ITGAM_ITGB2	ICAM2 - (ITGAM+ITGB2)	ICAM	Cell-Cell Contact	KEGG: hsa04514
536	Regulatory CD4+ T Cells	Classical Monocytes	ICAM2	ITGAM_ITGB2	0.00011138621803735	0	ICAM2_ITGAM_ITGB2	ICAM2 - (ITGAM+ITGB2)	ICAM	Cell-Cell Contact	KEGG: hsa04514
537	Non-Classical Monocytes	Central Memory CD8+ T Cells	ITGB2	ICAM2	0.000251302639567448	0	ITGB2_ICAM2	ITGB2 - ICAM2	ITGB2	Cell-Cell Contact	KEGG: hsa04514
538	Central Memory CD8+ T Cells	Intermediate Monocytes	ITGB2	ICAM2	0.000293543469676278	0	ITGB2_ICAM2	ITGB2 - ICAM2	ITGB2	Cell-Cell Contact	KEGG: hsa04514
539	Classical Monocytes	Intermediate Monocytes	ITGB2	ICAM2	0.000298673466260284	0	ITGB2_ICAM2	ITGB2 - ICAM2	ITGB2	Cell-Cell Contact	KEGG: hsa04514
540	Cytotoxic CD8+ T Cells	Intermediate Monocytes	ITGB2	ICAM2	0.000285194605345582	0	ITGB2_ICAM2	ITGB2 - ICAM2	ITGB2	Cell-Cell Contact	KEGG: hsa04514
541	Gamma Delta T Cells	Intermediate Monocytes	ITGB2	ICAM2	0.000288635820184214	0	ITGB2_ICAM2	ITGB2 - ICAM2	ITGB2	Cell-Cell Contact	KEGG: hsa04514
542	Intermediate Monocytes	Intermediate Monocytes	ITGB2	ICAM2	0.000294094987982778	0	ITGB2_ICAM2	ITGB2 - ICAM2	ITGB2	Cell-Cell Contact	KEGG: hsa04514
543	Non-Classical Monocytes	Intermediate Monocytes	ITGB2	ICAM2	0.000323040553773379	0	ITGB2_ICAM2	ITGB2 - ICAM2	ITGB2	Cell-Cell Contact	KEGG: hsa04514
544	Central Memory CD8+ T Cells	Memory CD4+ T Cells	ITGB2	ICAM2	0.00027283878320549	0	ITGB2_ICAM2	ITGB2 - ICAM2	ITGB2	Cell-Cell Contact	KEGG: hsa04514
545	Classical Monocytes	Memory CD4+ T Cells	ITGB2	ICAM2	0.000277619544957278	0	ITGB2_ICAM2	ITGB2 - ICAM2	ITGB2	Cell-Cell Contact	KEGG: hsa04514
546	Cytotoxic CD8+ T Cells	Memory CD4+ T Cells	ITGB2	ICAM2	0.000265059212533408	0	ITGB2_ICAM2	ITGB2 - ICAM2	ITGB2	Cell-Cell Contact	KEGG: hsa04514
547	Gamma Delta T Cells	Memory CD4+ T Cells	ITGB2	ICAM2	0.000268265638033837	0	ITGB2_ICAM2	ITGB2 - ICAM2	ITGB2	Cell-Cell Contact	KEGG: hsa04514
548	Intermediate Monocytes	Memory CD4+ T Cells	ITGB2	ICAM2	0.000273352734970978	0	ITGB2_ICAM2	ITGB2 - ICAM2	ITGB2	Cell-Cell Contact	KEGG: hsa04514
549	Non-Classical Monocytes	Memory CD4+ T Cells	ITGB2	ICAM2	0.000300333722754393	0	ITGB2_ICAM2	ITGB2 - ICAM2	ITGB2	Cell-Cell Contact	KEGG: hsa04514
550	Central Memory CD8+ T Cells	Naive CD4+ T Cells	ITGB2	ICAM2	0.000261301387046846	0	ITGB2_ICAM2	ITGB2 - ICAM2	ITGB2	Cell-Cell Contact	KEGG: hsa04514
551	Classical Monocytes	Naive CD4+ T Cells	ITGB2	ICAM2	0.000265886713189856	0	ITGB2_ICAM2	ITGB2 - ICAM2	ITGB2	Cell-Cell Contact	KEGG: hsa04514
552	Cytotoxic CD8+ T Cells	Naive CD4+ T Cells	ITGB2	ICAM2	0.000253840337962933	0	ITGB2_ICAM2	ITGB2 - ICAM2	ITGB2	Cell-Cell Contact	KEGG: hsa04514
553	Gamma Delta T Cells	Naive CD4+ T Cells	ITGB2	ICAM2	0.000256915407290809	0	ITGB2_ICAM2	ITGB2 - ICAM2	ITGB2	Cell-Cell Contact	KEGG: hsa04514
554	Intermediate Monocytes	Naive CD4+ T Cells	ITGB2	ICAM2	0.000261794317542551	0	ITGB2_ICAM2	ITGB2 - ICAM2	ITGB2	Cell-Cell Contact	KEGG: hsa04514
555	Non-Classical Monocytes	Naive CD4+ T Cells	ITGB2	ICAM2	0.000287675514528714	0	ITGB2_ICAM2	ITGB2 - ICAM2	ITGB2	Cell-Cell Contact	KEGG: hsa04514
556	Central Memory CD8+ T Cells	Non-Classical Monocytes	ITGB2	ICAM2	0.000326319398030882	0	ITGB2_ICAM2	ITGB2 - ICAM2	ITGB2	Cell-Cell Contact	KEGG: hsa04514
557	Classical Monocytes	Non-Classical Monocytes	ITGB2	ICAM2	0.000331998332568477	0	ITGB2_ICAM2	ITGB2 - ICAM2	ITGB2	Cell-Cell Contact	KEGG: hsa04514
558	Cytotoxic CD8+ T Cells	Non-Classical Monocytes	ITGB2	ICAM2	0.000317075413887864	0	ITGB2_ICAM2	ITGB2 - ICAM2	ITGB2	Cell-Cell Contact	KEGG: hsa04514
559	Gamma Delta T Cells	Non-Classical Monocytes	ITGB2	ICAM2	0.000320885839011534	0	ITGB2_ICAM2	ITGB2 - ICAM2	ITGB2	Cell-Cell Contact	KEGG: hsa04514
560	Intermediate Monocytes	Non-Classical Monocytes	ITGB2	ICAM2	0.000326929970997025	0	ITGB2_ICAM2	ITGB2 - ICAM2	ITGB2	Cell-Cell Contact	KEGG: hsa04514
561	Memory CD4+ T Cells	Non-Classical Monocytes	ITGB2	ICAM2	0.000250297344801731	0	ITGB2_ICAM2	ITGB2 - ICAM2	ITGB2	Cell-Cell Contact	KEGG: hsa04514
562	Non-Classical Monocytes	Non-Classical Monocytes	ITGB2	ICAM2	0.000358961691880131	0	ITGB2_ICAM2	ITGB2 - ICAM2	ITGB2	Cell-Cell Contact	KEGG: hsa04514
563	Central Memory CD8+ T Cells	Regulatory CD4+ T Cells	ITGB2	ICAM2	0.000273374358240398	0	ITGB2_ICAM2	ITGB2 - ICAM2	ITGB2	Cell-Cell Contact	KEGG: hsa04514
564	Classical Monocytes	Regulatory CD4+ T Cells	ITGB2	ICAM2	0.000278164177850048	0	ITGB2_ICAM2	ITGB2 - ICAM2	ITGB2	Cell-Cell Contact	KEGG: hsa04514
565	Cytotoxic CD8+ T Cells	Regulatory CD4+ T Cells	ITGB2	ICAM2	0.000265580023978022	0	ITGB2_ICAM2	ITGB2 - ICAM2	ITGB2	Cell-Cell Contact	KEGG: hsa04514
566	Gamma Delta T Cells	Regulatory CD4+ T Cells	ITGB2	ICAM2	0.000268792538043975	0	ITGB2_ICAM2	ITGB2 - ICAM2	ITGB2	Cell-Cell Contact	KEGG: hsa04514
567	Intermediate Monocytes	Regulatory CD4+ T Cells	ITGB2	ICAM2	0.000273889284302935	0	ITGB2_ICAM2	ITGB2 - ICAM2	ITGB2	Cell-Cell Contact	KEGG: hsa04514
568	Non-Classical Monocytes	Regulatory CD4+ T Cells	ITGB2	ICAM2	0.000300921237314374	0	ITGB2_ICAM2	ITGB2 - ICAM2	ITGB2	Cell-Cell Contact	KEGG: hsa04514
569	Central Memory CD8+ T Cells	Central Memory CD8+ T Cells	LCK	CD8 receptor	0.000230687818277197	0	LCK_CD8A_CD8B1	LCK - (CD8A+CD8B1)	LCK	Cell-Cell Contact	PMID: 25427562
570	Cytotoxic CD8+ T Cells	Central Memory CD8+ T Cells	LCK	CD8 receptor	0.000214719435539099	0	LCK_CD8A_CD8B1	LCK - (CD8A+CD8B1)	LCK	Cell-Cell Contact	PMID: 25427562
571	Gamma Delta T Cells	Central Memory CD8+ T Cells	LCK	CD8 receptor	0.000202325929114632	0	LCK_CD8A_CD8B1	LCK - (CD8A+CD8B1)	LCK	Cell-Cell Contact	PMID: 25427562
572	Memory CD4+ T Cells	Central Memory CD8+ T Cells	LCK	CD8 receptor	0.000287205290822437	0	LCK_CD8A_CD8B1	LCK - (CD8A+CD8B1)	LCK	Cell-Cell Contact	PMID: 25427562
573	Memory CD8+ T Cells	Central Memory CD8+ T Cells	LCK	CD8 receptor	0.000182280761981915	0	LCK_CD8A_CD8B1	LCK - (CD8A+CD8B1)	LCK	Cell-Cell Contact	PMID: 25427562
574	Naive CD4+ T Cells	Central Memory CD8+ T Cells	LCK	CD8 receptor	0.000186798358081988	0	LCK_CD8A_CD8B1	LCK - (CD8A+CD8B1)	LCK	Cell-Cell Contact	PMID: 25427562
575	Naive CD8+ T Cells	Central Memory CD8+ T Cells	LCK	CD8 receptor	0.000241814169100726	0	LCK_CD8A_CD8B1	LCK - (CD8A+CD8B1)	LCK	Cell-Cell Contact	PMID: 25427562
576	Regulatory CD4+ T Cells	Central Memory CD8+ T Cells	LCK	CD8 receptor	0.000181162997317763	0	LCK_CD8A_CD8B1	LCK - (CD8A+CD8B1)	LCK	Cell-Cell Contact	PMID: 25427562
577	Central Memory CD8+ T Cells	Cytotoxic CD8+ T Cells	LCK	CD8 receptor	0.000867873663323536	0	LCK_CD8A_CD8B1	LCK - (CD8A+CD8B1)	LCK	Cell-Cell Contact	PMID: 25427562
578	Cytotoxic CD8+ T Cells	Cytotoxic CD8+ T Cells	LCK	CD8 receptor	0.00081225820558653	0	LCK_CD8A_CD8B1	LCK - (CD8A+CD8B1)	LCK	Cell-Cell Contact	PMID: 25427562
579	Gamma Delta T Cells	Cytotoxic CD8+ T Cells	LCK	CD8 receptor	0.000768668449084496	0	LCK_CD8A_CD8B1	LCK - (CD8A+CD8B1)	LCK	Cell-Cell Contact	PMID: 25427562
580	Memory CD4+ T Cells	Cytotoxic CD8+ T Cells	LCK	CD8 receptor	0.00105990336047175	0	LCK_CD8A_CD8B1	LCK - (CD8A+CD8B1)	LCK	Cell-Cell Contact	PMID: 25427562
581	Memory CD8+ T Cells	Cytotoxic CD8+ T Cells	LCK	CD8 receptor	0.000697367092561241	0	LCK_CD8A_CD8B1	LCK - (CD8A+CD8B1)	LCK	Cell-Cell Contact	PMID: 25427562
582	Naive CD4+ T Cells	Cytotoxic CD8+ T Cells	LCK	CD8 receptor	0.000713523440186617	0	LCK_CD8A_CD8B1	LCK - (CD8A+CD8B1)	LCK	Cell-Cell Contact	PMID: 25427562
583	Naive CD8+ T Cells	Cytotoxic CD8+ T Cells	LCK	CD8 receptor	0.000906265444131927	0	LCK_CD8A_CD8B1	LCK - (CD8A+CD8B1)	LCK	Cell-Cell Contact	PMID: 25427562
584	Regulatory CD4+ T Cells	Cytotoxic CD8+ T Cells	LCK	CD8 receptor	0.000693361734486198	0	LCK_CD8A_CD8B1	LCK - (CD8A+CD8B1)	LCK	Cell-Cell Contact	PMID: 25427562
585	Central Memory CD8+ T Cells	Naive CD8+ T Cells	LCK	CD8 receptor	0.00110958322011435	0	LCK_CD8A_CD8B1	LCK - (CD8A+CD8B1)	LCK	Cell-Cell Contact	PMID: 25427562
586	Cytotoxic CD8+ T Cells	Naive CD8+ T Cells	LCK	CD8 receptor	0.00104065768629299	0	LCK_CD8A_CD8B1	LCK - (CD8A+CD8B1)	LCK	Cell-Cell Contact	PMID: 25427562
587	Gamma Delta T Cells	Naive CD8+ T Cells	LCK	CD8 receptor	0.00098643333333085	0	LCK_CD8A_CD8B1	LCK - (CD8A+CD8B1)	LCK	Cell-Cell Contact	PMID: 25427562
588	Memory CD4+ T Cells	Naive CD8+ T Cells	LCK	CD8 receptor	0.00134536687263392	0	LCK_CD8A_CD8B1	LCK - (CD8A+CD8B1)	LCK	Cell-Cell Contact	PMID: 25427562
589	Memory CD8+ T Cells	Naive CD8+ T Cells	LCK	CD8 receptor	0.000897350392407954	0	LCK_CD8A_CD8B1	LCK - (CD8A+CD8B1)	LCK	Cell-Cell Contact	PMID: 25427562
590	Naive CD4+ T Cells	Naive CD8+ T Cells	LCK	CD8 receptor	0.000917578070777018	0	LCK_CD8A_CD8B1	LCK - (CD8A+CD8B1)	LCK	Cell-Cell Contact	PMID: 25427562
591	Naive CD8+ T Cells	Naive CD8+ T Cells	LCK	CD8 receptor	0.00115699487396818	0	LCK_CD8A_CD8B1	LCK - (CD8A+CD8B1)	LCK	Cell-Cell Contact	PMID: 25427562
592	Regulatory CD4+ T Cells	Naive CD8+ T Cells	LCK	CD8 receptor	0.000892331869036826	0	LCK_CD8A_CD8B1	LCK - (CD8A+CD8B1)	LCK	Cell-Cell Contact	PMID: 25427562
593	Central Memory CD8+ T Cells	Central Memory CD8+ T Cells	HLA-A	CD8A	0.000740640395899838	0	HLA-A_CD8A	HLA-A - CD8A	MHC-I	Cell-Cell Contact	KEGG: hsa04514
594	Classical Monocytes	Central Memory CD8+ T Cells	HLA-A	CD8A	0.000561086462636617	0.03	HLA-A_CD8A	HLA-A - CD8A	MHC-I	Cell-Cell Contact	KEGG: hsa04514
595	Cytotoxic CD8+ T Cells	Central Memory CD8+ T Cells	HLA-A	CD8A	0.00077303464622439	0	HLA-A_CD8A	HLA-A - CD8A	MHC-I	Cell-Cell Contact	KEGG: hsa04514
596	Gamma Delta T Cells	Central Memory CD8+ T Cells	HLA-A	CD8A	0.000773891857289643	0	HLA-A_CD8A	HLA-A - CD8A	MHC-I	Cell-Cell Contact	KEGG: hsa04514
597	Intermediate Monocytes	Central Memory CD8+ T Cells	HLA-A	CD8A	0.000578778425580438	0.02	HLA-A_CD8A	HLA-A - CD8A	MHC-I	Cell-Cell Contact	KEGG: hsa04514
598	Memory CD4+ T Cells	Central Memory CD8+ T Cells	HLA-A	CD8A	0.000777030492785145	0	HLA-A_CD8A	HLA-A - CD8A	MHC-I	Cell-Cell Contact	KEGG: hsa04514
599	Memory CD8+ T Cells	Central Memory CD8+ T Cells	HLA-A	CD8A	0.000738189748612165	0	HLA-A_CD8A	HLA-A - CD8A	MHC-I	Cell-Cell Contact	KEGG: hsa04514
600	Naive CD4+ T Cells	Central Memory CD8+ T Cells	HLA-A	CD8A	0.000663210734853713	0	HLA-A_CD8A	HLA-A - CD8A	MHC-I	Cell-Cell Contact	KEGG: hsa04514
601	Naive CD8+ T Cells	Central Memory CD8+ T Cells	HLA-A	CD8A	0.000661015855761925	0	HLA-A_CD8A	HLA-A - CD8A	MHC-I	Cell-Cell Contact	KEGG: hsa04514
602	Non-Classical Monocytes	Central Memory CD8+ T Cells	HLA-A	CD8A	0.000573025321612005	0.03	HLA-A_CD8A	HLA-A - CD8A	MHC-I	Cell-Cell Contact	KEGG: hsa04514
603	Regulatory CD4+ T Cells	Central Memory CD8+ T Cells	HLA-A	CD8A	0.000711481866742876	0	HLA-A_CD8A	HLA-A - CD8A	MHC-I	Cell-Cell Contact	KEGG: hsa04514
604	Central Memory CD8+ T Cells	Cytotoxic CD8+ T Cells	HLA-A	CD8A	0.00238137368973553	0	HLA-A_CD8A	HLA-A - CD8A	MHC-I	Cell-Cell Contact	KEGG: hsa04514
605	Classical Monocytes	Cytotoxic CD8+ T Cells	HLA-A	CD8A	0.00190475493199269	0	HLA-A_CD8A	HLA-A - CD8A	MHC-I	Cell-Cell Contact	KEGG: hsa04514
606	Cytotoxic CD8+ T Cells	Cytotoxic CD8+ T Cells	HLA-A	CD8A	0.00246204744704526	0	HLA-A_CD8A	HLA-A - CD8A	MHC-I	Cell-Cell Contact	KEGG: hsa04514
607	Gamma Delta T Cells	Cytotoxic CD8+ T Cells	HLA-A	CD8A	0.00246416152432321	0	HLA-A_CD8A	HLA-A - CD8A	MHC-I	Cell-Cell Contact	KEGG: hsa04514
608	Intermediate Monocytes	Cytotoxic CD8+ T Cells	HLA-A	CD8A	0.00195406769579978	0	HLA-A_CD8A	HLA-A - CD8A	MHC-I	Cell-Cell Contact	KEGG: hsa04514
609	Memory CD4+ T Cells	Cytotoxic CD8+ T Cells	HLA-A	CD8A	0.0024718931022265	0	HLA-A_CD8A	HLA-A - CD8A	MHC-I	Cell-Cell Contact	KEGG: hsa04514
610	Memory CD8+ T Cells	Cytotoxic CD8+ T Cells	HLA-A	CD8A	0.00237520800465428	0	HLA-A_CD8A	HLA-A - CD8A	MHC-I	Cell-Cell Contact	KEGG: hsa04514
611	Naive CD4+ T Cells	Cytotoxic CD8+ T Cells	HLA-A	CD8A	0.00218216415563339	0	HLA-A_CD8A	HLA-A - CD8A	MHC-I	Cell-Cell Contact	KEGG: hsa04514
612	Naive CD8+ T Cells	Cytotoxic CD8+ T Cells	HLA-A	CD8A	0.00217638164572911	0	HLA-A_CD8A	HLA-A - CD8A	MHC-I	Cell-Cell Contact	KEGG: hsa04514
613	Non-Classical Monocytes	Cytotoxic CD8+ T Cells	HLA-A	CD8A	0.00193809137894079	0	HLA-A_CD8A	HLA-A - CD8A	MHC-I	Cell-Cell Contact	KEGG: hsa04514
614	Regulatory CD4+ T Cells	Cytotoxic CD8+ T Cells	HLA-A	CD8A	0.0023074306458151	0	HLA-A_CD8A	HLA-A - CD8A	MHC-I	Cell-Cell Contact	KEGG: hsa04514
615	Central Memory CD8+ T Cells	Memory CD8+ T Cells	HLA-A	CD8A	0.00064695880113689	0	HLA-A_CD8A	HLA-A - CD8A	MHC-I	Cell-Cell Contact	KEGG: hsa04514
616	Cytotoxic CD8+ T Cells	Memory CD8+ T Cells	HLA-A	CD8A	0.0006756235340287	0	HLA-A_CD8A	HLA-A - CD8A	MHC-I	Cell-Cell Contact	KEGG: hsa04514
617	Gamma Delta T Cells	Memory CD8+ T Cells	HLA-A	CD8A	0.00067638247950448	0	HLA-A_CD8A	HLA-A - CD8A	MHC-I	Cell-Cell Contact	KEGG: hsa04514
618	Memory CD4+ T Cells	Memory CD8+ T Cells	HLA-A	CD8A	0.000679161507239731	0	HLA-A_CD8A	HLA-A - CD8A	MHC-I	Cell-Cell Contact	KEGG: hsa04514
619	Memory CD8+ T Cells	Memory CD8+ T Cells	HLA-A	CD8A	0.00064479156465825	0	HLA-A_CD8A	HLA-A - CD8A	MHC-I	Cell-Cell Contact	KEGG: hsa04514
620	Naive CD4+ T Cells	Memory CD8+ T Cells	HLA-A	CD8A	0.000578569875171593	0.02	HLA-A_CD8A	HLA-A - CD8A	MHC-I	Cell-Cell Contact	KEGG: hsa04514
621	Naive CD8+ T Cells	Memory CD8+ T Cells	HLA-A	CD8A	0.000576633863091539	0.03	HLA-A_CD8A	HLA-A - CD8A	MHC-I	Cell-Cell Contact	KEGG: hsa04514
622	Regulatory CD4+ T Cells	Memory CD8+ T Cells	HLA-A	CD8A	0.00062118395041543	0.01	HLA-A_CD8A	HLA-A - CD8A	MHC-I	Cell-Cell Contact	KEGG: hsa04514
623	Central Memory CD8+ T Cells	Naive CD8+ T Cells	HLA-A	CD8A	0.00241650401533945	0	HLA-A_CD8A	HLA-A - CD8A	MHC-I	Cell-Cell Contact	KEGG: hsa04514
624	Classical Monocytes	Naive CD8+ T Cells	HLA-A	CD8A	0.00193516692107415	0	HLA-A_CD8A	HLA-A - CD8A	MHC-I	Cell-Cell Contact	KEGG: hsa04514
625	Cytotoxic CD8+ T Cells	Naive CD8+ T Cells	HLA-A	CD8A	0.00249786258126834	0	HLA-A_CD8A	HLA-A - CD8A	MHC-I	Cell-Cell Contact	KEGG: hsa04514
626	Gamma Delta T Cells	Naive CD8+ T Cells	HLA-A	CD8A	0.00249999416163415	0	HLA-A_CD8A	HLA-A - CD8A	MHC-I	Cell-Cell Contact	KEGG: hsa04514
627	Intermediate Monocytes	Naive CD8+ T Cells	HLA-A	CD8A	0.0019850212801242	0	HLA-A_CD8A	HLA-A - CD8A	MHC-I	Cell-Cell Contact	KEGG: hsa04514
628	Memory CD4+ T Cells	Naive CD8+ T Cells	HLA-A	CD8A	0.00250778955920175	0	HLA-A_CD8A	HLA-A - CD8A	MHC-I	Cell-Cell Contact	KEGG: hsa04514
629	Memory CD8+ T Cells	Naive CD8+ T Cells	HLA-A	CD8A	0.00241028463809904	0	HLA-A_CD8A	HLA-A - CD8A	MHC-I	Cell-Cell Contact	KEGG: hsa04514
630	Naive CD4+ T Cells	Naive CD8+ T Cells	HLA-A	CD8A	0.00221546240119266	0	HLA-A_CD8A	HLA-A - CD8A	MHC-I	Cell-Cell Contact	KEGG: hsa04514
631	Naive CD8+ T Cells	Naive CD8+ T Cells	HLA-A	CD8A	0.0022096237097504	0	HLA-A_CD8A	HLA-A - CD8A	MHC-I	Cell-Cell Contact	KEGG: hsa04514
632	Non-Classical Monocytes	Naive CD8+ T Cells	HLA-A	CD8A	0.00196887084926784	0	HLA-A_CD8A	HLA-A - CD8A	MHC-I	Cell-Cell Contact	KEGG: hsa04514
633	Regulatory CD4+ T Cells	Naive CD8+ T Cells	HLA-A	CD8A	0.00234190438014713	0	HLA-A_CD8A	HLA-A - CD8A	MHC-I	Cell-Cell Contact	KEGG: hsa04514
634	Central Memory CD8+ T Cells	Central Memory CD8+ T Cells	HLA-B	CD8A	0.000772531243585585	0	HLA-B_CD8A	HLA-B - CD8A	MHC-I	Cell-Cell Contact	KEGG: hsa04514
635	Classical Monocytes	Central Memory CD8+ T Cells	HLA-B	CD8A	0.000659581491241349	0	HLA-B_CD8A	HLA-B - CD8A	MHC-I	Cell-Cell Contact	KEGG: hsa04514
636	Cytotoxic CD8+ T Cells	Central Memory CD8+ T Cells	HLA-B	CD8A	0.000814603047453902	0	HLA-B_CD8A	HLA-B - CD8A	MHC-I	Cell-Cell Contact	KEGG: hsa04514
637	Gamma Delta T Cells	Central Memory CD8+ T Cells	HLA-B	CD8A	0.000833000908000266	0	HLA-B_CD8A	HLA-B - CD8A	MHC-I	Cell-Cell Contact	KEGG: hsa04514
638	Intermediate Monocytes	Central Memory CD8+ T Cells	HLA-B	CD8A	0.000680395716919663	0	HLA-B_CD8A	HLA-B - CD8A	MHC-I	Cell-Cell Contact	KEGG: hsa04514
639	Memory CD4+ T Cells	Central Memory CD8+ T Cells	HLA-B	CD8A	0.000751148380235277	0	HLA-B_CD8A	HLA-B - CD8A	MHC-I	Cell-Cell Contact	KEGG: hsa04514
640	Memory CD8+ T Cells	Central Memory CD8+ T Cells	HLA-B	CD8A	0.000785924998163025	0	HLA-B_CD8A	HLA-B - CD8A	MHC-I	Cell-Cell Contact	KEGG: hsa04514
641	Naive CD4+ T Cells	Central Memory CD8+ T Cells	HLA-B	CD8A	0.00069169363296826	0	HLA-B_CD8A	HLA-B - CD8A	MHC-I	Cell-Cell Contact	KEGG: hsa04514
642	Naive CD8+ T Cells	Central Memory CD8+ T Cells	HLA-B	CD8A	0.000683119717055153	0	HLA-B_CD8A	HLA-B - CD8A	MHC-I	Cell-Cell Contact	KEGG: hsa04514
643	Non-Classical Monocytes	Central Memory CD8+ T Cells	HLA-B	CD8A	0.00069104484034953	0	HLA-B_CD8A	HLA-B - CD8A	MHC-I	Cell-Cell Contact	KEGG: hsa04514
644	Regulatory CD4+ T Cells	Central Memory CD8+ T Cells	HLA-B	CD8A	0.000727792209654265	0	HLA-B_CD8A	HLA-B - CD8A	MHC-I	Cell-Cell Contact	KEGG: hsa04514
645	Central Memory CD8+ T Cells	Cytotoxic CD8+ T Cells	HLA-B	CD8A	0.00246080544900713	0	HLA-B_CD8A	HLA-B - CD8A	MHC-I	Cell-Cell Contact	KEGG: hsa04514
646	Classical Monocytes	Cytotoxic CD8+ T Cells	HLA-B	CD8A	0.00217259860963821	0	HLA-B_CD8A	HLA-B - CD8A	MHC-I	Cell-Cell Contact	KEGG: hsa04514
647	Cytotoxic CD8+ T Cells	Cytotoxic CD8+ T Cells	HLA-B	CD8A	0.00256336190170269	0	HLA-B_CD8A	HLA-B - CD8A	MHC-I	Cell-Cell Contact	KEGG: hsa04514
648	Gamma Delta T Cells	Cytotoxic CD8+ T Cells	HLA-B	CD8A	0.00260743214968822	0	HLA-B_CD8A	HLA-B - CD8A	MHC-I	Cell-Cell Contact	KEGG: hsa04514
649	Intermediate Monocytes	Cytotoxic CD8+ T Cells	HLA-B	CD8A	0.00222717577233501	0	HLA-B_CD8A	HLA-B - CD8A	MHC-I	Cell-Cell Contact	KEGG: hsa04514
650	Memory CD4+ T Cells	Cytotoxic CD8+ T Cells	HLA-B	CD8A	0.00240771060205098	0	HLA-B_CD8A	HLA-B - CD8A	MHC-I	Cell-Cell Contact	KEGG: hsa04514
651	Memory CD8+ T Cells	Cytotoxic CD8+ T Cells	HLA-B	CD8A	0.00249372683229395	0	HLA-B_CD8A	HLA-B - CD8A	MHC-I	Cell-Cell Contact	KEGG: hsa04514
652	Naive CD4+ T Cells	Cytotoxic CD8+ T Cells	HLA-B	CD8A	0.0022565159425896	0	HLA-B_CD8A	HLA-B - CD8A	MHC-I	Cell-Cell Contact	KEGG: hsa04514
653	Naive CD8+ T Cells	Cytotoxic CD8+ T Cells	HLA-B	CD8A	0.00223426804193057	0	HLA-B_CD8A	HLA-B - CD8A	MHC-I	Cell-Cell Contact	KEGG: hsa04514
654	Non-Classical Monocytes	Cytotoxic CD8+ T Cells	HLA-B	CD8A	0.00225483641912349	0	HLA-B_CD8A	HLA-B - CD8A	MHC-I	Cell-Cell Contact	KEGG: hsa04514
655	Regulatory CD4+ T Cells	Cytotoxic CD8+ T Cells	HLA-B	CD8A	0.0023489490684576	0	HLA-B_CD8A	HLA-B - CD8A	MHC-I	Cell-Cell Contact	KEGG: hsa04514
656	Central Memory CD8+ T Cells	Memory CD8+ T Cells	HLA-B	CD8A	0.00067517784868134	0	HLA-B_CD8A	HLA-B - CD8A	MHC-I	Cell-Cell Contact	KEGG: hsa04514
657	Cytotoxic CD8+ T Cells	Memory CD8+ T Cells	HLA-B	CD8A	0.000712452000631007	0	HLA-B_CD8A	HLA-B - CD8A	MHC-I	Cell-Cell Contact	KEGG: hsa04514
658	Gamma Delta T Cells	Memory CD8+ T Cells	HLA-B	CD8A	0.000728768459926417	0	HLA-B_CD8A	HLA-B - CD8A	MHC-I	Cell-Cell Contact	KEGG: hsa04514
659	Memory CD4+ T Cells	Memory CD8+ T Cells	HLA-B	CD8A	0.000656253590000978	0.01	HLA-B_CD8A	HLA-B - CD8A	MHC-I	Cell-Cell Contact	KEGG: hsa04514
660	Memory CD8+ T Cells	Memory CD8+ T Cells	HLA-B	CD8A	0.00068703852301627	0	HLA-B_CD8A	HLA-B - CD8A	MHC-I	Cell-Cell Contact	KEGG: hsa04514
661	Naive CD4+ T Cells	Memory CD8+ T Cells	HLA-B	CD8A	0.000603706408346874	0.03	HLA-B_CD8A	HLA-B - CD8A	MHC-I	Cell-Cell Contact	KEGG: hsa04514
662	Naive CD8+ T Cells	Memory CD8+ T Cells	HLA-B	CD8A	0.000596137284391606	0.04	HLA-B_CD8A	HLA-B - CD8A	MHC-I	Cell-Cell Contact	KEGG: hsa04514
663	Non-Classical Monocytes	Memory CD8+ T Cells	HLA-B	CD8A	0.00060313357260408	0.03	HLA-B_CD8A	HLA-B - CD8A	MHC-I	Cell-Cell Contact	KEGG: hsa04514
664	Regulatory CD4+ T Cells	Memory CD8+ T Cells	HLA-B	CD8A	0.000635598458986012	0.01	HLA-B_CD8A	HLA-B - CD8A	MHC-I	Cell-Cell Contact	KEGG: hsa04514
665	Central Memory CD8+ T Cells	Naive CD8+ T Cells	HLA-B	CD8A	0.00249661028981474	0	HLA-B_CD8A	HLA-B - CD8A	MHC-I	Cell-Cell Contact	KEGG: hsa04514
666	Classical Monocytes	Naive CD8+ T Cells	HLA-B	CD8A	0.00220580382688008	0	HLA-B_CD8A	HLA-B - CD8A	MHC-I	Cell-Cell Contact	KEGG: hsa04514
667	Cytotoxic CD8+ T Cells	Naive CD8+ T Cells	HLA-B	CD8A	0.00259999045006517	0	HLA-B_CD8A	HLA-B - CD8A	MHC-I	Cell-Cell Contact	KEGG: hsa04514
668	Gamma Delta T Cells	Naive CD8+ T Cells	HLA-B	CD8A	0.00264439833481608	0	HLA-B_CD8A	HLA-B - CD8A	MHC-I	Cell-Cell Contact	KEGG: hsa04514
669	Intermediate Monocytes	Naive CD8+ T Cells	HLA-B	CD8A	0.00226090554941168	0	HLA-B_CD8A	HLA-B - CD8A	MHC-I	Cell-Cell Contact	KEGG: hsa04514
670	Memory CD4+ T Cells	Naive CD8+ T Cells	HLA-B	CD8A	0.00244306811029881	0	HLA-B_CD8A	HLA-B - CD8A	MHC-I	Cell-Cell Contact	KEGG: hsa04514
671	Memory CD8+ T Cells	Naive CD8+ T Cells	HLA-B	CD8A	0.00252980188239505	0	HLA-B_CD8A	HLA-B - CD8A	MHC-I	Cell-Cell Contact	KEGG: hsa04514
672	Naive CD4+ T Cells	Naive CD8+ T Cells	HLA-B	CD8A	0.00229052148286077	0	HLA-B_CD8A	HLA-B - CD8A	MHC-I	Cell-Cell Contact	KEGG: hsa04514
673	Naive CD8+ T Cells	Naive CD8+ T Cells	HLA-B	CD8A	0.00226806487755198	0	HLA-B_CD8A	HLA-B - CD8A	MHC-I	Cell-Cell Contact	KEGG: hsa04514
674	Non-Classical Monocytes	Naive CD8+ T Cells	HLA-B	CD8A	0.00228882629146819	0	HLA-B_CD8A	HLA-B - CD8A	MHC-I	Cell-Cell Contact	KEGG: hsa04514
675	Regulatory CD4+ T Cells	Naive CD8+ T Cells	HLA-B	CD8A	0.0023837948794527	0	HLA-B_CD8A	HLA-B - CD8A	MHC-I	Cell-Cell Contact	KEGG: hsa04514
676	Central Memory CD8+ T Cells	Central Memory CD8+ T Cells	HLA-C	CD8A	0.000733082766616064	0	HLA-C_CD8A	HLA-C - CD8A	MHC-I	Cell-Cell Contact	KEGG: hsa04514
677	Classical Monocytes	Central Memory CD8+ T Cells	HLA-C	CD8A	0.000576129747057959	0.01	HLA-C_CD8A	HLA-C - CD8A	MHC-I	Cell-Cell Contact	KEGG: hsa04514
678	Cytotoxic CD8+ T Cells	Central Memory CD8+ T Cells	HLA-C	CD8A	0.000769245132914145	0	HLA-C_CD8A	HLA-C - CD8A	MHC-I	Cell-Cell Contact	KEGG: hsa04514
679	Gamma Delta T Cells	Central Memory CD8+ T Cells	HLA-C	CD8A	0.000772875380802727	0	HLA-C_CD8A	HLA-C - CD8A	MHC-I	Cell-Cell Contact	KEGG: hsa04514
680	Intermediate Monocytes	Central Memory CD8+ T Cells	HLA-C	CD8A	0.000610167058223652	0	HLA-C_CD8A	HLA-C - CD8A	MHC-I	Cell-Cell Contact	KEGG: hsa04514
681	Memory CD4+ T Cells	Central Memory CD8+ T Cells	HLA-C	CD8A	0.000709236047723774	0	HLA-C_CD8A	HLA-C - CD8A	MHC-I	Cell-Cell Contact	KEGG: hsa04514
682	Memory CD8+ T Cells	Central Memory CD8+ T Cells	HLA-C	CD8A	0.000713518610792934	0	HLA-C_CD8A	HLA-C - CD8A	MHC-I	Cell-Cell Contact	KEGG: hsa04514
683	Naive CD4+ T Cells	Central Memory CD8+ T Cells	HLA-C	CD8A	0.000635046313084718	0	HLA-C_CD8A	HLA-C - CD8A	MHC-I	Cell-Cell Contact	KEGG: hsa04514
684	Naive CD8+ T Cells	Central Memory CD8+ T Cells	HLA-C	CD8A	0.000629711455942164	0	HLA-C_CD8A	HLA-C - CD8A	MHC-I	Cell-Cell Contact	KEGG: hsa04514
685	Non-Classical Monocytes	Central Memory CD8+ T Cells	HLA-C	CD8A	0.000648957786762865	0	HLA-C_CD8A	HLA-C - CD8A	MHC-I	Cell-Cell Contact	KEGG: hsa04514
686	Regulatory CD4+ T Cells	Central Memory CD8+ T Cells	HLA-C	CD8A	0.00067618804155418	0	HLA-C_CD8A	HLA-C - CD8A	MHC-I	Cell-Cell Contact	KEGG: hsa04514
687	Central Memory CD8+ T Cells	Cytotoxic CD8+ T Cells	HLA-C	CD8A	0.00236233048135308	0	HLA-C_CD8A	HLA-C - CD8A	MHC-I	Cell-Cell Contact	KEGG: hsa04514
688	Classical Monocytes	Cytotoxic CD8+ T Cells	HLA-C	CD8A	0.00194671940533077	0	HLA-C_CD8A	HLA-C - CD8A	MHC-I	Cell-Cell Contact	KEGG: hsa04514
689	Cytotoxic CD8+ T Cells	Cytotoxic CD8+ T Cells	HLA-C	CD8A	0.002452688966281	0	HLA-C_CD8A	HLA-C - CD8A	MHC-I	Cell-Cell Contact	KEGG: hsa04514
690	Gamma Delta T Cells	Cytotoxic CD8+ T Cells	HLA-C	CD8A	0.00246165454587373	0	HLA-C_CD8A	HLA-C - CD8A	MHC-I	Cell-Cell Contact	KEGG: hsa04514
691	Intermediate Monocytes	Cytotoxic CD8+ T Cells	HLA-C	CD8A	0.00204024232006801	0	HLA-C_CD8A	HLA-C - CD8A	MHC-I	Cell-Cell Contact	KEGG: hsa04514
692	Memory CD4+ T Cells	Cytotoxic CD8+ T Cells	HLA-C	CD8A	0.00230168232638651	0	HLA-C_CD8A	HLA-C - CD8A	MHC-I	Cell-Cell Contact	KEGG: hsa04514
693	Memory CD8+ T Cells	Cytotoxic CD8+ T Cells	HLA-C	CD8A	0.00231263719785818	0	HLA-C_CD8A	HLA-C - CD8A	MHC-I	Cell-Cell Contact	KEGG: hsa04514
694	Naive CD4+ T Cells	Cytotoxic CD8+ T Cells	HLA-C	CD8A	0.00210737811981936	0	HLA-C_CD8A	HLA-C - CD8A	MHC-I	Cell-Cell Contact	KEGG: hsa04514
695	Naive CD8+ T Cells	Cytotoxic CD8+ T Cells	HLA-C	CD8A	0.00209306783403602	0	HLA-C_CD8A	HLA-C - CD8A	MHC-I	Cell-Cell Contact	KEGG: hsa04514
696	Non-Classical Monocytes	Cytotoxic CD8+ T Cells	HLA-C	CD8A	0.00214447709437587	0	HLA-C_CD8A	HLA-C - CD8A	MHC-I	Cell-Cell Contact	KEGG: hsa04514
697	Regulatory CD4+ T Cells	Cytotoxic CD8+ T Cells	HLA-C	CD8A	0.00221619778025649	0	HLA-C_CD8A	HLA-C - CD8A	MHC-I	Cell-Cell Contact	KEGG: hsa04514
698	Central Memory CD8+ T Cells	Memory CD8+ T Cells	HLA-C	CD8A	0.000640275765238448	0	HLA-C_CD8A	HLA-C - CD8A	MHC-I	Cell-Cell Contact	KEGG: hsa04514
699	Cytotoxic CD8+ T Cells	Memory CD8+ T Cells	HLA-C	CD8A	0.000672268690258559	0	HLA-C_CD8A	HLA-C - CD8A	MHC-I	Cell-Cell Contact	KEGG: hsa04514
700	Gamma Delta T Cells	Memory CD8+ T Cells	HLA-C	CD8A	0.000675482528260764	0	HLA-C_CD8A	HLA-C - CD8A	MHC-I	Cell-Cell Contact	KEGG: hsa04514
701	Memory CD4+ T Cells	Memory CD8+ T Cells	HLA-C	CD8A	0.000619199793235362	0.01	HLA-C_CD8A	HLA-C - CD8A	MHC-I	Cell-Cell Contact	KEGG: hsa04514
702	Memory CD8+ T Cells	Memory CD8+ T Cells	HLA-C	CD8A	0.000622983521582168	0.01	HLA-C_CD8A	HLA-C - CD8A	MHC-I	Cell-Cell Contact	KEGG: hsa04514
703	Naive CD4+ T Cells	Memory CD8+ T Cells	HLA-C	CD8A	0.000553738030251677	0.04	HLA-C_CD8A	HLA-C - CD8A	MHC-I	Cell-Cell Contact	KEGG: hsa04514
704	Naive CD8+ T Cells	Memory CD8+ T Cells	HLA-C	CD8A	0.000549037068205328	0.04	HLA-C_CD8A	HLA-C - CD8A	MHC-I	Cell-Cell Contact	KEGG: hsa04514
705	Non-Classical Monocytes	Memory CD8+ T Cells	HLA-C	CD8A	0.000566000483674918	0.02	HLA-C_CD8A	HLA-C - CD8A	MHC-I	Cell-Cell Contact	KEGG: hsa04514
706	Regulatory CD4+ T Cells	Memory CD8+ T Cells	HLA-C	CD8A	0.000590019537291609	0.01	HLA-C_CD8A	HLA-C - CD8A	MHC-I	Cell-Cell Contact	KEGG: hsa04514
707	Central Memory CD8+ T Cells	Naive CD8+ T Cells	HLA-C	CD8A	0.00239729435414751	0	HLA-C_CD8A	HLA-C - CD8A	MHC-I	Cell-Cell Contact	KEGG: hsa04514
708	Classical Monocytes	Naive CD8+ T Cells	HLA-C	CD8A	0.00197759306699121	0	HLA-C_CD8A	HLA-C - CD8A	MHC-I	Cell-Cell Contact	KEGG: hsa04514
709	Cytotoxic CD8+ T Cells	Naive CD8+ T Cells	HLA-C	CD8A	0.00248842634739441	0	HLA-C_CD8A	HLA-C - CD8A	MHC-I	Cell-Cell Contact	KEGG: hsa04514
710	Gamma Delta T Cells	Naive CD8+ T Cells	HLA-C	CD8A	0.00249746642465881	0	HLA-C_CD8A	HLA-C - CD8A	MHC-I	Cell-Cell Contact	KEGG: hsa04514
711	Intermediate Monocytes	Naive CD8+ T Cells	HLA-C	CD8A	0.00207211272438791	0	HLA-C_CD8A	HLA-C - CD8A	MHC-I	Cell-Cell Contact	KEGG: hsa04514
712	Memory CD4+ T Cells	Naive CD8+ T Cells	HLA-C	CD8A	0.00233610385830913	0	HLA-C_CD8A	HLA-C - CD8A	MHC-I	Cell-Cell Contact	KEGG: hsa04514
713	Memory CD8+ T Cells	Naive CD8+ T Cells	HLA-C	CD8A	0.00234715807028199	0	HLA-C_CD8A	HLA-C - CD8A	MHC-I	Cell-Cell Contact	KEGG: hsa04514
714	Naive CD4+ T Cells	Naive CD8+ T Cells	HLA-C	CD8A	0.00213993668652591	0	HLA-C_CD8A	HLA-C - CD8A	MHC-I	Cell-Cell Contact	KEGG: hsa04514
715	Naive CD8+ T Cells	Naive CD8+ T Cells	HLA-C	CD8A	0.0021254816323484	0	HLA-C_CD8A	HLA-C - CD8A	MHC-I	Cell-Cell Contact	KEGG: hsa04514
716	Non-Classical Monocytes	Naive CD8+ T Cells	HLA-C	CD8A	0.0021774061349546	0	HLA-C_CD8A	HLA-C - CD8A	MHC-I	Cell-Cell Contact	KEGG: hsa04514
717	Regulatory CD4+ T Cells	Naive CD8+ T Cells	HLA-C	CD8A	0.00224982325631347	0	HLA-C_CD8A	HLA-C - CD8A	MHC-I	Cell-Cell Contact	KEGG: hsa04514
718	Central Memory CD8+ T Cells	Central Memory CD8+ T Cells	HLA-E	CD8A	0.000596528321106314	0	HLA-E_CD8A	HLA-E - CD8A	MHC-I	Cell-Cell Contact	KEGG: hsa04514
719	Cytotoxic CD8+ T Cells	Central Memory CD8+ T Cells	HLA-E	CD8A	0.00059746385309718	0	HLA-E_CD8A	HLA-E - CD8A	MHC-I	Cell-Cell Contact	KEGG: hsa04514
720	Gamma Delta T Cells	Central Memory CD8+ T Cells	HLA-E	CD8A	0.000606046634786885	0	HLA-E_CD8A	HLA-E - CD8A	MHC-I	Cell-Cell Contact	KEGG: hsa04514
721	Intermediate Monocytes	Central Memory CD8+ T Cells	HLA-E	CD8A	0.000463150581482535	0.01	HLA-E_CD8A	HLA-E - CD8A	MHC-I	Cell-Cell Contact	KEGG: hsa04514
722	Memory CD4+ T Cells	Central Memory CD8+ T Cells	HLA-E	CD8A	0.000586639186248279	0	HLA-E_CD8A	HLA-E - CD8A	MHC-I	Cell-Cell Contact	KEGG: hsa04514
723	Memory CD8+ T Cells	Central Memory CD8+ T Cells	HLA-E	CD8A	0.000560961329051706	0	HLA-E_CD8A	HLA-E - CD8A	MHC-I	Cell-Cell Contact	KEGG: hsa04514
724	Naive CD4+ T Cells	Central Memory CD8+ T Cells	HLA-E	CD8A	0.000543946352710753	0	HLA-E_CD8A	HLA-E - CD8A	MHC-I	Cell-Cell Contact	KEGG: hsa04514
725	Naive CD8+ T Cells	Central Memory CD8+ T Cells	HLA-E	CD8A	0.000541532627852031	0	HLA-E_CD8A	HLA-E - CD8A	MHC-I	Cell-Cell Contact	KEGG: hsa04514
726	Non-Classical Monocytes	Central Memory CD8+ T Cells	HLA-E	CD8A	0.000561798107823237	0	HLA-E_CD8A	HLA-E - CD8A	MHC-I	Cell-Cell Contact	KEGG: hsa04514
727	Regulatory CD4+ T Cells	Central Memory CD8+ T Cells	HLA-E	CD8A	0.000538506268178572	0	HLA-E_CD8A	HLA-E - CD8A	MHC-I	Cell-Cell Contact	KEGG: hsa04514
728	Central Memory CD8+ T Cells	Cytotoxic CD8+ T Cells	HLA-E	CD8A	0.0020030027745331	0	HLA-E_CD8A	HLA-E - CD8A	MHC-I	Cell-Cell Contact	KEGG: hsa04514
729	Classical Monocytes	Cytotoxic CD8+ T Cells	HLA-E	CD8A	0.00142406978090381	0	HLA-E_CD8A	HLA-E - CD8A	MHC-I	Cell-Cell Contact	KEGG: hsa04514
730	Cytotoxic CD8+ T Cells	Cytotoxic CD8+ T Cells	HLA-E	CD8A	0.00200556714894115	0	HLA-E_CD8A	HLA-E - CD8A	MHC-I	Cell-Cell Contact	KEGG: hsa04514
731	Gamma Delta T Cells	Cytotoxic CD8+ T Cells	HLA-E	CD8A	0.0020290246449768	0	HLA-E_CD8A	HLA-E - CD8A	MHC-I	Cell-Cell Contact	KEGG: hsa04514
732	Intermediate Monocytes	Cytotoxic CD8+ T Cells	HLA-E	CD8A	0.00162165812245875	0	HLA-E_CD8A	HLA-E - CD8A	MHC-I	Cell-Cell Contact	KEGG: hsa04514
733	Memory CD4+ T Cells	Cytotoxic CD8+ T Cells	HLA-E	CD8A	0.00197580529899235	0	HLA-E_CD8A	HLA-E - CD8A	MHC-I	Cell-Cell Contact	KEGG: hsa04514
734	Memory CD8+ T Cells	Cytotoxic CD8+ T Cells	HLA-E	CD8A	0.00190440421553239	0	HLA-E_CD8A	HLA-E - CD8A	MHC-I	Cell-Cell Contact	KEGG: hsa04514
735	Naive CD4+ T Cells	Cytotoxic CD8+ T Cells	HLA-E	CD8A	0.00185646025763229	0	HLA-E_CD8A	HLA-E - CD8A	MHC-I	Cell-Cell Contact	KEGG: hsa04514
736	Naive CD8+ T Cells	Cytotoxic CD8+ T Cells	HLA-E	CD8A	0.00184961765343207	0	HLA-E_CD8A	HLA-E - CD8A	MHC-I	Cell-Cell Contact	KEGG: hsa04514
737	Non-Classical Monocytes	Cytotoxic CD8+ T Cells	HLA-E	CD8A	0.00190674896717074	0	HLA-E_CD8A	HLA-E - CD8A	MHC-I	Cell-Cell Contact	KEGG: hsa04514
738	Regulatory CD4+ T Cells	Cytotoxic CD8+ T Cells	HLA-E	CD8A	0.00184102369545441	0	HLA-E_CD8A	HLA-E - CD8A	MHC-I	Cell-Cell Contact	KEGG: hsa04514
739	Central Memory CD8+ T Cells	Memory CD8+ T Cells	HLA-E	CD8A	0.000519815688011476	0	HLA-E_CD8A	HLA-E - CD8A	MHC-I	Cell-Cell Contact	KEGG: hsa04514
740	Cytotoxic CD8+ T Cells	Memory CD8+ T Cells	HLA-E	CD8A	0.000520639080711815	0	HLA-E_CD8A	HLA-E - CD8A	MHC-I	Cell-Cell Contact	KEGG: hsa04514
741	Gamma Delta T Cells	Memory CD8+ T Cells	HLA-E	CD8A	0.000528194277277843	0	HLA-E_CD8A	HLA-E - CD8A	MHC-I	Cell-Cell Contact	KEGG: hsa04514
742	Memory CD4+ T Cells	Memory CD8+ T Cells	HLA-E	CD8A	0.000511113512601668	0	HLA-E_CD8A	HLA-E - CD8A	MHC-I	Cell-Cell Contact	KEGG: hsa04514
743	Memory CD8+ T Cells	Memory CD8+ T Cells	HLA-E	CD8A	0.000488531152051715	0.01	HLA-E_CD8A	HLA-E - CD8A	MHC-I	Cell-Cell Contact	KEGG: hsa04514
744	Naive CD4+ T Cells	Memory CD8+ T Cells	HLA-E	CD8A	0.000473578056250903	0.01	HLA-E_CD8A	HLA-E - CD8A	MHC-I	Cell-Cell Contact	KEGG: hsa04514
745	Naive CD8+ T Cells	Memory CD8+ T Cells	HLA-E	CD8A	0.000471457517919389	0.01	HLA-E_CD8A	HLA-E - CD8A	MHC-I	Cell-Cell Contact	KEGG: hsa04514
746	Non-Classical Monocytes	Memory CD8+ T Cells	HLA-E	CD8A	0.000489266749728126	0.01	HLA-E_CD8A	HLA-E - CD8A	MHC-I	Cell-Cell Contact	KEGG: hsa04514
747	Regulatory CD4+ T Cells	Memory CD8+ T Cells	HLA-E	CD8A	0.000468799001670246	0.01	HLA-E_CD8A	HLA-E - CD8A	MHC-I	Cell-Cell Contact	KEGG: hsa04514
748	Central Memory CD8+ T Cells	Naive CD8+ T Cells	HLA-E	CD8A	0.00203448160635459	0	HLA-E_CD8A	HLA-E - CD8A	MHC-I	Cell-Cell Contact	KEGG: hsa04514
749	Classical Monocytes	Naive CD8+ T Cells	HLA-E	CD8A	0.00144855507325431	0	HLA-E_CD8A	HLA-E - CD8A	MHC-I	Cell-Cell Contact	KEGG: hsa04514
750	Cytotoxic CD8+ T Cells	Naive CD8+ T Cells	HLA-E	CD8A	0.00203707317059696	0	HLA-E_CD8A	HLA-E - CD8A	MHC-I	Cell-Cell Contact	KEGG: hsa04514
751	Gamma Delta T Cells	Naive CD8+ T Cells	HLA-E	CD8A	0.00206077783615772	0	HLA-E_CD8A	HLA-E - CD8A	MHC-I	Cell-Cell Contact	KEGG: hsa04514
752	Intermediate Monocytes	Naive CD8+ T Cells	HLA-E	CD8A	0.00164872188110458	0	HLA-E_CD8A	HLA-E - CD8A	MHC-I	Cell-Cell Contact	KEGG: hsa04514
753	Memory CD4+ T Cells	Naive CD8+ T Cells	HLA-E	CD8A	0.0020069937050573	0	HLA-E_CD8A	HLA-E - CD8A	MHC-I	Cell-Cell Contact	KEGG: hsa04514
754	Memory CD8+ T Cells	Naive CD8+ T Cells	HLA-E	CD8A	0.0019348123085351	0	HLA-E_CD8A	HLA-E - CD8A	MHC-I	Cell-Cell Contact	KEGG: hsa04514
755	Naive CD4+ T Cells	Naive CD8+ T Cells	HLA-E	CD8A	0.00188632986705655	0	HLA-E_CD8A	HLA-E - CD8A	MHC-I	Cell-Cell Contact	KEGG: hsa04514
756	Naive CD8+ T Cells	Naive CD8+ T Cells	HLA-E	CD8A	0.00187940945813871	0	HLA-E_CD8A	HLA-E - CD8A	MHC-I	Cell-Cell Contact	KEGG: hsa04514
757	Non-Classical Monocytes	Naive CD8+ T Cells	HLA-E	CD8A	0.00193718309594765	0	HLA-E_CD8A	HLA-E - CD8A	MHC-I	Cell-Cell Contact	KEGG: hsa04514
758	Regulatory CD4+ T Cells	Naive CD8+ T Cells	HLA-E	CD8A	0.00187071744455522	0	HLA-E_CD8A	HLA-E - CD8A	MHC-I	Cell-Cell Contact	KEGG: hsa04514
759	Central Memory CD8+ T Cells	Central Memory CD8+ T Cells	HLA-F	CD8A	0.000281160608290825	0	HLA-F_CD8A	HLA-F - CD8A	MHC-I	Cell-Cell Contact	KEGG: hsa04514
760	Cytotoxic CD8+ T Cells	Central Memory CD8+ T Cells	HLA-F	CD8A	0.000241323548009247	0	HLA-F_CD8A	HLA-F - CD8A	MHC-I	Cell-Cell Contact	KEGG: hsa04514
761	Gamma Delta T Cells	Central Memory CD8+ T Cells	HLA-F	CD8A	0.000247304564827302	0	HLA-F_CD8A	HLA-F - CD8A	MHC-I	Cell-Cell Contact	KEGG: hsa04514
762	Memory CD4+ T Cells	Central Memory CD8+ T Cells	HLA-F	CD8A	0.000217460481451581	0	HLA-F_CD8A	HLA-F - CD8A	MHC-I	Cell-Cell Contact	KEGG: hsa04514
763	Memory CD8+ T Cells	Central Memory CD8+ T Cells	HLA-F	CD8A	0.000221400811011429	0	HLA-F_CD8A	HLA-F - CD8A	MHC-I	Cell-Cell Contact	KEGG: hsa04514
764	Naive CD4+ T Cells	Central Memory CD8+ T Cells	HLA-F	CD8A	0.000192522937131642	0	HLA-F_CD8A	HLA-F - CD8A	MHC-I	Cell-Cell Contact	KEGG: hsa04514
765	Naive CD8+ T Cells	Central Memory CD8+ T Cells	HLA-F	CD8A	0.000200630885877846	0	HLA-F_CD8A	HLA-F - CD8A	MHC-I	Cell-Cell Contact	KEGG: hsa04514
766	Non-Classical Monocytes	Central Memory CD8+ T Cells	HLA-F	CD8A	0.000200373019445609	0	HLA-F_CD8A	HLA-F - CD8A	MHC-I	Cell-Cell Contact	KEGG: hsa04514
767	Regulatory CD4+ T Cells	Central Memory CD8+ T Cells	HLA-F	CD8A	0.00020304363995509	0	HLA-F_CD8A	HLA-F - CD8A	MHC-I	Cell-Cell Contact	KEGG: hsa04514
768	Central Memory CD8+ T Cells	Cytotoxic CD8+ T Cells	HLA-F	CD8A	0.00104544940007589	0	HLA-F_CD8A	HLA-F - CD8A	MHC-I	Cell-Cell Contact	KEGG: hsa04514
769	Classical Monocytes	Cytotoxic CD8+ T Cells	HLA-F	CD8A	0.000262803601103786	0	HLA-F_CD8A	HLA-F - CD8A	MHC-I	Cell-Cell Contact	KEGG: hsa04514
770	Cytotoxic CD8+ T Cells	Cytotoxic CD8+ T Cells	HLA-F	CD8A	0.000909661064111508	0	HLA-F_CD8A	HLA-F - CD8A	MHC-I	Cell-Cell Contact	KEGG: hsa04514
771	Gamma Delta T Cells	Cytotoxic CD8+ T Cells	HLA-F	CD8A	0.0009302856798835	0	HLA-F_CD8A	HLA-F - CD8A	MHC-I	Cell-Cell Contact	KEGG: hsa04514
772	Intermediate Monocytes	Cytotoxic CD8+ T Cells	HLA-F	CD8A	0.000287971815272415	0	HLA-F_CD8A	HLA-F - CD8A	MHC-I	Cell-Cell Contact	KEGG: hsa04514
773	Memory CD4+ T Cells	Cytotoxic CD8+ T Cells	HLA-F	CD8A	0.000826518202181155	0	HLA-F_CD8A	HLA-F - CD8A	MHC-I	Cell-Cell Contact	KEGG: hsa04514
774	Memory CD8+ T Cells	Cytotoxic CD8+ T Cells	HLA-F	CD8A	0.000840342027464597	0	HLA-F_CD8A	HLA-F - CD8A	MHC-I	Cell-Cell Contact	KEGG: hsa04514
775	Naive CD4+ T Cells	Cytotoxic CD8+ T Cells	HLA-F	CD8A	0.000738142981067873	0	HLA-F_CD8A	HLA-F - CD8A	MHC-I	Cell-Cell Contact	KEGG: hsa04514
776	Naive CD8+ T Cells	Cytotoxic CD8+ T Cells	HLA-F	CD8A	0.000767045734258678	0	HLA-F_CD8A	HLA-F - CD8A	MHC-I	Cell-Cell Contact	KEGG: hsa04514
777	Non-Classical Monocytes	Cytotoxic CD8+ T Cells	HLA-F	CD8A	0.000766129033283289	0	HLA-F_CD8A	HLA-F - CD8A	MHC-I	Cell-Cell Contact	KEGG: hsa04514
778	Regulatory CD4+ T Cells	Cytotoxic CD8+ T Cells	HLA-F	CD8A	0.000775614929375761	0	HLA-F_CD8A	HLA-F - CD8A	MHC-I	Cell-Cell Contact	KEGG: hsa04514
779	Central Memory CD8+ T Cells	Memory CD8+ T Cells	HLA-F	CD8A	0.000243714771838029	0	HLA-F_CD8A	HLA-F - CD8A	MHC-I	Cell-Cell Contact	KEGG: hsa04514
780	Cytotoxic CD8+ T Cells	Memory CD8+ T Cells	HLA-F	CD8A	0.000209044405224611	0	HLA-F_CD8A	HLA-F - CD8A	MHC-I	Cell-Cell Contact	KEGG: hsa04514
781	Gamma Delta T Cells	Memory CD8+ T Cells	HLA-F	CD8A	0.000214246771791809	0	HLA-F_CD8A	HLA-F - CD8A	MHC-I	Cell-Cell Contact	KEGG: hsa04514
782	Memory CD4+ T Cells	Memory CD8+ T Cells	HLA-F	CD8A	0.000188298321405157	0.01	HLA-F_CD8A	HLA-F - CD8A	MHC-I	Cell-Cell Contact	KEGG: hsa04514
783	Memory CD8+ T Cells	Memory CD8+ T Cells	HLA-F	CD8A	0.000191722829505553	0.01	HLA-F_CD8A	HLA-F - CD8A	MHC-I	Cell-Cell Contact	KEGG: hsa04514
784	Naive CD8+ T Cells	Memory CD8+ T Cells	HLA-F	CD8A	0.000173676919183569	0.02	HLA-F_CD8A	HLA-F - CD8A	MHC-I	Cell-Cell Contact	KEGG: hsa04514
785	Non-Classical Monocytes	Memory CD8+ T Cells	HLA-F	CD8A	0.000173452950909661	0.02	HLA-F_CD8A	HLA-F - CD8A	MHC-I	Cell-Cell Contact	KEGG: hsa04514
786	Regulatory CD4+ T Cells	Memory CD8+ T Cells	HLA-F	CD8A	0.000175772594862195	0.01	HLA-F_CD8A	HLA-F - CD8A	MHC-I	Cell-Cell Contact	KEGG: hsa04514
787	Central Memory CD8+ T Cells	Naive CD8+ T Cells	HLA-F	CD8A	0.00106443775520657	0	HLA-F_CD8A	HLA-F - CD8A	MHC-I	Cell-Cell Contact	KEGG: hsa04514
788	Classical Monocytes	Naive CD8+ T Cells	HLA-F	CD8A	0.00026810479711013	0	HLA-F_CD8A	HLA-F - CD8A	MHC-I	Cell-Cell Contact	KEGG: hsa04514
789	Cytotoxic CD8+ T Cells	Naive CD8+ T Cells	HLA-F	CD8A	0.000926499643689273	0	HLA-F_CD8A	HLA-F - CD8A	MHC-I	Cell-Cell Contact	KEGG: hsa04514
790	Gamma Delta T Cells	Naive CD8+ T Cells	HLA-F	CD8A	0.000947456856857558	0	HLA-F_CD8A	HLA-F - CD8A	MHC-I	Cell-Cell Contact	KEGG: hsa04514
791	Intermediate Monocytes	Naive CD8+ T Cells	HLA-F	CD8A	0.000293762058517765	0	HLA-F_CD8A	HLA-F - CD8A	MHC-I	Cell-Cell Contact	KEGG: hsa04514
792	Memory CD4+ T Cells	Naive CD8+ T Cells	HLA-F	CD8A	0.000841993931598893	0	HLA-F_CD8A	HLA-F - CD8A	MHC-I	Cell-Cell Contact	KEGG: hsa04514
793	Memory CD8+ T Cells	Naive CD8+ T Cells	HLA-F	CD8A	0.000856046804161221	0	HLA-F_CD8A	HLA-F - CD8A	MHC-I	Cell-Cell Contact	KEGG: hsa04514
794	Naive CD4+ T Cells	Naive CD8+ T Cells	HLA-F	CD8A	0.00075213130107675	0	HLA-F_CD8A	HLA-F - CD8A	MHC-I	Cell-Cell Contact	KEGG: hsa04514
795	Naive CD8+ T Cells	Naive CD8+ T Cells	HLA-F	CD8A	0.000781524906034532	0	HLA-F_CD8A	HLA-F - CD8A	MHC-I	Cell-Cell Contact	KEGG: hsa04514
796	Non-Classical Monocytes	Naive CD8+ T Cells	HLA-F	CD8A	0.000780592702532847	0	HLA-F_CD8A	HLA-F - CD8A	MHC-I	Cell-Cell Contact	KEGG: hsa04514
797	Regulatory CD4+ T Cells	Naive CD8+ T Cells	HLA-F	CD8A	0.00079023880852862	0	HLA-F_CD8A	HLA-F - CD8A	MHC-I	Cell-Cell Contact	KEGG: hsa04514
798	Central Memory CD8+ T Cells	Central Memory CD8+ T Cells	HLA-A	CD8B	0.000569825371721976	0	HLA-A_CD8B	HLA-A - CD8B	MHC-I	Cell-Cell Contact	KEGG: hsa04514
799	Classical Monocytes	Central Memory CD8+ T Cells	HLA-A	CD8B	0.000429319280952633	0.02	HLA-A_CD8B	HLA-A - CD8B	MHC-I	Cell-Cell Contact	KEGG: hsa04514
800	Cytotoxic CD8+ T Cells	Central Memory CD8+ T Cells	HLA-A	CD8B	0.000595339657358288	0	HLA-A_CD8B	HLA-A - CD8B	MHC-I	Cell-Cell Contact	KEGG: hsa04514
801	Gamma Delta T Cells	Central Memory CD8+ T Cells	HLA-A	CD8B	0.000596015500854091	0	HLA-A_CD8B	HLA-A - CD8B	MHC-I	Cell-Cell Contact	KEGG: hsa04514
802	Intermediate Monocytes	Central Memory CD8+ T Cells	HLA-A	CD8B	0.000443095396139007	0.02	HLA-A_CD8B	HLA-A - CD8B	MHC-I	Cell-Cell Contact	KEGG: hsa04514
803	Memory CD4+ T Cells	Central Memory CD8+ T Cells	HLA-A	CD8B	0.000598490371493891	0	HLA-A_CD8B	HLA-A - CD8B	MHC-I	Cell-Cell Contact	KEGG: hsa04514
804	Memory CD8+ T Cells	Central Memory CD8+ T Cells	HLA-A	CD8B	0.000567897259986962	0	HLA-A_CD8B	HLA-A - CD8B	MHC-I	Cell-Cell Contact	KEGG: hsa04514
805	Naive CD4+ T Cells	Central Memory CD8+ T Cells	HLA-A	CD8B	0.000509045217528889	0.02	HLA-A_CD8B	HLA-A - CD8B	MHC-I	Cell-Cell Contact	KEGG: hsa04514
806	Naive CD8+ T Cells	Central Memory CD8+ T Cells	HLA-A	CD8B	0.000507326492826475	0.02	HLA-A_CD8B	HLA-A - CD8B	MHC-I	Cell-Cell Contact	KEGG: hsa04514
807	Non-Classical Monocytes	Central Memory CD8+ T Cells	HLA-A	CD8B	0.000438614023446047	0.02	HLA-A_CD8B	HLA-A - CD8B	MHC-I	Cell-Cell Contact	KEGG: hsa04514
808	Regulatory CD4+ T Cells	Central Memory CD8+ T Cells	HLA-A	CD8B	0.000546902890739763	0.01	HLA-A_CD8B	HLA-A - CD8B	MHC-I	Cell-Cell Contact	KEGG: hsa04514
809	Central Memory CD8+ T Cells	Cytotoxic CD8+ T Cells	HLA-A	CD8B	0.00191062857447357	0	HLA-A_CD8B	HLA-A - CD8B	MHC-I	Cell-Cell Contact	KEGG: hsa04514
810	Classical Monocytes	Cytotoxic CD8+ T Cells	HLA-A	CD8B	0.00150413823574336	0	HLA-A_CD8B	HLA-A - CD8B	MHC-I	Cell-Cell Contact	KEGG: hsa04514
811	Cytotoxic CD8+ T Cells	Cytotoxic CD8+ T Cells	HLA-A	CD8B	0.00198072410148043	0	HLA-A_CD8B	HLA-A - CD8B	MHC-I	Cell-Cell Contact	KEGG: hsa04514
812	Gamma Delta T Cells	Cytotoxic CD8+ T Cells	HLA-A	CD8B	0.00198256609740553	0	HLA-A_CD8B	HLA-A - CD8B	MHC-I	Cell-Cell Contact	KEGG: hsa04514
813	Intermediate Monocytes	Cytotoxic CD8+ T Cells	HLA-A	CD8B	0.00154559994603583	0	HLA-A_CD8B	HLA-A - CD8B	MHC-I	Cell-Cell Contact	KEGG: hsa04514
814	Memory CD4+ T Cells	Cytotoxic CD8+ T Cells	HLA-A	CD8B	0.00198930485807497	0	HLA-A_CD8B	HLA-A - CD8B	MHC-I	Cell-Cell Contact	KEGG: hsa04514
815	Memory CD8+ T Cells	Cytotoxic CD8+ T Cells	HLA-A	CD8B	0.00190528698454432	0	HLA-A_CD8B	HLA-A - CD8B	MHC-I	Cell-Cell Contact	KEGG: hsa04514
816	Naive CD4+ T Cells	Cytotoxic CD8+ T Cells	HLA-A	CD8B	0.00173915706881425	0	HLA-A_CD8B	HLA-A - CD8B	MHC-I	Cell-Cell Contact	KEGG: hsa04514
817	Naive CD8+ T Cells	Cytotoxic CD8+ T Cells	HLA-A	CD8B	0.00173421376748778	0	HLA-A_CD8B	HLA-A - CD8B	MHC-I	Cell-Cell Contact	KEGG: hsa04514
818	Non-Classical Monocytes	Cytotoxic CD8+ T Cells	HLA-A	CD8B	0.00153215238262644	0	HLA-A_CD8B	HLA-A - CD8B	MHC-I	Cell-Cell Contact	KEGG: hsa04514
819	Regulatory CD4+ T Cells	Cytotoxic CD8+ T Cells	HLA-A	CD8B	0.0018467141620073	0	HLA-A_CD8B	HLA-A - CD8B	MHC-I	Cell-Cell Contact	KEGG: hsa04514
820	Central Memory CD8+ T Cells	Naive CD8+ T Cells	HLA-A	CD8B	0.00280782270024178	0	HLA-A_CD8B	HLA-A - CD8B	MHC-I	Cell-Cell Contact	KEGG: hsa04514
821	Classical Monocytes	Naive CD8+ T Cells	HLA-A	CD8B	0.00227891485727724	0	HLA-A_CD8B	HLA-A - CD8B	MHC-I	Cell-Cell Contact	KEGG: hsa04514
822	Cytotoxic CD8+ T Cells	Naive CD8+ T Cells	HLA-A	CD8B	0.00289583211436234	0	HLA-A_CD8B	HLA-A - CD8B	MHC-I	Cell-Cell Contact	KEGG: hsa04514
823	Gamma Delta T Cells	Naive CD8+ T Cells	HLA-A	CD8B	0.00289813262718523	0	HLA-A_CD8B	HLA-A - CD8B	MHC-I	Cell-Cell Contact	KEGG: hsa04514
824	Intermediate Monocytes	Naive CD8+ T Cells	HLA-A	CD8B	0.00233435879856908	0	HLA-A_CD8B	HLA-A - CD8B	MHC-I	Cell-Cell Contact	KEGG: hsa04514
825	Memory CD4+ T Cells	Naive CD8+ T Cells	HLA-A	CD8B	0.00290654352038955	0	HLA-A_CD8B	HLA-A - CD8B	MHC-I	Cell-Cell Contact	KEGG: hsa04514
826	Memory CD8+ T Cells	Naive CD8+ T Cells	HLA-A	CD8B	0.00280107858678429	0	HLA-A_CD8B	HLA-A - CD8B	MHC-I	Cell-Cell Contact	KEGG: hsa04514
827	Naive CD4+ T Cells	Naive CD8+ T Cells	HLA-A	CD8B	0.0025886362914258	0	HLA-A_CD8B	HLA-A - CD8B	MHC-I	Cell-Cell Contact	KEGG: hsa04514
828	Naive CD8+ T Cells	Naive CD8+ T Cells	HLA-A	CD8B	0.00258223395796458	0	HLA-A_CD8B	HLA-A - CD8B	MHC-I	Cell-Cell Contact	KEGG: hsa04514
829	Non-Classical Monocytes	Naive CD8+ T Cells	HLA-A	CD8B	0.00231641458356732	0	HLA-A_CD8B	HLA-A - CD8B	MHC-I	Cell-Cell Contact	KEGG: hsa04514
830	Regulatory CD4+ T Cells	Naive CD8+ T Cells	HLA-A	CD8B	0.00272677551479651	0	HLA-A_CD8B	HLA-A - CD8B	MHC-I	Cell-Cell Contact	KEGG: hsa04514
831	Central Memory CD8+ T Cells	Central Memory CD8+ T Cells	HLA-B	CD8B	0.000594942780545446	0	HLA-B_CD8B	HLA-B - CD8B	MHC-I	Cell-Cell Contact	KEGG: hsa04514
832	Classical Monocytes	Central Memory CD8+ T Cells	HLA-B	CD8B	0.000506203422237753	0.02	HLA-B_CD8B	HLA-B - CD8B	MHC-I	Cell-Cell Contact	KEGG: hsa04514
833	Cytotoxic CD8+ T Cells	Central Memory CD8+ T Cells	HLA-B	CD8B	0.000628154064127017	0	HLA-B_CD8B	HLA-B - CD8B	MHC-I	Cell-Cell Contact	KEGG: hsa04514
834	Gamma Delta T Cells	Central Memory CD8+ T Cells	HLA-B	CD8B	0.00064270424519669	0	HLA-B_CD8B	HLA-B - CD8B	MHC-I	Cell-Cell Contact	KEGG: hsa04514
835	Intermediate Monocytes	Central Memory CD8+ T Cells	HLA-B	CD8B	0.000522510090050022	0.02	HLA-B_CD8B	HLA-B - CD8B	MHC-I	Cell-Cell Contact	KEGG: hsa04514
836	Memory CD4+ T Cells	Central Memory CD8+ T Cells	HLA-B	CD8B	0.000578096092138511	0.01	HLA-B_CD8B	HLA-B - CD8B	MHC-I	Cell-Cell Contact	KEGG: hsa04514
837	Memory CD8+ T Cells	Central Memory CD8+ T Cells	HLA-B	CD8B	0.000605506439817597	0	HLA-B_CD8B	HLA-B - CD8B	MHC-I	Cell-Cell Contact	KEGG: hsa04514
838	Naive CD4+ T Cells	Central Memory CD8+ T Cells	HLA-B	CD8B	0.0005313700132211	0.02	HLA-B_CD8B	HLA-B - CD8B	MHC-I	Cell-Cell Contact	KEGG: hsa04514
839	Naive CD8+ T Cells	Central Memory CD8+ T Cells	HLA-B	CD8B	0.00052464571399641	0.02	HLA-B_CD8B	HLA-B - CD8B	MHC-I	Cell-Cell Contact	KEGG: hsa04514
840	Non-Classical Monocytes	Central Memory CD8+ T Cells	HLA-B	CD8B	0.000530861058622574	0.02	HLA-B_CD8B	HLA-B - CD8B	MHC-I	Cell-Cell Contact	KEGG: hsa04514
841	Regulatory CD4+ T Cells	Central Memory CD8+ T Cells	HLA-B	CD8B	0.000559719941081497	0.01	HLA-B_CD8B	HLA-B - CD8B	MHC-I	Cell-Cell Contact	KEGG: hsa04514
842	Central Memory CD8+ T Cells	Cytotoxic CD8+ T Cells	HLA-B	CD8B	0.00197964207071747	0	HLA-B_CD8B	HLA-B - CD8B	MHC-I	Cell-Cell Contact	KEGG: hsa04514
843	Classical Monocytes	Cytotoxic CD8+ T Cells	HLA-B	CD8B	0.00173098079099931	0	HLA-B_CD8B	HLA-B - CD8B	MHC-I	Cell-Cell Contact	KEGG: hsa04514
844	Cytotoxic CD8+ T Cells	Cytotoxic CD8+ T Cells	HLA-B	CD8B	0.00206929545749983	0	HLA-B_CD8B	HLA-B - CD8B	MHC-I	Cell-Cell Contact	KEGG: hsa04514
845	Gamma Delta T Cells	Cytotoxic CD8+ T Cells	HLA-B	CD8B	0.00210801230015447	0	HLA-B_CD8B	HLA-B - CD8B	MHC-I	Cell-Cell Contact	KEGG: hsa04514
846	Intermediate Monocytes	Cytotoxic CD8+ T Cells	HLA-B	CD8B	0.00177770153994083	0	HLA-B_CD8B	HLA-B - CD8B	MHC-I	Cell-Cell Contact	KEGG: hsa04514
847	Memory CD4+ T Cells	Cytotoxic CD8+ T Cells	HLA-B	CD8B	0.00193347027990181	0	HLA-B_CD8B	HLA-B - CD8B	MHC-I	Cell-Cell Contact	KEGG: hsa04514
848	Memory CD8+ T Cells	Cytotoxic CD8+ T Cells	HLA-B	CD8B	0.00200835388042473	0	HLA-B_CD8B	HLA-B - CD8B	MHC-I	Cell-Cell Contact	KEGG: hsa04514
849	Naive CD4+ T Cells	Cytotoxic CD8+ T Cells	HLA-B	CD8B	0.0018028887016835	0	HLA-B_CD8B	HLA-B - CD8B	MHC-I	Cell-Cell Contact	KEGG: hsa04514
850	Naive CD8+ T Cells	Cytotoxic CD8+ T Cells	HLA-B	CD8B	0.00178378539215584	0	HLA-B_CD8B	HLA-B - CD8B	MHC-I	Cell-Cell Contact	KEGG: hsa04514
851	Non-Classical Monocytes	Cytotoxic CD8+ T Cells	HLA-B	CD8B	0.00180144557509717	0	HLA-B_CD8B	HLA-B - CD8B	MHC-I	Cell-Cell Contact	KEGG: hsa04514
852	Regulatory CD4+ T Cells	Cytotoxic CD8+ T Cells	HLA-B	CD8B	0.00188256253214586	0	HLA-B_CD8B	HLA-B - CD8B	MHC-I	Cell-Cell Contact	KEGG: hsa04514
853	Central Memory CD8+ T Cells	Naive CD8+ T Cells	HLA-B	CD8B	0.00289448044967949	0	HLA-B_CD8B	HLA-B - CD8B	MHC-I	Cell-Cell Contact	KEGG: hsa04514
854	Classical Monocytes	Naive CD8+ T Cells	HLA-B	CD8B	0.00257804419327382	0	HLA-B_CD8B	HLA-B - CD8B	MHC-I	Cell-Cell Contact	KEGG: hsa04514
855	Cytotoxic CD8+ T Cells	Naive CD8+ T Cells	HLA-B	CD8B	0.0030057501817071	0	HLA-B_CD8B	HLA-B - CD8B	MHC-I	Cell-Cell Contact	KEGG: hsa04514
856	Gamma Delta T Cells	Naive CD8+ T Cells	HLA-B	CD8B	0.00305335272604201	0	HLA-B_CD8B	HLA-B - CD8B	MHC-I	Cell-Cell Contact	KEGG: hsa04514
857	Intermediate Monocytes	Naive CD8+ T Cells	HLA-B	CD8B	0.00263839525749248	0	HLA-B_CD8B	HLA-B - CD8B	MHC-I	Cell-Cell Contact	KEGG: hsa04514
858	Memory CD4+ T Cells	Naive CD8+ T Cells	HLA-B	CD8B	0.0028366019088476	0	HLA-B_CD8B	HLA-B - CD8B	MHC-I	Cell-Cell Contact	KEGG: hsa04514
859	Memory CD8+ T Cells	Naive CD8+ T Cells	HLA-B	CD8B	0.00293027431250613	0	HLA-B_CD8B	HLA-B - CD8B	MHC-I	Cell-Cell Contact	KEGG: hsa04514
860	Naive CD4+ T Cells	Naive CD8+ T Cells	HLA-B	CD8B	0.00267075623203704	0	HLA-B_CD8B	HLA-B - CD8B	MHC-I	Cell-Cell Contact	KEGG: hsa04514
861	Naive CD8+ T Cells	Naive CD8+ T Cells	HLA-B	CD8B	0.0026462230540329	0	HLA-B_CD8B	HLA-B - CD8B	MHC-I	Cell-Cell Contact	KEGG: hsa04514
862	Non-Classical Monocytes	Naive CD8+ T Cells	HLA-B	CD8B	0.00266890535398108	0	HLA-B_CD8B	HLA-B - CD8B	MHC-I	Cell-Cell Contact	KEGG: hsa04514
863	Regulatory CD4+ T Cells	Naive CD8+ T Cells	HLA-B	CD8B	0.00277232781487498	0	HLA-B_CD8B	HLA-B - CD8B	MHC-I	Cell-Cell Contact	KEGG: hsa04514
864	Central Memory CD8+ T Cells	Central Memory CD8+ T Cells	HLA-C	CD8B	0.000563880137122757	0	HLA-C_CD8B	HLA-C - CD8B	MHC-I	Cell-Cell Contact	KEGG: hsa04514
865	Classical Monocytes	Central Memory CD8+ T Cells	HLA-C	CD8B	0.000441032016172144	0.02	HLA-C_CD8B	HLA-C - CD8B	MHC-I	Cell-Cell Contact	KEGG: hsa04514
866	Cytotoxic CD8+ T Cells	Central Memory CD8+ T Cells	HLA-C	CD8B	0.000592352350141744	0	HLA-C_CD8B	HLA-C - CD8B	MHC-I	Cell-Cell Contact	KEGG: hsa04514
867	Gamma Delta T Cells	Central Memory CD8+ T Cells	HLA-C	CD8B	0.000595214093017694	0	HLA-C_CD8B	HLA-C - CD8B	MHC-I	Cell-Cell Contact	KEGG: hsa04514
868	Intermediate Monocytes	Central Memory CD8+ T Cells	HLA-C	CD8B	0.000467573256019039	0.02	HLA-C_CD8B	HLA-C - CD8B	MHC-I	Cell-Cell Contact	KEGG: hsa04514
869	Memory CD4+ T Cells	Central Memory CD8+ T Cells	HLA-C	CD8B	0.000545139076317177	0.01	HLA-C_CD8B	HLA-C - CD8B	MHC-I	Cell-Cell Contact	KEGG: hsa04514
870	Memory CD8+ T Cells	Central Memory CD8+ T Cells	HLA-C	CD8B	0.000548502712322759	0	HLA-C_CD8B	HLA-C - CD8B	MHC-I	Cell-Cell Contact	KEGG: hsa04514
871	Naive CD4+ T Cells	Central Memory CD8+ T Cells	HLA-C	CD8B	0.00048700825099774	0.02	HLA-C_CD8B	HLA-C - CD8B	MHC-I	Cell-Cell Contact	KEGG: hsa04514
872	Naive CD8+ T Cells	Central Memory CD8+ T Cells	HLA-C	CD8B	0.000482838317905459	0.02	HLA-C_CD8B	HLA-C - CD8B	MHC-I	Cell-Cell Contact	KEGG: hsa04514
873	Non-Classical Monocytes	Central Memory CD8+ T Cells	HLA-C	CD8B	0.000497888400353631	0.02	HLA-C_CD8B	HLA-C - CD8B	MHC-I	Cell-Cell Contact	KEGG: hsa04514
874	Regulatory CD4+ T Cells	Central Memory CD8+ T Cells	HLA-C	CD8B	0.00051921196000673	0.01	HLA-C_CD8B	HLA-C - CD8B	MHC-I	Cell-Cell Contact	KEGG: hsa04514
875	Central Memory CD8+ T Cells	Cytotoxic CD8+ T Cells	HLA-C	CD8B	0.00189413778352108	0	HLA-C_CD8B	HLA-C - CD8B	MHC-I	Cell-Cell Contact	KEGG: hsa04514
876	Classical Monocytes	Cytotoxic CD8+ T Cells	HLA-C	CD8B	0.0015394129857669	0	HLA-C_CD8B	HLA-C - CD8B	MHC-I	Cell-Cell Contact	KEGG: hsa04514
877	Cytotoxic CD8+ T Cells	Cytotoxic CD8+ T Cells	HLA-C	CD8B	0.00197257320630502	0	HLA-C_CD8B	HLA-C - CD8B	MHC-I	Cell-Cell Contact	KEGG: hsa04514
878	Gamma Delta T Cells	Cytotoxic CD8+ T Cells	HLA-C	CD8B	0.00198038179553197	0	HLA-C_CD8B	HLA-C - CD8B	MHC-I	Cell-Cell Contact	KEGG: hsa04514
879	Intermediate Monocytes	Cytotoxic CD8+ T Cells	HLA-C	CD8B	0.00161838087747039	0	HLA-C_CD8B	HLA-C - CD8B	MHC-I	Cell-Cell Contact	KEGG: hsa04514
880	Memory CD4+ T Cells	Cytotoxic CD8+ T Cells	HLA-C	CD8B	0.00184175873586241	0	HLA-C_CD8B	HLA-C - CD8B	MHC-I	Cell-Cell Contact	KEGG: hsa04514
881	Memory CD8+ T Cells	Cytotoxic CD8+ T Cells	HLA-C	CD8B	0.00185120419768868	0	HLA-C_CD8B	HLA-C - CD8B	MHC-I	Cell-Cell Contact	KEGG: hsa04514
882	Naive CD4+ T Cells	Cytotoxic CD8+ T Cells	HLA-C	CD8B	0.00167537151963764	0	HLA-C_CD8B	HLA-C - CD8B	MHC-I	Cell-Cell Contact	KEGG: hsa04514
883	Naive CD8+ T Cells	Cytotoxic CD8+ T Cells	HLA-C	CD8B	0.00166320236264474	0	HLA-C_CD8B	HLA-C - CD8B	MHC-I	Cell-Cell Contact	KEGG: hsa04514
884	Non-Classical Monocytes	Cytotoxic CD8+ T Cells	HLA-C	CD8B	0.00170697374993369	0	HLA-C_CD8B	HLA-C - CD8B	MHC-I	Cell-Cell Contact	KEGG: hsa04514
885	Regulatory CD4+ T Cells	Cytotoxic CD8+ T Cells	HLA-C	CD8B	0.00176829014465502	0	HLA-C_CD8B	HLA-C - CD8B	MHC-I	Cell-Cell Contact	KEGG: hsa04514
886	Central Memory CD8+ T Cells	Naive CD8+ T Cells	HLA-C	CD8B	0.00278698480022793	0	HLA-C_CD8B	HLA-C - CD8B	MHC-I	Cell-Cell Contact	KEGG: hsa04514
887	Classical Monocytes	Naive CD8+ T Cells	HLA-C	CD8B	0.00232610757204399	0	HLA-C_CD8B	HLA-C - CD8B	MHC-I	Cell-Cell Contact	KEGG: hsa04514
888	Cytotoxic CD8+ T Cells	Naive CD8+ T Cells	HLA-C	CD8B	0.00288564478236537	0	HLA-C_CD8B	HLA-C - CD8B	MHC-I	Cell-Cell Contact	KEGG: hsa04514
889	Gamma Delta T Cells	Naive CD8+ T Cells	HLA-C	CD8B	0.00289540453160571	0	HLA-C_CD8B	HLA-C - CD8B	MHC-I	Cell-Cell Contact	KEGG: hsa04514
890	Intermediate Monocytes	Naive CD8+ T Cells	HLA-C	CD8B	0.00243084395044082	0	HLA-C_CD8B	HLA-C - CD8B	MHC-I	Cell-Cell Contact	KEGG: hsa04514
891	Memory CD4+ T Cells	Naive CD8+ T Cells	HLA-C	CD8B	0.00272045959982833	0	HLA-C_CD8B	HLA-C - CD8B	MHC-I	Cell-Cell Contact	KEGG: hsa04514
892	Memory CD8+ T Cells	Naive CD8+ T Cells	HLA-C	CD8B	0.00273249425605858	0	HLA-C_CD8B	HLA-C - CD8B	MHC-I	Cell-Cell Contact	KEGG: hsa04514
893	Naive CD4+ T Cells	Naive CD8+ T Cells	HLA-C	CD8B	0.00250565860597577	0	HLA-C_CD8B	HLA-C - CD8B	MHC-I	Cell-Cell Contact	KEGG: hsa04514
894	Naive CD8+ T Cells	Naive CD8+ T Cells	HLA-C	CD8B	0.00248973740833116	0	HLA-C_CD8B	HLA-C - CD8B	MHC-I	Cell-Cell Contact	KEGG: hsa04514
895	Non-Classical Monocytes	Naive CD8+ T Cells	HLA-C	CD8B	0.00254686876078208	0	HLA-C_CD8B	HLA-C - CD8B	MHC-I	Cell-Cell Contact	KEGG: hsa04514
896	Regulatory CD4+ T Cells	Naive CD8+ T Cells	HLA-C	CD8B	0.00262627205864452	0	HLA-C_CD8B	HLA-C - CD8B	MHC-I	Cell-Cell Contact	KEGG: hsa04514
897	Central Memory CD8+ T Cells	Central Memory CD8+ T Cells	HLA-E	CD8B	0.000456931570984886	0	HLA-E_CD8B	HLA-E - CD8B	MHC-I	Cell-Cell Contact	KEGG: hsa04514
898	Classical Monocytes	Central Memory CD8+ T Cells	HLA-E	CD8B	0.00030322318718882	0.03	HLA-E_CD8B	HLA-E - CD8B	MHC-I	Cell-Cell Contact	KEGG: hsa04514
899	Cytotoxic CD8+ T Cells	Central Memory CD8+ T Cells	HLA-E	CD8B	0.000457661240963703	0	HLA-E_CD8B	HLA-E - CD8B	MHC-I	Cell-Cell Contact	KEGG: hsa04514
900	Gamma Delta T Cells	Central Memory CD8+ T Cells	HLA-E	CD8B	0.000464357343206392	0	HLA-E_CD8B	HLA-E - CD8B	MHC-I	Cell-Cell Contact	KEGG: hsa04514
901	Intermediate Monocytes	Central Memory CD8+ T Cells	HLA-E	CD8B	0.000353328035699901	0.02	HLA-E_CD8B	HLA-E - CD8B	MHC-I	Cell-Cell Contact	KEGG: hsa04514
902	Memory CD4+ T Cells	Central Memory CD8+ T Cells	HLA-E	CD8B	0.000449221068471278	0	HLA-E_CD8B	HLA-E - CD8B	MHC-I	Cell-Cell Contact	KEGG: hsa04514
903	Memory CD8+ T Cells	Central Memory CD8+ T Cells	HLA-E	CD8B	0.000429221896713943	0.01	HLA-E_CD8B	HLA-E - CD8B	MHC-I	Cell-Cell Contact	KEGG: hsa04514
904	Naive CD4+ T Cells	Central Memory CD8+ T Cells	HLA-E	CD8B	0.000415987039373761	0.02	HLA-E_CD8B	HLA-E - CD8B	MHC-I	Cell-Cell Contact	KEGG: hsa04514
905	Naive CD8+ T Cells	Central Memory CD8+ T Cells	HLA-E	CD8B	0.000414110669188878	0.01	HLA-E_CD8B	HLA-E - CD8B	MHC-I	Cell-Cell Contact	KEGG: hsa04514
906	Non-Classical Monocytes	Central Memory CD8+ T Cells	HLA-E	CD8B	0.000429873127409682	0.01	HLA-E_CD8B	HLA-E - CD8B	MHC-I	Cell-Cell Contact	KEGG: hsa04514
907	Regulatory CD4+ T Cells	Central Memory CD8+ T Cells	HLA-E	CD8B	0.000411758441707131	0.01	HLA-E_CD8B	HLA-E - CD8B	MHC-I	Cell-Cell Contact	KEGG: hsa04514
908	Central Memory CD8+ T Cells	Cytotoxic CD8+ T Cells	HLA-E	CD8B	0.00158687822343076	0	HLA-E_CD8B	HLA-E - CD8B	MHC-I	Cell-Cell Contact	KEGG: hsa04514
909	Classical Monocytes	Cytotoxic CD8+ T Cells	HLA-E	CD8B	0.00110695575882244	0	HLA-E_CD8B	HLA-E - CD8B	MHC-I	Cell-Cell Contact	KEGG: hsa04514
910	Cytotoxic CD8+ T Cells	Cytotoxic CD8+ T Cells	HLA-E	CD8B	0.00158904505034682	0	HLA-E_CD8B	HLA-E - CD8B	MHC-I	Cell-Cell Contact	KEGG: hsa04514
911	Gamma Delta T Cells	Cytotoxic CD8+ T Cells	HLA-E	CD8B	0.0016088831270315	0	HLA-E_CD8B	HLA-E - CD8B	MHC-I	Cell-Cell Contact	KEGG: hsa04514
912	Intermediate Monocytes	Cytotoxic CD8+ T Cells	HLA-E	CD8B	0.00126870548776255	0	HLA-E_CD8B	HLA-E - CD8B	MHC-I	Cell-Cell Contact	KEGG: hsa04514
913	Memory CD4+ T Cells	Cytotoxic CD8+ T Cells	HLA-E	CD8B	0.0015639197661019	0	HLA-E_CD8B	HLA-E - CD8B	MHC-I	Cell-Cell Contact	KEGG: hsa04514
914	Memory CD8+ T Cells	Cytotoxic CD8+ T Cells	HLA-E	CD8B	0.00150384384094197	0	HLA-E_CD8B	HLA-E - CD8B	MHC-I	Cell-Cell Contact	KEGG: hsa04514
915	Naive CD4+ T Cells	Cytotoxic CD8+ T Cells	HLA-E	CD8B	0.00146366339239655	0	HLA-E_CD8B	HLA-E - CD8B	MHC-I	Cell-Cell Contact	KEGG: hsa04514
916	Naive CD8+ T Cells	Cytotoxic CD8+ T Cells	HLA-E	CD8B	0.00145793917455123	0	HLA-E_CD8B	HLA-E - CD8B	MHC-I	Cell-Cell Contact	KEGG: hsa04514
917	Non-Classical Monocytes	Cytotoxic CD8+ T Cells	HLA-E	CD8B	0.00150581217803215	0	HLA-E_CD8B	HLA-E - CD8B	MHC-I	Cell-Cell Contact	KEGG: hsa04514
918	Regulatory CD4+ T Cells	Cytotoxic CD8+ T Cells	HLA-E	CD8B	0.00145075351465013	0	HLA-E_CD8B	HLA-E - CD8B	MHC-I	Cell-Cell Contact	KEGG: hsa04514
919	Central Memory CD8+ T Cells	Naive CD8+ T Cells	HLA-E	CD8B	0.00238921163885875	0	HLA-E_CD8B	HLA-E - CD8B	MHC-I	Cell-Cell Contact	KEGG: hsa04514
920	Classical Monocytes	Naive CD8+ T Cells	HLA-E	CD8B	0.00172948430287371	0	HLA-E_CD8B	HLA-E - CD8B	MHC-I	Cell-Cell Contact	KEGG: hsa04514
921	Cytotoxic CD8+ T Cells	Naive CD8+ T Cells	HLA-E	CD8B	0.00239208156708736	0	HLA-E_CD8B	HLA-E - CD8B	MHC-I	Cell-Cell Contact	KEGG: hsa04514
922	Gamma Delta T Cells	Naive CD8+ T Cells	HLA-E	CD8B	0.00241831308281171	0	HLA-E_CD8B	HLA-E - CD8B	MHC-I	Cell-Cell Contact	KEGG: hsa04514
923	Intermediate Monocytes	Naive CD8+ T Cells	HLA-E	CD8B	0.00195732307902688	0	HLA-E_CD8B	HLA-E - CD8B	MHC-I	Cell-Cell Contact	KEGG: hsa04514
924	Memory CD4+ T Cells	Naive CD8+ T Cells	HLA-E	CD8B	0.00235874557332838	0	HLA-E_CD8B	HLA-E - CD8B	MHC-I	Cell-Cell Contact	KEGG: hsa04514
925	Memory CD8+ T Cells	Naive CD8+ T Cells	HLA-E	CD8B	0.00227851993048857	0	HLA-E_CD8B	HLA-E - CD8B	MHC-I	Cell-Cell Contact	KEGG: hsa04514
926	Naive CD4+ T Cells	Naive CD8+ T Cells	HLA-E	CD8B	0.00222445163896526	0	HLA-E_CD8B	HLA-E - CD8B	MHC-I	Cell-Cell Contact	KEGG: hsa04514
927	Naive CD8+ T Cells	Naive CD8+ T Cells	HLA-E	CD8B	0.00221672188390351	0	HLA-E_CD8B	HLA-E - CD8B	MHC-I	Cell-Cell Contact	KEGG: hsa04514
928	Non-Classical Monocytes	Naive CD8+ T Cells	HLA-E	CD8B	0.0022811600923	0	HLA-E_CD8B	HLA-E - CD8B	MHC-I	Cell-Cell Contact	KEGG: hsa04514
929	Regulatory CD4+ T Cells	Naive CD8+ T Cells	HLA-E	CD8B	0.00220700907226009	0	HLA-E_CD8B	HLA-E - CD8B	MHC-I	Cell-Cell Contact	KEGG: hsa04514
930	Central Memory CD8+ T Cells	Central Memory CD8+ T Cells	HLA-F	CD8B	0.000213311684568316	0	HLA-F_CD8B	HLA-F - CD8B	MHC-I	Cell-Cell Contact	KEGG: hsa04514
931	Classical Monocytes	Central Memory CD8+ T Cells	HLA-F	CD8B	4.93623285634849e-05	0.04	HLA-F_CD8B	HLA-F - CD8B	MHC-I	Cell-Cell Contact	KEGG: hsa04514
932	Cytotoxic CD8+ T Cells	Central Memory CD8+ T Cells	HLA-F	CD8B	0.000182867790158643	0	HLA-F_CD8B	HLA-F - CD8B	MHC-I	Cell-Cell Contact	KEGG: hsa04514
933	Gamma Delta T Cells	Central Memory CD8+ T Cells	HLA-F	CD8B	0.000187433872315867	0	HLA-F_CD8B	HLA-F - CD8B	MHC-I	Cell-Cell Contact	KEGG: hsa04514
934	Intermediate Monocytes	Central Memory CD8+ T Cells	HLA-F	CD8B	5.42281975989041e-05	0.04	HLA-F_CD8B	HLA-F - CD8B	MHC-I	Cell-Cell Contact	KEGG: hsa04514
935	Memory CD4+ T Cells	Central Memory CD8+ T Cells	HLA-F	CD8B	0.000164666434263927	0	HLA-F_CD8B	HLA-F - CD8B	MHC-I	Cell-Cell Contact	KEGG: hsa04514
936	Memory CD8+ T Cells	Central Memory CD8+ T Cells	HLA-F	CD8B	0.000167670081241624	0	HLA-F_CD8B	HLA-F - CD8B	MHC-I	Cell-Cell Contact	KEGG: hsa04514
937	Naive CD4+ T Cells	Central Memory CD8+ T Cells	HLA-F	CD8B	0.000145673512764876	0.02	HLA-F_CD8B	HLA-F - CD8B	MHC-I	Cell-Cell Contact	KEGG: hsa04514
938	Naive CD8+ T Cells	Central Memory CD8+ T Cells	HLA-F	CD8B	0.000151845551299667	0.01	HLA-F_CD8B	HLA-F - CD8B	MHC-I	Cell-Cell Contact	KEGG: hsa04514
939	Non-Classical Monocytes	Central Memory CD8+ T Cells	HLA-F	CD8B	0.000151649208383763	0.02	HLA-F_CD8B	HLA-F - CD8B	MHC-I	Cell-Cell Contact	KEGG: hsa04514
940	Regulatory CD4+ T Cells	Central Memory CD8+ T Cells	HLA-F	CD8B	0.00015368280215545	0.02	HLA-F_CD8B	HLA-F - CD8B	MHC-I	Cell-Cell Contact	KEGG: hsa04514
941	Central Memory CD8+ T Cells	Cytotoxic CD8+ T Cells	HLA-F	CD8B	0.000802752752145917	0	HLA-F_CD8B	HLA-F - CD8B	MHC-I	Cell-Cell Contact	KEGG: hsa04514
942	Classical Monocytes	Cytotoxic CD8+ T Cells	HLA-F	CD8B	0.000196840776237806	0	HLA-F_CD8B	HLA-F - CD8B	MHC-I	Cell-Cell Contact	KEGG: hsa04514
943	Cytotoxic CD8+ T Cells	Cytotoxic CD8+ T Cells	HLA-F	CD8B	0.000695450335752138	0	HLA-F_CD8B	HLA-F - CD8B	MHC-I	Cell-Cell Contact	KEGG: hsa04514
944	Gamma Delta T Cells	Cytotoxic CD8+ T Cells	HLA-F	CD8B	0.000711688147968548	0	HLA-F_CD8B	HLA-F - CD8B	MHC-I	Cell-Cell Contact	KEGG: hsa04514
945	Intermediate Monocytes	Cytotoxic CD8+ T Cells	HLA-F	CD8B	0.000215862271444611	0	HLA-F_CD8B	HLA-F - CD8B	MHC-I	Cell-Cell Contact	KEGG: hsa04514
946	Memory CD4+ T Cells	Cytotoxic CD8+ T Cells	HLA-F	CD8B	0.000630208652239551	0	HLA-F_CD8B	HLA-F - CD8B	MHC-I	Cell-Cell Contact	KEGG: hsa04514
947	Memory CD8+ T Cells	Cytotoxic CD8+ T Cells	HLA-F	CD8B	0.000641032099462661	0	HLA-F_CD8B	HLA-F - CD8B	MHC-I	Cell-Cell Contact	KEGG: hsa04514
948	Naive CD4+ T Cells	Cytotoxic CD8+ T Cells	HLA-F	CD8B	0.000561239919356596	0	HLA-F_CD8B	HLA-F - CD8B	MHC-I	Cell-Cell Contact	KEGG: hsa04514
949	Naive CD8+ T Cells	Cytotoxic CD8+ T Cells	HLA-F	CD8B	0.00058375310505228	0	HLA-F_CD8B	HLA-F - CD8B	MHC-I	Cell-Cell Contact	KEGG: hsa04514
950	Non-Classical Monocytes	Cytotoxic CD8+ T Cells	HLA-F	CD8B	0.000583038423405507	0	HLA-F_CD8B	HLA-F - CD8B	MHC-I	Cell-Cell Contact	KEGG: hsa04514
951	Regulatory CD4+ T Cells	Cytotoxic CD8+ T Cells	HLA-F	CD8B	0.000590435871549445	0	HLA-F_CD8B	HLA-F - CD8B	MHC-I	Cell-Cell Contact	KEGG: hsa04514
952	Central Memory CD8+ T Cells	Naive CD8+ T Cells	HLA-F	CD8B	0.00128491575641707	0	HLA-F_CD8B	HLA-F - CD8B	MHC-I	Cell-Cell Contact	KEGG: hsa04514
953	Classical Monocytes	Naive CD8+ T Cells	HLA-F	CD8B	0.0003312256380293	0	HLA-F_CD8B	HLA-F - CD8B	MHC-I	Cell-Cell Contact	KEGG: hsa04514
954	Cytotoxic CD8+ T Cells	Naive CD8+ T Cells	HLA-F	CD8B	0.00112286215222685	0	HLA-F_CD8B	HLA-F - CD8B	MHC-I	Cell-Cell Contact	KEGG: hsa04514
955	Gamma Delta T Cells	Naive CD8+ T Cells	HLA-F	CD8B	0.00114756641810739	0	HLA-F_CD8B	HLA-F - CD8B	MHC-I	Cell-Cell Contact	KEGG: hsa04514
956	Intermediate Monocytes	Naive CD8+ T Cells	HLA-F	CD8B	0.000362649526044181	0	HLA-F_CD8B	HLA-F - CD8B	MHC-I	Cell-Cell Contact	KEGG: hsa04514
957	Memory CD4+ T Cells	Naive CD8+ T Cells	HLA-F	CD8B	0.00102294303504548	0	HLA-F_CD8B	HLA-F - CD8B	MHC-I	Cell-Cell Contact	KEGG: hsa04514
958	Memory CD8+ T Cells	Naive CD8+ T Cells	HLA-F	CD8B	0.00103959295932828	0	HLA-F_CD8B	HLA-F - CD8B	MHC-I	Cell-Cell Contact	KEGG: hsa04514
959	Naive CD4+ T Cells	Naive CD8+ T Cells	HLA-F	CD8B	0.000916152101656131	0	HLA-F_CD8B	HLA-F - CD8B	MHC-I	Cell-Cell Contact	KEGG: hsa04514
960	Naive CD8+ T Cells	Naive CD8+ T Cells	HLA-F	CD8B	0.000951144130960227	0	HLA-F_CD8B	HLA-F - CD8B	MHC-I	Cell-Cell Contact	KEGG: hsa04514
961	Non-Classical Monocytes	Naive CD8+ T Cells	HLA-F	CD8B	0.00095003529235218	0	HLA-F_CD8B	HLA-F - CD8B	MHC-I	Cell-Cell Contact	KEGG: hsa04514
962	Regulatory CD4+ T Cells	Naive CD8+ T Cells	HLA-F	CD8B	0.000961506255629841	0	HLA-F_CD8B	HLA-F - CD8B	MHC-I	Cell-Cell Contact	KEGG: hsa04514
963	Central Memory CD8+ T Cells	Gamma Delta T Cells	HLA-E	KLRC1	0.000470295474802722	0	HLA-E_KLRC1	HLA-E - KLRC1	MHC-I	Cell-Cell Contact	PMID: 24223577
964	Classical Monocytes	Gamma Delta T Cells	HLA-E	KLRC1	0.000312271376620767	0	HLA-E_KLRC1	HLA-E - KLRC1	MHC-I	Cell-Cell Contact	PMID: 24223577
965	Cytotoxic CD8+ T Cells	Gamma Delta T Cells	HLA-E	KLRC1	0.000471045197950752	0	HLA-E_KLRC1	HLA-E - KLRC1	MHC-I	Cell-Cell Contact	PMID: 24223577
966	Gamma Delta T Cells	Gamma Delta T Cells	HLA-E	KLRC1	0.000477925134572884	0	HLA-E_KLRC1	HLA-E - KLRC1	MHC-I	Cell-Cell Contact	PMID: 24223577
967	Intermediate Monocytes	Gamma Delta T Cells	HLA-E	KLRC1	0.00036380303274404	0	HLA-E_KLRC1	HLA-E - KLRC1	MHC-I	Cell-Cell Contact	PMID: 24223577
968	Memory CD4+ T Cells	Gamma Delta T Cells	HLA-E	KLRC1	0.000462372817766189	0	HLA-E_KLRC1	HLA-E - KLRC1	MHC-I	Cell-Cell Contact	PMID: 24223577
969	Memory CD8+ T Cells	Gamma Delta T Cells	HLA-E	KLRC1	0.000441821235411368	0	HLA-E_KLRC1	HLA-E - KLRC1	MHC-I	Cell-Cell Contact	PMID: 24223577
970	Naive CD4+ T Cells	Gamma Delta T Cells	HLA-E	KLRC1	0.000428219115716676	0	HLA-E_KLRC1	HLA-E - KLRC1	MHC-I	Cell-Cell Contact	PMID: 24223577
971	Naive CD8+ T Cells	Gamma Delta T Cells	HLA-E	KLRC1	0.000426290567778904	0	HLA-E_KLRC1	HLA-E - KLRC1	MHC-I	Cell-Cell Contact	PMID: 24223577
972	Non-Classical Monocytes	Gamma Delta T Cells	HLA-E	KLRC1	0.00044249050269714	0	HLA-E_KLRC1	HLA-E - KLRC1	MHC-I	Cell-Cell Contact	PMID: 24223577
973	Regulatory CD4+ T Cells	Gamma Delta T Cells	HLA-E	KLRC1	0.000423872891690405	0	HLA-E_KLRC1	HLA-E - KLRC1	MHC-I	Cell-Cell Contact	PMID: 24223577
974	Central Memory CD8+ T Cells	Central Memory CD8+ T Cells	HLA-E	KLRC2	3.49352188288773e-05	0	HLA-E_KLRC2	HLA-E - KLRC2	MHC-I	Cell-Cell Contact	PMID: 26697006
975	Classical Monocytes	Central Memory CD8+ T Cells	HLA-E	KLRC2	2.27692801437158e-05	0	HLA-E_KLRC2	HLA-E - KLRC2	MHC-I	Cell-Cell Contact	PMID: 26697006
976	Cytotoxic CD8+ T Cells	Central Memory CD8+ T Cells	HLA-E	KLRC2	3.4994026968601e-05	0	HLA-E_KLRC2	HLA-E - KLRC2	MHC-I	Cell-Cell Contact	PMID: 26697006
977	Gamma Delta T Cells	Central Memory CD8+ T Cells	HLA-E	KLRC2	3.55341773480246e-05	0	HLA-E_KLRC2	HLA-E - KLRC2	MHC-I	Cell-Cell Contact	PMID: 26697006
978	Intermediate Monocytes	Central Memory CD8+ T Cells	HLA-E	KLRC2	2.66870401523171e-05	0	HLA-E_KLRC2	HLA-E - KLRC2	MHC-I	Cell-Cell Contact	PMID: 26697006
979	Memory CD4+ T Cells	Central Memory CD8+ T Cells	HLA-E	KLRC2	3.43144066399749e-05	0	HLA-E_KLRC2	HLA-E - KLRC2	MHC-I	Cell-Cell Contact	PMID: 26697006
980	Memory CD8+ T Cells	Central Memory CD8+ T Cells	HLA-E	KLRC2	3.27094312280449e-05	0	HLA-E_KLRC2	HLA-E - KLRC2	MHC-I	Cell-Cell Contact	PMID: 26697006
981	Naive CD4+ T Cells	Central Memory CD8+ T Cells	HLA-E	KLRC2	3.1651461529036e-05	0	HLA-E_KLRC2	HLA-E - KLRC2	MHC-I	Cell-Cell Contact	PMID: 26697006
982	Naive CD8+ T Cells	Central Memory CD8+ T Cells	HLA-E	KLRC2	3.1501734772674e-05	0	HLA-E_KLRC2	HLA-E - KLRC2	MHC-I	Cell-Cell Contact	PMID: 26697006
983	Non-Classical Monocytes	Central Memory CD8+ T Cells	HLA-E	KLRC2	3.27615746260434e-05	0	HLA-E_KLRC2	HLA-E - KLRC2	MHC-I	Cell-Cell Contact	PMID: 26697006
984	Regulatory CD4+ T Cells	Central Memory CD8+ T Cells	HLA-E	KLRC2	3.1314129914354e-05	0	HLA-E_KLRC2	HLA-E - KLRC2	MHC-I	Cell-Cell Contact	PMID: 26697006
985	Central Memory CD8+ T Cells	Intermediate Monocytes	HLA-F	LILRB1	0.000243542551529866	0	HLA-F_LILRB1	HLA-F - LILRB1	MHC-I	Cell-Cell Contact	PMID: 28484462
986	Classical Monocytes	Intermediate Monocytes	HLA-F	LILRB1	5.65211520974963e-05	0	HLA-F_LILRB1	HLA-F - LILRB1	MHC-I	Cell-Cell Contact	PMID: 28484462
987	Cytotoxic CD8+ T Cells	Intermediate Monocytes	HLA-F	LILRB1	0.000208896046544704	0	HLA-F_LILRB1	HLA-F - LILRB1	MHC-I	Cell-Cell Contact	PMID: 28484462
988	Gamma Delta T Cells	Intermediate Monocytes	HLA-F	LILRB1	0.000214094819123802	0	HLA-F_LILRB1	HLA-F - LILRB1	MHC-I	Cell-Cell Contact	PMID: 28484462
989	Intermediate Monocytes	Intermediate Monocytes	HLA-F	LILRB1	6.20873655897955e-05	0	HLA-F_LILRB1	HLA-F - LILRB1	MHC-I	Cell-Cell Contact	PMID: 28484462
990	Memory CD4+ T Cells	Intermediate Monocytes	HLA-F	LILRB1	0.000188164342285744	0	HLA-F_LILRB1	HLA-F - LILRB1	MHC-I	Cell-Cell Contact	PMID: 28484462
991	Memory CD8+ T Cells	Intermediate Monocytes	HLA-F	LILRB1	0.000191586471562928	0	HLA-F_LILRB1	HLA-F - LILRB1	MHC-I	Cell-Cell Contact	PMID: 28484462
992	Naive CD4+ T Cells	Intermediate Monocytes	HLA-F	LILRB1	0.000166516848554549	0	HLA-F_LILRB1	HLA-F - LILRB1	MHC-I	Cell-Cell Contact	PMID: 28484462
993	Naive CD8+ T Cells	Intermediate Monocytes	HLA-F	LILRB1	0.000173553120002885	0	HLA-F_LILRB1	HLA-F - LILRB1	MHC-I	Cell-Cell Contact	PMID: 28484462
994	Non-Classical Monocytes	Intermediate Monocytes	HLA-F	LILRB1	0.000173329307956356	0	HLA-F_LILRB1	HLA-F - LILRB1	MHC-I	Cell-Cell Contact	PMID: 28484462
995	Regulatory CD4+ T Cells	Intermediate Monocytes	HLA-F	LILRB1	0.000175647334286735	0	HLA-F_LILRB1	HLA-F - LILRB1	MHC-I	Cell-Cell Contact	PMID: 28484462
996	Central Memory CD8+ T Cells	Non-Classical Monocytes	HLA-F	LILRB1	0.000652070252296132	0	HLA-F_LILRB1	HLA-F - LILRB1	MHC-I	Cell-Cell Contact	PMID: 28484462
997	Classical Monocytes	Non-Classical Monocytes	HLA-F	LILRB1	0.000157491791908276	0	HLA-F_LILRB1	HLA-F - LILRB1	MHC-I	Cell-Cell Contact	PMID: 28484462
998	Cytotoxic CD8+ T Cells	Non-Classical Monocytes	HLA-F	LILRB1	0.000563388517742496	0	HLA-F_LILRB1	HLA-F - LILRB1	MHC-I	Cell-Cell Contact	PMID: 28484462
999	Gamma Delta T Cells	Non-Classical Monocytes	HLA-F	LILRB1	0.000576777835114742	0	HLA-F_LILRB1	HLA-F - LILRB1	MHC-I	Cell-Cell Contact	PMID: 28484462
1000	Intermediate Monocytes	Non-Classical Monocytes	HLA-F	LILRB1	0.000172792281411041	0	HLA-F_LILRB1	HLA-F - LILRB1	MHC-I	Cell-Cell Contact	PMID: 28484462
1001	Memory CD4+ T Cells	Non-Classical Monocytes	HLA-F	LILRB1	0.000509701553516535	0	HLA-F_LILRB1	HLA-F - LILRB1	MHC-I	Cell-Cell Contact	PMID: 28484462
1002	Memory CD8+ T Cells	Non-Classical Monocytes	HLA-F	LILRB1	0.000518595955834049	0	HLA-F_LILRB1	HLA-F - LILRB1	MHC-I	Cell-Cell Contact	PMID: 28484462
1003	Naive CD4+ T Cells	Non-Classical Monocytes	HLA-F	LILRB1	0.000453138080002887	0	HLA-F_LILRB1	HLA-F - LILRB1	MHC-I	Cell-Cell Contact	PMID: 28484462
1004	Naive CD8+ T Cells	Non-Classical Monocytes	HLA-F	LILRB1	0.000471580407575108	0	HLA-F_LILRB1	HLA-F - LILRB1	MHC-I	Cell-Cell Contact	PMID: 28484462
1005	Non-Classical Monocytes	Non-Classical Monocytes	HLA-F	LILRB1	0.000470994636145474	0	HLA-F_LILRB1	HLA-F - LILRB1	MHC-I	Cell-Cell Contact	PMID: 28484462
1006	Regulatory CD4+ T Cells	Non-Classical Monocytes	HLA-F	LILRB1	0.000477058788471166	0	HLA-F_LILRB1	HLA-F - LILRB1	MHC-I	Cell-Cell Contact	PMID: 28484462
1007	Central Memory CD8+ T Cells	Central Memory CD8+ T Cells	HLA-E	KLRK1	0.00106181093023187	0	HLA-E_KLRK1	HLA-E - KLRK1	MHC-I	Cell-Cell Contact	PMID: 28484462
1008	Classical Monocytes	Central Memory CD8+ T Cells	HLA-E	KLRK1	0.000723480706425125	0	HLA-E_KLRK1	HLA-E - KLRK1	MHC-I	Cell-Cell Contact	PMID: 28484462
1009	Cytotoxic CD8+ T Cells	Central Memory CD8+ T Cells	HLA-E	KLRK1	0.00106337496884851	0	HLA-E_KLRK1	HLA-E - KLRK1	MHC-I	Cell-Cell Contact	PMID: 28484462
1010	Gamma Delta T Cells	Central Memory CD8+ T Cells	HLA-E	KLRK1	0.00107770993302892	0	HLA-E_KLRK1	HLA-E - KLRK1	MHC-I	Cell-Cell Contact	PMID: 28484462
1011	Intermediate Monocytes	Central Memory CD8+ T Cells	HLA-E	KLRK1	0.000835739328919062	0	HLA-E_KLRK1	HLA-E - KLRK1	MHC-I	Cell-Cell Contact	PMID: 28484462
1012	Memory CD4+ T Cells	Central Memory CD8+ T Cells	HLA-E	KLRK1	0.00104525988054725	0	HLA-E_KLRK1	HLA-E - KLRK1	MHC-I	Cell-Cell Contact	PMID: 28484462
1013	Memory CD8+ T Cells	Central Memory CD8+ T Cells	HLA-E	KLRK1	0.00100212783075117	0	HLA-E_KLRK1	HLA-E - KLRK1	MHC-I	Cell-Cell Contact	PMID: 28484462
1014	Naive CD4+ T Cells	Central Memory CD8+ T Cells	HLA-E	KLRK1	0.00097342235795883	0	HLA-E_KLRK1	HLA-E - KLRK1	MHC-I	Cell-Cell Contact	PMID: 28484462
1015	Naive CD8+ T Cells	Central Memory CD8+ T Cells	HLA-E	KLRK1	0.000969342139816286	0	HLA-E_KLRK1	HLA-E - KLRK1	MHC-I	Cell-Cell Contact	PMID: 28484462
1016	Non-Classical Monocytes	Central Memory CD8+ T Cells	HLA-E	KLRK1	0.00100353696335019	0	HLA-E_KLRK1	HLA-E - KLRK1	MHC-I	Cell-Cell Contact	PMID: 28484462
1017	Regulatory CD4+ T Cells	Central Memory CD8+ T Cells	HLA-E	KLRK1	0.000964223461415144	0	HLA-E_KLRK1	HLA-E - KLRK1	MHC-I	Cell-Cell Contact	PMID: 28484462
1018	Central Memory CD8+ T Cells	Cytotoxic CD8+ T Cells	HLA-E	KLRK1	0.00131145846137091	0	HLA-E_KLRK1	HLA-E - KLRK1	MHC-I	Cell-Cell Contact	PMID: 28484462
1019	Classical Monocytes	Cytotoxic CD8+ T Cells	HLA-E	KLRK1	0.000903560745566435	0	HLA-E_KLRK1	HLA-E - KLRK1	MHC-I	Cell-Cell Contact	PMID: 28484462
1020	Cytotoxic CD8+ T Cells	Cytotoxic CD8+ T Cells	HLA-E	KLRK1	0.00131332317748373	0	HLA-E_KLRK1	HLA-E - KLRK1	MHC-I	Cell-Cell Contact	PMID: 28484462
1021	Gamma Delta T Cells	Cytotoxic CD8+ T Cells	HLA-E	KLRK1	0.00133040509138774	0	HLA-E_KLRK1	HLA-E - KLRK1	MHC-I	Cell-Cell Contact	PMID: 28484462
1022	Intermediate Monocytes	Cytotoxic CD8+ T Cells	HLA-E	KLRK1	0.00103990818797824	0	HLA-E_KLRK1	HLA-E - KLRK1	MHC-I	Cell-Cell Contact	PMID: 28484462
1023	Memory CD4+ T Cells	Cytotoxic CD8+ T Cells	HLA-E	KLRK1	0.00129171389194958	0	HLA-E_KLRK1	HLA-E - KLRK1	MHC-I	Cell-Cell Contact	PMID: 28484462
1024	Memory CD8+ T Cells	Cytotoxic CD8+ T Cells	HLA-E	KLRK1	0.00124015908661578	0	HLA-E_KLRK1	HLA-E - KLRK1	MHC-I	Cell-Cell Contact	PMID: 28484462
1025	Naive CD4+ T Cells	Cytotoxic CD8+ T Cells	HLA-E	KLRK1	0.001205767364977	0	HLA-E_KLRK1	HLA-E - KLRK1	MHC-I	Cell-Cell Contact	PMID: 28484462
1026	Naive CD8+ T Cells	Cytotoxic CD8+ T Cells	HLA-E	KLRK1	0.00120087365145726	0	HLA-E_KLRK1	HLA-E - KLRK1	MHC-I	Cell-Cell Contact	PMID: 28484462
1027	Non-Classical Monocytes	Cytotoxic CD8+ T Cells	HLA-E	KLRK1	0.00124184569062255	0	HLA-E_KLRK1	HLA-E - KLRK1	MHC-I	Cell-Cell Contact	PMID: 28484462
1028	Regulatory CD4+ T Cells	Cytotoxic CD8+ T Cells	HLA-E	KLRK1	0.00119473258482253	0	HLA-E_KLRK1	HLA-E - KLRK1	MHC-I	Cell-Cell Contact	PMID: 28484462
1029	Central Memory CD8+ T Cells	Gamma Delta T Cells	HLA-E	KLRK1	0.00142797598647884	0	HLA-E_KLRK1	HLA-E - KLRK1	MHC-I	Cell-Cell Contact	PMID: 28484462
1030	Classical Monocytes	Gamma Delta T Cells	HLA-E	KLRK1	0.000988993050934675	0	HLA-E_KLRK1	HLA-E - KLRK1	MHC-I	Cell-Cell Contact	PMID: 28484462
1031	Cytotoxic CD8+ T Cells	Gamma Delta T Cells	HLA-E	KLRK1	0.00142997230216995	0	HLA-E_KLRK1	HLA-E - KLRK1	MHC-I	Cell-Cell Contact	PMID: 28484462
1032	Gamma Delta T Cells	Gamma Delta T Cells	HLA-E	KLRK1	0.00144825532051906	0	HLA-E_KLRK1	HLA-E - KLRK1	MHC-I	Cell-Cell Contact	PMID: 28484462
1033	Intermediate Monocytes	Gamma Delta T Cells	HLA-E	KLRK1	0.0011362422466219	0	HLA-E_KLRK1	HLA-E - KLRK1	MHC-I	Cell-Cell Contact	PMID: 28484462
1034	Memory CD4+ T Cells	Gamma Delta T Cells	HLA-E	KLRK1	0.00140683213511737	0	HLA-E_KLRK1	HLA-E - KLRK1	MHC-I	Cell-Cell Contact	PMID: 28484462
1035	Memory CD8+ T Cells	Gamma Delta T Cells	HLA-E	KLRK1	0.00135157333728729	0	HLA-E_KLRK1	HLA-E - KLRK1	MHC-I	Cell-Cell Contact	PMID: 28484462
1036	Naive CD4+ T Cells	Gamma Delta T Cells	HLA-E	KLRK1	0.00131467017907456	0	HLA-E_KLRK1	HLA-E - KLRK1	MHC-I	Cell-Cell Contact	PMID: 28484462
1037	Naive CD8+ T Cells	Gamma Delta T Cells	HLA-E	KLRK1	0.00130941646509303	0	HLA-E_KLRK1	HLA-E - KLRK1	MHC-I	Cell-Cell Contact	PMID: 28484462
1038	Non-Classical Monocytes	Gamma Delta T Cells	HLA-E	KLRK1	0.00135338226956074	0	HLA-E_KLRK1	HLA-E - KLRK1	MHC-I	Cell-Cell Contact	PMID: 28484462
1039	Regulatory CD4+ T Cells	Gamma Delta T Cells	HLA-E	KLRK1	0.00130282270688913	0	HLA-E_KLRK1	HLA-E - KLRK1	MHC-I	Cell-Cell Contact	PMID: 28484462
1040	Central Memory CD8+ T Cells	Naive CD8+ T Cells	HLA-E	KLRK1	0.00137131164276258	0	HLA-E_KLRK1	HLA-E - KLRK1	MHC-I	Cell-Cell Contact	PMID: 28484462
1041	Classical Monocytes	Naive CD8+ T Cells	HLA-E	KLRK1	0.000947334412422519	0	HLA-E_KLRK1	HLA-E - KLRK1	MHC-I	Cell-Cell Contact	PMID: 28484462
1042	Cytotoxic CD8+ T Cells	Naive CD8+ T Cells	HLA-E	KLRK1	0.00137324465379813	0	HLA-E_KLRK1	HLA-E - KLRK1	MHC-I	Cell-Cell Contact	PMID: 28484462
1043	Gamma Delta T Cells	Naive CD8+ T Cells	HLA-E	KLRK1	0.00139094998811237	0	HLA-E_KLRK1	HLA-E - KLRK1	MHC-I	Cell-Cell Contact	PMID: 28484462
1044	Intermediate Monocytes	Naive CD8+ T Cells	HLA-E	KLRK1	0.0010893097933713	0	HLA-E_KLRK1	HLA-E - KLRK1	MHC-I	Cell-Cell Contact	PMID: 28484462
1045	Memory CD4+ T Cells	Naive CD8+ T Cells	HLA-E	KLRK1	0.00135084102818557	0	HLA-E_KLRK1	HLA-E - KLRK1	MHC-I	Cell-Cell Contact	PMID: 28484462
1046	Memory CD8+ T Cells	Naive CD8+ T Cells	HLA-E	KLRK1	0.00129736542858217	0	HLA-E_KLRK1	HLA-E - KLRK1	MHC-I	Cell-Cell Contact	PMID: 28484462
1047	Naive CD4+ T Cells	Naive CD8+ T Cells	HLA-E	KLRK1	0.00126167222465503	0	HLA-E_KLRK1	HLA-E - KLRK1	MHC-I	Cell-Cell Contact	PMID: 28484462
1048	Naive CD8+ T Cells	Naive CD8+ T Cells	HLA-E	KLRK1	0.00125659200823012	0	HLA-E_KLRK1	HLA-E - KLRK1	MHC-I	Cell-Cell Contact	PMID: 28484462
1049	Non-Classical Monocytes	Naive CD8+ T Cells	HLA-E	KLRK1	0.00129911544385112	0	HLA-E_KLRK1	HLA-E - KLRK1	MHC-I	Cell-Cell Contact	PMID: 28484462
1050	Regulatory CD4+ T Cells	Naive CD8+ T Cells	HLA-E	KLRK1	0.00125021643906646	0	HLA-E_KLRK1	HLA-E - KLRK1	MHC-I	Cell-Cell Contact	PMID: 28484462
1051	Central Memory CD8+ T Cells	Gamma Delta T Cells	HLA-E	CD94:NKG2A	0.000872460388999623	0	HLA-E_CD94:NKG2A	HLA-E - CD94:NKG2A	MHC-I	Cell-Cell Contact	PMID: 28484462
1052	Classical Monocytes	Gamma Delta T Cells	HLA-E	CD94:NKG2A	0.000589525672173996	0	HLA-E_CD94:NKG2A	HLA-E - CD94:NKG2A	MHC-I	Cell-Cell Contact	PMID: 28484462
1053	Cytotoxic CD8+ T Cells	Gamma Delta T Cells	HLA-E	CD94:NKG2A	0.000873779351632531	0	HLA-E_CD94:NKG2A	HLA-E - CD94:NKG2A	MHC-I	Cell-Cell Contact	PMID: 28484462
1054	Gamma Delta T Cells	Gamma Delta T Cells	HLA-E	CD94:NKG2A	0.000885872868665324	0	HLA-E_CD94:NKG2A	HLA-E - CD94:NKG2A	MHC-I	Cell-Cell Contact	PMID: 28484462
1055	Intermediate Monocytes	Gamma Delta T Cells	HLA-E	CD94:NKG2A	0.000682881424962859	0	HLA-E_CD94:NKG2A	HLA-E - CD94:NKG2A	MHC-I	Cell-Cell Contact	PMID: 28484462
1056	Memory CD4+ T Cells	Gamma Delta T Cells	HLA-E	CD94:NKG2A	0.000858509052450451	0	HLA-E_CD94:NKG2A	HLA-E - CD94:NKG2A	MHC-I	Cell-Cell Contact	PMID: 28484462
1057	Memory CD8+ T Cells	Gamma Delta T Cells	HLA-E	CD94:NKG2A	0.000822205502106154	0	HLA-E_CD94:NKG2A	HLA-E - CD94:NKG2A	MHC-I	Cell-Cell Contact	PMID: 28484462
1058	Naive CD4+ T Cells	Gamma Delta T Cells	HLA-E	CD94:NKG2A	0.000798087447641944	0	HLA-E_CD94:NKG2A	HLA-E - CD94:NKG2A	MHC-I	Cell-Cell Contact	PMID: 28484462
1059	Naive CD8+ T Cells	Gamma Delta T Cells	HLA-E	CD94:NKG2A	0.000794662065075852	0	HLA-E_CD94:NKG2A	HLA-E - CD94:NKG2A	MHC-I	Cell-Cell Contact	PMID: 28484462
1060	Non-Classical Monocytes	Gamma Delta T Cells	HLA-E	CD94:NKG2A	0.000823390322855201	0	HLA-E_CD94:NKG2A	HLA-E - CD94:NKG2A	MHC-I	Cell-Cell Contact	PMID: 28484462
1061	Regulatory CD4+ T Cells	Gamma Delta T Cells	HLA-E	CD94:NKG2A	0.000790365861419361	0	HLA-E_CD94:NKG2A	HLA-E - CD94:NKG2A	MHC-I	Cell-Cell Contact	PMID: 28484462
1062	Central Memory CD8+ T Cells	Central Memory CD8+ T Cells	HLA-E	CD94:NKG2C	0.00021872239242688	0	HLA-E_CD94:NKG2C	HLA-E - CD94:NKG2C	MHC-I	Cell-Cell Contact	PMID: 28484462
1063	Classical Monocytes	Central Memory CD8+ T Cells	HLA-E	CD94:NKG2C	0.0001436712503695	0	HLA-E_CD94:NKG2C	HLA-E - CD94:NKG2C	MHC-I	Cell-Cell Contact	PMID: 28484462
1064	Cytotoxic CD8+ T Cells	Central Memory CD8+ T Cells	HLA-E	CD94:NKG2C	0.000219082342284344	0	HLA-E_CD94:NKG2C	HLA-E - CD94:NKG2C	MHC-I	Cell-Cell Contact	PMID: 28484462
1065	Gamma Delta T Cells	Central Memory CD8+ T Cells	HLA-E	CD94:NKG2C	0.000222387201737349	0	HLA-E_CD94:NKG2C	HLA-E - CD94:NKG2C	MHC-I	Cell-Cell Contact	PMID: 28484462
1066	Intermediate Monocytes	Central Memory CD8+ T Cells	HLA-E	CD94:NKG2C	0.000167967849214221	0	HLA-E_CD94:NKG2C	HLA-E - CD94:NKG2C	MHC-I	Cell-Cell Contact	PMID: 28484462
1067	Memory CD4+ T Cells	Central Memory CD8+ T Cells	HLA-E	CD94:NKG2C	0.000214920905387799	0	HLA-E_CD94:NKG2C	HLA-E - CD94:NKG2C	MHC-I	Cell-Cell Contact	PMID: 28484462
1068	Memory CD8+ T Cells	Central Memory CD8+ T Cells	HLA-E	CD94:NKG2C	0.000205078980633341	0	HLA-E_CD94:NKG2C	HLA-E - CD94:NKG2C	MHC-I	Cell-Cell Contact	PMID: 28484462
1069	Naive CD4+ T Cells	Central Memory CD8+ T Cells	HLA-E	CD94:NKG2C	0.000198580301197637	0	HLA-E_CD94:NKG2C	HLA-E - CD94:NKG2C	MHC-I	Cell-Cell Contact	PMID: 28484462
1070	Naive CD8+ T Cells	Central Memory CD8+ T Cells	HLA-E	CD94:NKG2C	0.000197659878758254	0	HLA-E_CD94:NKG2C	HLA-E - CD94:NKG2C	MHC-I	Cell-Cell Contact	PMID: 28484462
1071	Non-Classical Monocytes	Central Memory CD8+ T Cells	HLA-E	CD94:NKG2C	0.000205399048797661	0	HLA-E_CD94:NKG2C	HLA-E - CD94:NKG2C	MHC-I	Cell-Cell Contact	PMID: 28484462
1072	Regulatory CD4+ T Cells	Central Memory CD8+ T Cells	HLA-E	CD94:NKG2C	0.000196506357182626	0	HLA-E_CD94:NKG2C	HLA-E - CD94:NKG2C	MHC-I	Cell-Cell Contact	PMID: 28484462
1073	Classical Monocytes	Central Memory CD8+ T Cells	HLA-DPA1	CD4	0.000130149728716586	0.02	HLA-DPA1_CD4	HLA-DPA1 - CD4	MHC-II	Cell-Cell Contact	KEGG: hsa04514
1074	Intermediate Monocytes	Central Memory CD8+ T Cells	HLA-DPA1	CD4	0.000265335696072121	0	HLA-DPA1_CD4	HLA-DPA1 - CD4	MHC-II	Cell-Cell Contact	KEGG: hsa04514
1075	Non-Classical Monocytes	Central Memory CD8+ T Cells	HLA-DPA1	CD4	0.000236416667049049	0	HLA-DPA1_CD4	HLA-DPA1 - CD4	MHC-II	Cell-Cell Contact	KEGG: hsa04514
1076	Classical Monocytes	Classical Monocytes	HLA-DPA1	CD4	0.000194548954170616	0	HLA-DPA1_CD4	HLA-DPA1 - CD4	MHC-II	Cell-Cell Contact	KEGG: hsa04514
1077	Cytotoxic CD8+ T Cells	Classical Monocytes	HLA-DPA1	CD4	0.000164296726220503	0	HLA-DPA1_CD4	HLA-DPA1 - CD4	MHC-II	Cell-Cell Contact	KEGG: hsa04514
1078	Gamma Delta T Cells	Classical Monocytes	HLA-DPA1	CD4	0.0001433344524957	0	HLA-DPA1_CD4	HLA-DPA1 - CD4	MHC-II	Cell-Cell Contact	KEGG: hsa04514
1079	Intermediate Monocytes	Classical Monocytes	HLA-DPA1	CD4	0.000393391133961561	0	HLA-DPA1_CD4	HLA-DPA1 - CD4	MHC-II	Cell-Cell Contact	KEGG: hsa04514
1080	Non-Classical Monocytes	Classical Monocytes	HLA-DPA1	CD4	0.00035112794353422	0	HLA-DPA1_CD4	HLA-DPA1 - CD4	MHC-II	Cell-Cell Contact	KEGG: hsa04514
1081	Classical Monocytes	Intermediate Monocytes	HLA-DPA1	CD4	0.000235631494220071	0	HLA-DPA1_CD4	HLA-DPA1 - CD4	MHC-II	Cell-Cell Contact	KEGG: hsa04514
1082	Cytotoxic CD8+ T Cells	Intermediate Monocytes	HLA-DPA1	CD4	0.000199148609734834	0	HLA-DPA1_CD4	HLA-DPA1 - CD4	MHC-II	Cell-Cell Contact	KEGG: hsa04514
1083	Gamma Delta T Cells	Intermediate Monocytes	HLA-DPA1	CD4	0.00017383508625046	0	HLA-DPA1_CD4	HLA-DPA1 - CD4	MHC-II	Cell-Cell Contact	KEGG: hsa04514
1084	Intermediate Monocytes	Intermediate Monocytes	HLA-DPA1	CD4	0.00047399652209807	0	HLA-DPA1_CD4	HLA-DPA1 - CD4	MHC-II	Cell-Cell Contact	KEGG: hsa04514
1085	Memory CD4+ T Cells	Intermediate Monocytes	HLA-DPA1	CD4	0.000137093624841185	0.02	HLA-DPA1_CD4	HLA-DPA1 - CD4	MHC-II	Cell-Cell Contact	KEGG: hsa04514
1086	Non-Classical Monocytes	Intermediate Monocytes	HLA-DPA1	CD4	0.000423539627159732	0	HLA-DPA1_CD4	HLA-DPA1 - CD4	MHC-II	Cell-Cell Contact	KEGG: hsa04514
1087	Classical Monocytes	Memory CD4+ T Cells	HLA-DPA1	CD4	0.000199360554138775	0	HLA-DPA1_CD4	HLA-DPA1 - CD4	MHC-II	Cell-Cell Contact	KEGG: hsa04514
1088	Cytotoxic CD8+ T Cells	Memory CD4+ T Cells	HLA-DPA1	CD4	0.000168375736641376	0	HLA-DPA1_CD4	HLA-DPA1 - CD4	MHC-II	Cell-Cell Contact	KEGG: hsa04514
1089	Gamma Delta T Cells	Memory CD4+ T Cells	HLA-DPA1	CD4	0.000146902468980151	0	HLA-DPA1_CD4	HLA-DPA1 - CD4	MHC-II	Cell-Cell Contact	KEGG: hsa04514
1090	Intermediate Monocytes	Memory CD4+ T Cells	HLA-DPA1	CD4	0.000402875003518178	0	HLA-DPA1_CD4	HLA-DPA1 - CD4	MHC-II	Cell-Cell Contact	KEGG: hsa04514
1091	Non-Classical Monocytes	Memory CD4+ T Cells	HLA-DPA1	CD4	0.000359639486491758	0	HLA-DPA1_CD4	HLA-DPA1 - CD4	MHC-II	Cell-Cell Contact	KEGG: hsa04514
1092	Classical Monocytes	Naive CD4+ T Cells	HLA-DPA1	CD4	0.000200854201843702	0	HLA-DPA1_CD4	HLA-DPA1 - CD4	MHC-II	Cell-Cell Contact	KEGG: hsa04514
1093	Cytotoxic CD8+ T Cells	Naive CD4+ T Cells	HLA-DPA1	CD4	0.000169642123063858	0	HLA-DPA1_CD4	HLA-DPA1 - CD4	MHC-II	Cell-Cell Contact	KEGG: hsa04514
1094	Gamma Delta T Cells	Naive CD4+ T Cells	HLA-DPA1	CD4	0.000148010303390708	0	HLA-DPA1_CD4	HLA-DPA1 - CD4	MHC-II	Cell-Cell Contact	KEGG: hsa04514
1095	Intermediate Monocytes	Naive CD4+ T Cells	HLA-DPA1	CD4	0.000405816697950194	0	HLA-DPA1_CD4	HLA-DPA1 - CD4	MHC-II	Cell-Cell Contact	KEGG: hsa04514
1096	Non-Classical Monocytes	Naive CD4+ T Cells	HLA-DPA1	CD4	0.000362280033743578	0	HLA-DPA1_CD4	HLA-DPA1 - CD4	MHC-II	Cell-Cell Contact	KEGG: hsa04514
1097	Classical Monocytes	Non-Classical Monocytes	HLA-DPA1	CD4	0.000223993048797564	0	HLA-DPA1_CD4	HLA-DPA1 - CD4	MHC-II	Cell-Cell Contact	KEGG: hsa04514
1098	Cytotoxic CD8+ T Cells	Non-Classical Monocytes	HLA-DPA1	CD4	0.000189269668282843	0	HLA-DPA1_CD4	HLA-DPA1 - CD4	MHC-II	Cell-Cell Contact	KEGG: hsa04514
1099	Gamma Delta T Cells	Non-Classical Monocytes	HLA-DPA1	CD4	0.00016518612628399	0	HLA-DPA1_CD4	HLA-DPA1 - CD4	MHC-II	Cell-Cell Contact	KEGG: hsa04514
1100	Intermediate Monocytes	Non-Classical Monocytes	HLA-DPA1	CD4	0.000451246321671698	0	HLA-DPA1_CD4	HLA-DPA1 - CD4	MHC-II	Cell-Cell Contact	KEGG: hsa04514
1101	Memory CD4+ T Cells	Non-Classical Monocytes	HLA-DPA1	CD4	0.000130243265337747	0.01	HLA-DPA1_CD4	HLA-DPA1 - CD4	MHC-II	Cell-Cell Contact	KEGG: hsa04514
1102	Non-Classical Monocytes	Non-Classical Monocytes	HLA-DPA1	CD4	0.000403085879956995	0	HLA-DPA1_CD4	HLA-DPA1 - CD4	MHC-II	Cell-Cell Contact	KEGG: hsa04514
1103	Classical Monocytes	Regulatory CD4+ T Cells	HLA-DPA1	CD4	0.000192736013360407	0	HLA-DPA1_CD4	HLA-DPA1 - CD4	MHC-II	Cell-Cell Contact	KEGG: hsa04514
1104	Cytotoxic CD8+ T Cells	Regulatory CD4+ T Cells	HLA-DPA1	CD4	0.000162760010662527	0	HLA-DPA1_CD4	HLA-DPA1 - CD4	MHC-II	Cell-Cell Contact	KEGG: hsa04514
1105	Gamma Delta T Cells	Regulatory CD4+ T Cells	HLA-DPA1	CD4	0.000141990366335394	0	HLA-DPA1_CD4	HLA-DPA1 - CD4	MHC-II	Cell-Cell Contact	KEGG: hsa04514
1106	Intermediate Monocytes	Regulatory CD4+ T Cells	HLA-DPA1	CD4	0.000389814751210543	0	HLA-DPA1_CD4	HLA-DPA1 - CD4	MHC-II	Cell-Cell Contact	KEGG: hsa04514
1107	Non-Classical Monocytes	Regulatory CD4+ T Cells	HLA-DPA1	CD4	0.000347918798875241	0	HLA-DPA1_CD4	HLA-DPA1 - CD4	MHC-II	Cell-Cell Contact	KEGG: hsa04514
1108	Classical Monocytes	Central Memory CD8+ T Cells	HLA-DPB1	CD4	0.000136691734008548	0.01	HLA-DPB1_CD4	HLA-DPB1 - CD4	MHC-II	Cell-Cell Contact	KEGG: hsa04514
1109	Intermediate Monocytes	Central Memory CD8+ T Cells	HLA-DPB1	CD4	0.000238194170553421	0	HLA-DPB1_CD4	HLA-DPB1 - CD4	MHC-II	Cell-Cell Contact	KEGG: hsa04514
1110	Non-Classical Monocytes	Central Memory CD8+ T Cells	HLA-DPB1	CD4	0.000161203979930701	0	HLA-DPB1_CD4	HLA-DPB1 - CD4	MHC-II	Cell-Cell Contact	KEGG: hsa04514
1111	Classical Monocytes	Classical Monocytes	HLA-DPB1	CD4	0.000204246721195424	0	HLA-DPB1_CD4	HLA-DPB1 - CD4	MHC-II	Cell-Cell Contact	KEGG: hsa04514
1112	Cytotoxic CD8+ T Cells	Classical Monocytes	HLA-DPB1	CD4	0.00018293221365166	0	HLA-DPB1_CD4	HLA-DPB1 - CD4	MHC-II	Cell-Cell Contact	KEGG: hsa04514
1113	Gamma Delta T Cells	Classical Monocytes	HLA-DPB1	CD4	0.000151645268195017	0	HLA-DPB1_CD4	HLA-DPB1 - CD4	MHC-II	Cell-Cell Contact	KEGG: hsa04514
1114	Intermediate Monocytes	Classical Monocytes	HLA-DPB1	CD4	0.000353729904625824	0	HLA-DPB1_CD4	HLA-DPB1 - CD4	MHC-II	Cell-Cell Contact	KEGG: hsa04514
1115	Memory CD4+ T Cells	Classical Monocytes	HLA-DPB1	CD4	0.000149566176634126	0	HLA-DPB1_CD4	HLA-DPB1 - CD4	MHC-II	Cell-Cell Contact	KEGG: hsa04514
1116	Non-Classical Monocytes	Classical Monocytes	HLA-DPB1	CD4	0.000240514782539565	0	HLA-DPB1_CD4	HLA-DPB1 - CD4	MHC-II	Cell-Cell Contact	KEGG: hsa04514
1117	Central Memory CD8+ T Cells	Intermediate Monocytes	HLA-DPB1	CD4	0.000131046608489959	0.04	HLA-DPB1_CD4	HLA-DPB1 - CD4	MHC-II	Cell-Cell Contact	KEGG: hsa04514
1118	Classical Monocytes	Intermediate Monocytes	HLA-DPB1	CD4	0.000247314360974417	0	HLA-DPB1_CD4	HLA-DPB1 - CD4	MHC-II	Cell-Cell Contact	KEGG: hsa04514
1119	Cytotoxic CD8+ T Cells	Intermediate Monocytes	HLA-DPB1	CD4	0.000221629038860966	0	HLA-DPB1_CD4	HLA-DPB1 - CD4	MHC-II	Cell-Cell Contact	KEGG: hsa04514
1120	Gamma Delta T Cells	Intermediate Monocytes	HLA-DPB1	CD4	0.000183874347994772	0	HLA-DPB1_CD4	HLA-DPB1 - CD4	MHC-II	Cell-Cell Contact	KEGG: hsa04514
1121	Intermediate Monocytes	Intermediate Monocytes	HLA-DPB1	CD4	0.000426649249604242	0	HLA-DPB1_CD4	HLA-DPB1 - CD4	MHC-II	Cell-Cell Contact	KEGG: hsa04514
1122	Memory CD4+ T Cells	Intermediate Monocytes	HLA-DPB1	CD4	0.000181363266353908	0	HLA-DPB1_CD4	HLA-DPB1 - CD4	MHC-II	Cell-Cell Contact	KEGG: hsa04514
1123	Non-Classical Monocytes	Intermediate Monocytes	HLA-DPB1	CD4	0.000290953880631886	0	HLA-DPB1_CD4	HLA-DPB1 - CD4	MHC-II	Cell-Cell Contact	KEGG: hsa04514
1124	Classical Monocytes	Memory CD4+ T Cells	HLA-DPB1	CD4	0.000209291946730433	0	HLA-DPB1_CD4	HLA-DPB1 - CD4	MHC-II	Cell-Cell Contact	KEGG: hsa04514
1125	Cytotoxic CD8+ T Cells	Memory CD4+ T Cells	HLA-DPB1	CD4	0.000187463181572572	0	HLA-DPB1_CD4	HLA-DPB1 - CD4	MHC-II	Cell-Cell Contact	KEGG: hsa04514
1126	Gamma Delta T Cells	Memory CD4+ T Cells	HLA-DPB1	CD4	0.000155416206217694	0	HLA-DPB1_CD4	HLA-DPB1 - CD4	MHC-II	Cell-Cell Contact	KEGG: hsa04514
1127	Intermediate Monocytes	Memory CD4+ T Cells	HLA-DPB1	CD4	0.000362301632898392	0	HLA-DPB1_CD4	HLA-DPB1 - CD4	MHC-II	Cell-Cell Contact	KEGG: hsa04514
1128	Memory CD4+ T Cells	Memory CD4+ T Cells	HLA-DPB1	CD4	0.00015328639107367	0	HLA-DPB1_CD4	HLA-DPB1 - CD4	MHC-II	Cell-Cell Contact	KEGG: hsa04514
1129	Non-Classical Monocytes	Memory CD4+ T Cells	HLA-DPB1	CD4	0.000246428497928972	0	HLA-DPB1_CD4	HLA-DPB1 - CD4	MHC-II	Cell-Cell Contact	KEGG: hsa04514
1130	Classical Monocytes	Naive CD4+ T Cells	HLA-DPB1	CD4	0.000210858056985794	0	HLA-DPB1_CD4	HLA-DPB1 - CD4	MHC-II	Cell-Cell Contact	KEGG: hsa04514
1131	Cytotoxic CD8+ T Cells	Naive CD4+ T Cells	HLA-DPB1	CD4	0.000188869779301889	0	HLA-DPB1_CD4	HLA-DPB1 - CD4	MHC-II	Cell-Cell Contact	KEGG: hsa04514
1132	Gamma Delta T Cells	Naive CD4+ T Cells	HLA-DPB1	CD4	0.000156587006706042	0	HLA-DPB1_CD4	HLA-DPB1 - CD4	MHC-II	Cell-Cell Contact	KEGG: hsa04514
1133	Intermediate Monocytes	Naive CD4+ T Cells	HLA-DPB1	CD4	0.000364960823749887	0	HLA-DPB1_CD4	HLA-DPB1 - CD4	MHC-II	Cell-Cell Contact	KEGG: hsa04514
1134	Memory CD4+ T Cells	Naive CD4+ T Cells	HLA-DPB1	CD4	0.000154441452554856	0	HLA-DPB1_CD4	HLA-DPB1 - CD4	MHC-II	Cell-Cell Contact	KEGG: hsa04514
1135	Non-Classical Monocytes	Naive CD4+ T Cells	HLA-DPB1	CD4	0.000248263932540355	0	HLA-DPB1_CD4	HLA-DPB1 - CD4	MHC-II	Cell-Cell Contact	KEGG: hsa04514
1136	Classical Monocytes	Non-Classical Monocytes	HLA-DPB1	CD4	0.000235115766921955	0	HLA-DPB1_CD4	HLA-DPB1 - CD4	MHC-II	Cell-Cell Contact	KEGG: hsa04514
1137	Cytotoxic CD8+ T Cells	Non-Classical Monocytes	HLA-DPB1	CD4	0.000210664063752585	0	HLA-DPB1_CD4	HLA-DPB1 - CD4	MHC-II	Cell-Cell Contact	KEGG: hsa04514
1138	Gamma Delta T Cells	Non-Classical Monocytes	HLA-DPB1	CD4	0.000174736684115613	0	HLA-DPB1_CD4	HLA-DPB1 - CD4	MHC-II	Cell-Cell Contact	KEGG: hsa04514
1139	Intermediate Monocytes	Non-Classical Monocytes	HLA-DPB1	CD4	0.000406053108076657	0	HLA-DPB1_CD4	HLA-DPB1 - CD4	MHC-II	Cell-Cell Contact	KEGG: hsa04514
1140	Memory CD4+ T Cells	Non-Classical Monocytes	HLA-DPB1	CD4	0.000172347729494152	0	HLA-DPB1_CD4	HLA-DPB1 - CD4	MHC-II	Cell-Cell Contact	KEGG: hsa04514
1141	Non-Classical Monocytes	Non-Classical Monocytes	HLA-DPB1	CD4	0.00027667708395864	0	HLA-DPB1_CD4	HLA-DPB1 - CD4	MHC-II	Cell-Cell Contact	KEGG: hsa04514
1142	Classical Monocytes	Regulatory CD4+ T Cells	HLA-DPB1	CD4	0.000202345675885852	0	HLA-DPB1_CD4	HLA-DPB1 - CD4	MHC-II	Cell-Cell Contact	KEGG: hsa04514
1143	Cytotoxic CD8+ T Cells	Regulatory CD4+ T Cells	HLA-DPB1	CD4	0.000181225094590773	0	HLA-DPB1_CD4	HLA-DPB1 - CD4	MHC-II	Cell-Cell Contact	KEGG: hsa04514
1144	Gamma Delta T Cells	Regulatory CD4+ T Cells	HLA-DPB1	CD4	0.000150224690855771	0	HLA-DPB1_CD4	HLA-DPB1 - CD4	MHC-II	Cell-Cell Contact	KEGG: hsa04514
1145	Intermediate Monocytes	Regulatory CD4+ T Cells	HLA-DPB1	CD4	0.000350498032560015	0	HLA-DPB1_CD4	HLA-DPB1 - CD4	MHC-II	Cell-Cell Contact	KEGG: hsa04514
1146	Memory CD4+ T Cells	Regulatory CD4+ T Cells	HLA-DPB1	CD4	0.000148164720038384	0	HLA-DPB1_CD4	HLA-DPB1 - CD4	MHC-II	Cell-Cell Contact	KEGG: hsa04514
1147	Non-Classical Monocytes	Regulatory CD4+ T Cells	HLA-DPB1	CD4	0.000238286148499676	0	HLA-DPB1_CD4	HLA-DPB1 - CD4	MHC-II	Cell-Cell Contact	KEGG: hsa04514
1148	Intermediate Monocytes	Central Memory CD8+ T Cells	HLA-DQA1	CD4	9.61036411467417e-05	0	HLA-DQA1_CD4	HLA-DQA1 - CD4	MHC-II	Cell-Cell Contact	KEGG: hsa04514
1149	Non-Classical Monocytes	Central Memory CD8+ T Cells	HLA-DQA1	CD4	2.92302315037384e-05	0	HLA-DQA1_CD4	HLA-DQA1 - CD4	MHC-II	Cell-Cell Contact	KEGG: hsa04514
1150	Intermediate Monocytes	Classical Monocytes	HLA-DQA1	CD4	0.000143954696991859	0	HLA-DQA1_CD4	HLA-DQA1 - CD4	MHC-II	Cell-Cell Contact	KEGG: hsa04514
1151	Non-Classical Monocytes	Classical Monocytes	HLA-DQA1	CD4	4.39634941359148e-05	0	HLA-DQA1_CD4	HLA-DQA1 - CD4	MHC-II	Cell-Cell Contact	KEGG: hsa04514
1152	Intermediate Monocytes	Intermediate Monocytes	HLA-DQA1	CD4	0.000174584477383704	0	HLA-DQA1_CD4	HLA-DQA1 - CD4	MHC-II	Cell-Cell Contact	KEGG: hsa04514
1153	Non-Classical Monocytes	Intermediate Monocytes	HLA-DQA1	CD4	5.34578295601175e-05	0	HLA-DQA1_CD4	HLA-DQA1 - CD4	MHC-II	Cell-Cell Contact	KEGG: hsa04514
1154	Intermediate Monocytes	Memory CD4+ T Cells	HLA-DQA1	CD4	0.000147537872691982	0	HLA-DQA1_CD4	HLA-DQA1 - CD4	MHC-II	Cell-Cell Contact	KEGG: hsa04514
1155	Non-Classical Monocytes	Memory CD4+ T Cells	HLA-DQA1	CD4	4.50716034063143e-05	0	HLA-DQA1_CD4	HLA-DQA1 - CD4	MHC-II	Cell-Cell Contact	KEGG: hsa04514
1156	Intermediate Monocytes	Naive CD4+ T Cells	HLA-DQA1	CD4	0.000148650411119682	0	HLA-DQA1_CD4	HLA-DQA1 - CD4	MHC-II	Cell-Cell Contact	KEGG: hsa04514
1157	Non-Classical Monocytes	Naive CD4+ T Cells	HLA-DQA1	CD4	4.54157979462838e-05	0	HLA-DQA1_CD4	HLA-DQA1 - CD4	MHC-II	Cell-Cell Contact	KEGG: hsa04514
1158	Intermediate Monocytes	Non-Classical Monocytes	HLA-DQA1	CD4	0.0001658989968776	0	HLA-DQA1_CD4	HLA-DQA1 - CD4	MHC-II	Cell-Cell Contact	KEGG: hsa04514
1159	Non-Classical Monocytes	Non-Classical Monocytes	HLA-DQA1	CD4	5.07605218513746e-05	0	HLA-DQA1_CD4	HLA-DQA1 - CD4	MHC-II	Cell-Cell Contact	KEGG: hsa04514
1160	Intermediate Monocytes	Regulatory CD4+ T Cells	HLA-DQA1	CD4	0.000142604896761133	0	HLA-DQA1_CD4	HLA-DQA1 - CD4	MHC-II	Cell-Cell Contact	KEGG: hsa04514
1161	Non-Classical Monocytes	Regulatory CD4+ T Cells	HLA-DQA1	CD4	4.35462399390527e-05	0	HLA-DQA1_CD4	HLA-DQA1 - CD4	MHC-II	Cell-Cell Contact	KEGG: hsa04514
1162	Classical Monocytes	Central Memory CD8+ T Cells	HLA-DMA	CD4	4.57196774928385e-05	0	HLA-DMA_CD4	HLA-DMA - CD4	MHC-II	Cell-Cell Contact	KEGG: hsa04514
1163	Intermediate Monocytes	Central Memory CD8+ T Cells	HLA-DMA	CD4	0.000113068010628975	0	HLA-DMA_CD4	HLA-DMA - CD4	MHC-II	Cell-Cell Contact	KEGG: hsa04514
1164	Memory CD4+ T Cells	Central Memory CD8+ T Cells	HLA-DMA	CD4	1.41901942363791e-05	0.02	HLA-DMA_CD4	HLA-DMA - CD4	MHC-II	Cell-Cell Contact	KEGG: hsa04514
1165	Non-Classical Monocytes	Central Memory CD8+ T Cells	HLA-DMA	CD4	2.93234580504483e-05	0	HLA-DMA_CD4	HLA-DMA - CD4	MHC-II	Cell-Cell Contact	KEGG: hsa04514
1166	Classical Monocytes	Classical Monocytes	HLA-DMA	CD4	6.86949823828028e-05	0	HLA-DMA_CD4	HLA-DMA - CD4	MHC-II	Cell-Cell Contact	KEGG: hsa04514
1167	Intermediate Monocytes	Classical Monocytes	HLA-DMA	CD4	0.000169190854845234	0	HLA-DMA_CD4	HLA-DMA - CD4	MHC-II	Cell-Cell Contact	KEGG: hsa04514
1168	Memory CD4+ T Cells	Classical Monocytes	HLA-DMA	CD4	2.13623120162234e-05	0.02	HLA-DMA_CD4	HLA-DMA - CD4	MHC-II	Cell-Cell Contact	KEGG: hsa04514
1169	Non-Classical Monocytes	Classical Monocytes	HLA-DMA	CD4	4.41034591186626e-05	0	HLA-DMA_CD4	HLA-DMA - CD4	MHC-II	Cell-Cell Contact	KEGG: hsa04514
1170	Classical Monocytes	Intermediate Monocytes	HLA-DMA	CD4	8.34760824711846e-05	0	HLA-DMA_CD4	HLA-DMA - CD4	MHC-II	Cell-Cell Contact	KEGG: hsa04514
1171	Intermediate Monocytes	Intermediate Monocytes	HLA-DMA	CD4	0.000205054637120968	0	HLA-DMA_CD4	HLA-DMA - CD4	MHC-II	Cell-Cell Contact	KEGG: hsa04514
1172	Memory CD4+ T Cells	Intermediate Monocytes	HLA-DMA	CD4	2.59911391265744e-05	0.01	HLA-DMA_CD4	HLA-DMA - CD4	MHC-II	Cell-Cell Contact	KEGG: hsa04514
1173	Non-Classical Monocytes	Intermediate Monocytes	HLA-DMA	CD4	5.36278241249364e-05	0	HLA-DMA_CD4	HLA-DMA - CD4	MHC-II	Cell-Cell Contact	KEGG: hsa04514
1174	Classical Monocytes	Memory CD4+ T Cells	HLA-DMA	CD4	7.04211140526977e-05	0	HLA-DMA_CD4	HLA-DMA - CD4	MHC-II	Cell-Cell Contact	KEGG: hsa04514
1175	Intermediate Monocytes	Memory CD4+ T Cells	HLA-DMA	CD4	0.000173388771334144	0	HLA-DMA_CD4	HLA-DMA - CD4	MHC-II	Cell-Cell Contact	KEGG: hsa04514
1176	Memory CD4+ T Cells	Memory CD4+ T Cells	HLA-DMA	CD4	2.19022714513337e-05	0.03	HLA-DMA_CD4	HLA-DMA - CD4	MHC-II	Cell-Cell Contact	KEGG: hsa04514
1177	Non-Classical Monocytes	Memory CD4+ T Cells	HLA-DMA	CD4	4.52150768322205e-05	0	HLA-DMA_CD4	HLA-DMA - CD4	MHC-II	Cell-Cell Contact	KEGG: hsa04514
1178	Classical Monocytes	Naive CD4+ T Cells	HLA-DMA	CD4	7.0957221881716e-05	0	HLA-DMA_CD4	HLA-DMA - CD4	MHC-II	Cell-Cell Contact	KEGG: hsa04514
1179	Intermediate Monocytes	Naive CD4+ T Cells	HLA-DMA	CD4	0.000174692048206203	0	HLA-DMA_CD4	HLA-DMA - CD4	MHC-II	Cell-Cell Contact	KEGG: hsa04514
1180	Memory CD4+ T Cells	Naive CD4+ T Cells	HLA-DMA	CD4	2.20700057854057e-05	0.03	HLA-DMA_CD4	HLA-DMA - CD4	MHC-II	Cell-Cell Contact	KEGG: hsa04514
1181	Non-Classical Monocytes	Naive CD4+ T Cells	HLA-DMA	CD4	4.55603609504558e-05	0	HLA-DMA_CD4	HLA-DMA - CD4	MHC-II	Cell-Cell Contact	KEGG: hsa04514
1182	Classical Monocytes	Non-Classical Monocytes	HLA-DMA	CD4	7.9278775602413e-05	0	HLA-DMA_CD4	HLA-DMA - CD4	MHC-II	Cell-Cell Contact	KEGG: hsa04514
1183	Intermediate Monocytes	Non-Classical Monocytes	HLA-DMA	CD4	0.000194889801399868	0	HLA-DMA_CD4	HLA-DMA - CD4	MHC-II	Cell-Cell Contact	KEGG: hsa04514
1184	Memory CD4+ T Cells	Non-Classical Monocytes	HLA-DMA	CD4	2.46755462077872e-05	0.01	HLA-DMA_CD4	HLA-DMA - CD4	MHC-II	Cell-Cell Contact	KEGG: hsa04514
1185	Non-Classical Monocytes	Non-Classical Monocytes	HLA-DMA	CD4	5.09219922390248e-05	0	HLA-DMA_CD4	HLA-DMA - CD4	MHC-II	Cell-Cell Contact	KEGG: hsa04514
1186	Classical Monocytes	Regulatory CD4+ T Cells	HLA-DMA	CD4	6.80449464288212e-05	0	HLA-DMA_CD4	HLA-DMA - CD4	MHC-II	Cell-Cell Contact	KEGG: hsa04514
1187	Intermediate Monocytes	Regulatory CD4+ T Cells	HLA-DMA	CD4	0.000167609310269536	0	HLA-DMA_CD4	HLA-DMA - CD4	MHC-II	Cell-Cell Contact	KEGG: hsa04514
1188	Memory CD4+ T Cells	Regulatory CD4+ T Cells	HLA-DMA	CD4	2.11590118047212e-05	0.02	HLA-DMA_CD4	HLA-DMA - CD4	MHC-II	Cell-Cell Contact	KEGG: hsa04514
1189	Non-Classical Monocytes	Regulatory CD4+ T Cells	HLA-DMA	CD4	4.36848835840259e-05	0	HLA-DMA_CD4	HLA-DMA - CD4	MHC-II	Cell-Cell Contact	KEGG: hsa04514
1190	Classical Monocytes	Central Memory CD8+ T Cells	HLA-DMB	CD4	3.44536467218118e-05	0	HLA-DMB_CD4	HLA-DMB - CD4	MHC-II	Cell-Cell Contact	KEGG: hsa04514
1191	Intermediate Monocytes	Central Memory CD8+ T Cells	HLA-DMB	CD4	2.84639728943081e-05	0	HLA-DMB_CD4	HLA-DMB - CD4	MHC-II	Cell-Cell Contact	KEGG: hsa04514
1192	Classical Monocytes	Classical Monocytes	HLA-DMB	CD4	5.18031681242027e-05	0	HLA-DMB_CD4	HLA-DMB - CD4	MHC-II	Cell-Cell Contact	KEGG: hsa04514
1193	Intermediate Monocytes	Classical Monocytes	HLA-DMB	CD4	4.28130169491011e-05	0	HLA-DMB_CD4	HLA-DMB - CD4	MHC-II	Cell-Cell Contact	KEGG: hsa04514
1194	Classical Monocytes	Intermediate Monocytes	HLA-DMB	CD4	6.29775852956368e-05	0	HLA-DMB_CD4	HLA-DMB - CD4	MHC-II	Cell-Cell Contact	KEGG: hsa04514
1195	Intermediate Monocytes	Intermediate Monocytes	HLA-DMB	CD4	5.2060469340054e-05	0	HLA-DMB_CD4	HLA-DMB - CD4	MHC-II	Cell-Cell Contact	KEGG: hsa04514
1196	Classical Monocytes	Memory CD4+ T Cells	HLA-DMB	CD4	5.31076014772332e-05	0	HLA-DMB_CD4	HLA-DMB - CD4	MHC-II	Cell-Cell Contact	KEGG: hsa04514
1197	Intermediate Monocytes	Memory CD4+ T Cells	HLA-DMB	CD4	4.38922830271619e-05	0	HLA-DMB_CD4	HLA-DMB - CD4	MHC-II	Cell-Cell Contact	KEGG: hsa04514
1198	Classical Monocytes	Naive CD4+ T Cells	HLA-DMB	CD4	5.35127643124307e-05	0	HLA-DMB_CD4	HLA-DMB - CD4	MHC-II	Cell-Cell Contact	KEGG: hsa04514
1199	Intermediate Monocytes	Naive CD4+ T Cells	HLA-DMB	CD4	4.42275200101907e-05	0	HLA-DMB_CD4	HLA-DMB - CD4	MHC-II	Cell-Cell Contact	KEGG: hsa04514
1200	Classical Monocytes	Non-Classical Monocytes	HLA-DMB	CD4	5.98034402076074e-05	0	HLA-DMB_CD4	HLA-DMB - CD4	MHC-II	Cell-Cell Contact	KEGG: hsa04514
1201	Intermediate Monocytes	Non-Classical Monocytes	HLA-DMB	CD4	4.94332433967897e-05	0	HLA-DMB_CD4	HLA-DMB - CD4	MHC-II	Cell-Cell Contact	KEGG: hsa04514
1202	Classical Monocytes	Regulatory CD4+ T Cells	HLA-DMB	CD4	5.13119726118465e-05	0	HLA-DMB_CD4	HLA-DMB - CD4	MHC-II	Cell-Cell Contact	KEGG: hsa04514
1203	Intermediate Monocytes	Regulatory CD4+ T Cells	HLA-DMB	CD4	4.24066255164788e-05	0	HLA-DMB_CD4	HLA-DMB - CD4	MHC-II	Cell-Cell Contact	KEGG: hsa04514
1204	Intermediate Monocytes	Central Memory CD8+ T Cells	HLA-DQA2	CD4	3.76745551339849e-05	0	HLA-DQA2_CD4	HLA-DQA2 - CD4	MHC-II	Cell-Cell Contact	KEGG: hsa04514
1205	Non-Classical Monocytes	Central Memory CD8+ T Cells	HLA-DQA2	CD4	3.08461539215821e-05	0	HLA-DQA2_CD4	HLA-DQA2 - CD4	MHC-II	Cell-Cell Contact	KEGG: hsa04514
1206	Intermediate Monocytes	Classical Monocytes	HLA-DQA2	CD4	5.66348399209415e-05	0	HLA-DQA2_CD4	HLA-DQA2 - CD4	MHC-II	Cell-Cell Contact	KEGG: hsa04514
1207	Non-Classical Monocytes	Classical Monocytes	HLA-DQA2	CD4	4.63893211637115e-05	0	HLA-DQA2_CD4	HLA-DQA2 - CD4	MHC-II	Cell-Cell Contact	KEGG: hsa04514
1208	Intermediate Monocytes	Intermediate Monocytes	HLA-DQA2	CD4	6.88427563318746e-05	0	HLA-DQA2_CD4	HLA-DQA2 - CD4	MHC-II	Cell-Cell Contact	KEGG: hsa04514
1209	Non-Classical Monocytes	Intermediate Monocytes	HLA-DQA2	CD4	5.64039425056427e-05	0	HLA-DQA2_CD4	HLA-DQA2 - CD4	MHC-II	Cell-Cell Contact	KEGG: hsa04514
1210	Intermediate Monocytes	Memory CD4+ T Cells	HLA-DQA2	CD4	5.806007741318e-05	0	HLA-DQA2_CD4	HLA-DQA2 - CD4	MHC-II	Cell-Cell Contact	KEGG: hsa04514
1211	Non-Classical Monocytes	Memory CD4+ T Cells	HLA-DQA2	CD4	4.75582201884031e-05	0	HLA-DQA2_CD4	HLA-DQA2 - CD4	MHC-II	Cell-Cell Contact	KEGG: hsa04514
1212	Intermediate Monocytes	Naive CD4+ T Cells	HLA-DQA2	CD4	5.85027539596356e-05	0	HLA-DQA2_CD4	HLA-DQA2 - CD4	MHC-II	Cell-Cell Contact	KEGG: hsa04514
1213	Non-Classical Monocytes	Naive CD4+ T Cells	HLA-DQA2	CD4	4.79212933535297e-05	0	HLA-DQA2_CD4	HLA-DQA2 - CD4	MHC-II	Cell-Cell Contact	KEGG: hsa04514
1214	Intermediate Monocytes	Non-Classical Monocytes	HLA-DQA2	CD4	6.53753560258535e-05	0	HLA-DQA2_CD4	HLA-DQA2 - CD4	MHC-II	Cell-Cell Contact	KEGG: hsa04514
1215	Non-Classical Monocytes	Non-Classical Monocytes	HLA-DQA2	CD4	5.35589531735861e-05	0	HLA-DQA2_CD4	HLA-DQA2 - CD4	MHC-II	Cell-Cell Contact	KEGG: hsa04514
1216	Intermediate Monocytes	Regulatory CD4+ T Cells	HLA-DQA2	CD4	5.60981436344071e-05	0	HLA-DQA2_CD4	HLA-DQA2 - CD4	MHC-II	Cell-Cell Contact	KEGG: hsa04514
1217	Non-Classical Monocytes	Regulatory CD4+ T Cells	HLA-DQA2	CD4	4.59491723169501e-05	0	HLA-DQA2_CD4	HLA-DQA2 - CD4	MHC-II	Cell-Cell Contact	KEGG: hsa04514
1218	Classical Monocytes	Central Memory CD8+ T Cells	HLA-DQB1	CD4	4.8238699600185e-05	0	HLA-DQB1_CD4	HLA-DQB1 - CD4	MHC-II	Cell-Cell Contact	KEGG: hsa04514
1219	Intermediate Monocytes	Central Memory CD8+ T Cells	HLA-DQB1	CD4	0.000128930310358792	0	HLA-DQB1_CD4	HLA-DQB1 - CD4	MHC-II	Cell-Cell Contact	KEGG: hsa04514
1220	Non-Classical Monocytes	Central Memory CD8+ T Cells	HLA-DQB1	CD4	3.78611000891582e-05	0.04	HLA-DQB1_CD4	HLA-DQB1 - CD4	MHC-II	Cell-Cell Contact	KEGG: hsa04514
1221	Classical Monocytes	Classical Monocytes	HLA-DQB1	CD4	7.24687155683273e-05	0	HLA-DQB1_CD4	HLA-DQB1 - CD4	MHC-II	Cell-Cell Contact	KEGG: hsa04514
1222	Cytotoxic CD8+ T Cells	Classical Monocytes	HLA-DQB1	CD4	4.47793363006967e-05	0	HLA-DQB1_CD4	HLA-DQB1 - CD4	MHC-II	Cell-Cell Contact	KEGG: hsa04514
1223	Intermediate Monocytes	Classical Monocytes	HLA-DQB1	CD4	0.000192740453838503	0	HLA-DQB1_CD4	HLA-DQB1 - CD4	MHC-II	Cell-Cell Contact	KEGG: hsa04514
1224	Memory CD4+ T Cells	Classical Monocytes	HLA-DQB1	CD4	4.88980889825631e-05	0	HLA-DQB1_CD4	HLA-DQB1 - CD4	MHC-II	Cell-Cell Contact	KEGG: hsa04514
1225	Non-Classical Monocytes	Classical Monocytes	HLA-DQB1	CD4	5.69146169300911e-05	0	HLA-DQB1_CD4	HLA-DQB1 - CD4	MHC-II	Cell-Cell Contact	KEGG: hsa04514
1226	Classical Monocytes	Intermediate Monocytes	HLA-DQB1	CD4	8.80530860227781e-05	0	HLA-DQB1_CD4	HLA-DQB1 - CD4	MHC-II	Cell-Cell Contact	KEGG: hsa04514
1227	Cytotoxic CD8+ T Cells	Intermediate Monocytes	HLA-DQB1	CD4	5.44486936216417e-05	0	HLA-DQB1_CD4	HLA-DQB1 - CD4	MHC-II	Cell-Cell Contact	KEGG: hsa04514
1228	Intermediate Monocytes	Intermediate Monocytes	HLA-DQB1	CD4	0.000233452144047198	0	HLA-DQB1_CD4	HLA-DQB1 - CD4	MHC-II	Cell-Cell Contact	KEGG: hsa04514
1229	Memory CD4+ T Cells	Intermediate Monocytes	HLA-DQB1	CD4	5.94503902669502e-05	0	HLA-DQB1_CD4	HLA-DQB1 - CD4	MHC-II	Cell-Cell Contact	KEGG: hsa04514
1230	Non-Classical Monocytes	Intermediate Monocytes	HLA-DQB1	CD4	6.91823323224912e-05	0	HLA-DQB1_CD4	HLA-DQB1 - CD4	MHC-II	Cell-Cell Contact	KEGG: hsa04514
1231	Classical Monocytes	Memory CD4+ T Cells	HLA-DQB1	CD4	7.42888121206479e-05	0	HLA-DQB1_CD4	HLA-DQB1 - CD4	MHC-II	Cell-Cell Contact	KEGG: hsa04514
1232	Cytotoxic CD8+ T Cells	Memory CD4+ T Cells	HLA-DQB1	CD4	4.59078942092878e-05	0	HLA-DQB1_CD4	HLA-DQB1 - CD4	MHC-II	Cell-Cell Contact	KEGG: hsa04514
1233	Intermediate Monocytes	Memory CD4+ T Cells	HLA-DQB1	CD4	0.000197508420536867	0	HLA-DQB1_CD4	HLA-DQB1 - CD4	MHC-II	Cell-Cell Contact	KEGG: hsa04514
1234	Memory CD4+ T Cells	Memory CD4+ T Cells	HLA-DQB1	CD4	5.01298172987844e-05	0	HLA-DQB1_CD4	HLA-DQB1 - CD4	MHC-II	Cell-Cell Contact	KEGG: hsa04514
1235	Non-Classical Monocytes	Memory CD4+ T Cells	HLA-DQB1	CD4	5.83468450681154e-05	0	HLA-DQB1_CD4	HLA-DQB1 - CD4	MHC-II	Cell-Cell Contact	KEGG: hsa04514
1236	Classical Monocytes	Naive CD4+ T Cells	HLA-DQB1	CD4	7.485409530999e-05	0	HLA-DQB1_CD4	HLA-DQB1 - CD4	MHC-II	Cell-Cell Contact	KEGG: hsa04514
1237	Cytotoxic CD8+ T Cells	Naive CD4+ T Cells	HLA-DQB1	CD4	4.6258439238601e-05	0	HLA-DQB1_CD4	HLA-DQB1 - CD4	MHC-II	Cell-Cell Contact	KEGG: hsa04514
1238	Intermediate Monocytes	Naive CD4+ T Cells	HLA-DQB1	CD4	0.000198988534072726	0	HLA-DQB1_CD4	HLA-DQB1 - CD4	MHC-II	Cell-Cell Contact	KEGG: hsa04514
1239	Memory CD4+ T Cells	Naive CD4+ T Cells	HLA-DQB1	CD4	5.05124020904918e-05	0	HLA-DQB1_CD4	HLA-DQB1 - CD4	MHC-II	Cell-Cell Contact	KEGG: hsa04514
1240	Non-Classical Monocytes	Naive CD4+ T Cells	HLA-DQB1	CD4	5.8791692398157e-05	0	HLA-DQB1_CD4	HLA-DQB1 - CD4	MHC-II	Cell-Cell Contact	KEGG: hsa04514
1241	Classical Monocytes	Non-Classical Monocytes	HLA-DQB1	CD4	8.36279928520436e-05	0	HLA-DQB1_CD4	HLA-DQB1 - CD4	MHC-II	Cell-Cell Contact	KEGG: hsa04514
1242	Cytotoxic CD8+ T Cells	Non-Classical Monocytes	HLA-DQB1	CD4	5.17017049495216e-05	0	HLA-DQB1_CD4	HLA-DQB1 - CD4	MHC-II	Cell-Cell Contact	KEGG: hsa04514
1243	Intermediate Monocytes	Non-Classical Monocytes	HLA-DQB1	CD4	0.000221918367042073	0	HLA-DQB1_CD4	HLA-DQB1 - CD4	MHC-II	Cell-Cell Contact	KEGG: hsa04514
1244	Memory CD4+ T Cells	Non-Classical Monocytes	HLA-DQB1	CD4	5.6452796330241e-05	0	HLA-DQB1_CD4	HLA-DQB1 - CD4	MHC-II	Cell-Cell Contact	KEGG: hsa04514
1245	Non-Classical Monocytes	Non-Classical Monocytes	HLA-DQB1	CD4	6.56979657112218e-05	0	HLA-DQB1_CD4	HLA-DQB1 - CD4	MHC-II	Cell-Cell Contact	KEGG: hsa04514
1246	Classical Monocytes	Regulatory CD4+ T Cells	HLA-DQB1	CD4	7.17832828964692e-05	0	HLA-DQB1_CD4	HLA-DQB1 - CD4	MHC-II	Cell-Cell Contact	KEGG: hsa04514
1247	Cytotoxic CD8+ T Cells	Regulatory CD4+ T Cells	HLA-DQB1	CD4	4.43543807860832e-05	0	HLA-DQB1_CD4	HLA-DQB1 - CD4	MHC-II	Cell-Cell Contact	KEGG: hsa04514
1248	Intermediate Monocytes	Regulatory CD4+ T Cells	HLA-DQB1	CD4	0.000190943967117956	0	HLA-DQB1_CD4	HLA-DQB1 - CD4	MHC-II	Cell-Cell Contact	KEGG: hsa04514
1249	Memory CD4+ T Cells	Regulatory CD4+ T Cells	HLA-DQB1	CD4	4.84342768593138e-05	0	HLA-DQB1_CD4	HLA-DQB1 - CD4	MHC-II	Cell-Cell Contact	KEGG: hsa04514
1250	Non-Classical Monocytes	Regulatory CD4+ T Cells	HLA-DQB1	CD4	5.63752875656881e-05	0	HLA-DQB1_CD4	HLA-DQB1 - CD4	MHC-II	Cell-Cell Contact	KEGG: hsa04514
1251	Classical Monocytes	Central Memory CD8+ T Cells	HLA-DRA	CD4	0.000273123521578557	0	HLA-DRA_CD4	HLA-DRA - CD4	MHC-II	Cell-Cell Contact	KEGG: hsa04514
1252	Intermediate Monocytes	Central Memory CD8+ T Cells	HLA-DRA	CD4	0.000310323048625331	0	HLA-DRA_CD4	HLA-DRA - CD4	MHC-II	Cell-Cell Contact	KEGG: hsa04514
1253	Non-Classical Monocytes	Central Memory CD8+ T Cells	HLA-DRA	CD4	0.000242876882545271	0	HLA-DRA_CD4	HLA-DRA - CD4	MHC-II	Cell-Cell Contact	KEGG: hsa04514
1254	Classical Monocytes	Classical Monocytes	HLA-DRA	CD4	0.000404747316258323	0	HLA-DRA_CD4	HLA-DRA - CD4	MHC-II	Cell-Cell Contact	KEGG: hsa04514
1255	Intermediate Monocytes	Classical Monocytes	HLA-DRA	CD4	0.000458844713891263	0	HLA-DRA_CD4	HLA-DRA - CD4	MHC-II	Cell-Cell Contact	KEGG: hsa04514
1256	Non-Classical Monocytes	Classical Monocytes	HLA-DRA	CD4	0.000360581918645104	0	HLA-DRA_CD4	HLA-DRA - CD4	MHC-II	Cell-Cell Contact	KEGG: hsa04514
1257	Classical Monocytes	Intermediate Monocytes	HLA-DRA	CD4	0.000487535446390337	0	HLA-DRA_CD4	HLA-DRA - CD4	MHC-II	Cell-Cell Contact	KEGG: hsa04514
1258	Intermediate Monocytes	Intermediate Monocytes	HLA-DRA	CD4	0.000551921057481593	0	HLA-DRA_CD4	HLA-DRA - CD4	MHC-II	Cell-Cell Contact	KEGG: hsa04514
1259	Non-Classical Monocytes	Intermediate Monocytes	HLA-DRA	CD4	0.000434836123870798	0	HLA-DRA_CD4	HLA-DRA - CD4	MHC-II	Cell-Cell Contact	KEGG: hsa04514
1260	Classical Monocytes	Memory CD4+ T Cells	HLA-DRA	CD4	0.000414490543571009	0	HLA-DRA_CD4	HLA-DRA - CD4	MHC-II	Cell-Cell Contact	KEGG: hsa04514
1261	Intermediate Monocytes	Memory CD4+ T Cells	HLA-DRA	CD4	0.000469812352003171	0	HLA-DRA_CD4	HLA-DRA - CD4	MHC-II	Cell-Cell Contact	KEGG: hsa04514
1262	Non-Classical Monocytes	Memory CD4+ T Cells	HLA-DRA	CD4	0.00036931193613216	0	HLA-DRA_CD4	HLA-DRA - CD4	MHC-II	Cell-Cell Contact	KEGG: hsa04514
1263	Classical Monocytes	Naive CD4+ T Cells	HLA-DRA	CD4	0.000417512547541217	0	HLA-DRA_CD4	HLA-DRA - CD4	MHC-II	Cell-Cell Contact	KEGG: hsa04514
1264	Intermediate Monocytes	Naive CD4+ T Cells	HLA-DRA	CD4	0.000473213386542873	0	HLA-DRA_CD4	HLA-DRA - CD4	MHC-II	Cell-Cell Contact	KEGG: hsa04514
1265	Non-Classical Monocytes	Naive CD4+ T Cells	HLA-DRA	CD4	0.000372020158265396	0	HLA-DRA_CD4	HLA-DRA - CD4	MHC-II	Cell-Cell Contact	KEGG: hsa04514
1266	Classical Monocytes	Non-Classical Monocytes	HLA-DRA	CD4	0.00046417414212508	0	HLA-DRA_CD4	HLA-DRA - CD4	MHC-II	Cell-Cell Contact	KEGG: hsa04514
1267	Intermediate Monocytes	Non-Classical Monocytes	HLA-DRA	CD4	0.000525683121913153	0	HLA-DRA_CD4	HLA-DRA - CD4	MHC-II	Cell-Cell Contact	KEGG: hsa04514
1268	Non-Classical Monocytes	Non-Classical Monocytes	HLA-DRA	CD4	0.000413865636521493	0	HLA-DRA_CD4	HLA-DRA - CD4	MHC-II	Cell-Cell Contact	KEGG: hsa04514
1269	Classical Monocytes	Regulatory CD4+ T Cells	HLA-DRA	CD4	0.000401072953280679	0	HLA-DRA_CD4	HLA-DRA - CD4	MHC-II	Cell-Cell Contact	KEGG: hsa04514
1270	Intermediate Monocytes	Regulatory CD4+ T Cells	HLA-DRA	CD4	0.000454707657679153	0	HLA-DRA_CD4	HLA-DRA - CD4	MHC-II	Cell-Cell Contact	KEGG: hsa04514
1271	Non-Classical Monocytes	Regulatory CD4+ T Cells	HLA-DRA	CD4	0.000357290270305344	0	HLA-DRA_CD4	HLA-DRA - CD4	MHC-II	Cell-Cell Contact	KEGG: hsa04514
1272	Classical Monocytes	Central Memory CD8+ T Cells	HLA-DRB1	CD4	0.000213841999735263	0	HLA-DRB1_CD4	HLA-DRB1 - CD4	MHC-II	Cell-Cell Contact	KEGG: hsa04514
1273	Cytotoxic CD8+ T Cells	Central Memory CD8+ T Cells	HLA-DRB1	CD4	0.000107043779301856	0.04	HLA-DRB1_CD4	HLA-DRB1 - CD4	MHC-II	Cell-Cell Contact	KEGG: hsa04514
1274	Intermediate Monocytes	Central Memory CD8+ T Cells	HLA-DRB1	CD4	0.000263765998665549	0	HLA-DRB1_CD4	HLA-DRB1 - CD4	MHC-II	Cell-Cell Contact	KEGG: hsa04514
1275	Memory CD4+ T Cells	Central Memory CD8+ T Cells	HLA-DRB1	CD4	9.70893742812343e-05	0.01	HLA-DRB1_CD4	HLA-DRB1 - CD4	MHC-II	Cell-Cell Contact	KEGG: hsa04514
1276	Non-Classical Monocytes	Central Memory CD8+ T Cells	HLA-DRB1	CD4	0.000207903144647618	0	HLA-DRB1_CD4	HLA-DRB1 - CD4	MHC-II	Cell-Cell Contact	KEGG: hsa04514
1277	Classical Monocytes	Classical Monocytes	HLA-DRB1	CD4	0.000318033788407944	0	HLA-DRB1_CD4	HLA-DRB1 - CD4	MHC-II	Cell-Cell Contact	KEGG: hsa04514
1278	Cytotoxic CD8+ T Cells	Classical Monocytes	HLA-DRB1	CD4	0.000160235194124725	0	HLA-DRB1_CD4	HLA-DRB1 - CD4	MHC-II	Cell-Cell Contact	KEGG: hsa04514
1279	Intermediate Monocytes	Classical Monocytes	HLA-DRB1	CD4	0.000391100913822553	0	HLA-DRB1_CD4	HLA-DRB1 - CD4	MHC-II	Cell-Cell Contact	KEGG: hsa04514
1280	Memory CD4+ T Cells	Classical Monocytes	HLA-DRB1	CD4	0.000145422499538747	0	HLA-DRB1_CD4	HLA-DRB1 - CD4	MHC-II	Cell-Cell Contact	KEGG: hsa04514
1281	Non-Classical Monocytes	Classical Monocytes	HLA-DRB1	CD4	0.000309312477938579	0	HLA-DRB1_CD4	HLA-DRB1 - CD4	MHC-II	Cell-Cell Contact	KEGG: hsa04514
1282	Classical Monocytes	Intermediate Monocytes	HLA-DRB1	CD4	0.000383951739406321	0	HLA-DRB1_CD4	HLA-DRB1 - CD4	MHC-II	Cell-Cell Contact	KEGG: hsa04514
1283	Cytotoxic CD8+ T Cells	Intermediate Monocytes	HLA-DRB1	CD4	0.000194246174990502	0	HLA-DRB1_CD4	HLA-DRB1 - CD4	MHC-II	Cell-Cell Contact	KEGG: hsa04514
1284	Intermediate Monocytes	Intermediate Monocytes	HLA-DRB1	CD4	0.00047126513474107	0	HLA-DRB1_CD4	HLA-DRB1 - CD4	MHC-II	Cell-Cell Contact	KEGG: hsa04514
1285	Memory CD4+ T Cells	Intermediate Monocytes	HLA-DRB1	CD4	0.00017635780716452	0	HLA-DRB1_CD4	HLA-DRB1 - CD4	MHC-II	Cell-Cell Contact	KEGG: hsa04514
1286	Non-Classical Monocytes	Intermediate Monocytes	HLA-DRB1	CD4	0.000373507752882326	0	HLA-DRB1_CD4	HLA-DRB1 - CD4	MHC-II	Cell-Cell Contact	KEGG: hsa04514
1287	Classical Monocytes	Memory CD4+ T Cells	HLA-DRB1	CD4	0.000325776135887574	0	HLA-DRB1_CD4	HLA-DRB1 - CD4	MHC-II	Cell-Cell Contact	KEGG: hsa04514
1288	Cytotoxic CD8+ T Cells	Memory CD4+ T Cells	HLA-DRB1	CD4	0.00016421541276102	0	HLA-DRB1_CD4	HLA-DRB1 - CD4	MHC-II	Cell-Cell Contact	KEGG: hsa04514
1289	Intermediate Monocytes	Memory CD4+ T Cells	HLA-DRB1	CD4	0.000400532380358619	0	HLA-DRB1_CD4	HLA-DRB1 - CD4	MHC-II	Cell-Cell Contact	KEGG: hsa04514
1290	Memory CD4+ T Cells	Memory CD4+ T Cells	HLA-DRB1	CD4	0.000149041539750893	0	HLA-DRB1_CD4	HLA-DRB1 - CD4	MHC-II	Cell-Cell Contact	KEGG: hsa04514
1291	Non-Classical Monocytes	Memory CD4+ T Cells	HLA-DRB1	CD4	0.000316850975916259	0	HLA-DRB1_CD4	HLA-DRB1 - CD4	MHC-II	Cell-Cell Contact	KEGG: hsa04514
1292	Classical Monocytes	Naive CD4+ T Cells	HLA-DRB1	CD4	0.00032817837368619	0	HLA-DRB1_CD4	HLA-DRB1 - CD4	MHC-II	Cell-Cell Contact	KEGG: hsa04514
1293	Cytotoxic CD8+ T Cells	Naive CD4+ T Cells	HLA-DRB1	CD4	0.000165451148037191	0	HLA-DRB1_CD4	HLA-DRB1 - CD4	MHC-II	Cell-Cell Contact	KEGG: hsa04514
1294	Intermediate Monocytes	Naive CD4+ T Cells	HLA-DRB1	CD4	0.000403457847375524	0	HLA-DRB1_CD4	HLA-DRB1 - CD4	MHC-II	Cell-Cell Contact	KEGG: hsa04514
1295	Memory CD4+ T Cells	Naive CD4+ T Cells	HLA-DRB1	CD4	0.000150165207107776	0	HLA-DRB1_CD4	HLA-DRB1 - CD4	MHC-II	Cell-Cell Contact	KEGG: hsa04514
1296	Non-Classical Monocytes	Naive CD4+ T Cells	HLA-DRB1	CD4	0.000319190046699485	0	HLA-DRB1_CD4	HLA-DRB1 - CD4	MHC-II	Cell-Cell Contact	KEGG: hsa04514
1297	Classical Monocytes	Non-Classical Monocytes	HLA-DRB1	CD4	0.000365320713063998	0	HLA-DRB1_CD4	HLA-DRB1 - CD4	MHC-II	Cell-Cell Contact	KEGG: hsa04514
1298	Cytotoxic CD8+ T Cells	Non-Classical Monocytes	HLA-DRB1	CD4	0.000184604856811487	0	HLA-DRB1_CD4	HLA-DRB1 - CD4	MHC-II	Cell-Cell Contact	KEGG: hsa04514
1299	Intermediate Monocytes	Non-Classical Monocytes	HLA-DRB1	CD4	0.000448638481856474	0	HLA-DRB1_CD4	HLA-DRB1 - CD4	MHC-II	Cell-Cell Contact	KEGG: hsa04514
1300	Memory CD4+ T Cells	Non-Classical Monocytes	HLA-DRB1	CD4	0.000167585932056533	0	HLA-DRB1_CD4	HLA-DRB1 - CD4	MHC-II	Cell-Cell Contact	KEGG: hsa04514
1301	Non-Classical Monocytes	Non-Classical Monocytes	HLA-DRB1	CD4	0.000355360661775718	0	HLA-DRB1_CD4	HLA-DRB1 - CD4	MHC-II	Cell-Cell Contact	KEGG: hsa04514
1302	Classical Monocytes	Regulatory CD4+ T Cells	HLA-DRB1	CD4	0.000315115064409127	0	HLA-DRB1_CD4	HLA-DRB1 - CD4	MHC-II	Cell-Cell Contact	KEGG: hsa04514
1303	Cytotoxic CD8+ T Cells	Regulatory CD4+ T Cells	HLA-DRB1	CD4	0.00015873572282044	0	HLA-DRB1_CD4	HLA-DRB1 - CD4	MHC-II	Cell-Cell Contact	KEGG: hsa04514
1304	Intermediate Monocytes	Regulatory CD4+ T Cells	HLA-DRB1	CD4	0.000387544326692794	0	HLA-DRB1_CD4	HLA-DRB1 - CD4	MHC-II	Cell-Cell Contact	KEGG: hsa04514
1305	Memory CD4+ T Cells	Regulatory CD4+ T Cells	HLA-DRB1	CD4	0.000144059180522443	0	HLA-DRB1_CD4	HLA-DRB1 - CD4	MHC-II	Cell-Cell Contact	KEGG: hsa04514
1306	Non-Classical Monocytes	Regulatory CD4+ T Cells	HLA-DRB1	CD4	0.000306470706042957	0	HLA-DRB1_CD4	HLA-DRB1 - CD4	MHC-II	Cell-Cell Contact	KEGG: hsa04514
1307	Classical Monocytes	Central Memory CD8+ T Cells	HLA-DRB5	CD4	0.000126508619358477	0	HLA-DRB5_CD4	HLA-DRB5 - CD4	MHC-II	Cell-Cell Contact	KEGG: hsa04514
1308	Intermediate Monocytes	Central Memory CD8+ T Cells	HLA-DRB5	CD4	0.000213623624940643	0	HLA-DRB5_CD4	HLA-DRB5 - CD4	MHC-II	Cell-Cell Contact	KEGG: hsa04514
1309	Non-Classical Monocytes	Central Memory CD8+ T Cells	HLA-DRB5	CD4	0.000184587812891147	0	HLA-DRB5_CD4	HLA-DRB5 - CD4	MHC-II	Cell-Cell Contact	KEGG: hsa04514
1310	Classical Monocytes	Classical Monocytes	HLA-DRB5	CD4	0.000189148086050582	0	HLA-DRB5_CD4	HLA-DRB5 - CD4	MHC-II	Cell-Cell Contact	KEGG: hsa04514
1311	Cytotoxic CD8+ T Cells	Classical Monocytes	HLA-DRB5	CD4	4.94712777187988e-05	0.01	HLA-DRB5_CD4	HLA-DRB5 - CD4	MHC-II	Cell-Cell Contact	KEGG: hsa04514
1312	Intermediate Monocytes	Classical Monocytes	HLA-DRB5	CD4	0.000317713212307374	0	HLA-DRB5_CD4	HLA-DRB5 - CD4	MHC-II	Cell-Cell Contact	KEGG: hsa04514
1313	Non-Classical Monocytes	Classical Monocytes	HLA-DRB5	CD4	0.000275012785648561	0	HLA-DRB5_CD4	HLA-DRB5 - CD4	MHC-II	Cell-Cell Contact	KEGG: hsa04514
1314	Classical Monocytes	Intermediate Monocytes	HLA-DRB5	CD4	0.000229122515888093	0	HLA-DRB5_CD4	HLA-DRB5 - CD4	MHC-II	Cell-Cell Contact	KEGG: hsa04514
1315	Cytotoxic CD8+ T Cells	Intermediate Monocytes	HLA-DRB5	CD4	6.01463686545533e-05	0	HLA-DRB5_CD4	HLA-DRB5 - CD4	MHC-II	Cell-Cell Contact	KEGG: hsa04514
1316	Intermediate Monocytes	Intermediate Monocytes	HLA-DRB5	CD4	0.000383567925659914	0	HLA-DRB5_CD4	HLA-DRB5 - CD4	MHC-II	Cell-Cell Contact	KEGG: hsa04514
1317	Memory CD4+ T Cells	Intermediate Monocytes	HLA-DRB5	CD4	4.770853339231e-05	0.02	HLA-DRB5_CD4	HLA-DRB5 - CD4	MHC-II	Cell-Cell Contact	KEGG: hsa04514
1318	Non-Classical Monocytes	Intermediate Monocytes	HLA-DRB5	CD4	0.000332386874479297	0	HLA-DRB5_CD4	HLA-DRB5 - CD4	MHC-II	Cell-Cell Contact	KEGG: hsa04514
1319	Classical Monocytes	Memory CD4+ T Cells	HLA-DRB5	CD4	0.000193829319623921	0	HLA-DRB5_CD4	HLA-DRB5 - CD4	MHC-II	Cell-Cell Contact	KEGG: hsa04514
1320	Cytotoxic CD8+ T Cells	Memory CD4+ T Cells	HLA-DRB5	CD4	5.07173553555097e-05	0.01	HLA-DRB5_CD4	HLA-DRB5 - CD4	MHC-II	Cell-Cell Contact	KEGG: hsa04514
1321	Intermediate Monocytes	Memory CD4+ T Cells	HLA-DRB5	CD4	0.000325448075173042	0	HLA-DRB5_CD4	HLA-DRB5 - CD4	MHC-II	Cell-Cell Contact	KEGG: hsa04514
1322	Non-Classical Monocytes	Memory CD4+ T Cells	HLA-DRB5	CD4	0.00028174494519775	0	HLA-DRB5_CD4	HLA-DRB5 - CD4	MHC-II	Cell-Cell Contact	KEGG: hsa04514
1323	Classical Monocytes	Naive CD4+ T Cells	HLA-DRB5	CD4	0.000195282529677641	0	HLA-DRB5_CD4	HLA-DRB5 - CD4	MHC-II	Cell-Cell Contact	KEGG: hsa04514
1324	Cytotoxic CD8+ T Cells	Naive CD4+ T Cells	HLA-DRB5	CD4	5.11043962709043e-05	0	HLA-DRB5_CD4	HLA-DRB5 - CD4	MHC-II	Cell-Cell Contact	KEGG: hsa04514
1325	Intermediate Monocytes	Naive CD4+ T Cells	HLA-DRB5	CD4	0.000327847993789773	0	HLA-DRB5_CD4	HLA-DRB5 - CD4	MHC-II	Cell-Cell Contact	KEGG: hsa04514
1326	Non-Classical Monocytes	Naive CD4+ T Cells	HLA-DRB5	CD4	0.000283834110203719	0	HLA-DRB5_CD4	HLA-DRB5 - CD4	MHC-II	Cell-Cell Contact	KEGG: hsa04514
1327	Classical Monocytes	Non-Classical Monocytes	HLA-DRB5	CD4	0.000217796844494023	0	HLA-DRB5_CD4	HLA-DRB5 - CD4	MHC-II	Cell-Cell Contact	KEGG: hsa04514
1328	Cytotoxic CD8+ T Cells	Non-Classical Monocytes	HLA-DRB5	CD4	5.71139265289313e-05	0	HLA-DRB5_CD4	HLA-DRB5 - CD4	MHC-II	Cell-Cell Contact	KEGG: hsa04514
1329	Intermediate Monocytes	Non-Classical Monocytes	HLA-DRB5	CD4	0.000364954661135806	0	HLA-DRB5_CD4	HLA-DRB5 - CD4	MHC-II	Cell-Cell Contact	KEGG: hsa04514
1330	Memory CD4+ T Cells	Non-Classical Monocytes	HLA-DRB5	CD4	4.52997159984265e-05	0.04	HLA-DRB5_CD4	HLA-DRB5 - CD4	MHC-II	Cell-Cell Contact	KEGG: hsa04514
1331	Non-Classical Monocytes	Non-Classical Monocytes	HLA-DRB5	CD4	0.000316157618353411	0	HLA-DRB5_CD4	HLA-DRB5 - CD4	MHC-II	Cell-Cell Contact	KEGG: hsa04514
1332	Classical Monocytes	Regulatory CD4+ T Cells	HLA-DRB5	CD4	0.000187384305594896	0	HLA-DRB5_CD4	HLA-DRB5 - CD4	MHC-II	Cell-Cell Contact	KEGG: hsa04514
1333	Cytotoxic CD8+ T Cells	Regulatory CD4+ T Cells	HLA-DRB5	CD4	4.9002061167561e-05	0.02	HLA-DRB5_CD4	HLA-DRB5 - CD4	MHC-II	Cell-Cell Contact	KEGG: hsa04514
1334	Intermediate Monocytes	Regulatory CD4+ T Cells	HLA-DRB5	CD4	0.000314797313815011	0	HLA-DRB5_CD4	HLA-DRB5 - CD4	MHC-II	Cell-Cell Contact	KEGG: hsa04514
1335	Non-Classical Monocytes	Regulatory CD4+ T Cells	HLA-DRB5	CD4	0.000272475344665597	0	HLA-DRB5_CD4	HLA-DRB5 - CD4	MHC-II	Cell-Cell Contact	KEGG: hsa04514
1336	Intermediate Monocytes	Central Memory CD8+ T Cells	PECAM1	PECAM1	8.87330026683135e-05	0	PECAM1_PECAM1	PECAM1 - PECAM1	PECAM1	Cell-Cell Contact	KEGG: hsa04514
1337	Non-Classical Monocytes	Central Memory CD8+ T Cells	PECAM1	PECAM1	0.000162389161860749	0	PECAM1_PECAM1	PECAM1 - PECAM1	PECAM1	Cell-Cell Contact	KEGG: hsa04514
1338	Classical Monocytes	Classical Monocytes	PECAM1	PECAM1	7.75711464429672e-05	0	PECAM1_PECAM1	PECAM1 - PECAM1	PECAM1	Cell-Cell Contact	KEGG: hsa04514
1339	Intermediate Monocytes	Classical Monocytes	PECAM1	PECAM1	0.00023139080661989	0	PECAM1_PECAM1	PECAM1 - PECAM1	PECAM1	Cell-Cell Contact	KEGG: hsa04514
1340	Naive CD8+ T Cells	Classical Monocytes	PECAM1	PECAM1	5.67250148202154e-05	0	PECAM1_PECAM1	PECAM1 - PECAM1	PECAM1	Cell-Cell Contact	KEGG: hsa04514
1341	Non-Classical Monocytes	Classical Monocytes	PECAM1	PECAM1	0.000417419465720003	0	PECAM1_PECAM1	PECAM1 - PECAM1	PECAM1	Cell-Cell Contact	KEGG: hsa04514
1342	Central Memory CD8+ T Cells	Intermediate Monocytes	PECAM1	PECAM1	8.87330026683135e-05	0	PECAM1_PECAM1	PECAM1 - PECAM1	PECAM1	Cell-Cell Contact	KEGG: hsa04514
1343	Classical Monocytes	Intermediate Monocytes	PECAM1	PECAM1	0.00023139080661989	0	PECAM1_PECAM1	PECAM1 - PECAM1	PECAM1	Cell-Cell Contact	KEGG: hsa04514
1344	Intermediate Monocytes	Intermediate Monocytes	PECAM1	PECAM1	0.000665435152296408	0	PECAM1_PECAM1	PECAM1 - PECAM1	PECAM1	Cell-Cell Contact	KEGG: hsa04514
1345	Naive CD8+ T Cells	Intermediate Monocytes	PECAM1	PECAM1	0.000170066541373668	0	PECAM1_PECAM1	PECAM1 - PECAM1	PECAM1	Cell-Cell Contact	KEGG: hsa04514
1346	Non-Classical Monocytes	Intermediate Monocytes	PECAM1	PECAM1	0.00115044273627715	0	PECAM1_PECAM1	PECAM1 - PECAM1	PECAM1	Cell-Cell Contact	KEGG: hsa04514
1347	Classical Monocytes	Naive CD8+ T Cells	PECAM1	PECAM1	5.67250148202154e-05	0	PECAM1_PECAM1	PECAM1 - PECAM1	PECAM1	Cell-Cell Contact	KEGG: hsa04514
1348	Intermediate Monocytes	Naive CD8+ T Cells	PECAM1	PECAM1	0.000170066541373668	0	PECAM1_PECAM1	PECAM1 - PECAM1	PECAM1	Cell-Cell Contact	KEGG: hsa04514
1349	Non-Classical Monocytes	Naive CD8+ T Cells	PECAM1	PECAM1	0.000308687561174847	0	PECAM1_PECAM1	PECAM1 - PECAM1	PECAM1	Cell-Cell Contact	KEGG: hsa04514
1350	Central Memory CD8+ T Cells	Non-Classical Monocytes	PECAM1	PECAM1	0.000162389161860749	0	PECAM1_PECAM1	PECAM1 - PECAM1	PECAM1	Cell-Cell Contact	KEGG: hsa04514
1351	Classical Monocytes	Non-Classical Monocytes	PECAM1	PECAM1	0.000417419465720003	0	PECAM1_PECAM1	PECAM1 - PECAM1	PECAM1	Cell-Cell Contact	KEGG: hsa04514
1352	Intermediate Monocytes	Non-Classical Monocytes	PECAM1	PECAM1	0.00115044273627715	0	PECAM1_PECAM1	PECAM1 - PECAM1	PECAM1	Cell-Cell Contact	KEGG: hsa04514
1353	Naive CD8+ T Cells	Non-Classical Monocytes	PECAM1	PECAM1	0.000308687561174847	0	PECAM1_PECAM1	PECAM1 - PECAM1	PECAM1	Cell-Cell Contact	KEGG: hsa04514
1354	Non-Classical Monocytes	Non-Classical Monocytes	PECAM1	PECAM1	0.00190054005040851	0	PECAM1_PECAM1	PECAM1 - PECAM1	PECAM1	Cell-Cell Contact	KEGG: hsa04514
1355	Central Memory CD8+ T Cells	Central Memory CD8+ T Cells	SELPLG	SELL	0.000505300984901311	0	SELPLG_SELL	SELPLG - SELL	SELPLG	Cell-Cell Contact	PMC2431087; PMID: 8892633,PMID: 8896607
1356	Cytotoxic CD8+ T Cells	Central Memory CD8+ T Cells	SELPLG	SELL	0.000341793933967715	0	SELPLG_SELL	SELPLG - SELL	SELPLG	Cell-Cell Contact	PMC2431087; PMID: 8892633,PMID: 8896607
1357	Gamma Delta T Cells	Central Memory CD8+ T Cells	SELPLG	SELL	0.000212687217801781	0	SELPLG_SELL	SELPLG - SELL	SELPLG	Cell-Cell Contact	PMC2431087; PMID: 8892633,PMID: 8896607
1358	Intermediate Monocytes	Central Memory CD8+ T Cells	SELPLG	SELL	0.000191838642517023	0	SELPLG_SELL	SELPLG - SELL	SELPLG	Cell-Cell Contact	PMC2431087; PMID: 8892633,PMID: 8896607
1359	Memory CD4+ T Cells	Central Memory CD8+ T Cells	SELPLG	SELL	0.000602972874477196	0	SELPLG_SELL	SELPLG - SELL	SELPLG	Cell-Cell Contact	PMC2431087; PMID: 8892633,PMID: 8896607
1360	Memory CD8+ T Cells	Central Memory CD8+ T Cells	SELPLG	SELL	0.000181335983311331	0.01	SELPLG_SELL	SELPLG - SELL	SELPLG	Cell-Cell Contact	PMC2431087; PMID: 8892633,PMID: 8896607
1361	Naive CD4+ T Cells	Central Memory CD8+ T Cells	SELPLG	SELL	0.000185263691264188	0.02	SELPLG_SELL	SELPLG - SELL	SELPLG	Cell-Cell Contact	PMC2431087; PMID: 8892633,PMID: 8896607
1362	Naive CD8+ T Cells	Central Memory CD8+ T Cells	SELPLG	SELL	0.000187967042781866	0.01	SELPLG_SELL	SELPLG - SELL	SELPLG	Cell-Cell Contact	PMC2431087; PMID: 8892633,PMID: 8896607
1363	Non-Classical Monocytes	Central Memory CD8+ T Cells	SELPLG	SELL	0.000595251101920687	0	SELPLG_SELL	SELPLG - SELL	SELPLG	Cell-Cell Contact	PMC2431087; PMID: 8892633,PMID: 8896607
1364	Regulatory CD4+ T Cells	Central Memory CD8+ T Cells	SELPLG	SELL	0.00018719775097043	0.01	SELPLG_SELL	SELPLG - SELL	SELPLG	Cell-Cell Contact	PMC2431087; PMID: 8892633,PMID: 8896607
1365	Central Memory CD8+ T Cells	Classical Monocytes	SELPLG	SELL	0.000175880372601294	0.01	SELPLG_SELL	SELPLG - SELL	SELPLG	Cell-Cell Contact	PMC2431087; PMID: 8892633,PMID: 8896607
1366	Memory CD4+ T Cells	Classical Monocytes	SELPLG	SELL	0.000211613674578399	0	SELPLG_SELL	SELPLG - SELL	SELPLG	Cell-Cell Contact	PMC2431087; PMID: 8892633,PMID: 8896607
1367	Non-Classical Monocytes	Classical Monocytes	SELPLG	SELL	0.000208767147741482	0.02	SELPLG_SELL	SELPLG - SELL	SELPLG	Cell-Cell Contact	PMC2431087; PMID: 8892633,PMID: 8896607
1368	Non-Classical Monocytes	Gamma Delta T Cells	SELPLG	SELL	0.000161894050584955	0.03	SELPLG_SELL	SELPLG - SELL	SELPLG	Cell-Cell Contact	PMC2431087; PMID: 8892633,PMID: 8896607
1369	Central Memory CD8+ T Cells	Memory CD4+ T Cells	SELPLG	SELL	0.000678360318090895	0	SELPLG_SELL	SELPLG - SELL	SELPLG	Cell-Cell Contact	PMC2431087; PMID: 8892633,PMID: 8896607
1370	Cytotoxic CD8+ T Cells	Memory CD4+ T Cells	SELPLG	SELL	0.000462189825588891	0	SELPLG_SELL	SELPLG - SELL	SELPLG	Cell-Cell Contact	PMC2431087; PMID: 8892633,PMID: 8896607
1371	Gamma Delta T Cells	Memory CD4+ T Cells	SELPLG	SELL	0.000289266090674301	0	SELPLG_SELL	SELPLG - SELL	SELPLG	Cell-Cell Contact	PMC2431087; PMID: 8892633,PMID: 8896607
1372	Intermediate Monocytes	Memory CD4+ T Cells	SELPLG	SELL	0.000261154375834621	0	SELPLG_SELL	SELPLG - SELL	SELPLG	Cell-Cell Contact	PMC2431087; PMID: 8892633,PMID: 8896607
1373	Memory CD4+ T Cells	Memory CD4+ T Cells	SELPLG	SELL	0.000806008744130016	0	SELPLG_SELL	SELPLG - SELL	SELPLG	Cell-Cell Contact	PMC2431087; PMID: 8892633,PMID: 8896607
1374	Memory CD8+ T Cells	Memory CD4+ T Cells	SELPLG	SELL	0.000246972962551101	0.01	SELPLG_SELL	SELPLG - SELL	SELPLG	Cell-Cell Contact	PMC2431087; PMID: 8892633,PMID: 8896607
1375	Naive CD4+ T Cells	Memory CD4+ T Cells	SELPLG	SELL	0.00025227798535357	0	SELPLG_SELL	SELPLG - SELL	SELPLG	Cell-Cell Contact	PMC2431087; PMID: 8892633,PMID: 8896607
1376	Naive CD8+ T Cells	Memory CD4+ T Cells	SELPLG	SELL	0.000255928227267776	0.01	SELPLG_SELL	SELPLG - SELL	SELPLG	Cell-Cell Contact	PMC2431087; PMID: 8892633,PMID: 8896607
1377	Non-Classical Monocytes	Memory CD4+ T Cells	SELPLG	SELL	0.000795956987135138	0	SELPLG_SELL	SELPLG - SELL	SELPLG	Cell-Cell Contact	PMC2431087; PMID: 8892633,PMID: 8896607
1378	Regulatory CD4+ T Cells	Memory CD4+ T Cells	SELPLG	SELL	0.000254889569121607	0	SELPLG_SELL	SELPLG - SELL	SELPLG	Cell-Cell Contact	PMC2431087; PMID: 8892633,PMID: 8896607
1379	Central Memory CD8+ T Cells	Naive CD4+ T Cells	SELPLG	SELL	0.000535333675267218	0	SELPLG_SELL	SELPLG - SELL	SELPLG	Cell-Cell Contact	PMC2431087; PMID: 8892633,PMID: 8896607
1380	Cytotoxic CD8+ T Cells	Naive CD4+ T Cells	SELPLG	SELL	0.000362562639078577	0	SELPLG_SELL	SELPLG - SELL	SELPLG	Cell-Cell Contact	PMC2431087; PMID: 8892633,PMID: 8896607
1381	Gamma Delta T Cells	Naive CD4+ T Cells	SELPLG	SELL	0.000225834526718406	0.01	SELPLG_SELL	SELPLG - SELL	SELPLG	Cell-Cell Contact	PMC2431087; PMID: 8892633,PMID: 8896607
1382	Intermediate Monocytes	Naive CD4+ T Cells	SELPLG	SELL	0.000203729800789041	0.01	SELPLG_SELL	SELPLG - SELL	SELPLG	Cell-Cell Contact	PMC2431087; PMID: 8892633,PMID: 8896607
1383	Memory CD4+ T Cells	Naive CD4+ T Cells	SELPLG	SELL	0.000638333137871948	0	SELPLG_SELL	SELPLG - SELL	SELPLG	Cell-Cell Contact	PMC2431087; PMID: 8892633,PMID: 8896607
1384	Memory CD8+ T Cells	Naive CD4+ T Cells	SELPLG	SELL	0.000192591663443365	0.01	SELPLG_SELL	SELPLG - SELL	SELPLG	Cell-Cell Contact	PMC2431087; PMID: 8892633,PMID: 8896607
1385	Naive CD4+ T Cells	Naive CD4+ T Cells	SELPLG	SELL	0.00019675723318053	0	SELPLG_SELL	SELPLG - SELL	SELPLG	Cell-Cell Contact	PMC2431087; PMID: 8892633,PMID: 8896607
1386	Naive CD8+ T Cells	Naive CD4+ T Cells	SELPLG	SELL	0.000199624153537494	0	SELPLG_SELL	SELPLG - SELL	SELPLG	Cell-Cell Contact	PMC2431087; PMID: 8892633,PMID: 8896607
1387	Non-Classical Monocytes	Naive CD4+ T Cells	SELPLG	SELL	0.000630195783292294	0	SELPLG_SELL	SELPLG - SELL	SELPLG	Cell-Cell Contact	PMC2431087; PMID: 8892633,PMID: 8896607
1388	Regulatory CD4+ T Cells	Naive CD4+ T Cells	SELPLG	SELL	0.000198808327113831	0	SELPLG_SELL	SELPLG - SELL	SELPLG	Cell-Cell Contact	PMC2431087; PMID: 8892633,PMID: 8896607
1389	Central Memory CD8+ T Cells	Naive CD8+ T Cells	SELPLG	SELL	0.000643380693143324	0	SELPLG_SELL	SELPLG - SELL	SELPLG	Cell-Cell Contact	PMC2431087; PMID: 8892633,PMID: 8896607
1390	Cytotoxic CD8+ T Cells	Naive CD8+ T Cells	SELPLG	SELL	0.000437713858701686	0	SELPLG_SELL	SELPLG - SELL	SELPLG	Cell-Cell Contact	PMC2431087; PMID: 8892633,PMID: 8896607
1391	Gamma Delta T Cells	Naive CD8+ T Cells	SELPLG	SELL	0.000273626411574895	0.01	SELPLG_SELL	SELPLG - SELL	SELPLG	Cell-Cell Contact	PMC2431087; PMID: 8892633,PMID: 8896607
1392	Intermediate Monocytes	Naive CD8+ T Cells	SELPLG	SELL	0.000246987535190141	0	SELPLG_SELL	SELPLG - SELL	SELPLG	Cell-Cell Contact	PMC2431087; PMID: 8892633,PMID: 8896607
1393	Memory CD4+ T Cells	Naive CD8+ T Cells	SELPLG	SELL	0.000765110791697217	0	SELPLG_SELL	SELPLG - SELL	SELPLG	Cell-Cell Contact	PMC2431087; PMID: 8892633,PMID: 8896607
1394	Memory CD8+ T Cells	Naive CD8+ T Cells	SELPLG	SELL	0.000233552971263903	0	SELPLG_SELL	SELPLG - SELL	SELPLG	Cell-Cell Contact	PMC2431087; PMID: 8892633,PMID: 8896607
1395	Naive CD4+ T Cells	Naive CD8+ T Cells	SELPLG	SELL	0.000238578308218475	0	SELPLG_SELL	SELPLG - SELL	SELPLG	Cell-Cell Contact	PMC2431087; PMID: 8892633,PMID: 8896607
1396	Naive CD8+ T Cells	Naive CD8+ T Cells	SELPLG	SELL	0.000242036315786015	0	SELPLG_SELL	SELPLG - SELL	SELPLG	Cell-Cell Contact	PMC2431087; PMID: 8892633,PMID: 8896607
1397	Non-Classical Monocytes	Naive CD8+ T Cells	SELPLG	SELL	0.000755517408821978	0	SELPLG_SELL	SELPLG - SELL	SELPLG	Cell-Cell Contact	PMC2431087; PMID: 8892633,PMID: 8896607
1398	Regulatory CD4+ T Cells	Naive CD8+ T Cells	SELPLG	SELL	0.000241052339548406	0.01	SELPLG_SELL	SELPLG - SELL	SELPLG	Cell-Cell Contact	PMC2431087; PMID: 8892633,PMID: 8896607
1399	Central Memory CD8+ T Cells	Regulatory CD4+ T Cells	SELPLG	SELL	0.000370349686772747	0	SELPLG_SELL	SELPLG - SELL	SELPLG	Cell-Cell Contact	PMC2431087; PMID: 8892633,PMID: 8896607
1400	Cytotoxic CD8+ T Cells	Regulatory CD4+ T Cells	SELPLG	SELL	0.000249108680534578	0	SELPLG_SELL	SELPLG - SELL	SELPLG	Cell-Cell Contact	PMC2431087; PMID: 8892633,PMID: 8896607
1401	Memory CD4+ T Cells	Regulatory CD4+ T Cells	SELPLG	SELL	0.000443426982331592	0	SELPLG_SELL	SELPLG - SELL	SELPLG	Cell-Cell Contact	PMC2431087; PMID: 8892633,PMID: 8896607
1402	Non-Classical Monocytes	Regulatory CD4+ T Cells	SELPLG	SELL	0.000437631673508909	0	SELPLG_SELL	SELPLG - SELL	SELPLG	Cell-Cell Contact	PMC2431087; PMID: 8892633,PMID: 8896607
1403	Central Memory CD8+ T Cells	Intermediate Monocytes	SEMA4D	PLXNB2	0.000115282297609978	0	SEMA4D_PLXNB2	SEMA4D - PLXNB2	SEMA4	Cell-Cell Contact	PMID: 27533782
1404	Cytotoxic CD8+ T Cells	Intermediate Monocytes	SEMA4D	PLXNB2	5.52669340578868e-05	0	SEMA4D_PLXNB2	SEMA4D - PLXNB2	SEMA4	Cell-Cell Contact	PMID: 27533782
1405	Gamma Delta T Cells	Intermediate Monocytes	SEMA4D	PLXNB2	5.68847681633541e-05	0	SEMA4D_PLXNB2	SEMA4D - PLXNB2	SEMA4	Cell-Cell Contact	PMID: 27533782
1406	Memory CD4+ T Cells	Intermediate Monocytes	SEMA4D	PLXNB2	4.79267820291352e-05	0	SEMA4D_PLXNB2	SEMA4D - PLXNB2	SEMA4	Cell-Cell Contact	PMID: 27533782
1407	Memory CD8+ T Cells	Intermediate Monocytes	SEMA4D	PLXNB2	5.24817275852973e-05	0	SEMA4D_PLXNB2	SEMA4D - PLXNB2	SEMA4	Cell-Cell Contact	PMID: 27533782
1408	Naive CD4+ T Cells	Intermediate Monocytes	SEMA4D	PLXNB2	5.65806111650056e-05	0	SEMA4D_PLXNB2	SEMA4D - PLXNB2	SEMA4	Cell-Cell Contact	PMID: 27533782
1409	Naive CD8+ T Cells	Intermediate Monocytes	SEMA4D	PLXNB2	5.415608202387e-05	0	SEMA4D_PLXNB2	SEMA4D - PLXNB2	SEMA4	Cell-Cell Contact	PMID: 27533782
1410	Regulatory CD4+ T Cells	Intermediate Monocytes	SEMA4D	PLXNB2	5.16515639307289e-05	0	SEMA4D_PLXNB2	SEMA4D - PLXNB2	SEMA4	Cell-Cell Contact	PMID: 27533782
1411	Central Memory CD8+ T Cells	Non-Classical Monocytes	SEMA4D	PLXNB2	0.000108411980421682	0	SEMA4D_PLXNB2	SEMA4D - PLXNB2	SEMA4	Cell-Cell Contact	PMID: 27533782
1412	Cytotoxic CD8+ T Cells	Non-Classical Monocytes	SEMA4D	PLXNB2	5.19504672985187e-05	0	SEMA4D_PLXNB2	SEMA4D - PLXNB2	SEMA4	Cell-Cell Contact	PMID: 27533782
1413	Gamma Delta T Cells	Non-Classical Monocytes	SEMA4D	PLXNB2	5.34718505303149e-05	0	SEMA4D_PLXNB2	SEMA4D - PLXNB2	SEMA4	Cell-Cell Contact	PMID: 27533782
1414	Memory CD4+ T Cells	Non-Classical Monocytes	SEMA4D	PLXNB2	4.50483671570369e-05	0	SEMA4D_PLXNB2	SEMA4D - PLXNB2	SEMA4	Cell-Cell Contact	PMID: 27533782
1415	Memory CD8+ T Cells	Non-Classical Monocytes	SEMA4D	PLXNB2	4.9331391566011e-05	0	SEMA4D_PLXNB2	SEMA4D - PLXNB2	SEMA4	Cell-Cell Contact	PMID: 27533782
1416	Naive CD4+ T Cells	Non-Classical Monocytes	SEMA4D	PLXNB2	5.31858237991455e-05	0	SEMA4D_PLXNB2	SEMA4D - PLXNB2	SEMA4	Cell-Cell Contact	PMID: 27533782
1417	Naive CD8+ T Cells	Non-Classical Monocytes	SEMA4D	PLXNB2	5.09058620808549e-05	0	SEMA4D_PLXNB2	SEMA4D - PLXNB2	SEMA4	Cell-Cell Contact	PMID: 27533782
1418	Regulatory CD4+ T Cells	Non-Classical Monocytes	SEMA4D	PLXNB2	4.85507657691548e-05	0	SEMA4D_PLXNB2	SEMA4D - PLXNB2	SEMA4	Cell-Cell Contact	PMID: 27533782
