# Supplementary material for: Immunometabolic alterations in type 2 diabetes mellitus revealed by single-cell RNA sequencing: insights into subtypes and therapeutic targets
Source: Front Immunol. 2025 Jan 14;15:1537909. doi: 10.3389/fimmu.2024.1537909 (PMC11772204; doi:10.3389/fimmu.2024.1537909)
Supplement: Supplementary Table 2 — Cell-cell interactions between T cells and monocytes in Subtype B. [file DataSheet2.csv]

	source	target	ligand	receptor	prob	pval	interaction_name	interaction_name_2	pathway_name	annotation	evidence
1	Central Memory CD8+ T Cells	Central Memory CD8+ T Cells	TGFB1	TGFbR1_R2	0.000313729516346296	0	TGFB1_TGFBR1_TGFBR2	TGFB1 - (TGFBR1+TGFBR2)	TGFb	Secreted Signaling	KEGG: hsa04350
2	Classical Monocytes	Central Memory CD8+ T Cells	TGFB1	TGFbR1_R2	0.000275819263821729	0	TGFB1_TGFBR1_TGFBR2	TGFB1 - (TGFBR1+TGFBR2)	TGFb	Secreted Signaling	KEGG: hsa04350
3	Cytotoxic CD8+ T Cells	Central Memory CD8+ T Cells	TGFB1	TGFbR1_R2	0.000365281340642837	0	TGFB1_TGFBR1_TGFBR2	TGFB1 - (TGFBR1+TGFBR2)	TGFb	Secreted Signaling	KEGG: hsa04350
4	Gamma Delta T Cells	Central Memory CD8+ T Cells	TGFB1	TGFbR1_R2	0.000383209036731392	0	TGFB1_TGFBR1_TGFBR2	TGFB1 - (TGFBR1+TGFBR2)	TGFb	Secreted Signaling	KEGG: hsa04350
5	Intermediate Monocytes	Central Memory CD8+ T Cells	TGFB1	TGFbR1_R2	0.000252698470685389	0	TGFB1_TGFBR1_TGFBR2	TGFB1 - (TGFBR1+TGFBR2)	TGFb	Secreted Signaling	KEGG: hsa04350
6	Memory CD4+ T Cells	Central Memory CD8+ T Cells	TGFB1	TGFbR1_R2	0.000286229751613353	0	TGFB1_TGFBR1_TGFBR2	TGFB1 - (TGFBR1+TGFBR2)	TGFb	Secreted Signaling	KEGG: hsa04350
7	Memory CD8+ T Cells	Central Memory CD8+ T Cells	TGFB1	TGFbR1_R2	0.000330426310783088	0	TGFB1_TGFBR1_TGFBR2	TGFB1 - (TGFBR1+TGFBR2)	TGFb	Secreted Signaling	KEGG: hsa04350
8	Naive CD4+ T Cells	Central Memory CD8+ T Cells	TGFB1	TGFbR1_R2	0.000165148881844349	0	TGFB1_TGFBR1_TGFBR2	TGFB1 - (TGFBR1+TGFBR2)	TGFb	Secreted Signaling	KEGG: hsa04350
9	Naive CD8+ T Cells	Central Memory CD8+ T Cells	TGFB1	TGFbR1_R2	0.000160257674595273	0	TGFB1_TGFBR1_TGFBR2	TGFB1 - (TGFBR1+TGFBR2)	TGFb	Secreted Signaling	KEGG: hsa04350
10	Non-Classical Monocytes	Central Memory CD8+ T Cells	TGFB1	TGFbR1_R2	0.000258404479902757	0	TGFB1_TGFBR1_TGFBR2	TGFB1 - (TGFBR1+TGFBR2)	TGFb	Secreted Signaling	KEGG: hsa04350
11	Regulatory CD4+ T Cells	Central Memory CD8+ T Cells	TGFB1	TGFbR1_R2	0.000273827156649945	0	TGFB1_TGFBR1_TGFBR2	TGFB1 - (TGFBR1+TGFBR2)	TGFb	Secreted Signaling	KEGG: hsa04350
12	Central Memory CD8+ T Cells	Regulatory CD4+ T Cells	CCL5	CCR4	0.00032352102106022	0	CCL5_CCR4	CCL5 - CCR4	CCL	Secreted Signaling	KEGG: hsa04060
13	Cytotoxic CD8+ T Cells	Regulatory CD4+ T Cells	CCL5	CCR4	0.000395866874533625	0	CCL5_CCR4	CCL5 - CCR4	CCL	Secreted Signaling	KEGG: hsa04060
14	Gamma Delta T Cells	Regulatory CD4+ T Cells	CCL5	CCR4	0.00039377345017122	0	CCL5_CCR4	CCL5 - CCR4	CCL	Secreted Signaling	KEGG: hsa04060
15	Memory CD8+ T Cells	Regulatory CD4+ T Cells	CCL5	CCR4	0.000277432656931518	0	CCL5_CCR4	CCL5 - CCR4	CCL	Secreted Signaling	KEGG: hsa04060
16	Central Memory CD8+ T Cells	Central Memory CD8+ T Cells	MIF	CD74_CXCR4	0.00159763940677317	0.02	MIF_CD74_CXCR4	MIF - (CD74+CXCR4)	MIF	Secreted Signaling	PMID: 29637711; PMID: 24760155
17	Cytotoxic CD8+ T Cells	Central Memory CD8+ T Cells	MIF	CD74_CXCR4	0.00159693120906325	0.01	MIF_CD74_CXCR4	MIF - (CD74+CXCR4)	MIF	Secreted Signaling	PMID: 29637711; PMID: 24760155
18	Memory CD8+ T Cells	Central Memory CD8+ T Cells	MIF	CD74_CXCR4	0.00168382423417912	0	MIF_CD74_CXCR4	MIF - (CD74+CXCR4)	MIF	Secreted Signaling	PMID: 29637711; PMID: 24760155
19	Regulatory CD4+ T Cells	Central Memory CD8+ T Cells	MIF	CD74_CXCR4	0.00172345691891832	0	MIF_CD74_CXCR4	MIF - (CD74+CXCR4)	MIF	Secreted Signaling	PMID: 29637711; PMID: 24760155
20	Central Memory CD8+ T Cells	Cytotoxic CD8+ T Cells	MIF	CD74_CXCR4	0.00174989802607066	0	MIF_CD74_CXCR4	MIF - (CD74+CXCR4)	MIF	Secreted Signaling	PMID: 29637711; PMID: 24760155
21	Cytotoxic CD8+ T Cells	Cytotoxic CD8+ T Cells	MIF	CD74_CXCR4	0.00174914004327588	0	MIF_CD74_CXCR4	MIF - (CD74+CXCR4)	MIF	Secreted Signaling	PMID: 29637711; PMID: 24760155
22	Gamma Delta T Cells	Cytotoxic CD8+ T Cells	MIF	CD74_CXCR4	0.00172851557719992	0	MIF_CD74_CXCR4	MIF - (CD74+CXCR4)	MIF	Secreted Signaling	PMID: 29637711; PMID: 24760155
23	Memory CD4+ T Cells	Cytotoxic CD8+ T Cells	MIF	CD74_CXCR4	0.00167329954918627	0	MIF_CD74_CXCR4	MIF - (CD74+CXCR4)	MIF	Secreted Signaling	PMID: 29637711; PMID: 24760155
24	Memory CD8+ T Cells	Cytotoxic CD8+ T Cells	MIF	CD74_CXCR4	0.00184202706115316	0	MIF_CD74_CXCR4	MIF - (CD74+CXCR4)	MIF	Secreted Signaling	PMID: 29637711; PMID: 24760155
25	Naive CD4+ T Cells	Cytotoxic CD8+ T Cells	MIF	CD74_CXCR4	0.00171514724597064	0	MIF_CD74_CXCR4	MIF - (CD74+CXCR4)	MIF	Secreted Signaling	PMID: 29637711; PMID: 24760155
26	Naive CD8+ T Cells	Cytotoxic CD8+ T Cells	MIF	CD74_CXCR4	0.00170718070339102	0	MIF_CD74_CXCR4	MIF - (CD74+CXCR4)	MIF	Secreted Signaling	PMID: 29637711; PMID: 24760155
27	Regulatory CD4+ T Cells	Cytotoxic CD8+ T Cells	MIF	CD74_CXCR4	0.00188431716925758	0	MIF_CD74_CXCR4	MIF - (CD74+CXCR4)	MIF	Secreted Signaling	PMID: 29637711; PMID: 24760155
28	Central Memory CD8+ T Cells	Gamma Delta T Cells	MIF	CD74_CXCR4	0.00182955802355722	0	MIF_CD74_CXCR4	MIF - (CD74+CXCR4)	MIF	Secreted Signaling	PMID: 29637711; PMID: 24760155
29	Cytotoxic CD8+ T Cells	Gamma Delta T Cells	MIF	CD74_CXCR4	0.00182877522176305	0	MIF_CD74_CXCR4	MIF - (CD74+CXCR4)	MIF	Secreted Signaling	PMID: 29637711; PMID: 24760155
30	Gamma Delta T Cells	Gamma Delta T Cells	MIF	CD74_CXCR4	0.00180747225573906	0	MIF_CD74_CXCR4	MIF - (CD74+CXCR4)	MIF	Secreted Signaling	PMID: 29637711; PMID: 24760155
31	Intermediate Monocytes	Gamma Delta T Cells	MIF	CD74_CXCR4	0.00163913012185067	0	MIF_CD74_CXCR4	MIF - (CD74+CXCR4)	MIF	Secreted Signaling	PMID: 29637711; PMID: 24760155
32	Memory CD4+ T Cells	Gamma Delta T Cells	MIF	CD74_CXCR4	0.00175040949968793	0	MIF_CD74_CXCR4	MIF - (CD74+CXCR4)	MIF	Secreted Signaling	PMID: 29637711; PMID: 24760155
33	Memory CD8+ T Cells	Gamma Delta T Cells	MIF	CD74_CXCR4	0.00192464196719211	0	MIF_CD74_CXCR4	MIF - (CD74+CXCR4)	MIF	Secreted Signaling	PMID: 29637711; PMID: 24760155
34	Naive CD4+ T Cells	Gamma Delta T Cells	MIF	CD74_CXCR4	0.00179366085485188	0	MIF_CD74_CXCR4	MIF - (CD74+CXCR4)	MIF	Secreted Signaling	PMID: 29637711; PMID: 24760155
35	Naive CD8+ T Cells	Gamma Delta T Cells	MIF	CD74_CXCR4	0.00178542904791297	0	MIF_CD74_CXCR4	MIF - (CD74+CXCR4)	MIF	Secreted Signaling	PMID: 29637711; PMID: 24760155
36	Regulatory CD4+ T Cells	Gamma Delta T Cells	MIF	CD74_CXCR4	0.00196824751213771	0	MIF_CD74_CXCR4	MIF - (CD74+CXCR4)	MIF	Secreted Signaling	PMID: 29637711; PMID: 24760155
37	Central Memory CD8+ T Cells	Memory CD4+ T Cells	MIF	CD74_CXCR4	0.00161646085457494	0.03	MIF_CD74_CXCR4	MIF - (CD74+CXCR4)	MIF	Secreted Signaling	PMID: 29637711; PMID: 24760155
38	Cytotoxic CD8+ T Cells	Memory CD4+ T Cells	MIF	CD74_CXCR4	0.00161574633574808	0.01	MIF_CD74_CXCR4	MIF - (CD74+CXCR4)	MIF	Secreted Signaling	PMID: 29637711; PMID: 24760155
39	Gamma Delta T Cells	Memory CD4+ T Cells	MIF	CD74_CXCR4	0.00159630937494068	0.04	MIF_CD74_CXCR4	MIF - (CD74+CXCR4)	MIF	Secreted Signaling	PMID: 29637711; PMID: 24760155
40	Memory CD8+ T Cells	Memory CD4+ T Cells	MIF	CD74_CXCR4	0.00170340158714734	0	MIF_CD74_CXCR4	MIF - (CD74+CXCR4)	MIF	Secreted Signaling	PMID: 29637711; PMID: 24760155
41	Naive CD4+ T Cells	Memory CD4+ T Cells	MIF	CD74_CXCR4	0.00158371576970478	0.04	MIF_CD74_CXCR4	MIF - (CD74+CXCR4)	MIF	Secreted Signaling	PMID: 29637711; PMID: 24760155
42	Regulatory CD4+ T Cells	Memory CD4+ T Cells	MIF	CD74_CXCR4	0.00174337299325965	0	MIF_CD74_CXCR4	MIF - (CD74+CXCR4)	MIF	Secreted Signaling	PMID: 29637711; PMID: 24760155
43	Central Memory CD8+ T Cells	Memory CD8+ T Cells	MIF	CD74_CXCR4	0.00166280107578672	0	MIF_CD74_CXCR4	MIF - (CD74+CXCR4)	MIF	Secreted Signaling	PMID: 29637711; PMID: 24760155
44	Cytotoxic CD8+ T Cells	Memory CD8+ T Cells	MIF	CD74_CXCR4	0.00166207119446708	0	MIF_CD74_CXCR4	MIF - (CD74+CXCR4)	MIF	Secreted Signaling	PMID: 29637711; PMID: 24760155
45	Gamma Delta T Cells	Memory CD8+ T Cells	MIF	CD74_CXCR4	0.0016422146043138	0	MIF_CD74_CXCR4	MIF - (CD74+CXCR4)	MIF	Secreted Signaling	PMID: 29637711; PMID: 24760155
46	Memory CD4+ T Cells	Memory CD8+ T Cells	MIF	CD74_CXCR4	0.00158908512643129	0.02	MIF_CD74_CXCR4	MIF - (CD74+CXCR4)	MIF	Secreted Signaling	PMID: 29637711; PMID: 24760155
47	Memory CD8+ T Cells	Memory CD8+ T Cells	MIF	CD74_CXCR4	0.00175157751857261	0	MIF_CD74_CXCR4	MIF - (CD74+CXCR4)	MIF	Secreted Signaling	PMID: 29637711; PMID: 24760155
48	Naive CD4+ T Cells	Memory CD8+ T Cells	MIF	CD74_CXCR4	0.00162934733535225	0	MIF_CD74_CXCR4	MIF - (CD74+CXCR4)	MIF	Secreted Signaling	PMID: 29637711; PMID: 24760155
49	Naive CD8+ T Cells	Memory CD8+ T Cells	MIF	CD74_CXCR4	0.00162168063853473	0	MIF_CD74_CXCR4	MIF - (CD74+CXCR4)	MIF	Secreted Signaling	PMID: 29637711; PMID: 24760155
50	Regulatory CD4+ T Cells	Memory CD8+ T Cells	MIF	CD74_CXCR4	0.00179237057600659	0	MIF_CD74_CXCR4	MIF - (CD74+CXCR4)	MIF	Secreted Signaling	PMID: 29637711; PMID: 24760155
51	Central Memory CD8+ T Cells	Classical Monocytes	MIF	CD74_CD44	0.00167226807991643	0	MIF_CD74_CD44	MIF - (CD74+CD44)	MIF	Secreted Signaling	PMID: 29637711; PMID: 26175090
52	Classical Monocytes	Classical Monocytes	MIF	CD74_CD44	0.00140151555238423	0	MIF_CD74_CD44	MIF - (CD74+CD44)	MIF	Secreted Signaling	PMID: 29637711; PMID: 26175090
53	Cytotoxic CD8+ T Cells	Classical Monocytes	MIF	CD74_CD44	0.00167153509525702	0	MIF_CD74_CD44	MIF - (CD74+CD44)	MIF	Secreted Signaling	PMID: 29637711; PMID: 26175090
54	Gamma Delta T Cells	Classical Monocytes	MIF	CD74_CD44	0.00165159372398467	0	MIF_CD74_CD44	MIF - (CD74+CD44)	MIF	Secreted Signaling	PMID: 29637711; PMID: 26175090
55	Intermediate Monocytes	Classical Monocytes	MIF	CD74_CD44	0.00149440955399877	0	MIF_CD74_CD44	MIF - (CD74+CD44)	MIF	Secreted Signaling	PMID: 29637711; PMID: 26175090
56	Memory CD4+ T Cells	Classical Monocytes	MIF	CD74_CD44	0.00159823404196947	0	MIF_CD74_CD44	MIF - (CD74+CD44)	MIF	Secreted Signaling	PMID: 29637711; PMID: 26175090
57	Memory CD8+ T Cells	Classical Monocytes	MIF	CD74_CD44	0.00176141510462701	0	MIF_CD74_CD44	MIF - (CD74+CD44)	MIF	Secreted Signaling	PMID: 29637711; PMID: 26175090
58	Naive CD4+ T Cells	Classical Monocytes	MIF	CD74_CD44	0.00163867115131275	0	MIF_CD74_CD44	MIF - (CD74+CD44)	MIF	Secreted Signaling	PMID: 29637711; PMID: 26175090
59	Naive CD8+ T Cells	Classical Monocytes	MIF	CD74_CD44	0.00163097136656286	0	MIF_CD74_CD44	MIF - (CD74+CD44)	MIF	Secreted Signaling	PMID: 29637711; PMID: 26175090
60	Regulatory CD4+ T Cells	Classical Monocytes	MIF	CD74_CD44	0.00180237386876187	0	MIF_CD74_CD44	MIF - (CD74+CD44)	MIF	Secreted Signaling	PMID: 29637711; PMID: 26175090
61	Regulatory CD4+ T Cells	Gamma Delta T Cells	MIF	CD74_CD44	0.00133834992535154	0.02	MIF_CD74_CD44	MIF - (CD74+CD44)	MIF	Secreted Signaling	PMID: 29637711; PMID: 26175090
62	Central Memory CD8+ T Cells	Intermediate Monocytes	MIF	CD74_CD44	0.00162758495402129	0	MIF_CD74_CD44	MIF - (CD74+CD44)	MIF	Secreted Signaling	PMID: 29637711; PMID: 26175090
63	Classical Monocytes	Intermediate Monocytes	MIF	CD74_CD44	0.00136257161553859	0.01	MIF_CD74_CD44	MIF - (CD74+CD44)	MIF	Secreted Signaling	PMID: 29637711; PMID: 26175090
64	Cytotoxic CD8+ T Cells	Intermediate Monocytes	MIF	CD74_CD44	0.00162686672134641	0	MIF_CD74_CD44	MIF - (CD74+CD44)	MIF	Secreted Signaling	PMID: 29637711; PMID: 26175090
65	Gamma Delta T Cells	Intermediate Monocytes	MIF	CD74_CD44	0.00160732832565228	0	MIF_CD74_CD44	MIF - (CD74+CD44)	MIF	Secreted Signaling	PMID: 29637711; PMID: 26175090
66	Intermediate Monocytes	Intermediate Monocytes	MIF	CD74_CD44	0.00145343102498056	0	MIF_CD74_CD44	MIF - (CD74+CD44)	MIF	Secreted Signaling	PMID: 29637711; PMID: 26175090
67	Memory CD4+ T Cells	Intermediate Monocytes	MIF	CD74_CD44	0.001555062465705	0	MIF_CD74_CD44	MIF - (CD74+CD44)	MIF	Secreted Signaling	PMID: 29637711; PMID: 26175090
68	Memory CD8+ T Cells	Intermediate Monocytes	MIF	CD74_CD44	0.00171496964858152	0	MIF_CD74_CD44	MIF - (CD74+CD44)	MIF	Secreted Signaling	PMID: 29637711; PMID: 26175090
69	Naive CD4+ T Cells	Intermediate Monocytes	MIF	CD74_CD44	0.00159466857891701	0	MIF_CD74_CD44	MIF - (CD74+CD44)	MIF	Secreted Signaling	PMID: 29637711; PMID: 26175090
70	Naive CD8+ T Cells	Intermediate Monocytes	MIF	CD74_CD44	0.00158712602677078	0	MIF_CD74_CD44	MIF - (CD74+CD44)	MIF	Secreted Signaling	PMID: 29637711; PMID: 26175090
71	Regulatory CD4+ T Cells	Intermediate Monocytes	MIF	CD74_CD44	0.00175513989092932	0	MIF_CD74_CD44	MIF - (CD74+CD44)	MIF	Secreted Signaling	PMID: 29637711; PMID: 26175090
72	Central Memory CD8+ T Cells	Memory CD4+ T Cells	MIF	CD74_CD44	0.00148111396901824	0	MIF_CD74_CD44	MIF - (CD74+CD44)	MIF	Secreted Signaling	PMID: 29637711; PMID: 26175090
73	Cytotoxic CD8+ T Cells	Memory CD4+ T Cells	MIF	CD74_CD44	0.00148044595424435	0	MIF_CD74_CD44	MIF - (CD74+CD44)	MIF	Secreted Signaling	PMID: 29637711; PMID: 26175090
74	Gamma Delta T Cells	Memory CD4+ T Cells	MIF	CD74_CD44	0.00146227864795681	0	MIF_CD74_CD44	MIF - (CD74+CD44)	MIF	Secreted Signaling	PMID: 29637711; PMID: 26175090
75	Memory CD4+ T Cells	Memory CD4+ T Cells	MIF	CD74_CD44	0.00141372776805888	0	MIF_CD74_CD44	MIF - (CD74+CD44)	MIF	Secreted Signaling	PMID: 29637711; PMID: 26175090
76	Memory CD8+ T Cells	Memory CD4+ T Cells	MIF	CD74_CD44	0.00156248604740706	0	MIF_CD74_CD44	MIF - (CD74+CD44)	MIF	Secreted Signaling	PMID: 29637711; PMID: 26175090
77	Naive CD4+ T Cells	Memory CD4+ T Cells	MIF	CD74_CD44	0.00145051242458138	0	MIF_CD74_CD44	MIF - (CD74+CD44)	MIF	Secreted Signaling	PMID: 29637711; PMID: 26175090
78	Naive CD8+ T Cells	Memory CD4+ T Cells	MIF	CD74_CD44	0.00144350414410793	0	MIF_CD74_CD44	MIF - (CD74+CD44)	MIF	Secreted Signaling	PMID: 29637711; PMID: 26175090
79	Regulatory CD4+ T Cells	Memory CD4+ T Cells	MIF	CD74_CD44	0.00159995713397443	0	MIF_CD74_CD44	MIF - (CD74+CD44)	MIF	Secreted Signaling	PMID: 29637711; PMID: 26175090
80	Central Memory CD8+ T Cells	Non-Classical Monocytes	MIF	CD74_CD44	0.0016108910752433	0	MIF_CD74_CD44	MIF - (CD74+CD44)	MIF	Secreted Signaling	PMID: 29637711; PMID: 26175090
81	Classical Monocytes	Non-Classical Monocytes	MIF	CD74_CD44	0.00134804383143865	0.01	MIF_CD74_CD44	MIF - (CD74+CD44)	MIF	Secreted Signaling	PMID: 29637711; PMID: 26175090
82	Cytotoxic CD8+ T Cells	Non-Classical Monocytes	MIF	CD74_CD44	0.0016101784221013	0	MIF_CD74_CD44	MIF - (CD74+CD44)	MIF	Secreted Signaling	PMID: 29637711; PMID: 26175090
83	Gamma Delta T Cells	Non-Classical Monocytes	MIF	CD74_CD44	0.00159079241574897	0	MIF_CD74_CD44	MIF - (CD74+CD44)	MIF	Secreted Signaling	PMID: 29637711; PMID: 26175090
84	Intermediate Monocytes	Non-Classical Monocytes	MIF	CD74_CD44	0.00143813635093299	0	MIF_CD74_CD44	MIF - (CD74+CD44)	MIF	Secreted Signaling	PMID: 29637711; PMID: 26175090
85	Memory CD4+ T Cells	Non-Classical Monocytes	MIF	CD74_CD44	0.00153893995635842	0	MIF_CD74_CD44	MIF - (CD74+CD44)	MIF	Secreted Signaling	PMID: 29637711; PMID: 26175090
86	Memory CD8+ T Cells	Non-Classical Monocytes	MIF	CD74_CD44	0.00169760873602616	0	MIF_CD74_CD44	MIF - (CD74+CD44)	MIF	Secreted Signaling	PMID: 29637711; PMID: 26175090
87	Naive CD4+ T Cells	Non-Classical Monocytes	MIF	CD74_CD44	0.00157823203346933	0	MIF_CD74_CD44	MIF - (CD74+CD44)	MIF	Secreted Signaling	PMID: 29637711; PMID: 26175090
88	Naive CD8+ T Cells	Non-Classical Monocytes	MIF	CD74_CD44	0.00157074891531013	0	MIF_CD74_CD44	MIF - (CD74+CD44)	MIF	Secreted Signaling	PMID: 29637711; PMID: 26175090
89	Regulatory CD4+ T Cells	Non-Classical Monocytes	MIF	CD74_CD44	0.00173748020653654	0	MIF_CD74_CD44	MIF - (CD74+CD44)	MIF	Secreted Signaling	PMID: 29637711; PMID: 26175090
90	Central Memory CD8+ T Cells	Central Memory CD8+ T Cells	IL16	CD4	6.80120622460155e-05	0	IL16_CD4	IL16 - CD4	IL16	Secreted Signaling	KEGG: hsa04060
91	Memory CD4+ T Cells	Central Memory CD8+ T Cells	IL16	CD4	7.81571509001252e-05	0	IL16_CD4	IL16 - CD4	IL16	Secreted Signaling	KEGG: hsa04060
92	Central Memory CD8+ T Cells	Classical Monocytes	IL16	CD4	0.000103737620509981	0	IL16_CD4	IL16 - CD4	IL16	Secreted Signaling	KEGG: hsa04060
93	Cytotoxic CD8+ T Cells	Classical Monocytes	IL16	CD4	4.51376934353736e-05	0	IL16_CD4	IL16 - CD4	IL16	Secreted Signaling	KEGG: hsa04060
94	Gamma Delta T Cells	Classical Monocytes	IL16	CD4	4.61120731720365e-05	0.01	IL16_CD4	IL16 - CD4	IL16	Secreted Signaling	KEGG: hsa04060
95	Memory CD4+ T Cells	Classical Monocytes	IL16	CD4	0.000119134291652718	0	IL16_CD4	IL16 - CD4	IL16	Secreted Signaling	KEGG: hsa04060
96	Memory CD8+ T Cells	Classical Monocytes	IL16	CD4	4.50001339160544e-05	0	IL16_CD4	IL16 - CD4	IL16	Secreted Signaling	KEGG: hsa04060
97	Naive CD4+ T Cells	Classical Monocytes	IL16	CD4	4.73935042795525e-05	0.01	IL16_CD4	IL16 - CD4	IL16	Secreted Signaling	KEGG: hsa04060
98	Naive CD8+ T Cells	Classical Monocytes	IL16	CD4	4.44225703815386e-05	0	IL16_CD4	IL16 - CD4	IL16	Secreted Signaling	KEGG: hsa04060
99	Regulatory CD4+ T Cells	Classical Monocytes	IL16	CD4	4.3893810583421e-05	0.01	IL16_CD4	IL16 - CD4	IL16	Secreted Signaling	KEGG: hsa04060
100	Central Memory CD8+ T Cells	Intermediate Monocytes	IL16	CD4	0.000245852583041844	0	IL16_CD4	IL16 - CD4	IL16	Secreted Signaling	KEGG: hsa04060
101	Cytotoxic CD8+ T Cells	Intermediate Monocytes	IL16	CD4	0.000108036685892334	0	IL16_CD4	IL16 - CD4	IL16	Secreted Signaling	KEGG: hsa04060
102	Gamma Delta T Cells	Intermediate Monocytes	IL16	CD4	0.00011035062616561	0	IL16_CD4	IL16 - CD4	IL16	Secreted Signaling	KEGG: hsa04060
103	Intermediate Monocytes	Intermediate Monocytes	IL16	CD4	6.08105142380483e-05	0	IL16_CD4	IL16 - CD4	IL16	Secreted Signaling	KEGG: hsa04060
104	Memory CD4+ T Cells	Intermediate Monocytes	IL16	CD4	0.000281613992457329	0	IL16_CD4	IL16 - CD4	IL16	Secreted Signaling	KEGG: hsa04060
105	Memory CD8+ T Cells	Intermediate Monocytes	IL16	CD4	0.000107709950322228	0	IL16_CD4	IL16 - CD4	IL16	Secreted Signaling	KEGG: hsa04060
106	Naive CD4+ T Cells	Intermediate Monocytes	IL16	CD4	0.000113392583377506	0	IL16_CD4	IL16 - CD4	IL16	Secreted Signaling	KEGG: hsa04060
107	Naive CD8+ T Cells	Intermediate Monocytes	IL16	CD4	0.000106337937437502	0	IL16_CD4	IL16 - CD4	IL16	Secreted Signaling	KEGG: hsa04060
108	Non-Classical Monocytes	Intermediate Monocytes	IL16	CD4	8.16253606095906e-05	0	IL16_CD4	IL16 - CD4	IL16	Secreted Signaling	KEGG: hsa04060
109	Regulatory CD4+ T Cells	Intermediate Monocytes	IL16	CD4	0.000105081623088201	0	IL16_CD4	IL16 - CD4	IL16	Secreted Signaling	KEGG: hsa04060
110	Central Memory CD8+ T Cells	Memory CD4+ T Cells	IL16	CD4	9.87174849879192e-05	0	IL16_CD4	IL16 - CD4	IL16	Secreted Signaling	KEGG: hsa04060
111	Cytotoxic CD8+ T Cells	Memory CD4+ T Cells	IL16	CD4	4.29384412139103e-05	0	IL16_CD4	IL16 - CD4	IL16	Secreted Signaling	KEGG: hsa04060
112	Gamma Delta T Cells	Memory CD4+ T Cells	IL16	CD4	4.38655994337139e-05	0.01	IL16_CD4	IL16 - CD4	IL16	Secreted Signaling	KEGG: hsa04060
113	Memory CD4+ T Cells	Memory CD4+ T Cells	IL16	CD4	0.000113379422529566	0	IL16_CD4	IL16 - CD4	IL16	Secreted Signaling	KEGG: hsa04060
114	Memory CD8+ T Cells	Memory CD4+ T Cells	IL16	CD4	4.28075491257626e-05	0	IL16_CD4	IL16 - CD4	IL16	Secreted Signaling	KEGG: hsa04060
115	Naive CD4+ T Cells	Memory CD4+ T Cells	IL16	CD4	4.50849446512895e-05	0.01	IL16_CD4	IL16 - CD4	IL16	Secreted Signaling	KEGG: hsa04060
116	Naive CD8+ T Cells	Memory CD4+ T Cells	IL16	CD4	4.22579820949111e-05	0	IL16_CD4	IL16 - CD4	IL16	Secreted Signaling	KEGG: hsa04060
117	Regulatory CD4+ T Cells	Memory CD4+ T Cells	IL16	CD4	4.17548564140008e-05	0.01	IL16_CD4	IL16 - CD4	IL16	Secreted Signaling	KEGG: hsa04060
118	Central Memory CD8+ T Cells	Memory CD8+ T Cells	IL16	CD4	9.48118808343744e-05	0	IL16_CD4	IL16 - CD4	IL16	Secreted Signaling	KEGG: hsa04060
119	Cytotoxic CD8+ T Cells	Memory CD8+ T Cells	IL16	CD4	4.12285062994413e-05	0	IL16_CD4	IL16 - CD4	IL16	Secreted Signaling	KEGG: hsa04060
120	Gamma Delta T Cells	Memory CD8+ T Cells	IL16	CD4	4.21189315067769e-05	0.01	IL16_CD4	IL16 - CD4	IL16	Secreted Signaling	KEGG: hsa04060
121	Memory CD4+ T Cells	Memory CD8+ T Cells	IL16	CD4	0.000108901477686652	0	IL16_CD4	IL16 - CD4	IL16	Secreted Signaling	KEGG: hsa04060
122	Memory CD8+ T Cells	Memory CD8+ T Cells	IL16	CD4	4.11028006594213e-05	0.01	IL16_CD4	IL16 - CD4	IL16	Secreted Signaling	KEGG: hsa04060
123	Naive CD4+ T Cells	Memory CD8+ T Cells	IL16	CD4	4.32899797524926e-05	0.01	IL16_CD4	IL16 - CD4	IL16	Secreted Signaling	KEGG: hsa04060
124	Naive CD8+ T Cells	Memory CD8+ T Cells	IL16	CD4	4.05750113283178e-05	0	IL16_CD4	IL16 - CD4	IL16	Secreted Signaling	KEGG: hsa04060
125	Regulatory CD4+ T Cells	Memory CD8+ T Cells	IL16	CD4	4.00918254789378e-05	0.03	IL16_CD4	IL16 - CD4	IL16	Secreted Signaling	KEGG: hsa04060
126	Central Memory CD8+ T Cells	Naive CD4+ T Cells	IL16	CD4	9.98966914536375e-05	0	IL16_CD4	IL16 - CD4	IL16	Secreted Signaling	KEGG: hsa04060
127	Cytotoxic CD8+ T Cells	Naive CD4+ T Cells	IL16	CD4	4.34548980133017e-05	0	IL16_CD4	IL16 - CD4	IL16	Secreted Signaling	KEGG: hsa04060
128	Gamma Delta T Cells	Naive CD4+ T Cells	IL16	CD4	4.43931477308909e-05	0.01	IL16_CD4	IL16 - CD4	IL16	Secreted Signaling	KEGG: hsa04060
129	Memory CD4+ T Cells	Naive CD4+ T Cells	IL16	CD4	0.000114731308934194	0	IL16_CD4	IL16 - CD4	IL16	Secreted Signaling	KEGG: hsa04060
130	Memory CD8+ T Cells	Naive CD4+ T Cells	IL16	CD4	4.33224398716249e-05	0	IL16_CD4	IL16 - CD4	IL16	Secreted Signaling	KEGG: hsa04060
131	Naive CD4+ T Cells	Naive CD4+ T Cells	IL16	CD4	4.56270759741856e-05	0.01	IL16_CD4	IL16 - CD4	IL16	Secreted Signaling	KEGG: hsa04060
132	Naive CD8+ T Cells	Naive CD4+ T Cells	IL16	CD4	4.27662970128011e-05	0.01	IL16_CD4	IL16 - CD4	IL16	Secreted Signaling	KEGG: hsa04060
133	Regulatory CD4+ T Cells	Naive CD4+ T Cells	IL16	CD4	4.22571504123956e-05	0.01	IL16_CD4	IL16 - CD4	IL16	Secreted Signaling	KEGG: hsa04060
134	Central Memory CD8+ T Cells	Non-Classical Monocytes	IL16	CD4	0.000244024774658122	0	IL16_CD4	IL16 - CD4	IL16	Secreted Signaling	KEGG: hsa04060
135	Cytotoxic CD8+ T Cells	Non-Classical Monocytes	IL16	CD4	0.000107219779195138	0	IL16_CD4	IL16 - CD4	IL16	Secreted Signaling	KEGG: hsa04060
136	Gamma Delta T Cells	Non-Classical Monocytes	IL16	CD4	0.00010951645780806	0	IL16_CD4	IL16 - CD4	IL16	Secreted Signaling	KEGG: hsa04060
137	Intermediate Monocytes	Non-Classical Monocytes	IL16	CD4	6.03480605963982e-05	0	IL16_CD4	IL16 - CD4	IL16	Secreted Signaling	KEGG: hsa04060
138	Memory CD4+ T Cells	Non-Classical Monocytes	IL16	CD4	0.000279529581631742	0	IL16_CD4	IL16 - CD4	IL16	Secreted Signaling	KEGG: hsa04060
139	Memory CD8+ T Cells	Non-Classical Monocytes	IL16	CD4	0.000106895481819103	0	IL16_CD4	IL16 - CD4	IL16	Secreted Signaling	KEGG: hsa04060
140	Naive CD4+ T Cells	Non-Classical Monocytes	IL16	CD4	0.000112535737449567	0	IL16_CD4	IL16 - CD4	IL16	Secreted Signaling	KEGG: hsa04060
141	Naive CD8+ T Cells	Non-Classical Monocytes	IL16	CD4	0.00010553370943062	0	IL16_CD4	IL16 - CD4	IL16	Secreted Signaling	KEGG: hsa04060
142	Non-Classical Monocytes	Non-Classical Monocytes	IL16	CD4	8.10061766461454e-05	0	IL16_CD4	IL16 - CD4	IL16	Secreted Signaling	KEGG: hsa04060
143	Regulatory CD4+ T Cells	Non-Classical Monocytes	IL16	CD4	0.000104286775059482	0	IL16_CD4	IL16 - CD4	IL16	Secreted Signaling	KEGG: hsa04060
144	Central Memory CD8+ T Cells	Regulatory CD4+ T Cells	IL16	CD4	9.81090042963467e-05	0	IL16_CD4	IL16 - CD4	IL16	Secreted Signaling	KEGG: hsa04060
145	Cytotoxic CD8+ T Cells	Regulatory CD4+ T Cells	IL16	CD4	4.26719780221387e-05	0	IL16_CD4	IL16 - CD4	IL16	Secreted Signaling	KEGG: hsa04060
146	Gamma Delta T Cells	Regulatory CD4+ T Cells	IL16	CD4	4.35934130818357e-05	0.01	IL16_CD4	IL16 - CD4	IL16	Secreted Signaling	KEGG: hsa04060
147	Memory CD4+ T Cells	Regulatory CD4+ T Cells	IL16	CD4	0.000112681814819696	0	IL16_CD4	IL16 - CD4	IL16	Secreted Signaling	KEGG: hsa04060
148	Memory CD8+ T Cells	Regulatory CD4+ T Cells	IL16	CD4	4.25418940082577e-05	0	IL16_CD4	IL16 - CD4	IL16	Secreted Signaling	KEGG: hsa04060
149	Naive CD4+ T Cells	Regulatory CD4+ T Cells	IL16	CD4	4.48052334914816e-05	0.01	IL16_CD4	IL16 - CD4	IL16	Secreted Signaling	KEGG: hsa04060
150	Naive CD8+ T Cells	Regulatory CD4+ T Cells	IL16	CD4	4.1995720060214e-05	0	IL16_CD4	IL16 - CD4	IL16	Secreted Signaling	KEGG: hsa04060
151	Regulatory CD4+ T Cells	Regulatory CD4+ T Cells	IL16	CD4	4.14957011257956e-05	0.01	IL16_CD4	IL16 - CD4	IL16	Secreted Signaling	KEGG: hsa04060
152	Central Memory CD8+ T Cells	Classical Monocytes	IFNG	IFNGR1_IFNGR2	5.34642769224477e-05	0	IFNG_IFNGR1_IFNGR2	IFNG - (IFNGR1+IFNGR2)	IFN-II	Secreted Signaling	KEGG: hsa04060
153	Cytotoxic CD8+ T Cells	Classical Monocytes	IFNG	IFNGR1_IFNGR2	8.26670590523734e-05	0	IFNG_IFNGR1_IFNGR2	IFNG - (IFNGR1+IFNGR2)	IFN-II	Secreted Signaling	KEGG: hsa04060
154	Central Memory CD8+ T Cells	Intermediate Monocytes	IFNG	IFNGR1_IFNGR2	5.48183507087142e-05	0	IFNG_IFNGR1_IFNGR2	IFNG - (IFNGR1+IFNGR2)	IFN-II	Secreted Signaling	KEGG: hsa04060
155	Cytotoxic CD8+ T Cells	Intermediate Monocytes	IFNG	IFNGR1_IFNGR2	8.47531088043947e-05	0	IFNG_IFNGR1_IFNGR2	IFNG - (IFNGR1+IFNGR2)	IFN-II	Secreted Signaling	KEGG: hsa04060
156	Central Memory CD8+ T Cells	Non-Classical Monocytes	IFNG	IFNGR1_IFNGR2	8.6478573965336e-05	0	IFNG_IFNGR1_IFNGR2	IFNG - (IFNGR1+IFNGR2)	IFN-II	Secreted Signaling	KEGG: hsa04060
157	Cytotoxic CD8+ T Cells	Non-Classical Monocytes	IFNG	IFNGR1_IFNGR2	0.00013342111608738	0	IFNG_IFNGR1_IFNGR2	IFNG - (IFNGR1+IFNGR2)	IFN-II	Secreted Signaling	KEGG: hsa04060
158	Intermediate Monocytes	Classical Monocytes	TNF	TNFRSF1A	1.94049246867521e-05	0	TNF_TNFRSF1A	TNF - TNFRSF1A	TNF	Secreted Signaling	KEGG: hsa04060
159	Non-Classical Monocytes	Classical Monocytes	TNF	TNFRSF1A	1.97386925278593e-05	0	TNF_TNFRSF1A	TNF - TNFRSF1A	TNF	Secreted Signaling	KEGG: hsa04060
160	Intermediate Monocytes	Intermediate Monocytes	TNF	TNFRSF1A	1.47513433997708e-05	0	TNF_TNFRSF1A	TNF - TNFRSF1A	TNF	Secreted Signaling	KEGG: hsa04060
161	Non-Classical Monocytes	Intermediate Monocytes	TNF	TNFRSF1A	1.50052145599657e-05	0	TNF_TNFRSF1A	TNF - TNFRSF1A	TNF	Secreted Signaling	KEGG: hsa04060
162	Intermediate Monocytes	Central Memory CD8+ T Cells	TNF	TNFRSF1B	6.30381006594194e-05	0	TNF_TNFRSF1B	TNF - TNFRSF1B	TNF	Secreted Signaling	KEGG: hsa04060
163	Non-Classical Monocytes	Central Memory CD8+ T Cells	TNF	TNFRSF1B	6.41165300404814e-05	0	TNF_TNFRSF1B	TNF - TNFRSF1B	TNF	Secreted Signaling	KEGG: hsa04060
164	Intermediate Monocytes	Classical Monocytes	TNF	TNFRSF1B	0.00013980769601899	0	TNF_TNFRSF1B	TNF - TNFRSF1B	TNF	Secreted Signaling	KEGG: hsa04060
165	Non-Classical Monocytes	Classical Monocytes	TNF	TNFRSF1B	0.00014217669984676	0	TNF_TNFRSF1B	TNF - TNFRSF1B	TNF	Secreted Signaling	KEGG: hsa04060
166	Intermediate Monocytes	Cytotoxic CD8+ T Cells	TNF	TNFRSF1B	3.54760884148421e-05	0	TNF_TNFRSF1B	TNF - TNFRSF1B	TNF	Secreted Signaling	KEGG: hsa04060
167	Non-Classical Monocytes	Cytotoxic CD8+ T Cells	TNF	TNFRSF1B	3.60850730692907e-05	0	TNF_TNFRSF1B	TNF - TNFRSF1B	TNF	Secreted Signaling	KEGG: hsa04060
168	Intermediate Monocytes	Gamma Delta T Cells	TNF	TNFRSF1B	8.73526355892844e-05	0	TNF_TNFRSF1B	TNF - TNFRSF1B	TNF	Secreted Signaling	KEGG: hsa04060
169	Non-Classical Monocytes	Gamma Delta T Cells	TNF	TNFRSF1B	8.88425218861952e-05	0	TNF_TNFRSF1B	TNF - TNFRSF1B	TNF	Secreted Signaling	KEGG: hsa04060
170	Intermediate Monocytes	Intermediate Monocytes	TNF	TNFRSF1B	0.000181903747700086	0	TNF_TNFRSF1B	TNF - TNFRSF1B	TNF	Secreted Signaling	KEGG: hsa04060
171	Non-Classical Monocytes	Intermediate Monocytes	TNF	TNFRSF1B	0.000184969818332955	0	TNF_TNFRSF1B	TNF - TNFRSF1B	TNF	Secreted Signaling	KEGG: hsa04060
172	Intermediate Monocytes	Memory CD4+ T Cells	TNF	TNFRSF1B	9.53745745196273e-05	0	TNF_TNFRSF1B	TNF - TNFRSF1B	TNF	Secreted Signaling	KEGG: hsa04060
173	Non-Classical Monocytes	Memory CD4+ T Cells	TNF	TNFRSF1B	9.6999659952408e-05	0	TNF_TNFRSF1B	TNF - TNFRSF1B	TNF	Secreted Signaling	KEGG: hsa04060
174	Intermediate Monocytes	Memory CD8+ T Cells	TNF	TNFRSF1B	2.8319474468528e-05	0	TNF_TNFRSF1B	TNF - TNFRSF1B	TNF	Secreted Signaling	KEGG: hsa04060
175	Non-Classical Monocytes	Memory CD8+ T Cells	TNF	TNFRSF1B	2.88060383066263e-05	0	TNF_TNFRSF1B	TNF - TNFRSF1B	TNF	Secreted Signaling	KEGG: hsa04060
176	Intermediate Monocytes	Non-Classical Monocytes	TNF	TNFRSF1B	0.000224861156736683	0	TNF_TNFRSF1B	TNF - TNFRSF1B	TNF	Secreted Signaling	KEGG: hsa04060
177	Non-Classical Monocytes	Non-Classical Monocytes	TNF	TNFRSF1B	0.000228630812464151	0	TNF_TNFRSF1B	TNF - TNFRSF1B	TNF	Secreted Signaling	KEGG: hsa04060
178	Intermediate Monocytes	Regulatory CD4+ T Cells	TNF	TNFRSF1B	2.29721673481731e-05	0	TNF_TNFRSF1B	TNF - TNFRSF1B	TNF	Secreted Signaling	KEGG: hsa04060
179	Non-Classical Monocytes	Regulatory CD4+ T Cells	TNF	TNFRSF1B	2.33671184488336e-05	0	TNF_TNFRSF1B	TNF - TNFRSF1B	TNF	Secreted Signaling	KEGG: hsa04060
180	Naive CD4+ T Cells	Non-Classical Monocytes	TNFSF8	TNFRSF8	1.89764441477209e-05	0	TNFSF8_TNFRSF8	TNFSF8 - TNFRSF8	CD30	Secreted Signaling	KEGG: hsa04060
181	Regulatory CD4+ T Cells	Non-Classical Monocytes	TNFSF8	TNFRSF8	3.18846108224913e-06	0	TNFSF8_TNFRSF8	TNFSF8 - TNFRSF8	CD30	Secreted Signaling	KEGG: hsa04060
182	Regulatory CD4+ T Cells	Central Memory CD8+ T Cells	CD40LG	ITGAM_ITGB2	5.49878395460623e-05	0	CD40LG_ITGAM_ITGB2	CD40LG - (ITGAM+ITGB2)	CD40	Secreted Signaling	PMID: 28676852
183	Regulatory CD4+ T Cells	Classical Monocytes	CD40LG	ITGAM_ITGB2	7.16440084119361e-05	0	CD40LG_ITGAM_ITGB2	CD40LG - (ITGAM+ITGB2)	CD40	Secreted Signaling	PMID: 28676852
184	Regulatory CD4+ T Cells	Gamma Delta T Cells	CD40LG	ITGAM_ITGB2	5.46552517925994e-05	0	CD40LG_ITGAM_ITGB2	CD40LG - (ITGAM+ITGB2)	CD40	Secreted Signaling	PMID: 28676852
185	Regulatory CD4+ T Cells	Intermediate Monocytes	CD40LG	ITGAM_ITGB2	5.66307725095665e-05	0	CD40LG_ITGAM_ITGB2	CD40LG - (ITGAM+ITGB2)	CD40	Secreted Signaling	PMID: 28676852
186	Classical Monocytes	Intermediate Monocytes	RETN	TLR4	3.04707986212756e-05	0	RETN_TLR4	RETN - TLR4	RESISTIN	Secreted Signaling	PMID: 30809105
187	Intermediate Monocytes	Intermediate Monocytes	RETN	TLR4	1.88224313488091e-05	0	RETN_TLR4	RETN - TLR4	RESISTIN	Secreted Signaling	PMID: 30809105
188	Classical Monocytes	Non-Classical Monocytes	RETN	TLR4	3.25471427139424e-05	0	RETN_TLR4	RETN - TLR4	RESISTIN	Secreted Signaling	PMID: 30809105
189	Intermediate Monocytes	Non-Classical Monocytes	RETN	TLR4	2.01069695584989e-05	0	RETN_TLR4	RETN - TLR4	RESISTIN	Secreted Signaling	PMID: 30809105
190	Classical Monocytes	Central Memory CD8+ T Cells	RETN	CAP1	0.000202125818675006	0	RETN_CAP1	RETN - CAP1	RESISTIN	Secreted Signaling	PMID: 30809105
191	Intermediate Monocytes	Central Memory CD8+ T Cells	RETN	CAP1	0.000125860259139674	0	RETN_CAP1	RETN - CAP1	RESISTIN	Secreted Signaling	PMID: 30809105
192	Classical Monocytes	Classical Monocytes	RETN	CAP1	0.000192288466248625	0	RETN_CAP1	RETN - CAP1	RESISTIN	Secreted Signaling	PMID: 30809105
193	Intermediate Monocytes	Classical Monocytes	RETN	CAP1	0.000119679610498986	0	RETN_CAP1	RETN - CAP1	RESISTIN	Secreted Signaling	PMID: 30809105
194	Classical Monocytes	Cytotoxic CD8+ T Cells	RETN	CAP1	0.000196601866984392	0	RETN_CAP1	RETN - CAP1	RESISTIN	Secreted Signaling	PMID: 30809105
195	Intermediate Monocytes	Cytotoxic CD8+ T Cells	RETN	CAP1	0.000122388949653858	0	RETN_CAP1	RETN - CAP1	RESISTIN	Secreted Signaling	PMID: 30809105
196	Classical Monocytes	Gamma Delta T Cells	RETN	CAP1	0.000175746206730076	0	RETN_CAP1	RETN - CAP1	RESISTIN	Secreted Signaling	PMID: 30809105
197	Intermediate Monocytes	Gamma Delta T Cells	RETN	CAP1	0.000109299193013678	0	RETN_CAP1	RETN - CAP1	RESISTIN	Secreted Signaling	PMID: 30809105
198	Classical Monocytes	Intermediate Monocytes	RETN	CAP1	0.000267805981937612	0	RETN_CAP1	RETN - CAP1	RESISTIN	Secreted Signaling	PMID: 30809105
199	Intermediate Monocytes	Intermediate Monocytes	RETN	CAP1	0.000167272330165826	0	RETN_CAP1	RETN - CAP1	RESISTIN	Secreted Signaling	PMID: 30809105
200	Classical Monocytes	Memory CD4+ T Cells	RETN	CAP1	0.000188194935210728	0	RETN_CAP1	RETN - CAP1	RESISTIN	Secreted Signaling	PMID: 30809105
201	Intermediate Monocytes	Memory CD4+ T Cells	RETN	CAP1	0.000117109387177032	0	RETN_CAP1	RETN - CAP1	RESISTIN	Secreted Signaling	PMID: 30809105
202	Classical Monocytes	Memory CD8+ T Cells	RETN	CAP1	0.000162888001278468	0	RETN_CAP1	RETN - CAP1	RESISTIN	Secreted Signaling	PMID: 30809105
203	Intermediate Monocytes	Memory CD8+ T Cells	RETN	CAP1	0.000101241634406652	0	RETN_CAP1	RETN - CAP1	RESISTIN	Secreted Signaling	PMID: 30809105
204	Classical Monocytes	Naive CD4+ T Cells	RETN	CAP1	0.000142804940532913	0	RETN_CAP1	RETN - CAP1	RESISTIN	Secreted Signaling	PMID: 30809105
205	Intermediate Monocytes	Naive CD4+ T Cells	RETN	CAP1	8.8675988319198e-05	0	RETN_CAP1	RETN - CAP1	RESISTIN	Secreted Signaling	PMID: 30809105
206	Classical Monocytes	Naive CD8+ T Cells	RETN	CAP1	5.58146909870275e-05	0	RETN_CAP1	RETN - CAP1	RESISTIN	Secreted Signaling	PMID: 30809105
207	Intermediate Monocytes	Naive CD8+ T Cells	RETN	CAP1	3.45184844208964e-05	0	RETN_CAP1	RETN - CAP1	RESISTIN	Secreted Signaling	PMID: 30809105
208	Classical Monocytes	Non-Classical Monocytes	RETN	CAP1	0.000332685852539626	0	RETN_CAP1	RETN - CAP1	RESISTIN	Secreted Signaling	PMID: 30809105
209	Intermediate Monocytes	Non-Classical Monocytes	RETN	CAP1	0.000208431297639595	0	RETN_CAP1	RETN - CAP1	RESISTIN	Secreted Signaling	PMID: 30809105
210	Classical Monocytes	Regulatory CD4+ T Cells	RETN	CAP1	0.000149658185411751	0	RETN_CAP1	RETN - CAP1	RESISTIN	Secreted Signaling	PMID: 30809105
211	Intermediate Monocytes	Regulatory CD4+ T Cells	RETN	CAP1	9.29613043157613e-05	0	RETN_CAP1	RETN - CAP1	RESISTIN	Secreted Signaling	PMID: 30809105
212	Central Memory CD8+ T Cells	Central Memory CD8+ T Cells	GZMA	F2R	0.000121276748353092	0	GZMA_F2R	GZMA - F2R	PARs	Secreted Signaling	KEGG: hsa04080
213	Cytotoxic CD8+ T Cells	Central Memory CD8+ T Cells	GZMA	F2R	0.000165126487870192	0	GZMA_F2R	GZMA - F2R	PARs	Secreted Signaling	KEGG: hsa04080
214	Gamma Delta T Cells	Central Memory CD8+ T Cells	GZMA	F2R	0.000152777271528792	0	GZMA_F2R	GZMA - F2R	PARs	Secreted Signaling	KEGG: hsa04080
215	Memory CD8+ T Cells	Central Memory CD8+ T Cells	GZMA	F2R	0.000124338400050447	0	GZMA_F2R	GZMA - F2R	PARs	Secreted Signaling	KEGG: hsa04080
216	Central Memory CD8+ T Cells	Classical Monocytes	ANXA1	FPR1	0.000812579049373696	0	ANXA1_FPR1	ANXA1 - FPR1	ANNEXIN	Secreted Signaling	PMID: 23230437
217	Classical Monocytes	Classical Monocytes	ANXA1	FPR1	0.0010894148480406	0	ANXA1_FPR1	ANXA1 - FPR1	ANNEXIN	Secreted Signaling	PMID: 23230437
218	Cytotoxic CD8+ T Cells	Classical Monocytes	ANXA1	FPR1	0.000910189281598683	0	ANXA1_FPR1	ANXA1 - FPR1	ANNEXIN	Secreted Signaling	PMID: 23230437
219	Gamma Delta T Cells	Classical Monocytes	ANXA1	FPR1	0.000842156451799687	0	ANXA1_FPR1	ANXA1 - FPR1	ANNEXIN	Secreted Signaling	PMID: 23230437
220	Intermediate Monocytes	Classical Monocytes	ANXA1	FPR1	0.000838240703642438	0	ANXA1_FPR1	ANXA1 - FPR1	ANNEXIN	Secreted Signaling	PMID: 23230437
221	Memory CD4+ T Cells	Classical Monocytes	ANXA1	FPR1	0.000224589193006633	0	ANXA1_FPR1	ANXA1 - FPR1	ANNEXIN	Secreted Signaling	PMID: 23230437
222	Memory CD8+ T Cells	Classical Monocytes	ANXA1	FPR1	0.000930616963867908	0	ANXA1_FPR1	ANXA1 - FPR1	ANNEXIN	Secreted Signaling	PMID: 23230437
223	Naive CD4+ T Cells	Classical Monocytes	ANXA1	FPR1	0.00051337049222404	0	ANXA1_FPR1	ANXA1 - FPR1	ANNEXIN	Secreted Signaling	PMID: 23230437
224	Naive CD8+ T Cells	Classical Monocytes	ANXA1	FPR1	0.000163163986095262	0	ANXA1_FPR1	ANXA1 - FPR1	ANNEXIN	Secreted Signaling	PMID: 23230437
225	Non-Classical Monocytes	Classical Monocytes	ANXA1	FPR1	0.000875776396879366	0	ANXA1_FPR1	ANXA1 - FPR1	ANNEXIN	Secreted Signaling	PMID: 23230437
226	Regulatory CD4+ T Cells	Classical Monocytes	ANXA1	FPR1	0.00100735605862745	0	ANXA1_FPR1	ANXA1 - FPR1	ANNEXIN	Secreted Signaling	PMID: 23230437
227	Central Memory CD8+ T Cells	Intermediate Monocytes	ANXA1	FPR1	0.000607959868604587	0	ANXA1_FPR1	ANXA1 - FPR1	ANNEXIN	Secreted Signaling	PMID: 23230437
228	Classical Monocytes	Intermediate Monocytes	ANXA1	FPR1	0.000822781398997955	0	ANXA1_FPR1	ANXA1 - FPR1	ANNEXIN	Secreted Signaling	PMID: 23230437
229	Cytotoxic CD8+ T Cells	Intermediate Monocytes	ANXA1	FPR1	0.000683244076649324	0	ANXA1_FPR1	ANXA1 - FPR1	ANNEXIN	Secreted Signaling	PMID: 23230437
230	Gamma Delta T Cells	Intermediate Monocytes	ANXA1	FPR1	0.000630719644954942	0	ANXA1_FPR1	ANXA1 - FPR1	ANNEXIN	Secreted Signaling	PMID: 23230437
231	Intermediate Monocytes	Intermediate Monocytes	ANXA1	FPR1	0.000627703866194201	0	ANXA1_FPR1	ANXA1 - FPR1	ANNEXIN	Secreted Signaling	PMID: 23230437
232	Memory CD4+ T Cells	Intermediate Monocytes	ANXA1	FPR1	0.000164760685465405	0	ANXA1_FPR1	ANXA1 - FPR1	ANNEXIN	Secreted Signaling	PMID: 23230437
233	Memory CD8+ T Cells	Intermediate Monocytes	ANXA1	FPR1	0.000699062507051045	0	ANXA1_FPR1	ANXA1 - FPR1	ANNEXIN	Secreted Signaling	PMID: 23230437
234	Naive CD4+ T Cells	Intermediate Monocytes	ANXA1	FPR1	0.000380251685830574	0	ANXA1_FPR1	ANXA1 - FPR1	ANNEXIN	Secreted Signaling	PMID: 23230437
235	Naive CD8+ T Cells	Intermediate Monocytes	ANXA1	FPR1	0.00011945547088559	0	ANXA1_FPR1	ANXA1 - FPR1	ANNEXIN	Secreted Signaling	PMID: 23230437
236	Non-Classical Monocytes	Intermediate Monocytes	ANXA1	FPR1	0.000656645519599074	0	ANXA1_FPR1	ANXA1 - FPR1	ANNEXIN	Secreted Signaling	PMID: 23230437
237	Regulatory CD4+ T Cells	Intermediate Monocytes	ANXA1	FPR1	0.000758682790636227	0	ANXA1_FPR1	ANXA1 - FPR1	ANNEXIN	Secreted Signaling	PMID: 23230437
238	Central Memory CD8+ T Cells	Non-Classical Monocytes	ANXA1	FPR1	0.000500980454094091	0	ANXA1_FPR1	ANXA1 - FPR1	ANNEXIN	Secreted Signaling	PMID: 23230437
239	Classical Monocytes	Non-Classical Monocytes	ANXA1	FPR1	0.00068136497271041	0	ANXA1_FPR1	ANXA1 - FPR1	ANNEXIN	Secreted Signaling	PMID: 23230437
240	Cytotoxic CD8+ T Cells	Non-Classical Monocytes	ANXA1	FPR1	0.000563993133032951	0	ANXA1_FPR1	ANXA1 - FPR1	ANNEXIN	Secreted Signaling	PMID: 23230437
241	Gamma Delta T Cells	Non-Classical Monocytes	ANXA1	FPR1	0.000520007317649058	0	ANXA1_FPR1	ANXA1 - FPR1	ANNEXIN	Secreted Signaling	PMID: 23230437
242	Intermediate Monocytes	Non-Classical Monocytes	ANXA1	FPR1	0.000517485023085635	0	ANXA1_FPR1	ANXA1 - FPR1	ANNEXIN	Secreted Signaling	PMID: 23230437
243	Memory CD4+ T Cells	Non-Classical Monocytes	ANXA1	FPR1	0.000134399673547623	0	ANXA1_FPR1	ANXA1 - FPR1	ANNEXIN	Secreted Signaling	PMID: 23230437
244	Memory CD8+ T Cells	Non-Classical Monocytes	ANXA1	FPR1	0.000577260896026239	0	ANXA1_FPR1	ANXA1 - FPR1	ANNEXIN	Secreted Signaling	PMID: 23230437
245	Naive CD4+ T Cells	Non-Classical Monocytes	ANXA1	FPR1	0.000311709588660635	0	ANXA1_FPR1	ANXA1 - FPR1	ANNEXIN	Secreted Signaling	PMID: 23230437
246	Naive CD8+ T Cells	Non-Classical Monocytes	ANXA1	FPR1	9.73426716657556e-05	0	ANXA1_FPR1	ANXA1 - FPR1	ANNEXIN	Secreted Signaling	PMID: 23230437
247	Non-Classical Monocytes	Non-Classical Monocytes	ANXA1	FPR1	0.000541705274425547	0	ANXA1_FPR1	ANXA1 - FPR1	ANNEXIN	Secreted Signaling	PMID: 23230437
248	Regulatory CD4+ T Cells	Non-Classical Monocytes	ANXA1	FPR1	0.000627354615319127	0	ANXA1_FPR1	ANXA1 - FPR1	ANNEXIN	Secreted Signaling	PMID: 23230437
249	Classical Monocytes	Intermediate Monocytes	GRN	SORT1	0.000148042856924568	0	GRN_SORT1	GRN - SORT1	GRN	Secreted Signaling	PMID: 29555433
250	Intermediate Monocytes	Intermediate Monocytes	GRN	SORT1	0.0001261540259413	0	GRN_SORT1	GRN - SORT1	GRN	Secreted Signaling	PMID: 29555433
251	Non-Classical Monocytes	Intermediate Monocytes	GRN	SORT1	8.9311528612238e-05	0	GRN_SORT1	GRN - SORT1	GRN	Secreted Signaling	PMID: 29555433
252	Classical Monocytes	Non-Classical Monocytes	GRN	SORT1	0.000165466174616361	0	GRN_SORT1	GRN - SORT1	GRN	Secreted Signaling	PMID: 29555433
253	Intermediate Monocytes	Non-Classical Monocytes	GRN	SORT1	0.000141045991800007	0	GRN_SORT1	GRN - SORT1	GRN	Secreted Signaling	PMID: 29555433
254	Non-Classical Monocytes	Non-Classical Monocytes	GRN	SORT1	9.99077792588668e-05	0	GRN_SORT1	GRN - SORT1	GRN	Secreted Signaling	PMID: 29555433
255	Classical Monocytes	Central Memory CD8+ T Cells	LGALS9	PTPRC	0.000914557350909505	0	LGALS9_CD45	LGALS9 - CD45	GALECTIN	Secreted Signaling	PMID: 30120235
256	Intermediate Monocytes	Central Memory CD8+ T Cells	LGALS9	PTPRC	0.00139586359372898	0	LGALS9_CD45	LGALS9 - CD45	GALECTIN	Secreted Signaling	PMID: 30120235
257	Non-Classical Monocytes	Central Memory CD8+ T Cells	LGALS9	PTPRC	0.00138625259758286	0	LGALS9_CD45	LGALS9 - CD45	GALECTIN	Secreted Signaling	PMID: 30120235
258	Classical Monocytes	Classical Monocytes	LGALS9	PTPRC	0.000556117940569897	0	LGALS9_CD45	LGALS9 - CD45	GALECTIN	Secreted Signaling	PMID: 30120235
259	Intermediate Monocytes	Classical Monocytes	LGALS9	PTPRC	0.000871145553561848	0	LGALS9_CD45	LGALS9 - CD45	GALECTIN	Secreted Signaling	PMID: 30120235
260	Non-Classical Monocytes	Classical Monocytes	LGALS9	PTPRC	0.000864692594108501	0	LGALS9_CD45	LGALS9 - CD45	GALECTIN	Secreted Signaling	PMID: 30120235
261	Classical Monocytes	Cytotoxic CD8+ T Cells	LGALS9	PTPRC	0.000921992811922059	0	LGALS9_CD45	LGALS9 - CD45	GALECTIN	Secreted Signaling	PMID: 30120235
262	Intermediate Monocytes	Cytotoxic CD8+ T Cells	LGALS9	PTPRC	0.00140646333350089	0	LGALS9_CD45	LGALS9 - CD45	GALECTIN	Secreted Signaling	PMID: 30120235
263	Non-Classical Monocytes	Cytotoxic CD8+ T Cells	LGALS9	PTPRC	0.00139679419627893	0	LGALS9_CD45	LGALS9 - CD45	GALECTIN	Secreted Signaling	PMID: 30120235
264	Classical Monocytes	Gamma Delta T Cells	LGALS9	PTPRC	0.000917022774983279	0	LGALS9_CD45	LGALS9 - CD45	GALECTIN	Secreted Signaling	PMID: 30120235
265	Intermediate Monocytes	Gamma Delta T Cells	LGALS9	PTPRC	0.00139937946877142	0	LGALS9_CD45	LGALS9 - CD45	GALECTIN	Secreted Signaling	PMID: 30120235
266	Non-Classical Monocytes	Gamma Delta T Cells	LGALS9	PTPRC	0.00138974916272227	0	LGALS9_CD45	LGALS9 - CD45	GALECTIN	Secreted Signaling	PMID: 30120235
267	Classical Monocytes	Intermediate Monocytes	LGALS9	PTPRC	0.000698686982384872	0	LGALS9_CD45	LGALS9 - CD45	GALECTIN	Secreted Signaling	PMID: 30120235
268	Intermediate Monocytes	Intermediate Monocytes	LGALS9	PTPRC	0.00108312840546703	0	LGALS9_CD45	LGALS9 - CD45	GALECTIN	Secreted Signaling	PMID: 30120235
269	Non-Classical Monocytes	Intermediate Monocytes	LGALS9	PTPRC	0.00107533358325721	0	LGALS9_CD45	LGALS9 - CD45	GALECTIN	Secreted Signaling	PMID: 30120235
270	Classical Monocytes	Memory CD4+ T Cells	LGALS9	PTPRC	0.000898330047145418	0	LGALS9_CD45	LGALS9 - CD45	GALECTIN	Secreted Signaling	PMID: 30120235
271	Intermediate Monocytes	Memory CD4+ T Cells	LGALS9	PTPRC	0.0013726912622633	0	LGALS9_CD45	LGALS9 - CD45	GALECTIN	Secreted Signaling	PMID: 30120235
272	Non-Classical Monocytes	Memory CD4+ T Cells	LGALS9	PTPRC	0.00136320814980533	0	LGALS9_CD45	LGALS9 - CD45	GALECTIN	Secreted Signaling	PMID: 30120235
273	Classical Monocytes	Memory CD8+ T Cells	LGALS9	PTPRC	0.000795467487395369	0	LGALS9_CD45	LGALS9 - CD45	GALECTIN	Secreted Signaling	PMID: 30120235
274	Intermediate Monocytes	Memory CD8+ T Cells	LGALS9	PTPRC	0.00122454187315954	0	LGALS9_CD45	LGALS9 - CD45	GALECTIN	Secreted Signaling	PMID: 30120235
275	Non-Classical Monocytes	Memory CD8+ T Cells	LGALS9	PTPRC	0.00121590166730168	0	LGALS9_CD45	LGALS9 - CD45	GALECTIN	Secreted Signaling	PMID: 30120235
276	Classical Monocytes	Naive CD4+ T Cells	LGALS9	PTPRC	0.000823617573491217	0	LGALS9_CD45	LGALS9 - CD45	GALECTIN	Secreted Signaling	PMID: 30120235
277	Intermediate Monocytes	Naive CD4+ T Cells	LGALS9	PTPRC	0.00126530378296245	0	LGALS9_CD45	LGALS9 - CD45	GALECTIN	Secreted Signaling	PMID: 30120235
278	Non-Classical Monocytes	Naive CD4+ T Cells	LGALS9	PTPRC	0.00125642729683714	0	LGALS9_CD45	LGALS9 - CD45	GALECTIN	Secreted Signaling	PMID: 30120235
279	Classical Monocytes	Naive CD8+ T Cells	LGALS9	PTPRC	0.00079272097971353	0	LGALS9_CD45	LGALS9 - CD45	GALECTIN	Secreted Signaling	PMID: 30120235
280	Intermediate Monocytes	Naive CD8+ T Cells	LGALS9	PTPRC	0.00122055599729308	0	LGALS9_CD45	LGALS9 - CD45	GALECTIN	Secreted Signaling	PMID: 30120235
281	Non-Classical Monocytes	Naive CD8+ T Cells	LGALS9	PTPRC	0.00121193907366808	0	LGALS9_CD45	LGALS9 - CD45	GALECTIN	Secreted Signaling	PMID: 30120235
282	Classical Monocytes	Non-Classical Monocytes	LGALS9	PTPRC	0.000916478232623664	0	LGALS9_CD45	LGALS9 - CD45	GALECTIN	Secreted Signaling	PMID: 30120235
283	Intermediate Monocytes	Non-Classical Monocytes	LGALS9	PTPRC	0.00139860301833362	0	LGALS9_CD45	LGALS9 - CD45	GALECTIN	Secreted Signaling	PMID: 30120235
284	Non-Classical Monocytes	Non-Classical Monocytes	LGALS9	PTPRC	0.00138897697458817	0	LGALS9_CD45	LGALS9 - CD45	GALECTIN	Secreted Signaling	PMID: 30120235
285	Classical Monocytes	Regulatory CD4+ T Cells	LGALS9	PTPRC	0.00075780466542977	0	LGALS9_CD45	LGALS9 - CD45	GALECTIN	Secreted Signaling	PMID: 30120235
286	Intermediate Monocytes	Regulatory CD4+ T Cells	LGALS9	PTPRC	0.00116974541014338	0	LGALS9_CD45	LGALS9 - CD45	GALECTIN	Secreted Signaling	PMID: 30120235
287	Non-Classical Monocytes	Regulatory CD4+ T Cells	LGALS9	PTPRC	0.00116142805458318	0	LGALS9_CD45	LGALS9 - CD45	GALECTIN	Secreted Signaling	PMID: 30120235
288	Central Memory CD8+ T Cells	Central Memory CD8+ T Cells	BAG6	NCR3	2.20920793487161e-05	0	BAG6_NCR3-PS	BAG6 - NCR3-PS	BAG	Secreted Signaling	PMID: 30021652
289	Classical Monocytes	Central Memory CD8+ T Cells	BAG6	NCR3	1.93369673049578e-05	0	BAG6_NCR3-PS	BAG6 - NCR3-PS	BAG	Secreted Signaling	PMID: 30021652
290	Gamma Delta T Cells	Central Memory CD8+ T Cells	BAG6	NCR3	2.88361896107437e-05	0	BAG6_NCR3-PS	BAG6 - NCR3-PS	BAG	Secreted Signaling	PMID: 30021652
291	Intermediate Monocytes	Central Memory CD8+ T Cells	BAG6	NCR3	2.42186610453951e-05	0	BAG6_NCR3-PS	BAG6 - NCR3-PS	BAG	Secreted Signaling	PMID: 30021652
292	Memory CD4+ T Cells	Central Memory CD8+ T Cells	BAG6	NCR3	2.40623417397351e-05	0	BAG6_NCR3-PS	BAG6 - NCR3-PS	BAG	Secreted Signaling	PMID: 30021652
293	Memory CD8+ T Cells	Central Memory CD8+ T Cells	BAG6	NCR3	2.42459397269579e-05	0	BAG6_NCR3-PS	BAG6 - NCR3-PS	BAG	Secreted Signaling	PMID: 30021652
294	Naive CD4+ T Cells	Central Memory CD8+ T Cells	BAG6	NCR3	2.90459982177603e-05	0	BAG6_NCR3-PS	BAG6 - NCR3-PS	BAG	Secreted Signaling	PMID: 30021652
295	Naive CD8+ T Cells	Central Memory CD8+ T Cells	BAG6	NCR3	2.76700025953232e-05	0	BAG6_NCR3-PS	BAG6 - NCR3-PS	BAG	Secreted Signaling	PMID: 30021652
296	Non-Classical Monocytes	Central Memory CD8+ T Cells	BAG6	NCR3	6.5334332762047e-05	0	BAG6_NCR3-PS	BAG6 - NCR3-PS	BAG	Secreted Signaling	PMID: 30021652
297	Regulatory CD4+ T Cells	Central Memory CD8+ T Cells	BAG6	NCR3	2.4613225886156e-05	0	BAG6_NCR3-PS	BAG6 - NCR3-PS	BAG	Secreted Signaling	PMID: 30021652
298	Central Memory CD8+ T Cells	Gamma Delta T Cells	BAG6	NCR3	2.96992737023643e-05	0	BAG6_NCR3-PS	BAG6 - NCR3-PS	BAG	Secreted Signaling	PMID: 30021652
299	Classical Monocytes	Gamma Delta T Cells	BAG6	NCR3	2.59984578313942e-05	0	BAG6_NCR3-PS	BAG6 - NCR3-PS	BAG	Secreted Signaling	PMID: 30021652
300	Gamma Delta T Cells	Gamma Delta T Cells	BAG6	NCR3	3.87547341994745e-05	0	BAG6_NCR3-PS	BAG6 - NCR3-PS	BAG	Secreted Signaling	PMID: 30021652
301	Intermediate Monocytes	Gamma Delta T Cells	BAG6	NCR3	3.25552310179374e-05	0	BAG6_NCR3-PS	BAG6 - NCR3-PS	BAG	Secreted Signaling	PMID: 30021652
302	Memory CD4+ T Cells	Gamma Delta T Cells	BAG6	NCR3	3.23453145491304e-05	0	BAG6_NCR3-PS	BAG6 - NCR3-PS	BAG	Secreted Signaling	PMID: 30021652
303	Memory CD8+ T Cells	Gamma Delta T Cells	BAG6	NCR3	3.25918624536134e-05	0	BAG6_NCR3-PS	BAG6 - NCR3-PS	BAG	Secreted Signaling	PMID: 30021652
304	Naive CD4+ T Cells	Gamma Delta T Cells	BAG6	NCR3	3.90363668670823e-05	0	BAG6_NCR3-PS	BAG6 - NCR3-PS	BAG	Secreted Signaling	PMID: 30021652
305	Naive CD8+ T Cells	Gamma Delta T Cells	BAG6	NCR3	3.71892348596519e-05	0	BAG6_NCR3-PS	BAG6 - NCR3-PS	BAG	Secreted Signaling	PMID: 30021652
306	Non-Classical Monocytes	Gamma Delta T Cells	BAG6	NCR3	8.7673195964895e-05	0	BAG6_NCR3-PS	BAG6 - NCR3-PS	BAG	Secreted Signaling	PMID: 30021652
307	Regulatory CD4+ T Cells	Gamma Delta T Cells	BAG6	NCR3	3.30850680190167e-05	0	BAG6_NCR3-PS	BAG6 - NCR3-PS	BAG	Secreted Signaling	PMID: 30021652
308	Central Memory CD8+ T Cells	Memory CD8+ T Cells	BAG6	NCR3	3.08451097195877e-05	0	BAG6_NCR3-PS	BAG6 - NCR3-PS	BAG	Secreted Signaling	PMID: 30021652
309	Classical Monocytes	Memory CD8+ T Cells	BAG6	NCR3	2.70019798186251e-05	0	BAG6_NCR3-PS	BAG6 - NCR3-PS	BAG	Secreted Signaling	PMID: 30021652
310	Gamma Delta T Cells	Memory CD8+ T Cells	BAG6	NCR3	4.02482338934484e-05	0	BAG6_NCR3-PS	BAG6 - NCR3-PS	BAG	Secreted Signaling	PMID: 30021652
311	Intermediate Monocytes	Memory CD8+ T Cells	BAG6	NCR3	3.38108011156998e-05	0	BAG6_NCR3-PS	BAG6 - NCR3-PS	BAG	Secreted Signaling	PMID: 30021652
312	Memory CD4+ T Cells	Memory CD8+ T Cells	BAG6	NCR3	3.359282175574e-05	0	BAG6_NCR3-PS	BAG6 - NCR3-PS	BAG	Secreted Signaling	PMID: 30021652
313	Memory CD8+ T Cells	Memory CD8+ T Cells	BAG6	NCR3	3.38488395208094e-05	0	BAG6_NCR3-PS	BAG6 - NCR3-PS	BAG	Secreted Signaling	PMID: 30021652
314	Naive CD4+ T Cells	Memory CD8+ T Cells	BAG6	NCR3	4.05406664099189e-05	0	BAG6_NCR3-PS	BAG6 - NCR3-PS	BAG	Secreted Signaling	PMID: 30021652
315	Naive CD8+ T Cells	Memory CD8+ T Cells	BAG6	NCR3	3.86226878333513e-05	0	BAG6_NCR3-PS	BAG6 - NCR3-PS	BAG	Secreted Signaling	PMID: 30021652
316	Non-Classical Monocytes	Memory CD8+ T Cells	BAG6	NCR3	9.10310145121028e-05	0	BAG6_NCR3-PS	BAG6 - NCR3-PS	BAG	Secreted Signaling	PMID: 30021652
317	Regulatory CD4+ T Cells	Memory CD8+ T Cells	BAG6	NCR3	3.43609872480942e-05	0	BAG6_NCR3-PS	BAG6 - NCR3-PS	BAG	Secreted Signaling	PMID: 30021652
318	Classical Monocytes	Central Memory CD8+ T Cells	LGALS9	CD44	0.000504734374562967	0	LGALS9_CD44	LGALS9 - CD44	GALECTIN	Secreted Signaling	PMID: 25065622
319	Intermediate Monocytes	Central Memory CD8+ T Cells	LGALS9	CD44	0.000793651333087054	0	LGALS9_CD44	LGALS9 - CD44	GALECTIN	Secreted Signaling	PMID: 25065622
320	Non-Classical Monocytes	Central Memory CD8+ T Cells	LGALS9	CD44	0.000787711247830588	0	LGALS9_CD44	LGALS9 - CD44	GALECTIN	Secreted Signaling	PMID: 25065622
321	Classical Monocytes	Classical Monocytes	LGALS9	CD44	0.000645586081167677	0	LGALS9_CD44	LGALS9 - CD44	GALECTIN	Secreted Signaling	PMID: 25065622
322	Intermediate Monocytes	Classical Monocytes	LGALS9	CD44	0.0010046895413124	0	LGALS9_CD44	LGALS9 - CD44	GALECTIN	Secreted Signaling	PMID: 25065622
323	Memory CD4+ T Cells	Classical Monocytes	LGALS9	CD44	0.000191076491497081	0.03	LGALS9_CD44	LGALS9 - CD44	GALECTIN	Secreted Signaling	PMID: 25065622
324	Non-Classical Monocytes	Classical Monocytes	LGALS9	CD44	0.000997380811284241	0	LGALS9_CD44	LGALS9 - CD44	GALECTIN	Secreted Signaling	PMID: 25065622
325	Classical Monocytes	Cytotoxic CD8+ T Cells	LGALS9	CD44	0.000433590543833334	0	LGALS9_CD44	LGALS9 - CD44	GALECTIN	Secreted Signaling	PMID: 25065622
326	Intermediate Monocytes	Cytotoxic CD8+ T Cells	LGALS9	CD44	0.000685380723030265	0	LGALS9_CD44	LGALS9 - CD44	GALECTIN	Secreted Signaling	PMID: 25065622
327	Non-Classical Monocytes	Cytotoxic CD8+ T Cells	LGALS9	CD44	0.000680177211249028	0	LGALS9_CD44	LGALS9 - CD44	GALECTIN	Secreted Signaling	PMID: 25065622
328	Classical Monocytes	Gamma Delta T Cells	LGALS9	CD44	0.00045273848153083	0	LGALS9_CD44	LGALS9 - CD44	GALECTIN	Secreted Signaling	PMID: 25065622
329	Intermediate Monocytes	Gamma Delta T Cells	LGALS9	CD44	0.000714633313006698	0	LGALS9_CD44	LGALS9 - CD44	GALECTIN	Secreted Signaling	PMID: 25065622
330	Non-Classical Monocytes	Gamma Delta T Cells	LGALS9	CD44	0.000709228493773612	0	LGALS9_CD44	LGALS9 - CD44	GALECTIN	Secreted Signaling	PMID: 25065622
331	Classical Monocytes	Intermediate Monocytes	LGALS9	CD44	0.000532038087018197	0	LGALS9_CD44	LGALS9 - CD44	GALECTIN	Secreted Signaling	PMID: 25065622
332	Intermediate Monocytes	Intermediate Monocytes	LGALS9	CD44	0.000834902475626076	0	LGALS9_CD44	LGALS9 - CD44	GALECTIN	Secreted Signaling	PMID: 25065622
333	Non-Classical Monocytes	Intermediate Monocytes	LGALS9	CD44	0.000828687893064814	0	LGALS9_CD44	LGALS9 - CD44	GALECTIN	Secreted Signaling	PMID: 25065622
334	Classical Monocytes	Memory CD4+ T Cells	LGALS9	CD44	0.000685786166022484	0	LGALS9_CD44	LGALS9 - CD44	GALECTIN	Secreted Signaling	PMID: 25065622
335	Intermediate Monocytes	Memory CD4+ T Cells	LGALS9	CD44	0.00106412752045995	0	LGALS9_CD44	LGALS9 - CD44	GALECTIN	Secreted Signaling	PMID: 25065622
336	Memory CD4+ T Cells	Memory CD4+ T Cells	LGALS9	CD44	0.000203731462053269	0	LGALS9_CD44	LGALS9 - CD44	GALECTIN	Secreted Signaling	PMID: 25065622
337	Non-Classical Monocytes	Memory CD4+ T Cells	LGALS9	CD44	0.00105644932358188	0	LGALS9_CD44	LGALS9 - CD44	GALECTIN	Secreted Signaling	PMID: 25065622
338	Classical Monocytes	Memory CD8+ T Cells	LGALS9	CD44	0.000444636192971371	0	LGALS9_CD44	LGALS9 - CD44	GALECTIN	Secreted Signaling	PMID: 25065622
339	Intermediate Monocytes	Memory CD8+ T Cells	LGALS9	CD44	0.000702265456528826	0	LGALS9_CD44	LGALS9 - CD44	GALECTIN	Secreted Signaling	PMID: 25065622
340	Non-Classical Monocytes	Memory CD8+ T Cells	LGALS9	CD44	0.000696945541380916	0	LGALS9_CD44	LGALS9 - CD44	GALECTIN	Secreted Signaling	PMID: 25065622
341	Classical Monocytes	Naive CD4+ T Cells	LGALS9	CD44	0.000537572430741081	0	LGALS9_CD44	LGALS9 - CD44	GALECTIN	Secreted Signaling	PMID: 25065622
342	Intermediate Monocytes	Naive CD4+ T Cells	LGALS9	CD44	0.000843243697192705	0	LGALS9_CD44	LGALS9 - CD44	GALECTIN	Secreted Signaling	PMID: 25065622
343	Non-Classical Monocytes	Naive CD4+ T Cells	LGALS9	CD44	0.000836974021357505	0	LGALS9_CD44	LGALS9 - CD44	GALECTIN	Secreted Signaling	PMID: 25065622
344	Classical Monocytes	Naive CD8+ T Cells	LGALS9	CD44	0.000516569722722175	0	LGALS9_CD44	LGALS9 - CD44	GALECTIN	Secreted Signaling	PMID: 25065622
345	Intermediate Monocytes	Naive CD8+ T Cells	LGALS9	CD44	0.000811552863450476	0	LGALS9_CD44	LGALS9 - CD44	GALECTIN	Secreted Signaling	PMID: 25065622
346	Non-Classical Monocytes	Naive CD8+ T Cells	LGALS9	CD44	0.000805493240134882	0	LGALS9_CD44	LGALS9 - CD44	GALECTIN	Secreted Signaling	PMID: 25065622
347	Classical Monocytes	Non-Classical Monocytes	LGALS9	CD44	0.000584220685121201	0	LGALS9_CD44	LGALS9 - CD44	GALECTIN	Secreted Signaling	PMID: 25065622
348	Intermediate Monocytes	Non-Classical Monocytes	LGALS9	CD44	0.000913281695214436	0	LGALS9_CD44	LGALS9 - CD44	GALECTIN	Secreted Signaling	PMID: 25065622
349	Non-Classical Monocytes	Non-Classical Monocytes	LGALS9	CD44	0.000906554886468549	0	LGALS9_CD44	LGALS9 - CD44	GALECTIN	Secreted Signaling	PMID: 25065622
350	Classical Monocytes	Regulatory CD4+ T Cells	LGALS9	CD44	0.000629459366065167	0	LGALS9_CD44	LGALS9 - CD44	GALECTIN	Secreted Signaling	PMID: 25065622
351	Intermediate Monocytes	Regulatory CD4+ T Cells	LGALS9	CD44	0.000980747157838885	0	LGALS9_CD44	LGALS9 - CD44	GALECTIN	Secreted Signaling	PMID: 25065622
352	Non-Classical Monocytes	Regulatory CD4+ T Cells	LGALS9	CD44	0.000973589241739808	0	LGALS9_CD44	LGALS9 - CD44	GALECTIN	Secreted Signaling	PMID: 25065622
353	Classical Monocytes	Classical Monocytes	THBS1	CD36	0.000185414700147455	0	THBS1_CD36	THBS1 - CD36	THBS	ECM-Receptor	KEGG: hsa04512
354	Classical Monocytes	Intermediate Monocytes	THBS1	CD36	5.3430932981264e-05	0	THBS1_CD36	THBS1 - CD36	THBS	ECM-Receptor	KEGG: hsa04512
355	Classical Monocytes	Central Memory CD8+ T Cells	THBS1	CD47	0.000188826954161063	0	THBS1_CD47	THBS1 - CD47	THBS	ECM-Receptor	KEGG: hsa04512
356	Classical Monocytes	Cytotoxic CD8+ T Cells	THBS1	CD47	6.52745677688182e-05	0	THBS1_CD47	THBS1 - CD47	THBS	ECM-Receptor	KEGG: hsa04512
357	Classical Monocytes	Gamma Delta T Cells	THBS1	CD47	9.28134359439095e-05	0	THBS1_CD47	THBS1 - CD47	THBS	ECM-Receptor	KEGG: hsa04512
358	Classical Monocytes	Intermediate Monocytes	THBS1	CD47	4.40313059269595e-05	0	THBS1_CD47	THBS1 - CD47	THBS	ECM-Receptor	KEGG: hsa04512
359	Classical Monocytes	Memory CD4+ T Cells	THBS1	CD47	0.000190814426713733	0	THBS1_CD47	THBS1 - CD47	THBS	ECM-Receptor	KEGG: hsa04512
360	Classical Monocytes	Memory CD8+ T Cells	THBS1	CD47	6.28640949892987e-05	0	THBS1_CD47	THBS1 - CD47	THBS	ECM-Receptor	KEGG: hsa04512
361	Classical Monocytes	Naive CD4+ T Cells	THBS1	CD47	0.000160443765573151	0	THBS1_CD47	THBS1 - CD47	THBS	ECM-Receptor	KEGG: hsa04512
362	Classical Monocytes	Naive CD8+ T Cells	THBS1	CD47	5.86404331452356e-05	0	THBS1_CD47	THBS1 - CD47	THBS	ECM-Receptor	KEGG: hsa04512
363	Classical Monocytes	Non-Classical Monocytes	THBS1	CD47	0.000157647219892328	0	THBS1_CD47	THBS1 - CD47	THBS	ECM-Receptor	KEGG: hsa04512
364	Classical Monocytes	Regulatory CD4+ T Cells	THBS1	CD47	0.000163793184950961	0	THBS1_CD47	THBS1 - CD47	THBS	ECM-Receptor	KEGG: hsa04512
365	Gamma Delta T Cells	Central Memory CD8+ T Cells	ADGRE5	CD55	0.000399196889239461	0.01	ADGRE5_CD55	ADGRE5 - CD55	ADGRE5	Cell-Cell Contact	PMID: 11297558
366	Intermediate Monocytes	Central Memory CD8+ T Cells	ADGRE5	CD55	0.000614728044766776	0	ADGRE5_CD55	ADGRE5 - CD55	ADGRE5	Cell-Cell Contact	PMID: 11297558
367	Non-Classical Monocytes	Central Memory CD8+ T Cells	ADGRE5	CD55	0.000636762942888554	0	ADGRE5_CD55	ADGRE5 - CD55	ADGRE5	Cell-Cell Contact	PMID: 11297558
368	Intermediate Monocytes	Classical Monocytes	ADGRE5	CD55	0.000569705620283329	0	ADGRE5_CD55	ADGRE5 - CD55	ADGRE5	Cell-Cell Contact	PMID: 11297558
369	Non-Classical Monocytes	Classical Monocytes	ADGRE5	CD55	0.000590251214076543	0	ADGRE5_CD55	ADGRE5 - CD55	ADGRE5	Cell-Cell Contact	PMID: 11297558
370	Intermediate Monocytes	Intermediate Monocytes	ADGRE5	CD55	0.000558531758697164	0	ADGRE5_CD55	ADGRE5 - CD55	ADGRE5	Cell-Cell Contact	PMID: 11297558
371	Non-Classical Monocytes	Intermediate Monocytes	ADGRE5	CD55	0.000578704689980799	0	ADGRE5_CD55	ADGRE5 - CD55	ADGRE5	Cell-Cell Contact	PMID: 11297558
372	Central Memory CD8+ T Cells	Naive CD4+ T Cells	ADGRE5	CD55	0.000403065573185517	0.01	ADGRE5_CD55	ADGRE5 - CD55	ADGRE5	Cell-Cell Contact	PMID: 11297558
373	Classical Monocytes	Naive CD4+ T Cells	ADGRE5	CD55	0.000431491728178801	0	ADGRE5_CD55	ADGRE5 - CD55	ADGRE5	Cell-Cell Contact	PMID: 11297558
374	Cytotoxic CD8+ T Cells	Naive CD4+ T Cells	ADGRE5	CD55	0.000459099903123807	0	ADGRE5_CD55	ADGRE5 - CD55	ADGRE5	Cell-Cell Contact	PMID: 11297558
375	Gamma Delta T Cells	Naive CD4+ T Cells	ADGRE5	CD55	0.000465722284270575	0	ADGRE5_CD55	ADGRE5 - CD55	ADGRE5	Cell-Cell Contact	PMID: 11297558
376	Intermediate Monocytes	Naive CD4+ T Cells	ADGRE5	CD55	0.000713911116547688	0	ADGRE5_CD55	ADGRE5 - CD55	ADGRE5	Cell-Cell Contact	PMID: 11297558
377	Non-Classical Monocytes	Naive CD4+ T Cells	ADGRE5	CD55	0.0007391577038722	0	ADGRE5_CD55	ADGRE5 - CD55	ADGRE5	Cell-Cell Contact	PMID: 11297558
378	Central Memory CD8+ T Cells	Naive CD8+ T Cells	ADGRE5	CD55	0.00055047698104795	0	ADGRE5_CD55	ADGRE5 - CD55	ADGRE5	Cell-Cell Contact	PMID: 11297558
379	Classical Monocytes	Naive CD8+ T Cells	ADGRE5	CD55	0.000588521029496858	0	ADGRE5_CD55	ADGRE5 - CD55	ADGRE5	Cell-Cell Contact	PMID: 11297558
380	Cytotoxic CD8+ T Cells	Naive CD8+ T Cells	ADGRE5	CD55	0.000625374267623588	0	ADGRE5_CD55	ADGRE5 - CD55	ADGRE5	Cell-Cell Contact	PMID: 11297558
381	Gamma Delta T Cells	Naive CD8+ T Cells	ADGRE5	CD55	0.000634200228367518	0	ADGRE5_CD55	ADGRE5 - CD55	ADGRE5	Cell-Cell Contact	PMID: 11297558
382	Intermediate Monocytes	Naive CD8+ T Cells	ADGRE5	CD55	0.000961108057878881	0	ADGRE5_CD55	ADGRE5 - CD55	ADGRE5	Cell-Cell Contact	PMID: 11297558
383	Non-Classical Monocytes	Naive CD8+ T Cells	ADGRE5	CD55	0.000993945698326007	0	ADGRE5_CD55	ADGRE5 - CD55	ADGRE5	Cell-Cell Contact	PMID: 11297558
384	Regulatory CD4+ T Cells	Naive CD8+ T Cells	ADGRE5	CD55	0.0004651704408354	0	ADGRE5_CD55	ADGRE5 - CD55	ADGRE5	Cell-Cell Contact	PMID: 11297558
385	Central Memory CD8+ T Cells	Non-Classical Monocytes	ADGRE5	CD55	0.000501858463178867	0	ADGRE5_CD55	ADGRE5 - CD55	ADGRE5	Cell-Cell Contact	PMID: 11297558
386	Classical Monocytes	Non-Classical Monocytes	ADGRE5	CD55	0.000536776244601526	0	ADGRE5_CD55	ADGRE5 - CD55	ADGRE5	Cell-Cell Contact	PMID: 11297558
387	Cytotoxic CD8+ T Cells	Non-Classical Monocytes	ADGRE5	CD55	0.000570630101186661	0	ADGRE5_CD55	ADGRE5 - CD55	ADGRE5	Cell-Cell Contact	PMID: 11297558
388	Gamma Delta T Cells	Non-Classical Monocytes	ADGRE5	CD55	0.000578741986144625	0	ADGRE5_CD55	ADGRE5 - CD55	ADGRE5	Cell-Cell Contact	PMID: 11297558
389	Intermediate Monocytes	Non-Classical Monocytes	ADGRE5	CD55	0.000880361321780608	0	ADGRE5_CD55	ADGRE5 - CD55	ADGRE5	Cell-Cell Contact	PMID: 11297558
390	Non-Classical Monocytes	Non-Classical Monocytes	ADGRE5	CD55	0.000910784180749435	0	ADGRE5_CD55	ADGRE5 - CD55	ADGRE5	Cell-Cell Contact	PMID: 11297558
391	Regulatory CD4+ T Cells	Non-Classical Monocytes	ADGRE5	CD55	0.000423672451664713	0	ADGRE5_CD55	ADGRE5 - CD55	ADGRE5	Cell-Cell Contact	PMID: 11297558
392	Intermediate Monocytes	Regulatory CD4+ T Cells	ADGRE5	CD55	0.000588354537919186	0	ADGRE5_CD55	ADGRE5 - CD55	ADGRE5	Cell-Cell Contact	PMID: 11297558
393	Non-Classical Monocytes	Regulatory CD4+ T Cells	ADGRE5	CD55	0.000609519403555975	0	ADGRE5_CD55	ADGRE5 - CD55	ADGRE5	Cell-Cell Contact	PMID: 11297558
394	Classical Monocytes	Central Memory CD8+ T Cells	APP	CD74	0.000246251275100403	0	APP_CD74	APP - CD74	APP	Cell-Cell Contact	PMID: 19849849
395	Intermediate Monocytes	Central Memory CD8+ T Cells	APP	CD74	0.000198564539782782	0	APP_CD74	APP - CD74	APP	Cell-Cell Contact	PMID: 19849849
396	Non-Classical Monocytes	Central Memory CD8+ T Cells	APP	CD74	0.000189029870933886	0	APP_CD74	APP - CD74	APP	Cell-Cell Contact	PMID: 19849849
397	Regulatory CD4+ T Cells	Central Memory CD8+ T Cells	APP	CD74	0.000200669288588959	0	APP_CD74	APP - CD74	APP	Cell-Cell Contact	PMID: 19849849
398	Classical Monocytes	Classical Monocytes	APP	CD74	0.000412599788410593	0	APP_CD74	APP - CD74	APP	Cell-Cell Contact	PMID: 19849849
399	Intermediate Monocytes	Classical Monocytes	APP	CD74	0.000334041570994871	0	APP_CD74	APP - CD74	APP	Cell-Cell Contact	PMID: 19849849
400	Non-Classical Monocytes	Classical Monocytes	APP	CD74	0.000318258250914974	0	APP_CD74	APP - CD74	APP	Cell-Cell Contact	PMID: 19849849
401	Regulatory CD4+ T Cells	Classical Monocytes	APP	CD74	0.000337522260614243	0	APP_CD74	APP - CD74	APP	Cell-Cell Contact	PMID: 19849849
402	Classical Monocytes	Cytotoxic CD8+ T Cells	APP	CD74	0.000281085149307271	0	APP_CD74	APP - CD74	APP	Cell-Cell Contact	PMID: 19849849
403	Intermediate Monocytes	Cytotoxic CD8+ T Cells	APP	CD74	0.000226843649627716	0	APP_CD74	APP - CD74	APP	Cell-Cell Contact	PMID: 19849849
404	Non-Classical Monocytes	Cytotoxic CD8+ T Cells	APP	CD74	0.000215987436743876	0	APP_CD74	APP - CD74	APP	Cell-Cell Contact	PMID: 19849849
405	Regulatory CD4+ T Cells	Cytotoxic CD8+ T Cells	APP	CD74	0.000229239632720381	0	APP_CD74	APP - CD74	APP	Cell-Cell Contact	PMID: 19849849
406	Classical Monocytes	Gamma Delta T Cells	APP	CD74	0.00029391613686884	0	APP_CD74	APP - CD74	APP	Cell-Cell Contact	PMID: 19849849
407	Intermediate Monocytes	Gamma Delta T Cells	APP	CD74	0.000237272207965543	0	APP_CD74	APP - CD74	APP	Cell-Cell Contact	PMID: 19849849
408	Non-Classical Monocytes	Gamma Delta T Cells	APP	CD74	0.00022593093729915	0	APP_CD74	APP - CD74	APP	Cell-Cell Contact	PMID: 19849849
409	Regulatory CD4+ T Cells	Gamma Delta T Cells	APP	CD74	0.00023977505434365	0	APP_CD74	APP - CD74	APP	Cell-Cell Contact	PMID: 19849849
410	Classical Monocytes	Intermediate Monocytes	APP	CD74	0.000471317113348203	0	APP_CD74	APP - CD74	APP	Cell-Cell Contact	PMID: 19849849
411	Intermediate Monocytes	Intermediate Monocytes	APP	CD74	0.000382123304746977	0	APP_CD74	APP - CD74	APP	Cell-Cell Contact	PMID: 19849849
412	Non-Classical Monocytes	Intermediate Monocytes	APP	CD74	0.000364172468598457	0	APP_CD74	APP - CD74	APP	Cell-Cell Contact	PMID: 19849849
413	Regulatory CD4+ T Cells	Intermediate Monocytes	APP	CD74	0.000386080611809014	0	APP_CD74	APP - CD74	APP	Cell-Cell Contact	PMID: 19849849
414	Classical Monocytes	Memory CD4+ T Cells	APP	CD74	0.000290686660526504	0	APP_CD74	APP - CD74	APP	Cell-Cell Contact	PMID: 19849849
415	Intermediate Monocytes	Memory CD4+ T Cells	APP	CD74	0.000234646798157985	0	APP_CD74	APP - CD74	APP	Cell-Cell Contact	PMID: 19849849
416	Non-Classical Monocytes	Memory CD4+ T Cells	APP	CD74	0.000223427525417517	0	APP_CD74	APP - CD74	APP	Cell-Cell Contact	PMID: 19849849
417	Regulatory CD4+ T Cells	Memory CD4+ T Cells	APP	CD74	0.000237122768693447	0	APP_CD74	APP - CD74	APP	Cell-Cell Contact	PMID: 19849849
418	Classical Monocytes	Memory CD8+ T Cells	APP	CD74	0.000234559680196004	0	APP_CD74	APP - CD74	APP	Cell-Cell Contact	PMID: 19849849
419	Intermediate Monocytes	Memory CD8+ T Cells	APP	CD74	0.000189083639429026	0	APP_CD74	APP - CD74	APP	Cell-Cell Contact	PMID: 19849849
420	Non-Classical Monocytes	Memory CD8+ T Cells	APP	CD74	0.000179994065112611	0	APP_CD74	APP - CD74	APP	Cell-Cell Contact	PMID: 19849849
421	Regulatory CD4+ T Cells	Memory CD8+ T Cells	APP	CD74	0.000191090273238453	0	APP_CD74	APP - CD74	APP	Cell-Cell Contact	PMID: 19849849
422	Classical Monocytes	Naive CD4+ T Cells	APP	CD74	0.000122122387524524	0	APP_CD74	APP - CD74	APP	Cell-Cell Contact	PMID: 19849849
423	Intermediate Monocytes	Naive CD4+ T Cells	APP	CD74	9.81789710322827e-05	0	APP_CD74	APP - CD74	APP	Cell-Cell Contact	PMID: 19849849
424	Non-Classical Monocytes	Naive CD4+ T Cells	APP	CD74	9.34087921739494e-05	0	APP_CD74	APP - CD74	APP	Cell-Cell Contact	PMID: 19849849
425	Regulatory CD4+ T Cells	Naive CD4+ T Cells	APP	CD74	9.92327416422741e-05	0	APP_CD74	APP - CD74	APP	Cell-Cell Contact	PMID: 19849849
426	Classical Monocytes	Naive CD8+ T Cells	APP	CD74	0.000147121732482817	0	APP_CD74	APP - CD74	APP	Cell-Cell Contact	PMID: 19849849
427	Intermediate Monocytes	Naive CD8+ T Cells	APP	CD74	0.000118348164986456	0	APP_CD74	APP - CD74	APP	Cell-Cell Contact	PMID: 19849849
428	Non-Classical Monocytes	Naive CD8+ T Cells	APP	CD74	0.000112611547650476	0	APP_CD74	APP - CD74	APP	Cell-Cell Contact	PMID: 19849849
429	Regulatory CD4+ T Cells	Naive CD8+ T Cells	APP	CD74	0.000119615243914987	0	APP_CD74	APP - CD74	APP	Cell-Cell Contact	PMID: 19849849
430	Classical Monocytes	Non-Classical Monocytes	APP	CD74	0.000418352902387087	0	APP_CD74	APP - CD74	APP	Cell-Cell Contact	PMID: 19849849
431	Intermediate Monocytes	Non-Classical Monocytes	APP	CD74	0.00033874656015547	0	APP_CD74	APP - CD74	APP	Cell-Cell Contact	PMID: 19849849
432	Non-Classical Monocytes	Non-Classical Monocytes	APP	CD74	0.000322749978823257	0	APP_CD74	APP - CD74	APP	Cell-Cell Contact	PMID: 19849849
433	Regulatory CD4+ T Cells	Non-Classical Monocytes	APP	CD74	0.000342274159500343	0	APP_CD74	APP - CD74	APP	Cell-Cell Contact	PMID: 19849849
434	Classical Monocytes	Regulatory CD4+ T Cells	APP	CD74	0.000176152284747086	0	APP_CD74	APP - CD74	APP	Cell-Cell Contact	PMID: 19849849
435	Intermediate Monocytes	Regulatory CD4+ T Cells	APP	CD74	0.000141800203229087	0	APP_CD74	APP - CD74	APP	Cell-Cell Contact	PMID: 19849849
436	Non-Classical Monocytes	Regulatory CD4+ T Cells	APP	CD74	0.000134945641191285	0	APP_CD74	APP - CD74	APP	Cell-Cell Contact	PMID: 19849849
437	Regulatory CD4+ T Cells	Regulatory CD4+ T Cells	APP	CD74	0.000143313950955403	0	APP_CD74	APP - CD74	APP	Cell-Cell Contact	PMID: 19849849
438	Central Memory CD8+ T Cells	Central Memory CD8+ T Cells	CD48	CD244	0.00012052392133747	0	CD48_CD244A	CD48 - CD244A	CD48	Cell-Cell Contact	PMID: 26697006
439	Classical Monocytes	Central Memory CD8+ T Cells	CD48	CD244	0.000116883634122472	0	CD48_CD244A	CD48 - CD244A	CD48	Cell-Cell Contact	PMID: 26697006
440	Cytotoxic CD8+ T Cells	Central Memory CD8+ T Cells	CD48	CD244	0.000116287579371406	0	CD48_CD244A	CD48 - CD244A	CD48	Cell-Cell Contact	PMID: 26697006
441	Gamma Delta T Cells	Central Memory CD8+ T Cells	CD48	CD244	0.000110612663402258	0	CD48_CD244A	CD48 - CD244A	CD48	Cell-Cell Contact	PMID: 26697006
442	Intermediate Monocytes	Central Memory CD8+ T Cells	CD48	CD244	0.000119129417260287	0	CD48_CD244A	CD48 - CD244A	CD48	Cell-Cell Contact	PMID: 26697006
443	Memory CD4+ T Cells	Central Memory CD8+ T Cells	CD48	CD244	0.000115360726406119	0	CD48_CD244A	CD48 - CD244A	CD48	Cell-Cell Contact	PMID: 26697006
444	Memory CD8+ T Cells	Central Memory CD8+ T Cells	CD48	CD244	0.000125011858049455	0	CD48_CD244A	CD48 - CD244A	CD48	Cell-Cell Contact	PMID: 26697006
445	Naive CD4+ T Cells	Central Memory CD8+ T Cells	CD48	CD244	0.000130604124279693	0	CD48_CD244A	CD48 - CD244A	CD48	Cell-Cell Contact	PMID: 26697006
446	Naive CD8+ T Cells	Central Memory CD8+ T Cells	CD48	CD244	0.00013104035489451	0	CD48_CD244A	CD48 - CD244A	CD48	Cell-Cell Contact	PMID: 26697006
447	Non-Classical Monocytes	Central Memory CD8+ T Cells	CD48	CD244	0.000134789214500635	0	CD48_CD244A	CD48 - CD244A	CD48	Cell-Cell Contact	PMID: 26697006
448	Regulatory CD4+ T Cells	Central Memory CD8+ T Cells	CD48	CD244	0.000128804821417865	0	CD48_CD244A	CD48 - CD244A	CD48	Cell-Cell Contact	PMID: 26697006
449	Central Memory CD8+ T Cells	Non-Classical Monocytes	CD48	CD244	9.98833367644545e-05	0	CD48_CD244A	CD48 - CD244A	CD48	Cell-Cell Contact	PMID: 26697006
450	Classical Monocytes	Non-Classical Monocytes	CD48	CD244	9.68590601611726e-05	0	CD48_CD244A	CD48 - CD244A	CD48	Cell-Cell Contact	PMID: 26697006
451	Cytotoxic CD8+ T Cells	Non-Classical Monocytes	CD48	CD244	9.63639141032267e-05	0	CD48_CD244A	CD48 - CD244A	CD48	Cell-Cell Contact	PMID: 26697006
452	Gamma Delta T Cells	Non-Classical Monocytes	CD48	CD244	9.16503507975173e-05	0	CD48_CD244A	CD48 - CD244A	CD48	Cell-Cell Contact	PMID: 26697006
453	Intermediate Monocytes	Non-Classical Monocytes	CD48	CD244	9.8724756419385e-05	0	CD48_CD244A	CD48 - CD244A	CD48	Cell-Cell Contact	PMID: 26697006
454	Memory CD4+ T Cells	Non-Classical Monocytes	CD48	CD244	9.55939967496277e-05	0	CD48_CD244A	CD48 - CD244A	CD48	Cell-Cell Contact	PMID: 26697006
455	Memory CD8+ T Cells	Non-Classical Monocytes	CD48	CD244	0.000103612460693314	0	CD48_CD244A	CD48 - CD244A	CD48	Cell-Cell Contact	PMID: 26697006
456	Naive CD4+ T Cells	Non-Classical Monocytes	CD48	CD244	0.000108260181162764	0	CD48_CD244A	CD48 - CD244A	CD48	Cell-Cell Contact	PMID: 26697006
457	Naive CD8+ T Cells	Non-Classical Monocytes	CD48	CD244	0.000108622777462484	0	CD48_CD244A	CD48 - CD244A	CD48	Cell-Cell Contact	PMID: 26697006
458	Non-Classical Monocytes	Non-Classical Monocytes	CD48	CD244	0.000111739116026277	0	CD48_CD244A	CD48 - CD244A	CD48	Cell-Cell Contact	PMID: 26697006
459	Regulatory CD4+ T Cells	Non-Classical Monocytes	CD48	CD244	0.000106764665117767	0	CD48_CD244A	CD48 - CD244A	CD48	Cell-Cell Contact	PMID: 26697006
460	Classical Monocytes	Central Memory CD8+ T Cells	CD86	CD28	1.90129572536633e-05	0	CD86_CD28	CD86 - CD28	CD86	Cell-Cell Contact	PMID: 23954143
461	Intermediate Monocytes	Central Memory CD8+ T Cells	CD86	CD28	1.91233512278521e-05	0	CD86_CD28	CD86 - CD28	CD86	Cell-Cell Contact	PMID: 23954143
462	Non-Classical Monocytes	Central Memory CD8+ T Cells	CD86	CD28	5.91689449106604e-05	0	CD86_CD28	CD86 - CD28	CD86	Cell-Cell Contact	PMID: 23954143
463	Classical Monocytes	Memory CD4+ T Cells	CD86	CD28	9.28825596775585e-05	0	CD86_CD28	CD86 - CD28	CD86	Cell-Cell Contact	PMID: 23954143
464	Intermediate Monocytes	Memory CD4+ T Cells	CD86	CD28	9.34169997041411e-05	0	CD86_CD28	CD86 - CD28	CD86	Cell-Cell Contact	PMID: 23954143
465	Non-Classical Monocytes	Memory CD4+ T Cells	CD86	CD28	0.00028368584573295	0	CD86_CD28	CD86 - CD28	CD86	Cell-Cell Contact	PMID: 23954143
466	Classical Monocytes	Memory CD8+ T Cells	CD86	CD28	3.13617354298393e-05	0	CD86_CD28	CD86 - CD28	CD86	Cell-Cell Contact	PMID: 23954143
467	Intermediate Monocytes	Memory CD8+ T Cells	CD86	CD28	3.15435551977682e-05	0	CD86_CD28	CD86 - CD28	CD86	Cell-Cell Contact	PMID: 23954143
468	Non-Classical Monocytes	Memory CD8+ T Cells	CD86	CD28	9.72910072295308e-05	0	CD86_CD28	CD86 - CD28	CD86	Cell-Cell Contact	PMID: 23954143
469	Classical Monocytes	Naive CD4+ T Cells	CD86	CD28	3.17283686091587e-05	0	CD86_CD28	CD86 - CD28	CD86	Cell-Cell Contact	PMID: 23954143
470	Intermediate Monocytes	Naive CD4+ T Cells	CD86	CD28	3.19123056953255e-05	0	CD86_CD28	CD86 - CD28	CD86	Cell-Cell Contact	PMID: 23954143
471	Non-Classical Monocytes	Naive CD4+ T Cells	CD86	CD28	9.84191705285536e-05	0	CD86_CD28	CD86 - CD28	CD86	Cell-Cell Contact	PMID: 23954143
472	Classical Monocytes	Regulatory CD4+ T Cells	CD86	CD28	3.1353548101609e-05	0	CD86_CD28	CD86 - CD28	CD86	Cell-Cell Contact	PMID: 23954143
473	Intermediate Monocytes	Regulatory CD4+ T Cells	CD86	CD28	3.15353205852842e-05	0	CD86_CD28	CD86 - CD28	CD86	Cell-Cell Contact	PMID: 23954143
474	Non-Classical Monocytes	Regulatory CD4+ T Cells	CD86	CD28	9.72658116723653e-05	0	CD86_CD28	CD86 - CD28	CD86	Cell-Cell Contact	PMID: 23954143
475	Classical Monocytes	Memory CD4+ T Cells	CD86	CTLA4	0.000119791855410839	0	CD86_CTLA4	CD86 - CTLA4	CD86	Cell-Cell Contact	PMID: 23954143
476	Intermediate Monocytes	Memory CD4+ T Cells	CD86	CTLA4	0.000120478846901394	0	CD86_CTLA4	CD86 - CTLA4	CD86	Cell-Cell Contact	PMID: 23954143
477	Non-Classical Monocytes	Memory CD4+ T Cells	CD86	CTLA4	0.000363414965995527	0	CD86_CTLA4	CD86 - CTLA4	CD86	Cell-Cell Contact	PMID: 23954143
478	Central Memory CD8+ T Cells	Classical Monocytes	CD99	PILRA	0.00075091249302758	0	CD99_PILRA	CD99 - PILRA	CD99	Cell-Cell Contact	PMID: 18234675
479	Classical Monocytes	Classical Monocytes	CD99	PILRA	0.00050728089092861	0	CD99_PILRA	CD99 - PILRA	CD99	Cell-Cell Contact	PMID: 18234675
480	Cytotoxic CD8+ T Cells	Classical Monocytes	CD99	PILRA	0.000902634167276811	0	CD99_PILRA	CD99 - PILRA	CD99	Cell-Cell Contact	PMID: 18234675
481	Gamma Delta T Cells	Classical Monocytes	CD99	PILRA	0.000840483223701722	0	CD99_PILRA	CD99 - PILRA	CD99	Cell-Cell Contact	PMID: 18234675
482	Intermediate Monocytes	Classical Monocytes	CD99	PILRA	0.000136331623576761	0.01	CD99_PILRA	CD99 - PILRA	CD99	Cell-Cell Contact	PMID: 18234675
483	Memory CD4+ T Cells	Classical Monocytes	CD99	PILRA	0.000753219916922095	0	CD99_PILRA	CD99 - PILRA	CD99	Cell-Cell Contact	PMID: 18234675
484	Memory CD8+ T Cells	Classical Monocytes	CD99	PILRA	0.000727224770342763	0	CD99_PILRA	CD99 - PILRA	CD99	Cell-Cell Contact	PMID: 18234675
485	Naive CD4+ T Cells	Classical Monocytes	CD99	PILRA	0.000384306312092042	0	CD99_PILRA	CD99 - PILRA	CD99	Cell-Cell Contact	PMID: 18234675
486	Naive CD8+ T Cells	Classical Monocytes	CD99	PILRA	0.000131013586992108	0.02	CD99_PILRA	CD99 - PILRA	CD99	Cell-Cell Contact	PMID: 18234675
487	Regulatory CD4+ T Cells	Classical Monocytes	CD99	PILRA	0.000649339222985463	0	CD99_PILRA	CD99 - PILRA	CD99	Cell-Cell Contact	PMID: 18234675
488	Central Memory CD8+ T Cells	Intermediate Monocytes	CD99	PILRA	0.00097197897364225	0	CD99_PILRA	CD99 - PILRA	CD99	Cell-Cell Contact	PMID: 18234675
489	Classical Monocytes	Intermediate Monocytes	CD99	PILRA	0.000662951470717896	0	CD99_PILRA	CD99 - PILRA	CD99	Cell-Cell Contact	PMID: 18234675
490	Cytotoxic CD8+ T Cells	Intermediate Monocytes	CD99	PILRA	0.00116146243097006	0	CD99_PILRA	CD99 - PILRA	CD99	Cell-Cell Contact	PMID: 18234675
491	Gamma Delta T Cells	Intermediate Monocytes	CD99	PILRA	0.00108411429005681	0	CD99_PILRA	CD99 - PILRA	CD99	Cell-Cell Contact	PMID: 18234675
492	Intermediate Monocytes	Intermediate Monocytes	CD99	PILRA	0.000180821554431648	0	CD99_PILRA	CD99 - PILRA	CD99	Cell-Cell Contact	PMID: 18234675
493	Memory CD4+ T Cells	Intermediate Monocytes	CD99	PILRA	0.000974877557967338	0	CD99_PILRA	CD99 - PILRA	CD99	Cell-Cell Contact	PMID: 18234675
494	Memory CD8+ T Cells	Intermediate Monocytes	CD99	PILRA	0.000942192136014347	0	CD99_PILRA	CD99 - PILRA	CD99	Cell-Cell Contact	PMID: 18234675
495	Naive CD4+ T Cells	Intermediate Monocytes	CD99	PILRA	0.000504694632897844	0	CD99_PILRA	CD99 - PILRA	CD99	Cell-Cell Contact	PMID: 18234675
496	Naive CD8+ T Cells	Intermediate Monocytes	CD99	PILRA	0.000173805160290716	0	CD99_PILRA	CD99 - PILRA	CD99	Cell-Cell Contact	PMID: 18234675
497	Regulatory CD4+ T Cells	Intermediate Monocytes	CD99	PILRA	0.000843861274504992	0	CD99_PILRA	CD99 - PILRA	CD99	Cell-Cell Contact	PMID: 18234675
498	Central Memory CD8+ T Cells	Non-Classical Monocytes	CD99	PILRA	0.00125644557053459	0	CD99_PILRA	CD99 - PILRA	CD99	Cell-Cell Contact	PMID: 18234675
499	Classical Monocytes	Non-Classical Monocytes	CD99	PILRA	0.000867737568585439	0	CD99_PILRA	CD99 - PILRA	CD99	Cell-Cell Contact	PMID: 18234675
500	Cytotoxic CD8+ T Cells	Non-Classical Monocytes	CD99	PILRA	0.00149005356497074	0	CD99_PILRA	CD99 - PILRA	CD99	Cell-Cell Contact	PMID: 18234675
501	Gamma Delta T Cells	Non-Classical Monocytes	CD99	PILRA	0.00139512078250719	0	CD99_PILRA	CD99 - PILRA	CD99	Cell-Cell Contact	PMID: 18234675
502	Intermediate Monocytes	Non-Classical Monocytes	CD99	PILRA	0.000241407131674858	0	CD99_PILRA	CD99 - PILRA	CD99	Cell-Cell Contact	PMID: 18234675
503	Memory CD4+ T Cells	Non-Classical Monocytes	CD99	PILRA	0.00126004589728561	0	CD99_PILRA	CD99 - PILRA	CD99	Cell-Cell Contact	PMID: 18234675
504	Memory CD8+ T Cells	Non-Classical Monocytes	CD99	PILRA	0.00121939879857653	0	CD99_PILRA	CD99 - PILRA	CD99	Cell-Cell Contact	PMID: 18234675
505	Naive CD4+ T Cells	Non-Classical Monocytes	CD99	PILRA	0.0006648709128083	0	CD99_PILRA	CD99 - PILRA	CD99	Cell-Cell Contact	PMID: 18234675
506	Naive CD8+ T Cells	Non-Classical Monocytes	CD99	PILRA	0.000232107345361153	0	CD99_PILRA	CD99 - PILRA	CD99	Cell-Cell Contact	PMID: 18234675
507	Regulatory CD4+ T Cells	Non-Classical Monocytes	CD99	PILRA	0.00109646972816541	0	CD99_PILRA	CD99 - PILRA	CD99	Cell-Cell Contact	PMID: 18234675
508	Central Memory CD8+ T Cells	Central Memory CD8+ T Cells	CD99	CD99	0.00126007545090896	0	CD99_CD99	CD99 - CD99	CD99	Cell-Cell Contact	KEGG: hsa04514
509	Classical Monocytes	Central Memory CD8+ T Cells	CD99	CD99	0.000870383940975228	0	CD99_CD99	CD99 - CD99	CD99	Cell-Cell Contact	KEGG: hsa04514
510	Cytotoxic CD8+ T Cells	Central Memory CD8+ T Cells	CD99	CD99	0.00149421444275405	0	CD99_CD99	CD99 - CD99	CD99	Cell-Cell Contact	KEGG: hsa04514
511	Gamma Delta T Cells	Central Memory CD8+ T Cells	CD99	CD99	0.0013990713145936	0	CD99_CD99	CD99 - CD99	CD99	Cell-Cell Contact	KEGG: hsa04514
512	Memory CD4+ T Cells	Central Memory CD8+ T Cells	CD99	CD99	0.00126368430345707	0	CD99_CD99	CD99 - CD99	CD99	Cell-Cell Contact	KEGG: hsa04514
513	Memory CD8+ T Cells	Central Memory CD8+ T Cells	CD99	CD99	0.00122294032764341	0	CD99_CD99	CD99 - CD99	CD99	Cell-Cell Contact	KEGG: hsa04514
514	Regulatory CD4+ T Cells	Central Memory CD8+ T Cells	CD99	CD99	0.00109970996188579	0	CD99_CD99	CD99 - CD99	CD99	Cell-Cell Contact	KEGG: hsa04514
515	Central Memory CD8+ T Cells	Classical Monocytes	CD99	CD99	0.000870383940975228	0	CD99_CD99	CD99 - CD99	CD99	Cell-Cell Contact	KEGG: hsa04514
516	Cytotoxic CD8+ T Cells	Classical Monocytes	CD99	CD99	0.00104289422957006	0	CD99_CD99	CD99 - CD99	CD99	Cell-Cell Contact	KEGG: hsa04514
517	Gamma Delta T Cells	Classical Monocytes	CD99	CD99	0.000972361261258869	0	CD99_CD99	CD99 - CD99	CD99	Cell-Cell Contact	KEGG: hsa04514
518	Memory CD4+ T Cells	Classical Monocytes	CD99	CD99	0.000873015824015778	0	CD99_CD99	CD99 - CD99	CD99	Cell-Cell Contact	KEGG: hsa04514
519	Memory CD8+ T Cells	Classical Monocytes	CD99	CD99	0.000843350481641102	0	CD99_CD99	CD99 - CD99	CD99	Cell-Cell Contact	KEGG: hsa04514
520	Regulatory CD4+ T Cells	Classical Monocytes	CD99	CD99	0.00075427251480164	0.01	CD99_CD99	CD99 - CD99	CD99	Cell-Cell Contact	KEGG: hsa04514
521	Central Memory CD8+ T Cells	Cytotoxic CD8+ T Cells	CD99	CD99	0.00149421444275405	0	CD99_CD99	CD99 - CD99	CD99	Cell-Cell Contact	KEGG: hsa04514
522	Classical Monocytes	Cytotoxic CD8+ T Cells	CD99	CD99	0.00104289422957006	0	CD99_CD99	CD99 - CD99	CD99	Cell-Cell Contact	KEGG: hsa04514
523	Cytotoxic CD8+ T Cells	Cytotoxic CD8+ T Cells	CD99	CD99	0.00176092204144796	0	CD99_CD99	CD99 - CD99	CD99	Cell-Cell Contact	KEGG: hsa04514
524	Gamma Delta T Cells	Cytotoxic CD8+ T Cells	CD99	CD99	0.00165294270833267	0	CD99_CD99	CD99 - CD99	CD99	Cell-Cell Contact	KEGG: hsa04514
525	Memory CD4+ T Cells	Cytotoxic CD8+ T Cells	CD99	CD99	0.00149835042234388	0	CD99_CD99	CD99 - CD99	CD99	Cell-Cell Contact	KEGG: hsa04514
526	Memory CD8+ T Cells	Cytotoxic CD8+ T Cells	CD99	CD99	0.00145160913169349	0	CD99_CD99	CD99 - CD99	CD99	Cell-Cell Contact	KEGG: hsa04514
527	Naive CD4+ T Cells	Cytotoxic CD8+ T Cells	CD99	CD99	0.000803526502821617	0	CD99_CD99	CD99 - CD99	CD99	Cell-Cell Contact	KEGG: hsa04514
528	Regulatory CD4+ T Cells	Cytotoxic CD8+ T Cells	CD99	CD99	0.00130962228148611	0	CD99_CD99	CD99 - CD99	CD99	Cell-Cell Contact	KEGG: hsa04514
529	Central Memory CD8+ T Cells	Gamma Delta T Cells	CD99	CD99	0.0013990713145936	0	CD99_CD99	CD99 - CD99	CD99	Cell-Cell Contact	KEGG: hsa04514
530	Classical Monocytes	Gamma Delta T Cells	CD99	CD99	0.000972361261258869	0	CD99_CD99	CD99 - CD99	CD99	Cell-Cell Contact	KEGG: hsa04514
531	Cytotoxic CD8+ T Cells	Gamma Delta T Cells	CD99	CD99	0.00165294270833267	0	CD99_CD99	CD99 - CD99	CD99	Cell-Cell Contact	KEGG: hsa04514
532	Gamma Delta T Cells	Gamma Delta T Cells	CD99	CD99	0.00155000657822166	0	CD99_CD99	CD99 - CD99	CD99	Cell-Cell Contact	KEGG: hsa04514
533	Memory CD4+ T Cells	Gamma Delta T Cells	CD99	CD99	0.00140299851360569	0	CD99_CD99	CD99 - CD99	CD99	Cell-Cell Contact	KEGG: hsa04514
534	Memory CD8+ T Cells	Gamma Delta T Cells	CD99	CD99	0.0013586344586625	0	CD99_CD99	CD99 - CD99	CD99	Cell-Cell Contact	KEGG: hsa04514
535	Naive CD4+ T Cells	Gamma Delta T Cells	CD99	CD99	0.000747506721699056	0	CD99_CD99	CD99 - CD99	CD99	Cell-Cell Contact	KEGG: hsa04514
536	Regulatory CD4+ T Cells	Gamma Delta T Cells	CD99	CD99	0.00122410777282383	0	CD99_CD99	CD99 - CD99	CD99	Cell-Cell Contact	KEGG: hsa04514
537	Central Memory CD8+ T Cells	Memory CD4+ T Cells	CD99	CD99	0.00126368430345707	0	CD99_CD99	CD99 - CD99	CD99	Cell-Cell Contact	KEGG: hsa04514
538	Classical Monocytes	Memory CD4+ T Cells	CD99	CD99	0.000873015824015778	0	CD99_CD99	CD99 - CD99	CD99	Cell-Cell Contact	KEGG: hsa04514
539	Cytotoxic CD8+ T Cells	Memory CD4+ T Cells	CD99	CD99	0.00149835042234388	0	CD99_CD99	CD99 - CD99	CD99	Cell-Cell Contact	KEGG: hsa04514
540	Gamma Delta T Cells	Memory CD4+ T Cells	CD99	CD99	0.00140299851360569	0	CD99_CD99	CD99 - CD99	CD99	Cell-Cell Contact	KEGG: hsa04514
541	Memory CD4+ T Cells	Memory CD4+ T Cells	CD99	CD99	0.00126730162170586	0	CD99_CD99	CD99 - CD99	CD99	Cell-Cell Contact	KEGG: hsa04514
542	Memory CD8+ T Cells	Memory CD4+ T Cells	CD99	CD99	0.00122646144794098	0	CD99_CD99	CD99 - CD99	CD99	Cell-Cell Contact	KEGG: hsa04514
543	Naive CD4+ T Cells	Memory CD4+ T Cells	CD99	CD99	0.000669026788796908	0.03	CD99_CD99	CD99 - CD99	CD99	Cell-Cell Contact	KEGG: hsa04514
544	Regulatory CD4+ T Cells	Memory CD4+ T Cells	CD99	CD99	0.00110293184872458	0	CD99_CD99	CD99 - CD99	CD99	Cell-Cell Contact	KEGG: hsa04514
545	Central Memory CD8+ T Cells	Memory CD8+ T Cells	CD99	CD99	0.00122294032764341	0	CD99_CD99	CD99 - CD99	CD99	Cell-Cell Contact	KEGG: hsa04514
546	Classical Monocytes	Memory CD8+ T Cells	CD99	CD99	0.000843350481641102	0	CD99_CD99	CD99 - CD99	CD99	Cell-Cell Contact	KEGG: hsa04514
547	Cytotoxic CD8+ T Cells	Memory CD8+ T Cells	CD99	CD99	0.00145160913169349	0	CD99_CD99	CD99 - CD99	CD99	Cell-Cell Contact	KEGG: hsa04514
548	Gamma Delta T Cells	Memory CD8+ T Cells	CD99	CD99	0.0013586344586625	0	CD99_CD99	CD99 - CD99	CD99	Cell-Cell Contact	KEGG: hsa04514
549	Memory CD4+ T Cells	Memory CD8+ T Cells	CD99	CD99	0.00122646144794098	0	CD99_CD99	CD99 - CD99	CD99	Cell-Cell Contact	KEGG: hsa04514
550	Memory CD8+ T Cells	Memory CD8+ T Cells	CD99	CD99	0.00118671418024609	0	CD99_CD99	CD99 - CD99	CD99	Cell-Cell Contact	KEGG: hsa04514
551	Regulatory CD4+ T Cells	Memory CD8+ T Cells	CD99	CD99	0.00106658124583339	0	CD99_CD99	CD99 - CD99	CD99	Cell-Cell Contact	KEGG: hsa04514
552	Cytotoxic CD8+ T Cells	Naive CD4+ T Cells	CD99	CD99	0.000803526502821617	0	CD99_CD99	CD99 - CD99	CD99	Cell-Cell Contact	KEGG: hsa04514
553	Gamma Delta T Cells	Naive CD4+ T Cells	CD99	CD99	0.000747506721699056	0	CD99_CD99	CD99 - CD99	CD99	Cell-Cell Contact	KEGG: hsa04514
554	Memory CD4+ T Cells	Naive CD4+ T Cells	CD99	CD99	0.000669026788796908	0.03	CD99_CD99	CD99 - CD99	CD99	Cell-Cell Contact	KEGG: hsa04514
555	Central Memory CD8+ T Cells	Regulatory CD4+ T Cells	CD99	CD99	0.00109970996188579	0	CD99_CD99	CD99 - CD99	CD99	Cell-Cell Contact	KEGG: hsa04514
556	Classical Monocytes	Regulatory CD4+ T Cells	CD99	CD99	0.00075427251480164	0.01	CD99_CD99	CD99 - CD99	CD99	Cell-Cell Contact	KEGG: hsa04514
557	Cytotoxic CD8+ T Cells	Regulatory CD4+ T Cells	CD99	CD99	0.00130962228148611	0	CD99_CD99	CD99 - CD99	CD99	Cell-Cell Contact	KEGG: hsa04514
558	Gamma Delta T Cells	Regulatory CD4+ T Cells	CD99	CD99	0.00122410777282383	0	CD99_CD99	CD99 - CD99	CD99	Cell-Cell Contact	KEGG: hsa04514
559	Memory CD4+ T Cells	Regulatory CD4+ T Cells	CD99	CD99	0.00110293184872458	0	CD99_CD99	CD99 - CD99	CD99	Cell-Cell Contact	KEGG: hsa04514
560	Memory CD8+ T Cells	Regulatory CD4+ T Cells	CD99	CD99	0.00106658124583339	0	CD99_CD99	CD99 - CD99	CD99	Cell-Cell Contact	KEGG: hsa04514
561	Regulatory CD4+ T Cells	Regulatory CD4+ T Cells	CD99	CD99	0.000956965263943566	0	CD99_CD99	CD99 - CD99	CD99	Cell-Cell Contact	KEGG: hsa04514
562	Central Memory CD8+ T Cells	Central Memory CD8+ T Cells	CLEC2D	KLRB1	0.000271721257538226	0	CLEC2D_KLRB1	CLEC2D - KLRB1	CLEC	Cell-Cell Contact	PMID: 24223577
563	Cytotoxic CD8+ T Cells	Central Memory CD8+ T Cells	CLEC2D	KLRB1	0.000139223788719851	0	CLEC2D_KLRB1	CLEC2D - KLRB1	CLEC	Cell-Cell Contact	PMID: 24223577
564	Gamma Delta T Cells	Central Memory CD8+ T Cells	CLEC2D	KLRB1	0.000139058415014702	0	CLEC2D_KLRB1	CLEC2D - KLRB1	CLEC	Cell-Cell Contact	PMID: 24223577
565	Memory CD4+ T Cells	Central Memory CD8+ T Cells	CLEC2D	KLRB1	0.000342010226418873	0	CLEC2D_KLRB1	CLEC2D - KLRB1	CLEC	Cell-Cell Contact	PMID: 24223577
566	Memory CD8+ T Cells	Central Memory CD8+ T Cells	CLEC2D	KLRB1	0.000125099691520233	0	CLEC2D_KLRB1	CLEC2D - KLRB1	CLEC	Cell-Cell Contact	PMID: 24223577
567	Naive CD4+ T Cells	Central Memory CD8+ T Cells	CLEC2D	KLRB1	0.000140795377174591	0	CLEC2D_KLRB1	CLEC2D - KLRB1	CLEC	Cell-Cell Contact	PMID: 24223577
568	Naive CD8+ T Cells	Central Memory CD8+ T Cells	CLEC2D	KLRB1	0.000202255904764188	0	CLEC2D_KLRB1	CLEC2D - KLRB1	CLEC	Cell-Cell Contact	PMID: 24223577
569	Regulatory CD4+ T Cells	Central Memory CD8+ T Cells	CLEC2D	KLRB1	0.000115407918761268	0	CLEC2D_KLRB1	CLEC2D - KLRB1	CLEC	Cell-Cell Contact	PMID: 24223577
570	Central Memory CD8+ T Cells	Cytotoxic CD8+ T Cells	CLEC2D	KLRB1	9.65962796490919e-05	0	CLEC2D_KLRB1	CLEC2D - KLRB1	CLEC	Cell-Cell Contact	PMID: 24223577
571	Cytotoxic CD8+ T Cells	Cytotoxic CD8+ T Cells	CLEC2D	KLRB1	4.89705313612264e-05	0	CLEC2D_KLRB1	CLEC2D - KLRB1	CLEC	Cell-Cell Contact	PMID: 24223577
572	Gamma Delta T Cells	Cytotoxic CD8+ T Cells	CLEC2D	KLRB1	4.89117175204826e-05	0	CLEC2D_KLRB1	CLEC2D - KLRB1	CLEC	Cell-Cell Contact	PMID: 24223577
573	Memory CD4+ T Cells	Cytotoxic CD8+ T Cells	CLEC2D	KLRB1	0.000122276888914565	0	CLEC2D_KLRB1	CLEC2D - KLRB1	CLEC	Cell-Cell Contact	PMID: 24223577
574	Memory CD8+ T Cells	Cytotoxic CD8+ T Cells	CLEC2D	KLRB1	4.39529965515693e-05	0.01	CLEC2D_KLRB1	CLEC2D - KLRB1	CLEC	Cell-Cell Contact	PMID: 24223577
575	Naive CD4+ T Cells	Cytotoxic CD8+ T Cells	CLEC2D	KLRB1	4.95295317404906e-05	0	CLEC2D_KLRB1	CLEC2D - KLRB1	CLEC	Cell-Cell Contact	PMID: 24223577
576	Naive CD8+ T Cells	Cytotoxic CD8+ T Cells	CLEC2D	KLRB1	7.15010010887728e-05	0	CLEC2D_KLRB1	CLEC2D - KLRB1	CLEC	Cell-Cell Contact	PMID: 24223577
577	Central Memory CD8+ T Cells	Gamma Delta T Cells	CLEC2D	KLRB1	0.000464187754177512	0	CLEC2D_KLRB1	CLEC2D - KLRB1	CLEC	Cell-Cell Contact	PMID: 24223577
578	Cytotoxic CD8+ T Cells	Gamma Delta T Cells	CLEC2D	KLRB1	0.00024066513985605	0	CLEC2D_KLRB1	CLEC2D - KLRB1	CLEC	Cell-Cell Contact	PMID: 24223577
579	Gamma Delta T Cells	Gamma Delta T Cells	CLEC2D	KLRB1	0.000240382836227635	0	CLEC2D_KLRB1	CLEC2D - KLRB1	CLEC	Cell-Cell Contact	PMID: 24223577
580	Memory CD4+ T Cells	Gamma Delta T Cells	CLEC2D	KLRB1	0.000580647147778778	0	CLEC2D_KLRB1	CLEC2D - KLRB1	CLEC	Cell-Cell Contact	PMID: 24223577
581	Memory CD8+ T Cells	Gamma Delta T Cells	CLEC2D	KLRB1	0.000216524172453238	0	CLEC2D_KLRB1	CLEC2D - KLRB1	CLEC	Cell-Cell Contact	PMID: 24223577
582	Naive CD4+ T Cells	Gamma Delta T Cells	CLEC2D	KLRB1	0.000243347525349136	0	CLEC2D_KLRB1	CLEC2D - KLRB1	CLEC	Cell-Cell Contact	PMID: 24223577
583	Naive CD8+ T Cells	Gamma Delta T Cells	CLEC2D	KLRB1	0.000347658687231021	0	CLEC2D_KLRB1	CLEC2D - KLRB1	CLEC	Cell-Cell Contact	PMID: 24223577
584	Regulatory CD4+ T Cells	Gamma Delta T Cells	CLEC2D	KLRB1	0.000199923499586328	0	CLEC2D_KLRB1	CLEC2D - KLRB1	CLEC	Cell-Cell Contact	PMID: 24223577
585	Central Memory CD8+ T Cells	Memory CD4+ T Cells	CLEC2D	KLRB1	7.56779724864295e-05	0	CLEC2D_KLRB1	CLEC2D - KLRB1	CLEC	Cell-Cell Contact	PMID: 24223577
586	Memory CD4+ T Cells	Memory CD4+ T Cells	CLEC2D	KLRB1	9.58626138164831e-05	0	CLEC2D_KLRB1	CLEC2D - KLRB1	CLEC	Cell-Cell Contact	PMID: 24223577
587	Naive CD8+ T Cells	Memory CD4+ T Cells	CLEC2D	KLRB1	5.59799297576509e-05	0	CLEC2D_KLRB1	CLEC2D - KLRB1	CLEC	Cell-Cell Contact	PMID: 24223577
588	Central Memory CD8+ T Cells	Memory CD8+ T Cells	CLEC2D	KLRB1	0.000476920671604558	0	CLEC2D_KLRB1	CLEC2D - KLRB1	CLEC	Cell-Cell Contact	PMID: 24223577
589	Cytotoxic CD8+ T Cells	Memory CD8+ T Cells	CLEC2D	KLRB1	0.000247461227811824	0	CLEC2D_KLRB1	CLEC2D - KLRB1	CLEC	Cell-Cell Contact	PMID: 24223577
590	Gamma Delta T Cells	Memory CD8+ T Cells	CLEC2D	KLRB1	0.000247171197848419	0	CLEC2D_KLRB1	CLEC2D - KLRB1	CLEC	Cell-Cell Contact	PMID: 24223577
591	Memory CD4+ T Cells	Memory CD8+ T Cells	CLEC2D	KLRB1	0.000596330385858478	0	CLEC2D_KLRB1	CLEC2D - KLRB1	CLEC	Cell-Cell Contact	PMID: 24223577
592	Memory CD8+ T Cells	Memory CD8+ T Cells	CLEC2D	KLRB1	0.000222657466380085	0	CLEC2D_KLRB1	CLEC2D - KLRB1	CLEC	Cell-Cell Contact	PMID: 24223577
593	Naive CD4+ T Cells	Memory CD8+ T Cells	CLEC2D	KLRB1	0.000250216998446408	0	CLEC2D_KLRB1	CLEC2D - KLRB1	CLEC	Cell-Cell Contact	PMID: 24223577
594	Naive CD8+ T Cells	Memory CD8+ T Cells	CLEC2D	KLRB1	0.000357341584339334	0	CLEC2D_KLRB1	CLEC2D - KLRB1	CLEC	Cell-Cell Contact	PMID: 24223577
595	Regulatory CD4+ T Cells	Memory CD8+ T Cells	CLEC2D	KLRB1	0.000205598573455046	0	CLEC2D_KLRB1	CLEC2D - KLRB1	CLEC	Cell-Cell Contact	PMID: 24223577
596	Central Memory CD8+ T Cells	Regulatory CD4+ T Cells	CLEC2D	KLRB1	7.41339558360881e-05	0	CLEC2D_KLRB1	CLEC2D - KLRB1	CLEC	Cell-Cell Contact	PMID: 24223577
597	Memory CD4+ T Cells	Regulatory CD4+ T Cells	CLEC2D	KLRB1	9.39115037064206e-05	0	CLEC2D_KLRB1	CLEC2D - KLRB1	CLEC	Cell-Cell Contact	PMID: 24223577
598	Naive CD8+ T Cells	Regulatory CD4+ T Cells	CLEC2D	KLRB1	5.48351104026057e-05	0	CLEC2D_KLRB1	CLEC2D - KLRB1	CLEC	Cell-Cell Contact	PMID: 24223577
599	Central Memory CD8+ T Cells	Central Memory CD8+ T Cells	CLEC2B	KLRB1	0.000325238100838154	0	CLEC2B_KLRB1	CLEC2B - KLRB1	CLEC	Cell-Cell Contact	PMID: 24223577
600	Cytotoxic CD8+ T Cells	Central Memory CD8+ T Cells	CLEC2B	KLRB1	0.000450246882366828	0	CLEC2B_KLRB1	CLEC2B - KLRB1	CLEC	Cell-Cell Contact	PMID: 24223577
601	Gamma Delta T Cells	Central Memory CD8+ T Cells	CLEC2B	KLRB1	0.000394927881975641	0	CLEC2B_KLRB1	CLEC2B - KLRB1	CLEC	Cell-Cell Contact	PMID: 24223577
602	Intermediate Monocytes	Central Memory CD8+ T Cells	CLEC2B	KLRB1	0.000281867159440056	0	CLEC2B_KLRB1	CLEC2B - KLRB1	CLEC	Cell-Cell Contact	PMID: 24223577
603	Memory CD4+ T Cells	Central Memory CD8+ T Cells	CLEC2B	KLRB1	0.000329549051562118	0	CLEC2B_KLRB1	CLEC2B - KLRB1	CLEC	Cell-Cell Contact	PMID: 24223577
604	Memory CD8+ T Cells	Central Memory CD8+ T Cells	CLEC2B	KLRB1	0.000349191726003973	0	CLEC2B_KLRB1	CLEC2B - KLRB1	CLEC	Cell-Cell Contact	PMID: 24223577
605	Naive CD4+ T Cells	Central Memory CD8+ T Cells	CLEC2B	KLRB1	0.000136953103934739	0	CLEC2B_KLRB1	CLEC2B - KLRB1	CLEC	Cell-Cell Contact	PMID: 24223577
606	Naive CD8+ T Cells	Central Memory CD8+ T Cells	CLEC2B	KLRB1	0.000117349239165739	0	CLEC2B_KLRB1	CLEC2B - KLRB1	CLEC	Cell-Cell Contact	PMID: 24223577
607	Non-Classical Monocytes	Central Memory CD8+ T Cells	CLEC2B	KLRB1	0.00040099825672	0	CLEC2B_KLRB1	CLEC2B - KLRB1	CLEC	Cell-Cell Contact	PMID: 24223577
608	Regulatory CD4+ T Cells	Central Memory CD8+ T Cells	CLEC2B	KLRB1	0.000112808704035957	0.01	CLEC2B_KLRB1	CLEC2B - KLRB1	CLEC	Cell-Cell Contact	PMID: 24223577
609	Central Memory CD8+ T Cells	Cytotoxic CD8+ T Cells	CLEC2B	KLRB1	0.000116122506789789	0.01	CLEC2B_KLRB1	CLEC2B - KLRB1	CLEC	Cell-Cell Contact	PMID: 24223577
610	Cytotoxic CD8+ T Cells	Cytotoxic CD8+ T Cells	CLEC2B	KLRB1	0.000162399563515884	0	CLEC2B_KLRB1	CLEC2B - KLRB1	CLEC	Cell-Cell Contact	PMID: 24223577
611	Gamma Delta T Cells	Cytotoxic CD8+ T Cells	CLEC2B	KLRB1	0.000141804763921551	0	CLEC2B_KLRB1	CLEC2B - KLRB1	CLEC	Cell-Cell Contact	PMID: 24223577
612	Memory CD4+ T Cells	Cytotoxic CD8+ T Cells	CLEC2B	KLRB1	0.000117702774834627	0.02	CLEC2B_KLRB1	CLEC2B - KLRB1	CLEC	Cell-Cell Contact	PMID: 24223577
613	Memory CD8+ T Cells	Cytotoxic CD8+ T Cells	CLEC2B	KLRB1	0.000124917198157443	0	CLEC2B_KLRB1	CLEC2B - KLRB1	CLEC	Cell-Cell Contact	PMID: 24223577
614	Non-Classical Monocytes	Cytotoxic CD8+ T Cells	CLEC2B	KLRB1	0.000144055644219501	0	CLEC2B_KLRB1	CLEC2B - KLRB1	CLEC	Cell-Cell Contact	PMID: 24223577
615	Central Memory CD8+ T Cells	Gamma Delta T Cells	CLEC2B	KLRB1	0.000552989159051865	0	CLEC2B_KLRB1	CLEC2B - KLRB1	CLEC	Cell-Cell Contact	PMID: 24223577
616	Classical Monocytes	Gamma Delta T Cells	CLEC2B	KLRB1	0.000169195341045719	0	CLEC2B_KLRB1	CLEC2B - KLRB1	CLEC	Cell-Cell Contact	PMID: 24223577
617	Cytotoxic CD8+ T Cells	Gamma Delta T Cells	CLEC2B	KLRB1	0.000757187705431118	0	CLEC2B_KLRB1	CLEC2B - KLRB1	CLEC	Cell-Cell Contact	PMID: 24223577
618	Gamma Delta T Cells	Gamma Delta T Cells	CLEC2B	KLRB1	0.000667377623604587	0	CLEC2B_KLRB1	CLEC2B - KLRB1	CLEC	Cell-Cell Contact	PMID: 24223577
619	Intermediate Monocytes	Gamma Delta T Cells	CLEC2B	KLRB1	0.000481087670484675	0	CLEC2B_KLRB1	CLEC2B - KLRB1	CLEC	Cell-Cell Contact	PMID: 24223577
620	Memory CD4+ T Cells	Gamma Delta T Cells	CLEC2B	KLRB1	0.000560105921032208	0	CLEC2B_KLRB1	CLEC2B - KLRB1	CLEC	Cell-Cell Contact	PMID: 24223577
621	Memory CD8+ T Cells	Gamma Delta T Cells	CLEC2B	KLRB1	0.000592464795323873	0	CLEC2B_KLRB1	CLEC2B - KLRB1	CLEC	Cell-Cell Contact	PMID: 24223577
622	Naive CD4+ T Cells	Gamma Delta T Cells	CLEC2B	KLRB1	0.00023678820187913	0	CLEC2B_KLRB1	CLEC2B - KLRB1	CLEC	Cell-Cell Contact	PMID: 24223577
623	Naive CD8+ T Cells	Gamma Delta T Cells	CLEC2B	KLRB1	0.000203251029864445	0	CLEC2B_KLRB1	CLEC2B - KLRB1	CLEC	Cell-Cell Contact	PMID: 24223577
624	Non-Classical Monocytes	Gamma Delta T Cells	CLEC2B	KLRB1	0.000677275367847694	0	CLEC2B_KLRB1	CLEC2B - KLRB1	CLEC	Cell-Cell Contact	PMID: 24223577
625	Regulatory CD4+ T Cells	Gamma Delta T Cells	CLEC2B	KLRB1	0.000195466483829436	0	CLEC2B_KLRB1	CLEC2B - KLRB1	CLEC	Cell-Cell Contact	PMID: 24223577
626	Cytotoxic CD8+ T Cells	Memory CD4+ T Cells	CLEC2B	KLRB1	0.000127453654815668	0	CLEC2B_KLRB1	CLEC2B - KLRB1	CLEC	Cell-Cell Contact	PMID: 24223577
627	Gamma Delta T Cells	Memory CD4+ T Cells	CLEC2B	KLRB1	0.000111229701226456	0.04	CLEC2B_KLRB1	CLEC2B - KLRB1	CLEC	Cell-Cell Contact	PMID: 24223577
628	Central Memory CD8+ T Cells	Memory CD8+ T Cells	CLEC2B	KLRB1	0.000567980577358507	0	CLEC2B_KLRB1	CLEC2B - KLRB1	CLEC	Cell-Cell Contact	PMID: 24223577
629	Classical Monocytes	Memory CD8+ T Cells	CLEC2B	KLRB1	0.000174016980015121	0	CLEC2B_KLRB1	CLEC2B - KLRB1	CLEC	Cell-Cell Contact	PMID: 24223577
630	Cytotoxic CD8+ T Cells	Memory CD8+ T Cells	CLEC2B	KLRB1	0.000777157010822803	0	CLEC2B_KLRB1	CLEC2B - KLRB1	CLEC	Cell-Cell Contact	PMID: 24223577
631	Gamma Delta T Cells	Memory CD8+ T Cells	CLEC2B	KLRB1	0.000685194548690813	0	CLEC2B_KLRB1	CLEC2B - KLRB1	CLEC	Cell-Cell Contact	PMID: 24223577
632	Intermediate Monocytes	Memory CD8+ T Cells	CLEC2B	KLRB1	0.000494254787845596	0	CLEC2B_KLRB1	CLEC2B - KLRB1	CLEC	Cell-Cell Contact	PMID: 24223577
633	Memory CD4+ T Cells	Memory CD8+ T Cells	CLEC2B	KLRB1	0.00057527588037247	0	CLEC2B_KLRB1	CLEC2B - KLRB1	CLEC	Cell-Cell Contact	PMID: 24223577
634	Memory CD8+ T Cells	Memory CD8+ T Cells	CLEC2B	KLRB1	0.000608441951900245	0	CLEC2B_KLRB1	CLEC2B - KLRB1	CLEC	Cell-Cell Contact	PMID: 24223577
635	Naive CD4+ T Cells	Memory CD8+ T Cells	CLEC2B	KLRB1	0.000243478131983131	0	CLEC2B_KLRB1	CLEC2B - KLRB1	CLEC	Cell-Cell Contact	PMID: 24223577
636	Naive CD8+ T Cells	Memory CD8+ T Cells	CLEC2B	KLRB1	0.000209018111635857	0	CLEC2B_KLRB1	CLEC2B - KLRB1	CLEC	Cell-Cell Contact	PMID: 24223577
637	Non-Classical Monocytes	Memory CD8+ T Cells	CLEC2B	KLRB1	0.000695332347375928	0	CLEC2B_KLRB1	CLEC2B - KLRB1	CLEC	Cell-Cell Contact	PMID: 24223577
638	Regulatory CD4+ T Cells	Memory CD8+ T Cells	CLEC2B	KLRB1	0.000201018193444079	0	CLEC2B_KLRB1	CLEC2B - KLRB1	CLEC	Cell-Cell Contact	PMID: 24223577
639	Cytotoxic CD8+ T Cells	Regulatory CD4+ T Cells	CLEC2B	KLRB1	0.000124869395105001	0	CLEC2B_KLRB1	CLEC2B - KLRB1	CLEC	Cell-Cell Contact	PMID: 24223577
640	Central Memory CD8+ T Cells	Central Memory CD8+ T Cells	CD69	KLRB1	0.000903965194108212	0	CLEC2C_KLRB1	CLEC2C - KLRB1	CLEC	Cell-Cell Contact	PMID: 24223577
641	Cytotoxic CD8+ T Cells	Central Memory CD8+ T Cells	CD69	KLRB1	0.000876800567410926	0	CLEC2C_KLRB1	CLEC2C - KLRB1	CLEC	Cell-Cell Contact	PMID: 24223577
642	Gamma Delta T Cells	Central Memory CD8+ T Cells	CD69	KLRB1	0.000936199752172352	0	CLEC2C_KLRB1	CLEC2C - KLRB1	CLEC	Cell-Cell Contact	PMID: 24223577
643	Memory CD4+ T Cells	Central Memory CD8+ T Cells	CD69	KLRB1	0.000923699837342012	0	CLEC2C_KLRB1	CLEC2C - KLRB1	CLEC	Cell-Cell Contact	PMID: 24223577
644	Memory CD8+ T Cells	Central Memory CD8+ T Cells	CD69	KLRB1	0.00107084576903307	0	CLEC2C_KLRB1	CLEC2C - KLRB1	CLEC	Cell-Cell Contact	PMID: 24223577
645	Naive CD4+ T Cells	Central Memory CD8+ T Cells	CD69	KLRB1	0.00083471484084239	0	CLEC2C_KLRB1	CLEC2C - KLRB1	CLEC	Cell-Cell Contact	PMID: 24223577
646	Naive CD8+ T Cells	Central Memory CD8+ T Cells	CD69	KLRB1	0.000772604193477428	0	CLEC2C_KLRB1	CLEC2C - KLRB1	CLEC	Cell-Cell Contact	PMID: 24223577
647	Regulatory CD4+ T Cells	Central Memory CD8+ T Cells	CD69	KLRB1	0.00100800587577278	0	CLEC2C_KLRB1	CLEC2C - KLRB1	CLEC	Cell-Cell Contact	PMID: 24223577
648	Central Memory CD8+ T Cells	Cytotoxic CD8+ T Cells	CD69	KLRB1	0.000338620975142255	0	CLEC2C_KLRB1	CLEC2C - KLRB1	CLEC	Cell-Cell Contact	PMID: 24223577
649	Cytotoxic CD8+ T Cells	Cytotoxic CD8+ T Cells	CD69	KLRB1	0.000327688893508635	0	CLEC2C_KLRB1	CLEC2C - KLRB1	CLEC	Cell-Cell Contact	PMID: 24223577
650	Gamma Delta T Cells	Cytotoxic CD8+ T Cells	CD69	KLRB1	0.000351659042268409	0	CLEC2C_KLRB1	CLEC2C - KLRB1	CLEC	Cell-Cell Contact	PMID: 24223577
651	Memory CD4+ T Cells	Cytotoxic CD8+ T Cells	CD69	KLRB1	0.000346594649431246	0	CLEC2C_KLRB1	CLEC2C - KLRB1	CLEC	Cell-Cell Contact	PMID: 24223577
652	Memory CD8+ T Cells	Cytotoxic CD8+ T Cells	CD69	KLRB1	0.000406903299974565	0	CLEC2C_KLRB1	CLEC2C - KLRB1	CLEC	Cell-Cell Contact	PMID: 24223577
653	Naive CD4+ T Cells	Cytotoxic CD8+ T Cells	CD69	KLRB1	0.000310851066857968	0	CLEC2C_KLRB1	CLEC2C - KLRB1	CLEC	Cell-Cell Contact	PMID: 24223577
654	Naive CD8+ T Cells	Cytotoxic CD8+ T Cells	CD69	KLRB1	0.000286219161619438	0.02	CLEC2C_KLRB1	CLEC2C - KLRB1	CLEC	Cell-Cell Contact	PMID: 24223577
655	Regulatory CD4+ T Cells	Cytotoxic CD8+ T Cells	CD69	KLRB1	0.000380961851119072	0	CLEC2C_KLRB1	CLEC2C - KLRB1	CLEC	Cell-Cell Contact	PMID: 24223577
656	Central Memory CD8+ T Cells	Gamma Delta T Cells	CD69	KLRB1	0.00146233046051387	0	CLEC2C_KLRB1	CLEC2C - KLRB1	CLEC	Cell-Cell Contact	PMID: 24223577
657	Cytotoxic CD8+ T Cells	Gamma Delta T Cells	CD69	KLRB1	0.00142162744189519	0	CLEC2C_KLRB1	CLEC2C - KLRB1	CLEC	Cell-Cell Contact	PMID: 24223577
658	Gamma Delta T Cells	Gamma Delta T Cells	CD69	KLRB1	0.00151039006818581	0	CLEC2C_KLRB1	CLEC2C - KLRB1	CLEC	Cell-Cell Contact	PMID: 24223577
659	Memory CD4+ T Cells	Gamma Delta T Cells	CD69	KLRB1	0.00149178432976919	0	CLEC2C_KLRB1	CLEC2C - KLRB1	CLEC	Cell-Cell Contact	PMID: 24223577
660	Memory CD8+ T Cells	Gamma Delta T Cells	CD69	KLRB1	0.00170836589292867	0	CLEC2C_KLRB1	CLEC2C - KLRB1	CLEC	Cell-Cell Contact	PMID: 24223577
661	Naive CD4+ T Cells	Gamma Delta T Cells	CD69	KLRB1	0.00135819828599575	0	CLEC2C_KLRB1	CLEC2C - KLRB1	CLEC	Cell-Cell Contact	PMID: 24223577
662	Naive CD8+ T Cells	Gamma Delta T Cells	CD69	KLRB1	0.00126376108643567	0	CLEC2C_KLRB1	CLEC2C - KLRB1	CLEC	Cell-Cell Contact	PMID: 24223577
663	Regulatory CD4+ T Cells	Gamma Delta T Cells	CD69	KLRB1	0.00161652164742811	0	CLEC2C_KLRB1	CLEC2C - KLRB1	CLEC	Cell-Cell Contact	PMID: 24223577
664	Central Memory CD8+ T Cells	Memory CD4+ T Cells	CD69	KLRB1	0.000267004570774344	0.03	CLEC2C_KLRB1	CLEC2C - KLRB1	CLEC	Cell-Cell Contact	PMID: 24223577
665	Cytotoxic CD8+ T Cells	Memory CD4+ T Cells	CD69	KLRB1	0.000258309209824245	0.03	CLEC2C_KLRB1	CLEC2C - KLRB1	CLEC	Cell-Cell Contact	PMID: 24223577
666	Gamma Delta T Cells	Memory CD4+ T Cells	CD69	KLRB1	0.000277381664843453	0	CLEC2C_KLRB1	CLEC2C - KLRB1	CLEC	Cell-Cell Contact	PMID: 24223577
667	Memory CD4+ T Cells	Memory CD4+ T Cells	CD69	KLRB1	0.000273350019306829	0.01	CLEC2C_KLRB1	CLEC2C - KLRB1	CLEC	Cell-Cell Contact	PMID: 24223577
668	Memory CD8+ T Cells	Memory CD4+ T Cells	CD69	KLRB1	0.00032143123895713	0	CLEC2C_KLRB1	CLEC2C - KLRB1	CLEC	Cell-Cell Contact	PMID: 24223577
669	Regulatory CD4+ T Cells	Memory CD4+ T Cells	CD69	KLRB1	0.000300730367226328	0	CLEC2C_KLRB1	CLEC2C - KLRB1	CLEC	Cell-Cell Contact	PMID: 24223577
670	Central Memory CD8+ T Cells	Memory CD8+ T Cells	CD69	KLRB1	0.00149718771616454	0	CLEC2C_KLRB1	CLEC2C - KLRB1	CLEC	Cell-Cell Contact	PMID: 24223577
671	Cytotoxic CD8+ T Cells	Memory CD8+ T Cells	CD69	KLRB1	0.00145572210687841	0	CLEC2C_KLRB1	CLEC2C - KLRB1	CLEC	Cell-Cell Contact	PMID: 24223577
672	Gamma Delta T Cells	Memory CD8+ T Cells	CD69	KLRB1	0.00154613251720404	0	CLEC2C_KLRB1	CLEC2C - KLRB1	CLEC	Cell-Cell Contact	PMID: 24223577
673	Memory CD4+ T Cells	Memory CD8+ T Cells	CD69	KLRB1	0.00152718604166722	0	CLEC2C_KLRB1	CLEC2C - KLRB1	CLEC	Cell-Cell Contact	PMID: 24223577
674	Memory CD8+ T Cells	Memory CD8+ T Cells	CD69	KLRB1	0.00174758110464042	0	CLEC2C_KLRB1	CLEC2C - KLRB1	CLEC	Cell-Cell Contact	PMID: 24223577
675	Naive CD4+ T Cells	Memory CD8+ T Cells	CD69	KLRB1	0.00139108098689179	0	CLEC2C_KLRB1	CLEC2C - KLRB1	CLEC	Cell-Cell Contact	PMID: 24223577
676	Naive CD8+ T Cells	Memory CD8+ T Cells	CD69	KLRB1	0.00129478606203166	0	CLEC2C_KLRB1	CLEC2C - KLRB1	CLEC	Cell-Cell Contact	PMID: 24223577
677	Regulatory CD4+ T Cells	Memory CD8+ T Cells	CD69	KLRB1	0.00165416052627986	0	CLEC2C_KLRB1	CLEC2C - KLRB1	CLEC	Cell-Cell Contact	PMID: 24223577
678	Gamma Delta T Cells	Regulatory CD4+ T Cells	CD69	KLRB1	0.000271859019089972	0.02	CLEC2C_KLRB1	CLEC2C - KLRB1	CLEC	Cell-Cell Contact	PMID: 24223577
679	Memory CD4+ T Cells	Regulatory CD4+ T Cells	CD69	KLRB1	0.000267904950848875	0.03	CLEC2C_KLRB1	CLEC2C - KLRB1	CLEC	Cell-Cell Contact	PMID: 24223577
680	Memory CD8+ T Cells	Regulatory CD4+ T Cells	CD69	KLRB1	0.000315066165781272	0	CLEC2C_KLRB1	CLEC2C - KLRB1	CLEC	Cell-Cell Contact	PMID: 24223577
681	Regulatory CD4+ T Cells	Regulatory CD4+ T Cells	CD69	KLRB1	0.000294760006626771	0.02	CLEC2C_KLRB1	CLEC2C - KLRB1	CLEC	Cell-Cell Contact	PMID: 24223577
682	Classical Monocytes	Classical Monocytes	ICAM1	ITGAX_ITGB2	0.00011505813787542	0	ICAM1_ITGAX_ITGB2	ICAM1 - (ITGAX+ITGB2)	ICAM	Cell-Cell Contact	PMID: 16252253
683	Intermediate Monocytes	Classical Monocytes	ICAM1	ITGAX_ITGB2	0.000242213804187762	0	ICAM1_ITGAX_ITGB2	ICAM1 - (ITGAX+ITGB2)	ICAM	Cell-Cell Contact	PMID: 16252253
684	Non-Classical Monocytes	Classical Monocytes	ICAM1	ITGAX_ITGB2	7.40956033239619e-05	0	ICAM1_ITGAX_ITGB2	ICAM1 - (ITGAX+ITGB2)	ICAM	Cell-Cell Contact	PMID: 16252253
685	Classical Monocytes	Intermediate Monocytes	ICAM1	ITGAX_ITGB2	0.000190430798491202	0	ICAM1_ITGAX_ITGB2	ICAM1 - (ITGAX+ITGB2)	ICAM	Cell-Cell Contact	PMID: 16252253
686	Intermediate Monocytes	Intermediate Monocytes	ICAM1	ITGAX_ITGB2	0.000396827914777655	0	ICAM1_ITGAX_ITGB2	ICAM1 - (ITGAX+ITGB2)	ICAM	Cell-Cell Contact	PMID: 16252253
687	Non-Classical Monocytes	Intermediate Monocytes	ICAM1	ITGAX_ITGB2	0.000123039530250973	0	ICAM1_ITGAX_ITGB2	ICAM1 - (ITGAX+ITGB2)	ICAM	Cell-Cell Contact	PMID: 16252253
688	Classical Monocytes	Non-Classical Monocytes	ICAM1	ITGAX_ITGB2	0.000222328072703135	0	ICAM1_ITGAX_ITGB2	ICAM1 - (ITGAX+ITGB2)	ICAM	Cell-Cell Contact	PMID: 16252253
689	Intermediate Monocytes	Non-Classical Monocytes	ICAM1	ITGAX_ITGB2	0.000461321530194939	0	ICAM1_ITGAX_ITGB2	ICAM1 - (ITGAX+ITGB2)	ICAM	Cell-Cell Contact	PMID: 16252253
690	Non-Classical Monocytes	Non-Classical Monocytes	ICAM1	ITGAX_ITGB2	0.000143849838606348	0	ICAM1_ITGAX_ITGB2	ICAM1 - (ITGAX+ITGB2)	ICAM	Cell-Cell Contact	PMID: 16252253
691	Classical Monocytes	Central Memory CD8+ T Cells	ICAM1	ITGAL_ITGB2	0.00017262364512471	0	ICAM1_ITGAL_ITGB2	ICAM1 - (ITGAL+ITGB2)	ICAM	Cell-Cell Contact	KEGG: hsa04514
692	Intermediate Monocytes	Central Memory CD8+ T Cells	ICAM1	ITGAL_ITGB2	0.000360582536507822	0	ICAM1_ITGAL_ITGB2	ICAM1 - (ITGAL+ITGB2)	ICAM	Cell-Cell Contact	KEGG: hsa04514
693	Non-Classical Monocytes	Central Memory CD8+ T Cells	ICAM1	ITGAL_ITGB2	0.000111447139543615	0	ICAM1_ITGAL_ITGB2	ICAM1 - (ITGAL+ITGB2)	ICAM	Cell-Cell Contact	KEGG: hsa04514
694	Classical Monocytes	Classical Monocytes	ICAM1	ITGAL_ITGB2	0.000101882911524971	0	ICAM1_ITGAL_ITGB2	ICAM1 - (ITGAL+ITGB2)	ICAM	Cell-Cell Contact	KEGG: hsa04514
695	Intermediate Monocytes	Classical Monocytes	ICAM1	ITGAL_ITGB2	0.000214861964960421	0	ICAM1_ITGAL_ITGB2	ICAM1 - (ITGAL+ITGB2)	ICAM	Cell-Cell Contact	KEGG: hsa04514
696	Non-Classical Monocytes	Classical Monocytes	ICAM1	ITGAL_ITGB2	6.55732256730212e-05	0	ICAM1_ITGAL_ITGB2	ICAM1 - (ITGAL+ITGB2)	ICAM	Cell-Cell Contact	KEGG: hsa04514
697	Classical Monocytes	Cytotoxic CD8+ T Cells	ICAM1	ITGAL_ITGB2	0.000201288206141934	0	ICAM1_ITGAL_ITGB2	ICAM1 - (ITGAL+ITGB2)	ICAM	Cell-Cell Contact	KEGG: hsa04514
698	Intermediate Monocytes	Cytotoxic CD8+ T Cells	ICAM1	ITGAL_ITGB2	0.000418842595308604	0	ICAM1_ITGAL_ITGB2	ICAM1 - (ITGAL+ITGB2)	ICAM	Cell-Cell Contact	KEGG: hsa04514
699	Non-Classical Monocytes	Cytotoxic CD8+ T Cells	ICAM1	ITGAL_ITGB2	0.00013011654680109	0	ICAM1_ITGAL_ITGB2	ICAM1 - (ITGAL+ITGB2)	ICAM	Cell-Cell Contact	KEGG: hsa04514
700	Classical Monocytes	Gamma Delta T Cells	ICAM1	ITGAL_ITGB2	0.00018660860726217	0	ICAM1_ITGAL_ITGB2	ICAM1 - (ITGAL+ITGB2)	ICAM	Cell-Cell Contact	KEGG: hsa04514
701	Intermediate Monocytes	Gamma Delta T Cells	ICAM1	ITGAL_ITGB2	0.00038906268957063	0	ICAM1_ITGAL_ITGB2	ICAM1 - (ITGAL+ITGB2)	ICAM	Cell-Cell Contact	KEGG: hsa04514
702	Non-Classical Monocytes	Gamma Delta T Cells	ICAM1	ITGAL_ITGB2	0.000120549773006735	0	ICAM1_ITGAL_ITGB2	ICAM1 - (ITGAL+ITGB2)	ICAM	Cell-Cell Contact	KEGG: hsa04514
703	Classical Monocytes	Intermediate Monocytes	ICAM1	ITGAL_ITGB2	0.000179511163072834	0	ICAM1_ITGAL_ITGB2	ICAM1 - (ITGAL+ITGB2)	ICAM	Cell-Cell Contact	KEGG: hsa04514
704	Intermediate Monocytes	Intermediate Monocytes	ICAM1	ITGAL_ITGB2	0.00037462224047659	0	ICAM1_ITGAL_ITGB2	ICAM1 - (ITGAL+ITGB2)	ICAM	Cell-Cell Contact	KEGG: hsa04514
705	Non-Classical Monocytes	Intermediate Monocytes	ICAM1	ITGAL_ITGB2	0.000115928743196295	0	ICAM1_ITGAL_ITGB2	ICAM1 - (ITGAL+ITGB2)	ICAM	Cell-Cell Contact	KEGG: hsa04514
706	Classical Monocytes	Memory CD4+ T Cells	ICAM1	ITGAL_ITGB2	9.70264841710826e-05	0	ICAM1_ITGAL_ITGB2	ICAM1 - (ITGAL+ITGB2)	ICAM	Cell-Cell Contact	KEGG: hsa04514
707	Intermediate Monocytes	Memory CD4+ T Cells	ICAM1	ITGAL_ITGB2	0.000204755282583495	0	ICAM1_ITGAL_ITGB2	ICAM1 - (ITGAL+ITGB2)	ICAM	Cell-Cell Contact	KEGG: hsa04514
708	Non-Classical Monocytes	Memory CD4+ T Cells	ICAM1	ITGAL_ITGB2	6.24343247113377e-05	0	ICAM1_ITGAL_ITGB2	ICAM1 - (ITGAL+ITGB2)	ICAM	Cell-Cell Contact	KEGG: hsa04514
709	Classical Monocytes	Memory CD8+ T Cells	ICAM1	ITGAL_ITGB2	9.70721191835682e-05	0	ICAM1_ITGAL_ITGB2	ICAM1 - (ITGAL+ITGB2)	ICAM	Cell-Cell Contact	KEGG: hsa04514
710	Intermediate Monocytes	Memory CD8+ T Cells	ICAM1	ITGAL_ITGB2	0.000204850315449051	0	ICAM1_ITGAL_ITGB2	ICAM1 - (ITGAL+ITGB2)	ICAM	Cell-Cell Contact	KEGG: hsa04514
711	Non-Classical Monocytes	Memory CD8+ T Cells	ICAM1	ITGAL_ITGB2	6.24638142296523e-05	0	ICAM1_ITGAL_ITGB2	ICAM1 - (ITGAL+ITGB2)	ICAM	Cell-Cell Contact	KEGG: hsa04514
712	Classical Monocytes	Naive CD8+ T Cells	ICAM1	ITGAL_ITGB2	6.5547694137754e-05	0	ICAM1_ITGAL_ITGB2	ICAM1 - (ITGAL+ITGB2)	ICAM	Cell-Cell Contact	KEGG: hsa04514
713	Intermediate Monocytes	Naive CD8+ T Cells	ICAM1	ITGAL_ITGB2	0.000138919978621299	0	ICAM1_ITGAL_ITGB2	ICAM1 - (ITGAL+ITGB2)	ICAM	Cell-Cell Contact	KEGG: hsa04514
714	Non-Classical Monocytes	Naive CD8+ T Cells	ICAM1	ITGAL_ITGB2	4.21205648308381e-05	0	ICAM1_ITGAL_ITGB2	ICAM1 - (ITGAL+ITGB2)	ICAM	Cell-Cell Contact	KEGG: hsa04514
715	Classical Monocytes	Non-Classical Monocytes	ICAM1	ITGAL_ITGB2	0.000229496293488313	0	ICAM1_ITGAL_ITGB2	ICAM1 - (ITGAL+ITGB2)	ICAM	Cell-Cell Contact	KEGG: hsa04514
716	Intermediate Monocytes	Non-Classical Monocytes	ICAM1	ITGAL_ITGB2	0.000475739463122462	0	ICAM1_ITGAL_ITGB2	ICAM1 - (ITGAL+ITGB2)	ICAM	Cell-Cell Contact	KEGG: hsa04514
717	Non-Classical Monocytes	Non-Classical Monocytes	ICAM1	ITGAL_ITGB2	0.000148534525596559	0	ICAM1_ITGAL_ITGB2	ICAM1 - (ITGAL+ITGB2)	ICAM	Cell-Cell Contact	KEGG: hsa04514
718	Classical Monocytes	Regulatory CD4+ T Cells	ICAM1	ITGAL_ITGB2	7.9702854559046e-05	0	ICAM1_ITGAL_ITGB2	ICAM1 - (ITGAL+ITGB2)	ICAM	Cell-Cell Contact	KEGG: hsa04514
719	Intermediate Monocytes	Regulatory CD4+ T Cells	ICAM1	ITGAL_ITGB2	0.000168594217496042	0	ICAM1_ITGAL_ITGB2	ICAM1 - (ITGAL+ITGB2)	ICAM	Cell-Cell Contact	KEGG: hsa04514
720	Non-Classical Monocytes	Regulatory CD4+ T Cells	ICAM1	ITGAL_ITGB2	5.1248210803761e-05	0	ICAM1_ITGAL_ITGB2	ICAM1 - (ITGAL+ITGB2)	ICAM	Cell-Cell Contact	KEGG: hsa04514
721	Intermediate Monocytes	Central Memory CD8+ T Cells	ICAM2	ITGAL_ITGB2	0.000153989872100379	0	ICAM2_ITGAL_ITGB2	ICAM2 - (ITGAL+ITGB2)	ICAM	Cell-Cell Contact	KEGG: hsa04514
722	Memory CD4+ T Cells	Central Memory CD8+ T Cells	ICAM2	ITGAL_ITGB2	0.00017954359884512	0	ICAM2_ITGAL_ITGB2	ICAM2 - (ITGAL+ITGB2)	ICAM	Cell-Cell Contact	KEGG: hsa04514
723	Memory CD8+ T Cells	Central Memory CD8+ T Cells	ICAM2	ITGAL_ITGB2	0.000166341041260517	0	ICAM2_ITGAL_ITGB2	ICAM2 - (ITGAL+ITGB2)	ICAM	Cell-Cell Contact	KEGG: hsa04514
724	Naive CD4+ T Cells	Central Memory CD8+ T Cells	ICAM2	ITGAL_ITGB2	0.00015188727565959	0.02	ICAM2_ITGAL_ITGB2	ICAM2 - (ITGAL+ITGB2)	ICAM	Cell-Cell Contact	KEGG: hsa04514
725	Non-Classical Monocytes	Central Memory CD8+ T Cells	ICAM2	ITGAL_ITGB2	0.000446761641597133	0	ICAM2_ITGAL_ITGB2	ICAM2 - (ITGAL+ITGB2)	ICAM	Cell-Cell Contact	KEGG: hsa04514
726	Regulatory CD4+ T Cells	Central Memory CD8+ T Cells	ICAM2	ITGAL_ITGB2	0.000168534496300528	0	ICAM2_ITGAL_ITGB2	ICAM2 - (ITGAL+ITGB2)	ICAM	Cell-Cell Contact	KEGG: hsa04514
727	Non-Classical Monocytes	Classical Monocytes	ICAM2	ITGAL_ITGB2	0.000267392122462313	0	ICAM2_ITGAL_ITGB2	ICAM2 - (ITGAL+ITGB2)	ICAM	Cell-Cell Contact	KEGG: hsa04514
728	Central Memory CD8+ T Cells	Cytotoxic CD8+ T Cells	ICAM2	ITGAL_ITGB2	0.000162605611235909	0	ICAM2_ITGAL_ITGB2	ICAM2 - (ITGAL+ITGB2)	ICAM	Cell-Cell Contact	KEGG: hsa04514
729	Intermediate Monocytes	Cytotoxic CD8+ T Cells	ICAM2	ITGAL_ITGB2	0.000179628938468603	0	ICAM2_ITGAL_ITGB2	ICAM2 - (ITGAL+ITGB2)	ICAM	Cell-Cell Contact	KEGG: hsa04514
730	Memory CD4+ T Cells	Cytotoxic CD8+ T Cells	ICAM2	ITGAL_ITGB2	0.000209327509032819	0	ICAM2_ITGAL_ITGB2	ICAM2 - (ITGAL+ITGB2)	ICAM	Cell-Cell Contact	KEGG: hsa04514
731	Memory CD8+ T Cells	Cytotoxic CD8+ T Cells	ICAM2	ITGAL_ITGB2	0.000193987371015001	0	ICAM2_ITGAL_ITGB2	ICAM2 - (ITGAL+ITGB2)	ICAM	Cell-Cell Contact	KEGG: hsa04514
732	Naive CD4+ T Cells	Cytotoxic CD8+ T Cells	ICAM2	ITGAL_ITGB2	0.000177183911030635	0	ICAM2_ITGAL_ITGB2	ICAM2 - (ITGAL+ITGB2)	ICAM	Cell-Cell Contact	KEGG: hsa04514
733	Non-Classical Monocytes	Cytotoxic CD8+ T Cells	ICAM2	ITGAL_ITGB2	0.000518033224359686	0	ICAM2_ITGAL_ITGB2	ICAM2 - (ITGAL+ITGB2)	ICAM	Cell-Cell Contact	KEGG: hsa04514
734	Regulatory CD4+ T Cells	Cytotoxic CD8+ T Cells	ICAM2	ITGAL_ITGB2	0.000196536536592867	0	ICAM2_ITGAL_ITGB2	ICAM2 - (ITGAL+ITGB2)	ICAM	Cell-Cell Contact	KEGG: hsa04514
735	Central Memory CD8+ T Cells	Gamma Delta T Cells	ICAM2	ITGAL_ITGB2	0.000150694343471592	0	ICAM2_ITGAL_ITGB2	ICAM2 - (ITGAL+ITGB2)	ICAM	Cell-Cell Contact	KEGG: hsa04514
736	Intermediate Monocytes	Gamma Delta T Cells	ICAM2	ITGAL_ITGB2	0.000166496295760941	0	ICAM2_ITGAL_ITGB2	ICAM2 - (ITGAL+ITGB2)	ICAM	Cell-Cell Contact	KEGG: hsa04514
737	Memory CD4+ T Cells	Gamma Delta T Cells	ICAM2	ITGAL_ITGB2	0.00019407572947428	0	ICAM2_ITGAL_ITGB2	ICAM2 - (ITGAL+ITGB2)	ICAM	Cell-Cell Contact	KEGG: hsa04514
738	Memory CD8+ T Cells	Gamma Delta T Cells	ICAM2	ITGAL_ITGB2	0.000179828334706392	0	ICAM2_ITGAL_ITGB2	ICAM2 - (ITGAL+ITGB2)	ICAM	Cell-Cell Contact	KEGG: hsa04514
739	Naive CD4+ T Cells	Gamma Delta T Cells	ICAM2	ITGAL_ITGB2	0.000164226392841247	0	ICAM2_ITGAL_ITGB2	ICAM2 - (ITGAL+ITGB2)	ICAM	Cell-Cell Contact	KEGG: hsa04514
740	Non-Classical Monocytes	Gamma Delta T Cells	ICAM2	ITGAL_ITGB2	0.000481633763227841	0	ICAM2_ITGAL_ITGB2	ICAM2 - (ITGAL+ITGB2)	ICAM	Cell-Cell Contact	KEGG: hsa04514
741	Regulatory CD4+ T Cells	Gamma Delta T Cells	ICAM2	ITGAL_ITGB2	0.000182195638490578	0	ICAM2_ITGAL_ITGB2	ICAM2 - (ITGAL+ITGB2)	ICAM	Cell-Cell Contact	KEGG: hsa04514
742	Intermediate Monocytes	Intermediate Monocytes	ICAM2	ITGAL_ITGB2	0.000160148634657092	0	ICAM2_ITGAL_ITGB2	ICAM2 - (ITGAL+ITGB2)	ICAM	Cell-Cell Contact	KEGG: hsa04514
743	Memory CD4+ T Cells	Intermediate Monocytes	ICAM2	ITGAL_ITGB2	0.000186700845942067	0	ICAM2_ITGAL_ITGB2	ICAM2 - (ITGAL+ITGB2)	ICAM	Cell-Cell Contact	KEGG: hsa04514
744	Memory CD8+ T Cells	Intermediate Monocytes	ICAM2	ITGAL_ITGB2	0.000172983248031337	0	ICAM2_ITGAL_ITGB2	ICAM2 - (ITGAL+ITGB2)	ICAM	Cell-Cell Contact	KEGG: hsa04514
745	Naive CD4+ T Cells	Intermediate Monocytes	ICAM2	ITGAL_ITGB2	0.000157963583550367	0	ICAM2_ITGAL_ITGB2	ICAM2 - (ITGAL+ITGB2)	ICAM	Cell-Cell Contact	KEGG: hsa04514
746	Non-Classical Monocytes	Intermediate Monocytes	ICAM2	ITGAL_ITGB2	0.00046395986226846	0	ICAM2_ITGAL_ITGB2	ICAM2 - (ITGAL+ITGB2)	ICAM	Cell-Cell Contact	KEGG: hsa04514
747	Regulatory CD4+ T Cells	Intermediate Monocytes	ICAM2	ITGAL_ITGB2	0.00017526239488938	0	ICAM2_ITGAL_ITGB2	ICAM2 - (ITGAL+ITGB2)	ICAM	Cell-Cell Contact	KEGG: hsa04514
748	Non-Classical Monocytes	Memory CD4+ T Cells	ICAM2	ITGAL_ITGB2	0.000254892767428923	0	ICAM2_ITGAL_ITGB2	ICAM2 - (ITGAL+ITGB2)	ICAM	Cell-Cell Contact	KEGG: hsa04514
749	Non-Classical Monocytes	Memory CD8+ T Cells	ICAM2	ITGAL_ITGB2	0.000255010334280942	0	ICAM2_ITGAL_ITGB2	ICAM2 - (ITGAL+ITGB2)	ICAM	Cell-Cell Contact	KEGG: hsa04514
750	Non-Classical Monocytes	Naive CD8+ T Cells	ICAM2	ITGAL_ITGB2	0.000173283271277644	0	ICAM2_ITGAL_ITGB2	ICAM2 - (ITGAL+ITGB2)	ICAM	Cell-Cell Contact	KEGG: hsa04514
751	Central Memory CD8+ T Cells	Non-Classical Monocytes	ICAM2	ITGAL_ITGB2	0.000185517528579695	0	ICAM2_ITGAL_ITGB2	ICAM2 - (ITGAL+ITGB2)	ICAM	Cell-Cell Contact	KEGG: hsa04514
752	Intermediate Monocytes	Non-Classical Monocytes	ICAM2	ITGAL_ITGB2	0.000204878867701616	0	ICAM2_ITGAL_ITGB2	ICAM2 - (ITGAL+ITGB2)	ICAM	Cell-Cell Contact	KEGG: hsa04514
753	Memory CD4+ T Cells	Non-Classical Monocytes	ICAM2	ITGAL_ITGB2	0.000238628864718098	0	ICAM2_ITGAL_ITGB2	ICAM2 - (ITGAL+ITGB2)	ICAM	Cell-Cell Contact	KEGG: hsa04514
754	Memory CD8+ T Cells	Non-Classical Monocytes	ICAM2	ITGAL_ITGB2	0.000221200403109838	0	ICAM2_ITGAL_ITGB2	ICAM2 - (ITGAL+ITGB2)	ICAM	Cell-Cell Contact	KEGG: hsa04514
755	Naive CD4+ T Cells	Non-Classical Monocytes	ICAM2	ITGAL_ITGB2	0.000202098741031573	0	ICAM2_ITGAL_ITGB2	ICAM2 - (ITGAL+ITGB2)	ICAM	Cell-Cell Contact	KEGG: hsa04514
756	Non-Classical Monocytes	Non-Classical Monocytes	ICAM2	ITGAL_ITGB2	0.000587395637490685	0	ICAM2_ITGAL_ITGB2	ICAM2 - (ITGAL+ITGB2)	ICAM	Cell-Cell Contact	KEGG: hsa04514
757	Regulatory CD4+ T Cells	Non-Classical Monocytes	ICAM2	ITGAL_ITGB2	0.000224097242227361	0	ICAM2_ITGAL_ITGB2	ICAM2 - (ITGAL+ITGB2)	ICAM	Cell-Cell Contact	KEGG: hsa04514
758	Non-Classical Monocytes	Regulatory CD4+ T Cells	ICAM2	ITGAL_ITGB2	0.000210107938326738	0	ICAM2_ITGAL_ITGB2	ICAM2 - (ITGAL+ITGB2)	ICAM	Cell-Cell Contact	KEGG: hsa04514
759	Classical Monocytes	Central Memory CD8+ T Cells	ICAM1	ITGAM_ITGB2	8.73702834970493e-05	0	ICAM1_ITGAM_ITGB2	ICAM1 - (ITGAM+ITGB2)	ICAM	Cell-Cell Contact	KEGG: hsa04514
760	Intermediate Monocytes	Central Memory CD8+ T Cells	ICAM1	ITGAM_ITGB2	0.0001846201220529	0	ICAM1_ITGAM_ITGB2	ICAM1 - (ITGAM+ITGB2)	ICAM	Cell-Cell Contact	KEGG: hsa04514
761	Non-Classical Monocytes	Central Memory CD8+ T Cells	ICAM1	ITGAM_ITGB2	5.61970926634053e-05	0	ICAM1_ITGAM_ITGB2	ICAM1 - (ITGAM+ITGB2)	ICAM	Cell-Cell Contact	KEGG: hsa04514
762	Classical Monocytes	Classical Monocytes	ICAM1	ITGAM_ITGB2	0.00011369945164077	0	ICAM1_ITGAM_ITGB2	ICAM1 - (ITGAM+ITGB2)	ICAM	Cell-Cell Contact	KEGG: hsa04514
763	Intermediate Monocytes	Classical Monocytes	ICAM1	ITGAM_ITGB2	0.000239397685165532	0	ICAM1_ITGAM_ITGB2	ICAM1 - (ITGAM+ITGB2)	ICAM	Cell-Cell Contact	KEGG: hsa04514
764	Non-Classical Monocytes	Classical Monocytes	ICAM1	ITGAM_ITGB2	7.32162852796737e-05	0	ICAM1_ITGAM_ITGB2	ICAM1 - (ITGAM+ITGB2)	ICAM	Cell-Cell Contact	KEGG: hsa04514
765	Classical Monocytes	Gamma Delta T Cells	ICAM1	ITGAM_ITGB2	8.68439060999932e-05	0	ICAM1_ITGAM_ITGB2	ICAM1 - (ITGAM+ITGB2)	ICAM	Cell-Cell Contact	KEGG: hsa04514
766	Intermediate Monocytes	Gamma Delta T Cells	ICAM1	ITGAM_ITGB2	0.000183520995668592	0	ICAM1_ITGAM_ITGB2	ICAM1 - (ITGAM+ITGB2)	ICAM	Cell-Cell Contact	KEGG: hsa04514
767	Non-Classical Monocytes	Gamma Delta T Cells	ICAM1	ITGAM_ITGB2	5.58572406433215e-05	0	ICAM1_ITGAM_ITGB2	ICAM1 - (ITGAM+ITGB2)	ICAM	Cell-Cell Contact	KEGG: hsa04514
768	Classical Monocytes	Intermediate Monocytes	ICAM1	ITGAM_ITGB2	8.99701394107353e-05	0	ICAM1_ITGAM_ITGB2	ICAM1 - (ITGAM+ITGB2)	ICAM	Cell-Cell Contact	KEGG: hsa04514
769	Intermediate Monocytes	Intermediate Monocytes	ICAM1	ITGAM_ITGB2	0.00019004656066068	0	ICAM1_ITGAM_ITGB2	ICAM1 - (ITGAM+ITGB2)	ICAM	Cell-Cell Contact	KEGG: hsa04514
770	Non-Classical Monocytes	Intermediate Monocytes	ICAM1	ITGAM_ITGB2	5.78759011159707e-05	0	ICAM1_ITGAM_ITGB2	ICAM1 - (ITGAM+ITGB2)	ICAM	Cell-Cell Contact	KEGG: hsa04514
771	Central Memory CD8+ T Cells	Central Memory CD8+ T Cells	ICAM2	ITGAM_ITGB2	7.03887731272738e-05	0	ICAM2_ITGAM_ITGB2	ICAM2 - (ITGAM+ITGB2)	ICAM	Cell-Cell Contact	KEGG: hsa04514
772	Intermediate Monocytes	Central Memory CD8+ T Cells	ICAM2	ITGAM_ITGB2	7.78506045459083e-05	0	ICAM2_ITGAM_ITGB2	ICAM2 - (ITGAM+ITGB2)	ICAM	Cell-Cell Contact	KEGG: hsa04514
773	Memory CD4+ T Cells	Central Memory CD8+ T Cells	ICAM2	ITGAM_ITGB2	9.09110866443584e-05	0	ICAM2_ITGAM_ITGB2	ICAM2 - (ITGAM+ITGB2)	ICAM	Cell-Cell Contact	KEGG: hsa04514
774	Memory CD8+ T Cells	Central Memory CD8+ T Cells	ICAM2	ITGAM_ITGB2	8.41581890055673e-05	0	ICAM2_ITGAM_ITGB2	ICAM2 - (ITGAM+ITGB2)	ICAM	Cell-Cell Contact	KEGG: hsa04514
775	Naive CD4+ T Cells	Central Memory CD8+ T Cells	ICAM2	ITGAM_ITGB2	7.67777814114976e-05	0	ICAM2_ITGAM_ITGB2	ICAM2 - (ITGAM+ITGB2)	ICAM	Cell-Cell Contact	KEGG: hsa04514
776	Non-Classical Monocytes	Central Memory CD8+ T Cells	ICAM2	ITGAM_ITGB2	0.000229967882069066	0	ICAM2_ITGAM_ITGB2	ICAM2 - (ITGAM+ITGB2)	ICAM	Cell-Cell Contact	KEGG: hsa04514
777	Regulatory CD4+ T Cells	Central Memory CD8+ T Cells	ICAM2	ITGAM_ITGB2	8.52793526277526e-05	0	ICAM2_ITGAM_ITGB2	ICAM2 - (ITGAM+ITGB2)	ICAM	Cell-Cell Contact	KEGG: hsa04514
778	Central Memory CD8+ T Cells	Classical Monocytes	ICAM2	ITGAM_ITGB2	9.16578987551666e-05	0	ICAM2_ITGAM_ITGB2	ICAM2 - (ITGAM+ITGB2)	ICAM	Cell-Cell Contact	KEGG: hsa04514
779	Intermediate Monocytes	Classical Monocytes	ICAM2	ITGAM_ITGB2	0.000101346558341184	0	ICAM2_ITGAM_ITGB2	ICAM2 - (ITGAM+ITGB2)	ICAM	Cell-Cell Contact	KEGG: hsa04514
780	Memory CD4+ T Cells	Classical Monocytes	ICAM2	ITGAM_ITGB2	0.000118291845346602	0	ICAM2_ITGAM_ITGB2	ICAM2 - (ITGAM+ITGB2)	ICAM	Cell-Cell Contact	KEGG: hsa04514
781	Memory CD8+ T Cells	Classical Monocytes	ICAM2	ITGAM_ITGB2	0.000109532353552856	0	ICAM2_ITGAM_ITGB2	ICAM2 - (ITGAM+ITGB2)	ICAM	Cell-Cell Contact	KEGG: hsa04514
782	Naive CD4+ T Cells	Classical Monocytes	ICAM2	ITGAM_ITGB2	9.99539016010577e-05	0	ICAM2_ITGAM_ITGB2	ICAM2 - (ITGAM+ITGB2)	ICAM	Cell-Cell Contact	KEGG: hsa04514
783	Non-Classical Monocytes	Classical Monocytes	ICAM2	ITGAM_ITGB2	0.000297704566129844	0	ICAM2_ITGAM_ITGB2	ICAM2 - (ITGAM+ITGB2)	ICAM	Cell-Cell Contact	KEGG: hsa04514
784	Regulatory CD4+ T Cells	Classical Monocytes	ICAM2	ITGAM_ITGB2	0.000110986967929331	0	ICAM2_ITGAM_ITGB2	ICAM2 - (ITGAM+ITGB2)	ICAM	Cell-Cell Contact	KEGG: hsa04514
785	Central Memory CD8+ T Cells	Gamma Delta T Cells	ICAM2	ITGAM_ITGB2	6.9963828423522e-05	0	ICAM2_ITGAM_ITGB2	ICAM2 - (ITGAM+ITGB2)	ICAM	Cell-Cell Contact	KEGG: hsa04514
786	Intermediate Monocytes	Gamma Delta T Cells	ICAM2	ITGAM_ITGB2	7.73810373630924e-05	0	ICAM2_ITGAM_ITGB2	ICAM2 - (ITGAM+ITGB2)	ICAM	Cell-Cell Contact	KEGG: hsa04514
787	Memory CD4+ T Cells	Gamma Delta T Cells	ICAM2	ITGAM_ITGB2	9.03636128040043e-05	0	ICAM2_ITGAM_ITGB2	ICAM2 - (ITGAM+ITGB2)	ICAM	Cell-Cell Contact	KEGG: hsa04514
788	Memory CD8+ T Cells	Gamma Delta T Cells	ICAM2	ITGAM_ITGB2	8.3650965460325e-05	0	ICAM2_ITGAM_ITGB2	ICAM2 - (ITGAM+ITGB2)	ICAM	Cell-Cell Contact	KEGG: hsa04514
789	Naive CD4+ T Cells	Gamma Delta T Cells	ICAM2	ITGAM_ITGB2	7.63146247957592e-05	0	ICAM2_ITGAM_ITGB2	ICAM2 - (ITGAM+ITGB2)	ICAM	Cell-Cell Contact	KEGG: hsa04514
790	Non-Classical Monocytes	Gamma Delta T Cells	ICAM2	ITGAM_ITGB2	0.000228606418664898	0	ICAM2_ITGAM_ITGB2	ICAM2 - (ITGAM+ITGB2)	ICAM	Cell-Cell Contact	KEGG: hsa04514
791	Regulatory CD4+ T Cells	Gamma Delta T Cells	ICAM2	ITGAM_ITGB2	8.47654418207308e-05	0	ICAM2_ITGAM_ITGB2	ICAM2 - (ITGAM+ITGB2)	ICAM	Cell-Cell Contact	KEGG: hsa04514
792	Central Memory CD8+ T Cells	Intermediate Monocytes	ICAM2	ITGAM_ITGB2	7.24877939197661e-05	0	ICAM2_ITGAM_ITGB2	ICAM2 - (ITGAM+ITGB2)	ICAM	Cell-Cell Contact	KEGG: hsa04514
793	Intermediate Monocytes	Intermediate Monocytes	ICAM2	ITGAM_ITGB2	8.01699630138998e-05	0	ICAM2_ITGAM_ITGB2	ICAM2 - (ITGAM+ITGB2)	ICAM	Cell-Cell Contact	KEGG: hsa04514
794	Memory CD4+ T Cells	Intermediate Monocytes	ICAM2	ITGAM_ITGB2	9.36150991198152e-05	0	ICAM2_ITGAM_ITGB2	ICAM2 - (ITGAM+ITGB2)	ICAM	Cell-Cell Contact	KEGG: hsa04514
795	Memory CD8+ T Cells	Intermediate Monocytes	ICAM2	ITGAM_ITGB2	8.66634764217531e-05	0	ICAM2_ITGAM_ITGB2	ICAM2 - (ITGAM+ITGB2)	ICAM	Cell-Cell Contact	KEGG: hsa04514
796	Naive CD4+ T Cells	Intermediate Monocytes	ICAM2	ITGAM_ITGB2	7.90654865602314e-05	0	ICAM2_ITGAM_ITGB2	ICAM2 - (ITGAM+ITGB2)	ICAM	Cell-Cell Contact	KEGG: hsa04514
797	Non-Classical Monocytes	Intermediate Monocytes	ICAM2	ITGAM_ITGB2	0.00023668815767642	0	ICAM2_ITGAM_ITGB2	ICAM2 - (ITGAM+ITGB2)	ICAM	Cell-Cell Contact	KEGG: hsa04514
798	Regulatory CD4+ T Cells	Intermediate Monocytes	ICAM2	ITGAM_ITGB2	8.78176574313589e-05	0	ICAM2_ITGAM_ITGB2	ICAM2 - (ITGAM+ITGB2)	ICAM	Cell-Cell Contact	KEGG: hsa04514
799	Classical Monocytes	Central Memory CD8+ T Cells	ICAM1	ITGAL	0.000106370005507989	0	ICAM1_ITGAL	ICAM1 - ITGAL	ICAM	Cell-Cell Contact	PMID: 23602662
800	Intermediate Monocytes	Central Memory CD8+ T Cells	ICAM1	ITGAL	0.000224188183827444	0	ICAM1_ITGAL	ICAM1 - ITGAL	ICAM	Cell-Cell Contact	PMID: 23602662
801	Non-Classical Monocytes	Central Memory CD8+ T Cells	ICAM1	ITGAL	6.84745952338105e-05	0	ICAM1_ITGAL	ICAM1 - ITGAL	ICAM	Cell-Cell Contact	PMID: 23602662
802	Classical Monocytes	Classical Monocytes	ICAM1	ITGAL	3.27740177758206e-05	0	ICAM1_ITGAL	ICAM1 - ITGAL	ICAM	Cell-Cell Contact	PMID: 23602662
803	Intermediate Monocytes	Classical Monocytes	ICAM1	ITGAL	6.97725475618778e-05	0	ICAM1_ITGAL	ICAM1 - ITGAL	ICAM	Cell-Cell Contact	PMID: 23602662
804	Non-Classical Monocytes	Classical Monocytes	ICAM1	ITGAL	2.1030346788825e-05	0	ICAM1_ITGAL	ICAM1 - ITGAL	ICAM	Cell-Cell Contact	PMID: 23602662
805	Classical Monocytes	Cytotoxic CD8+ T Cells	ICAM1	ITGAL	0.00013659931593664	0	ICAM1_ITGAL	ICAM1 - ITGAL	ICAM	Cell-Cell Contact	PMID: 23602662
806	Intermediate Monocytes	Cytotoxic CD8+ T Cells	ICAM1	ITGAL	0.000286723481009926	0	ICAM1_ITGAL	ICAM1 - ITGAL	ICAM	Cell-Cell Contact	PMID: 23602662
807	Non-Classical Monocytes	Cytotoxic CD8+ T Cells	ICAM1	ITGAL	8.80506381040289e-05	0	ICAM1_ITGAL	ICAM1 - ITGAL	ICAM	Cell-Cell Contact	PMID: 23602662
808	Classical Monocytes	Gamma Delta T Cells	ICAM1	ITGAL	0.000118991233927671	0	ICAM1_ITGAL	ICAM1 - ITGAL	ICAM	Cell-Cell Contact	PMID: 23602662
809	Intermediate Monocytes	Gamma Delta T Cells	ICAM1	ITGAL	0.000250359998767725	0	ICAM1_ITGAL	ICAM1 - ITGAL	ICAM	Cell-Cell Contact	PMID: 23602662
810	Non-Classical Monocytes	Gamma Delta T Cells	ICAM1	ITGAL	7.66416230685462e-05	0	ICAM1_ITGAL	ICAM1 - ITGAL	ICAM	Cell-Cell Contact	PMID: 23602662
811	Classical Monocytes	Intermediate Monocytes	ICAM1	ITGAL	0.000101617877576324	0	ICAM1_ITGAL	ICAM1 - ITGAL	ICAM	Cell-Cell Contact	PMID: 23602662
812	Intermediate Monocytes	Intermediate Monocytes	ICAM1	ITGAL	0.000214310748420868	0	ICAM1_ITGAL	ICAM1 - ITGAL	ICAM	Cell-Cell Contact	PMID: 23602662
813	Non-Classical Monocytes	Intermediate Monocytes	ICAM1	ITGAL	6.5401889416244e-05	0	ICAM1_ITGAL	ICAM1 - ITGAL	ICAM	Cell-Cell Contact	PMID: 23602662
814	Classical Monocytes	Memory CD4+ T Cells	ICAM1	ITGAL	4.14384763354698e-05	0	ICAM1_ITGAL	ICAM1 - ITGAL	ICAM	Cell-Cell Contact	PMID: 23602662
815	Intermediate Monocytes	Memory CD4+ T Cells	ICAM1	ITGAL	8.81135969753996e-05	0	ICAM1_ITGAL	ICAM1 - ITGAL	ICAM	Cell-Cell Contact	PMID: 23602662
816	Non-Classical Monocytes	Memory CD4+ T Cells	ICAM1	ITGAL	2.66001666455507e-05	0	ICAM1_ITGAL	ICAM1 - ITGAL	ICAM	Cell-Cell Contact	PMID: 23602662
817	Classical Monocytes	Memory CD8+ T Cells	ICAM1	ITGAL	4.25532957975558e-05	0	ICAM1_ITGAL	ICAM1 - ITGAL	ICAM	Cell-Cell Contact	PMID: 23602662
818	Intermediate Monocytes	Memory CD8+ T Cells	ICAM1	ITGAL	9.04703020467613e-05	0	ICAM1_ITGAL	ICAM1 - ITGAL	ICAM	Cell-Cell Contact	PMID: 23602662
819	Non-Classical Monocytes	Memory CD8+ T Cells	ICAM1	ITGAL	2.73171171516216e-05	0	ICAM1_ITGAL	ICAM1 - ITGAL	ICAM	Cell-Cell Contact	PMID: 23602662
820	Classical Monocytes	Naive CD8+ T Cells	ICAM1	ITGAL	3.3258196816386e-05	0	ICAM1_ITGAL	ICAM1 - ITGAL	ICAM	Cell-Cell Contact	PMID: 23602662
821	Intermediate Monocytes	Naive CD8+ T Cells	ICAM1	ITGAL	7.079861438294e-05	0	ICAM1_ITGAL	ICAM1 - ITGAL	ICAM	Cell-Cell Contact	PMID: 23602662
822	Non-Classical Monocytes	Naive CD8+ T Cells	ICAM1	ITGAL	2.13414833370249e-05	0	ICAM1_ITGAL	ICAM1 - ITGAL	ICAM	Cell-Cell Contact	PMID: 23602662
823	Classical Monocytes	Non-Classical Monocytes	ICAM1	ITGAL	0.000160860312855306	0	ICAM1_ITGAL	ICAM1 - ITGAL	ICAM	Cell-Cell Contact	PMID: 23602662
824	Intermediate Monocytes	Non-Classical Monocytes	ICAM1	ITGAL	0.000336543566318433	0	ICAM1_ITGAL	ICAM1 - ITGAL	ICAM	Cell-Cell Contact	PMID: 23602662
825	Non-Classical Monocytes	Non-Classical Monocytes	ICAM1	ITGAL	0.00010379916636915	0	ICAM1_ITGAL	ICAM1 - ITGAL	ICAM	Cell-Cell Contact	PMID: 23602662
826	Classical Monocytes	Regulatory CD4+ T Cells	ICAM1	ITGAL	3.43053427111171e-05	0	ICAM1_ITGAL	ICAM1 - ITGAL	ICAM	Cell-Cell Contact	PMID: 23602662
827	Intermediate Monocytes	Regulatory CD4+ T Cells	ICAM1	ITGAL	7.30172483526119e-05	0	ICAM1_ITGAL	ICAM1 - ITGAL	ICAM	Cell-Cell Contact	PMID: 23602662
828	Non-Classical Monocytes	Regulatory CD4+ T Cells	ICAM1	ITGAL	2.20144308437268e-05	0	ICAM1_ITGAL	ICAM1 - ITGAL	ICAM	Cell-Cell Contact	PMID: 23602662
829	Classical Monocytes	Central Memory CD8+ T Cells	ICAM1	SPN	9.72656784782272e-05	0	ICAM1_SPN	ICAM1 - SPN	ICAM	Cell-Cell Contact	PMID: 1683685
830	Intermediate Monocytes	Central Memory CD8+ T Cells	ICAM1	SPN	0.000205253380887529	0	ICAM1_SPN	ICAM1 - SPN	ICAM	Cell-Cell Contact	PMID: 1683685
831	Non-Classical Monocytes	Central Memory CD8+ T Cells	ICAM1	SPN	6.25888942866718e-05	0	ICAM1_SPN	ICAM1 - SPN	ICAM	Cell-Cell Contact	PMID: 1683685
832	Classical Monocytes	Cytotoxic CD8+ T Cells	ICAM1	SPN	4.47943448298679e-05	0	ICAM1_SPN	ICAM1 - SPN	ICAM	Cell-Cell Contact	PMID: 1683685
833	Intermediate Monocytes	Cytotoxic CD8+ T Cells	ICAM1	SPN	9.52056561752287e-05	0	ICAM1_SPN	ICAM1 - SPN	ICAM	Cell-Cell Contact	PMID: 1683685
834	Non-Classical Monocytes	Cytotoxic CD8+ T Cells	ICAM1	SPN	2.87585667539081e-05	0	ICAM1_SPN	ICAM1 - SPN	ICAM	Cell-Cell Contact	PMID: 1683685
835	Classical Monocytes	Gamma Delta T Cells	ICAM1	SPN	0.000118437912361301	0	ICAM1_SPN	ICAM1 - SPN	ICAM	Cell-Cell Contact	PMID: 1683685
836	Intermediate Monocytes	Gamma Delta T Cells	ICAM1	SPN	0.000249214488941409	0	ICAM1_SPN	ICAM1 - SPN	ICAM	Cell-Cell Contact	PMID: 1683685
837	Non-Classical Monocytes	Gamma Delta T Cells	ICAM1	SPN	7.62833873050152e-05	0	ICAM1_SPN	ICAM1 - SPN	ICAM	Cell-Cell Contact	PMID: 1683685
838	Classical Monocytes	Intermediate Monocytes	ICAM1	SPN	0.000105009252760366	0	ICAM1_SPN	ICAM1 - SPN	ICAM	Cell-Cell Contact	PMID: 1683685
839	Intermediate Monocytes	Intermediate Monocytes	ICAM1	SPN	0.000221361122423118	0	ICAM1_SPN	ICAM1 - SPN	ICAM	Cell-Cell Contact	PMID: 1683685
840	Non-Classical Monocytes	Intermediate Monocytes	ICAM1	SPN	6.75946079646791e-05	0	ICAM1_SPN	ICAM1 - SPN	ICAM	Cell-Cell Contact	PMID: 1683685
841	Classical Monocytes	Memory CD4+ T Cells	ICAM1	SPN	4.10521270161719e-05	0	ICAM1_SPN	ICAM1 - SPN	ICAM	Cell-Cell Contact	PMID: 1683685
842	Intermediate Monocytes	Memory CD4+ T Cells	ICAM1	SPN	8.72966946279874e-05	0	ICAM1_SPN	ICAM1 - SPN	ICAM	Cell-Cell Contact	PMID: 1683685
843	Non-Classical Monocytes	Memory CD4+ T Cells	ICAM1	SPN	2.63517181364821e-05	0	ICAM1_SPN	ICAM1 - SPN	ICAM	Cell-Cell Contact	PMID: 1683685
844	Classical Monocytes	Memory CD8+ T Cells	ICAM1	SPN	3.9480609203159e-05	0	ICAM1_SPN	ICAM1 - SPN	ICAM	Cell-Cell Contact	PMID: 1683685
845	Intermediate Monocytes	Memory CD8+ T Cells	ICAM1	SPN	8.3972964243689e-05	0	ICAM1_SPN	ICAM1 - SPN	ICAM	Cell-Cell Contact	PMID: 1683685
846	Non-Classical Monocytes	Memory CD8+ T Cells	ICAM1	SPN	2.53412129979133e-05	0	ICAM1_SPN	ICAM1 - SPN	ICAM	Cell-Cell Contact	PMID: 1683685
847	Classical Monocytes	Non-Classical Monocytes	ICAM1	SPN	0.000207979311487926	0	ICAM1_SPN	ICAM1 - SPN	ICAM	Cell-Cell Contact	PMID: 1683685
848	Intermediate Monocytes	Non-Classical Monocytes	ICAM1	SPN	0.000432377719820126	0	ICAM1_SPN	ICAM1 - SPN	ICAM	Cell-Cell Contact	PMID: 1683685
849	Non-Classical Monocytes	Non-Classical Monocytes	ICAM1	SPN	0.000134481263949194	0	ICAM1_SPN	ICAM1 - SPN	ICAM	Cell-Cell Contact	PMID: 1683685
850	Classical Monocytes	Regulatory CD4+ T Cells	ICAM1	SPN	3.74655070149641e-05	0	ICAM1_SPN	ICAM1 - SPN	ICAM	Cell-Cell Contact	PMID: 1683685
851	Intermediate Monocytes	Regulatory CD4+ T Cells	ICAM1	SPN	7.97089663561066e-05	0	ICAM1_SPN	ICAM1 - SPN	ICAM	Cell-Cell Contact	PMID: 1683685
852	Non-Classical Monocytes	Regulatory CD4+ T Cells	ICAM1	SPN	2.40456800280455e-05	0	ICAM1_SPN	ICAM1 - SPN	ICAM	Cell-Cell Contact	PMID: 1683685
853	Central Memory CD8+ T Cells	Central Memory CD8+ T Cells	ITGB2	CD226	0.000139174204409403	0	ITGB2_CD226	ITGB2 - CD226	ITGB2	Cell-Cell Contact	KEGG: hsa04514
854	Classical Monocytes	Central Memory CD8+ T Cells	ITGB2	CD226	0.000155706140665776	0	ITGB2_CD226	ITGB2 - CD226	ITGB2	Cell-Cell Contact	KEGG: hsa04514
855	Cytotoxic CD8+ T Cells	Central Memory CD8+ T Cells	ITGB2	CD226	0.000147699725035675	0	ITGB2_CD226	ITGB2 - CD226	ITGB2	Cell-Cell Contact	KEGG: hsa04514
856	Gamma Delta T Cells	Central Memory CD8+ T Cells	ITGB2	CD226	0.000145550877304247	0	ITGB2_CD226	ITGB2 - CD226	ITGB2	Cell-Cell Contact	KEGG: hsa04514
857	Intermediate Monocytes	Central Memory CD8+ T Cells	ITGB2	CD226	0.000157543238514508	0	ITGB2_CD226	ITGB2 - CD226	ITGB2	Cell-Cell Contact	KEGG: hsa04514
858	Memory CD4+ T Cells	Central Memory CD8+ T Cells	ITGB2	CD226	0.00011203869630392	0	ITGB2_CD226	ITGB2 - CD226	ITGB2	Cell-Cell Contact	KEGG: hsa04514
859	Memory CD8+ T Cells	Central Memory CD8+ T Cells	ITGB2	CD226	0.000109230171393212	0	ITGB2_CD226	ITGB2 - CD226	ITGB2	Cell-Cell Contact	KEGG: hsa04514
860	Naive CD4+ T Cells	Central Memory CD8+ T Cells	ITGB2	CD226	6.85724800829393e-05	0	ITGB2_CD226	ITGB2 - CD226	ITGB2	Cell-Cell Contact	KEGG: hsa04514
861	Naive CD8+ T Cells	Central Memory CD8+ T Cells	ITGB2	CD226	6.36601309613309e-05	0	ITGB2_CD226	ITGB2 - CD226	ITGB2	Cell-Cell Contact	KEGG: hsa04514
862	Non-Classical Monocytes	Central Memory CD8+ T Cells	ITGB2	CD226	0.000163380375939868	0	ITGB2_CD226	ITGB2 - CD226	ITGB2	Cell-Cell Contact	KEGG: hsa04514
863	Regulatory CD4+ T Cells	Central Memory CD8+ T Cells	ITGB2	CD226	9.12472124095436e-05	0	ITGB2_CD226	ITGB2 - CD226	ITGB2	Cell-Cell Contact	KEGG: hsa04514
864	Central Memory CD8+ T Cells	Classical Monocytes	ITGB2	ICAM1	0.00027873409427518	0	ITGB2_ICAM1	ITGB2 - ICAM1	ITGB2	Cell-Cell Contact	KEGG: hsa04514
865	Classical Monocytes	Classical Monocytes	ITGB2	ICAM1	0.000311208831985066	0	ITGB2_ICAM1	ITGB2 - ICAM1	ITGB2	Cell-Cell Contact	KEGG: hsa04514
866	Cytotoxic CD8+ T Cells	Classical Monocytes	ITGB2	ICAM1	0.000295497849221985	0	ITGB2_ICAM1	ITGB2 - ICAM1	ITGB2	Cell-Cell Contact	KEGG: hsa04514
867	Gamma Delta T Cells	Classical Monocytes	ITGB2	ICAM1	0.00029127588649484	0	ITGB2_ICAM1	ITGB2 - ICAM1	ITGB2	Cell-Cell Contact	KEGG: hsa04514
868	Intermediate Monocytes	Classical Monocytes	ITGB2	ICAM1	0.000314809398117578	0	ITGB2_ICAM1	ITGB2 - ICAM1	ITGB2	Cell-Cell Contact	KEGG: hsa04514
869	Memory CD4+ T Cells	Classical Monocytes	ITGB2	ICAM1	0.00022514185455986	0	ITGB2_ICAM1	ITGB2 - ICAM1	ITGB2	Cell-Cell Contact	KEGG: hsa04514
870	Memory CD8+ T Cells	Classical Monocytes	ITGB2	ICAM1	0.000219574483875281	0	ITGB2_ICAM1	ITGB2 - ICAM1	ITGB2	Cell-Cell Contact	KEGG: hsa04514
871	Naive CD4+ T Cells	Classical Monocytes	ITGB2	ICAM1	0.000138542138437038	0	ITGB2_ICAM1	ITGB2 - ICAM1	ITGB2	Cell-Cell Contact	KEGG: hsa04514
872	Naive CD8+ T Cells	Classical Monocytes	ITGB2	ICAM1	0.000128696057960498	0	ITGB2_ICAM1	ITGB2 - ICAM1	ITGB2	Cell-Cell Contact	KEGG: hsa04514
873	Non-Classical Monocytes	Classical Monocytes	ITGB2	ICAM1	0.000326238921764787	0	ITGB2_ICAM1	ITGB2 - ICAM1	ITGB2	Cell-Cell Contact	KEGG: hsa04514
874	Regulatory CD4+ T Cells	Classical Monocytes	ITGB2	ICAM1	0.000183834646097894	0	ITGB2_ICAM1	ITGB2 - ICAM1	ITGB2	Cell-Cell Contact	KEGG: hsa04514
875	Central Memory CD8+ T Cells	Intermediate Monocytes	ITGB2	ICAM1	0.000574033725580288	0	ITGB2_ICAM1	ITGB2 - ICAM1	ITGB2	Cell-Cell Contact	KEGG: hsa04514
876	Classical Monocytes	Intermediate Monocytes	ITGB2	ICAM1	0.000638163829353117	0	ITGB2_ICAM1	ITGB2 - ICAM1	ITGB2	Cell-Cell Contact	KEGG: hsa04514
877	Cytotoxic CD8+ T Cells	Intermediate Monocytes	ITGB2	ICAM1	0.00060720711528237	0	ITGB2_ICAM1	ITGB2 - ICAM1	ITGB2	Cell-Cell Contact	KEGG: hsa04514
878	Gamma Delta T Cells	Intermediate Monocytes	ITGB2	ICAM1	0.000598866253292694	0	ITGB2_ICAM1	ITGB2 - ICAM1	ITGB2	Cell-Cell Contact	KEGG: hsa04514
879	Intermediate Monocytes	Intermediate Monocytes	ITGB2	ICAM1	0.00064524024816902	0	ITGB2_ICAM1	ITGB2 - ICAM1	ITGB2	Cell-Cell Contact	KEGG: hsa04514
880	Memory CD4+ T Cells	Intermediate Monocytes	ITGB2	ICAM1	0.000466984375012449	0	ITGB2_ICAM1	ITGB2 - ICAM1	ITGB2	Cell-Cell Contact	KEGG: hsa04514
881	Memory CD8+ T Cells	Intermediate Monocytes	ITGB2	ICAM1	0.000455775700703587	0	ITGB2_ICAM1	ITGB2 - ICAM1	ITGB2	Cell-Cell Contact	KEGG: hsa04514
882	Naive CD4+ T Cells	Intermediate Monocytes	ITGB2	ICAM1	0.000290725113747962	0	ITGB2_ICAM1	ITGB2 - ICAM1	ITGB2	Cell-Cell Contact	KEGG: hsa04514
883	Naive CD8+ T Cells	Intermediate Monocytes	ITGB2	ICAM1	0.000270423440335946	0	ITGB2_ICAM1	ITGB2 - ICAM1	ITGB2	Cell-Cell Contact	KEGG: hsa04514
884	Non-Classical Monocytes	Intermediate Monocytes	ITGB2	ICAM1	0.000667658898543777	0	ITGB2_ICAM1	ITGB2 - ICAM1	ITGB2	Cell-Cell Contact	KEGG: hsa04514
885	Regulatory CD4+ T Cells	Intermediate Monocytes	ITGB2	ICAM1	0.000383422070915339	0	ITGB2_ICAM1	ITGB2 - ICAM1	ITGB2	Cell-Cell Contact	KEGG: hsa04514
886	Central Memory CD8+ T Cells	Non-Classical Monocytes	ITGB2	ICAM1	0.000180793042406406	0	ITGB2_ICAM1	ITGB2 - ICAM1	ITGB2	Cell-Cell Contact	KEGG: hsa04514
887	Classical Monocytes	Non-Classical Monocytes	ITGB2	ICAM1	0.000202145717647533	0	ITGB2_ICAM1	ITGB2 - ICAM1	ITGB2	Cell-Cell Contact	KEGG: hsa04514
888	Cytotoxic CD8+ T Cells	Non-Classical Monocytes	ITGB2	ICAM1	0.000191807862170643	0	ITGB2_ICAM1	ITGB2 - ICAM1	ITGB2	Cell-Cell Contact	KEGG: hsa04514
889	Gamma Delta T Cells	Non-Classical Monocytes	ITGB2	ICAM1	0.000189032240834618	0	ITGB2_ICAM1	ITGB2 - ICAM1	ITGB2	Cell-Cell Contact	KEGG: hsa04514
890	Intermediate Monocytes	Non-Classical Monocytes	ITGB2	ICAM1	0.000204516913113202	0	ITGB2_ICAM1	ITGB2 - ICAM1	ITGB2	Cell-Cell Contact	KEGG: hsa04514
891	Memory CD4+ T Cells	Non-Classical Monocytes	ITGB2	ICAM1	0.000145688393528313	0	ITGB2_ICAM1	ITGB2 - ICAM1	ITGB2	Cell-Cell Contact	KEGG: hsa04514
892	Memory CD8+ T Cells	Non-Classical Monocytes	ITGB2	ICAM1	0.000142051054057076	0	ITGB2_ICAM1	ITGB2 - ICAM1	ITGB2	Cell-Cell Contact	KEGG: hsa04514
893	Naive CD4+ T Cells	Non-Classical Monocytes	ITGB2	ICAM1	8.93105505886308e-05	0	ITGB2_ICAM1	ITGB2 - ICAM1	ITGB2	Cell-Cell Contact	KEGG: hsa04514
894	Naive CD8+ T Cells	Non-Classical Monocytes	ITGB2	ICAM1	8.29276133376559e-05	0	ITGB2_ICAM1	ITGB2 - ICAM1	ITGB2	Cell-Cell Contact	KEGG: hsa04514
895	Non-Classical Monocytes	Non-Classical Monocytes	ITGB2	ICAM1	0.000212048949592646	0	ITGB2_ICAM1	ITGB2 - ICAM1	ITGB2	Cell-Cell Contact	KEGG: hsa04514
896	Regulatory CD4+ T Cells	Non-Classical Monocytes	ITGB2	ICAM1	0.000118743350115831	0	ITGB2_ICAM1	ITGB2 - ICAM1	ITGB2	Cell-Cell Contact	KEGG: hsa04514
897	Classical Monocytes	Central Memory CD8+ T Cells	ITGB2	ICAM2	0.000252062579282809	0.03	ITGB2_ICAM2	ITGB2 - ICAM2	ITGB2	Cell-Cell Contact	KEGG: hsa04514
898	Intermediate Monocytes	Central Memory CD8+ T Cells	ITGB2	ICAM2	0.000255000786399229	0.01	ITGB2_ICAM2	ITGB2 - ICAM2	ITGB2	Cell-Cell Contact	KEGG: hsa04514
899	Non-Classical Monocytes	Central Memory CD8+ T Cells	ITGB2	ICAM2	0.000264331089565386	0	ITGB2_ICAM2	ITGB2 - ICAM2	ITGB2	Cell-Cell Contact	KEGG: hsa04514
900	Central Memory CD8+ T Cells	Intermediate Monocytes	ITGB2	ICAM2	0.000248998740875063	0.02	ITGB2_ICAM2	ITGB2 - ICAM2	ITGB2	Cell-Cell Contact	KEGG: hsa04514
901	Classical Monocytes	Intermediate Monocytes	ITGB2	ICAM2	0.000278129733042138	0	ITGB2_ICAM2	ITGB2 - ICAM2	ITGB2	Cell-Cell Contact	KEGG: hsa04514
902	Cytotoxic CD8+ T Cells	Intermediate Monocytes	ITGB2	ICAM2	0.000264033267141672	0	ITGB2_ICAM2	ITGB2 - ICAM2	ITGB2	Cell-Cell Contact	KEGG: hsa04514
903	Gamma Delta T Cells	Intermediate Monocytes	ITGB2	ICAM2	0.00026024617729385	0	ITGB2_ICAM2	ITGB2 - ICAM2	ITGB2	Cell-Cell Contact	KEGG: hsa04514
904	Intermediate Monocytes	Intermediate Monocytes	ITGB2	ICAM2	0.000281361125922858	0	ITGB2_ICAM2	ITGB2 - ICAM2	ITGB2	Cell-Cell Contact	KEGG: hsa04514
905	Non-Classical Monocytes	Intermediate Monocytes	ITGB2	ICAM2	0.000291620818515895	0	ITGB2_ICAM2	ITGB2 - ICAM2	ITGB2	Cell-Cell Contact	KEGG: hsa04514
906	Central Memory CD8+ T Cells	Memory CD4+ T Cells	ITGB2	ICAM2	0.000289755375286288	0	ITGB2_ICAM2	ITGB2 - ICAM2	ITGB2	Cell-Cell Contact	KEGG: hsa04514
907	Classical Monocytes	Memory CD4+ T Cells	ITGB2	ICAM2	0.000323462168680664	0	ITGB2_ICAM2	ITGB2 - ICAM2	ITGB2	Cell-Cell Contact	KEGG: hsa04514
908	Cytotoxic CD8+ T Cells	Memory CD4+ T Cells	ITGB2	ICAM2	0.000307156482018652	0	ITGB2_ICAM2	ITGB2 - ICAM2	ITGB2	Cell-Cell Contact	KEGG: hsa04514
909	Gamma Delta T Cells	Memory CD4+ T Cells	ITGB2	ICAM2	0.00030277427395669	0	ITGB2_ICAM2	ITGB2 - ICAM2	ITGB2	Cell-Cell Contact	KEGG: hsa04514
910	Intermediate Monocytes	Memory CD4+ T Cells	ITGB2	ICAM2	0.000327198668890925	0	ITGB2_ICAM2	ITGB2 - ICAM2	ITGB2	Cell-Cell Contact	KEGG: hsa04514
911	Non-Classical Monocytes	Memory CD4+ T Cells	ITGB2	ICAM2	0.000339058814901305	0	ITGB2_ICAM2	ITGB2 - ICAM2	ITGB2	Cell-Cell Contact	KEGG: hsa04514
912	Central Memory CD8+ T Cells	Memory CD8+ T Cells	ITGB2	ICAM2	0.0002687178682218	0	ITGB2_ICAM2	ITGB2 - ICAM2	ITGB2	Cell-Cell Contact	KEGG: hsa04514
913	Classical Monocytes	Memory CD8+ T Cells	ITGB2	ICAM2	0.000300069485708333	0	ITGB2_ICAM2	ITGB2 - ICAM2	ITGB2	Cell-Cell Contact	KEGG: hsa04514
914	Cytotoxic CD8+ T Cells	Memory CD8+ T Cells	ITGB2	ICAM2	0.000284900714044408	0	ITGB2_ICAM2	ITGB2 - ICAM2	ITGB2	Cell-Cell Contact	KEGG: hsa04514
915	Gamma Delta T Cells	Memory CD8+ T Cells	ITGB2	ICAM2	0.000280824823634429	0	ITGB2_ICAM2	ITGB2 - ICAM2	ITGB2	Cell-Cell Contact	KEGG: hsa04514
916	Intermediate Monocytes	Memory CD8+ T Cells	ITGB2	ICAM2	0.000303546092692697	0	ITGB2_ICAM2	ITGB2 - ICAM2	ITGB2	Cell-Cell Contact	KEGG: hsa04514
917	Non-Classical Monocytes	Memory CD8+ T Cells	ITGB2	ICAM2	0.000314582870890642	0	ITGB2_ICAM2	ITGB2 - ICAM2	ITGB2	Cell-Cell Contact	KEGG: hsa04514
918	Classical Monocytes	Naive CD4+ T Cells	ITGB2	ICAM2	0.000274389460936956	0	ITGB2_ICAM2	ITGB2 - ICAM2	ITGB2	Cell-Cell Contact	KEGG: hsa04514
919	Cytotoxic CD8+ T Cells	Naive CD4+ T Cells	ITGB2	ICAM2	0.000260476380646379	0.02	ITGB2_ICAM2	ITGB2 - ICAM2	ITGB2	Cell-Cell Contact	KEGG: hsa04514
920	Gamma Delta T Cells	Naive CD4+ T Cells	ITGB2	ICAM2	0.000256738670864817	0.02	ITGB2_ICAM2	ITGB2 - ICAM2	ITGB2	Cell-Cell Contact	KEGG: hsa04514
921	Intermediate Monocytes	Naive CD4+ T Cells	ITGB2	ICAM2	0.000277578908612741	0	ITGB2_ICAM2	ITGB2 - ICAM2	ITGB2	Cell-Cell Contact	KEGG: hsa04514
922	Non-Classical Monocytes	Naive CD4+ T Cells	ITGB2	ICAM2	0.000287705654969508	0	ITGB2_ICAM2	ITGB2 - ICAM2	ITGB2	Cell-Cell Contact	KEGG: hsa04514
923	Central Memory CD8+ T Cells	Non-Classical Monocytes	ITGB2	ICAM2	0.000706666488751938	0	ITGB2_ICAM2	ITGB2 - ICAM2	ITGB2	Cell-Cell Contact	KEGG: hsa04514
924	Classical Monocytes	Non-Classical Monocytes	ITGB2	ICAM2	0.000784103337639837	0	ITGB2_ICAM2	ITGB2 - ICAM2	ITGB2	Cell-Cell Contact	KEGG: hsa04514
925	Cytotoxic CD8+ T Cells	Non-Classical Monocytes	ITGB2	ICAM2	0.000746760445415067	0	ITGB2_ICAM2	ITGB2 - ICAM2	ITGB2	Cell-Cell Contact	KEGG: hsa04514
926	Gamma Delta T Cells	Non-Classical Monocytes	ITGB2	ICAM2	0.000736687044825177	0	ITGB2_ICAM2	ITGB2 - ICAM2	ITGB2	Cell-Cell Contact	KEGG: hsa04514
927	Intermediate Monocytes	Non-Classical Monocytes	ITGB2	ICAM2	0.000792629844402711	0	ITGB2_ICAM2	ITGB2 - ICAM2	ITGB2	Cell-Cell Contact	KEGG: hsa04514
928	Memory CD4+ T Cells	Non-Classical Monocytes	ITGB2	ICAM2	0.000576737882969927	0	ITGB2_ICAM2	ITGB2 - ICAM2	ITGB2	Cell-Cell Contact	KEGG: hsa04514
929	Memory CD8+ T Cells	Non-Classical Monocytes	ITGB2	ICAM2	0.000563085112746037	0	ITGB2_ICAM2	ITGB2 - ICAM2	ITGB2	Cell-Cell Contact	KEGG: hsa04514
930	Naive CD4+ T Cells	Non-Classical Monocytes	ITGB2	ICAM2	0.000360970821331991	0	ITGB2_ICAM2	ITGB2 - ICAM2	ITGB2	Cell-Cell Contact	KEGG: hsa04514
931	Naive CD8+ T Cells	Non-Classical Monocytes	ITGB2	ICAM2	0.00033597049298981	0	ITGB2_ICAM2	ITGB2 - ICAM2	ITGB2	Cell-Cell Contact	KEGG: hsa04514
932	Non-Classical Monocytes	Non-Classical Monocytes	ITGB2	ICAM2	0.000819618616854479	0	ITGB2_ICAM2	ITGB2 - ICAM2	ITGB2	Cell-Cell Contact	KEGG: hsa04514
933	Regulatory CD4+ T Cells	Non-Classical Monocytes	ITGB2	ICAM2	0.000474731953873861	0	ITGB2_ICAM2	ITGB2 - ICAM2	ITGB2	Cell-Cell Contact	KEGG: hsa04514
934	Central Memory CD8+ T Cells	Regulatory CD4+ T Cells	ITGB2	ICAM2	0.000272215935058689	0	ITGB2_ICAM2	ITGB2 - ICAM2	ITGB2	Cell-Cell Contact	KEGG: hsa04514
935	Classical Monocytes	Regulatory CD4+ T Cells	ITGB2	ICAM2	0.000303960161048465	0	ITGB2_ICAM2	ITGB2 - ICAM2	ITGB2	Cell-Cell Contact	KEGG: hsa04514
936	Cytotoxic CD8+ T Cells	Regulatory CD4+ T Cells	ITGB2	ICAM2	0.000288601839274379	0	ITGB2_ICAM2	ITGB2 - ICAM2	ITGB2	Cell-Cell Contact	KEGG: hsa04514
937	Gamma Delta T Cells	Regulatory CD4+ T Cells	ITGB2	ICAM2	0.000284474886934143	0	ITGB2_ICAM2	ITGB2 - ICAM2	ITGB2	Cell-Cell Contact	KEGG: hsa04514
938	Intermediate Monocytes	Regulatory CD4+ T Cells	ITGB2	ICAM2	0.000307480105126429	0	ITGB2_ICAM2	ITGB2 - ICAM2	ITGB2	Cell-Cell Contact	KEGG: hsa04514
939	Non-Classical Monocytes	Regulatory CD4+ T Cells	ITGB2	ICAM2	0.000318654196517855	0	ITGB2_ICAM2	ITGB2 - ICAM2	ITGB2	Cell-Cell Contact	KEGG: hsa04514
940	Central Memory CD8+ T Cells	Central Memory CD8+ T Cells	LCK	CD8 receptor	0.000169944992025534	0	LCK_CD8A_CD8B1	LCK - (CD8A+CD8B1)	LCK	Cell-Cell Contact	PMID: 25427562
941	Cytotoxic CD8+ T Cells	Central Memory CD8+ T Cells	LCK	CD8 receptor	0.000172998941366249	0	LCK_CD8A_CD8B1	LCK - (CD8A+CD8B1)	LCK	Cell-Cell Contact	PMID: 25427562
942	Gamma Delta T Cells	Central Memory CD8+ T Cells	LCK	CD8 receptor	0.000138501863476398	0	LCK_CD8A_CD8B1	LCK - (CD8A+CD8B1)	LCK	Cell-Cell Contact	PMID: 25427562
943	Memory CD4+ T Cells	Central Memory CD8+ T Cells	LCK	CD8 receptor	0.000207876358153925	0	LCK_CD8A_CD8B1	LCK - (CD8A+CD8B1)	LCK	Cell-Cell Contact	PMID: 25427562
944	Memory CD8+ T Cells	Central Memory CD8+ T Cells	LCK	CD8 receptor	0.000124352307438513	0	LCK_CD8A_CD8B1	LCK - (CD8A+CD8B1)	LCK	Cell-Cell Contact	PMID: 25427562
945	Naive CD4+ T Cells	Central Memory CD8+ T Cells	LCK	CD8 receptor	0.000135571413871667	0	LCK_CD8A_CD8B1	LCK - (CD8A+CD8B1)	LCK	Cell-Cell Contact	PMID: 25427562
946	Naive CD8+ T Cells	Central Memory CD8+ T Cells	LCK	CD8 receptor	0.000163965430144678	0	LCK_CD8A_CD8B1	LCK - (CD8A+CD8B1)	LCK	Cell-Cell Contact	PMID: 25427562
947	Regulatory CD4+ T Cells	Central Memory CD8+ T Cells	LCK	CD8 receptor	0.000133834404512702	0	LCK_CD8A_CD8B1	LCK - (CD8A+CD8B1)	LCK	Cell-Cell Contact	PMID: 25427562
948	Central Memory CD8+ T Cells	Cytotoxic CD8+ T Cells	LCK	CD8 receptor	0.000870442250482799	0	LCK_CD8A_CD8B1	LCK - (CD8A+CD8B1)	LCK	Cell-Cell Contact	PMID: 25427562
949	Cytotoxic CD8+ T Cells	Cytotoxic CD8+ T Cells	LCK	CD8 receptor	0.000884708447842117	0	LCK_CD8A_CD8B1	LCK - (CD8A+CD8B1)	LCK	Cell-Cell Contact	PMID: 25427562
950	Gamma Delta T Cells	Cytotoxic CD8+ T Cells	LCK	CD8 receptor	0.000720936807524853	0	LCK_CD8A_CD8B1	LCK - (CD8A+CD8B1)	LCK	Cell-Cell Contact	PMID: 25427562
951	Memory CD4+ T Cells	Cytotoxic CD8+ T Cells	LCK	CD8 receptor	0.00104454720330247	0	LCK_CD8A_CD8B1	LCK - (CD8A+CD8B1)	LCK	Cell-Cell Contact	PMID: 25427562
952	Memory CD8+ T Cells	Cytotoxic CD8+ T Cells	LCK	CD8 receptor	0.000652059544338276	0	LCK_CD8A_CD8B1	LCK - (CD8A+CD8B1)	LCK	Cell-Cell Contact	PMID: 25427562
953	Naive CD4+ T Cells	Cytotoxic CD8+ T Cells	LCK	CD8 receptor	0.000706754900903562	0	LCK_CD8A_CD8B1	LCK - (CD8A+CD8B1)	LCK	Cell-Cell Contact	PMID: 25427562
954	Naive CD8+ T Cells	Cytotoxic CD8+ T Cells	LCK	CD8 receptor	0.000842380481950013	0	LCK_CD8A_CD8B1	LCK - (CD8A+CD8B1)	LCK	Cell-Cell Contact	PMID: 25427562
955	Regulatory CD4+ T Cells	Cytotoxic CD8+ T Cells	LCK	CD8 receptor	0.000698328292595454	0	LCK_CD8A_CD8B1	LCK - (CD8A+CD8B1)	LCK	Cell-Cell Contact	PMID: 25427562
956	Central Memory CD8+ T Cells	Naive CD8+ T Cells	LCK	CD8 receptor	0.00114455265748472	0	LCK_CD8A_CD8B1	LCK - (CD8A+CD8B1)	LCK	Cell-Cell Contact	PMID: 25427562
957	Cytotoxic CD8+ T Cells	Naive CD8+ T Cells	LCK	CD8 receptor	0.00116260502256086	0	LCK_CD8A_CD8B1	LCK - (CD8A+CD8B1)	LCK	Cell-Cell Contact	PMID: 25427562
958	Gamma Delta T Cells	Naive CD8+ T Cells	LCK	CD8 receptor	0.000954041311578637	0	LCK_CD8A_CD8B1	LCK - (CD8A+CD8B1)	LCK	Cell-Cell Contact	PMID: 25427562
959	Memory CD4+ T Cells	Naive CD8+ T Cells	LCK	CD8 receptor	0.0013633753468207	0	LCK_CD8A_CD8B1	LCK - (CD8A+CD8B1)	LCK	Cell-Cell Contact	PMID: 25427562
960	Memory CD8+ T Cells	Naive CD8+ T Cells	LCK	CD8 receptor	0.000865448611553121	0	LCK_CD8A_CD8B1	LCK - (CD8A+CD8B1)	LCK	Cell-Cell Contact	PMID: 25427562
961	Naive CD4+ T Cells	Naive CD8+ T Cells	LCK	CD8 receptor	0.000935842764936105	0	LCK_CD8A_CD8B1	LCK - (CD8A+CD8B1)	LCK	Cell-Cell Contact	PMID: 25427562
962	Naive CD8+ T Cells	Naive CD8+ T Cells	LCK	CD8 receptor	0.0011089793646934	0	LCK_CD8A_CD8B1	LCK - (CD8A+CD8B1)	LCK	Cell-Cell Contact	PMID: 25427562
963	Regulatory CD4+ T Cells	Naive CD8+ T Cells	LCK	CD8 receptor	0.000925019059771058	0	LCK_CD8A_CD8B1	LCK - (CD8A+CD8B1)	LCK	Cell-Cell Contact	PMID: 25427562
964	Central Memory CD8+ T Cells	Central Memory CD8+ T Cells	HLA-A	CD8A	0.000580336410787895	0	HLA-A_CD8A	HLA-A - CD8A	MHC-I	Cell-Cell Contact	KEGG: hsa04514
965	Classical Monocytes	Central Memory CD8+ T Cells	HLA-A	CD8A	0.000452548842861618	0.04	HLA-A_CD8A	HLA-A - CD8A	MHC-I	Cell-Cell Contact	KEGG: hsa04514
966	Cytotoxic CD8+ T Cells	Central Memory CD8+ T Cells	HLA-A	CD8A	0.000605234478093925	0	HLA-A_CD8A	HLA-A - CD8A	MHC-I	Cell-Cell Contact	KEGG: hsa04514
967	Gamma Delta T Cells	Central Memory CD8+ T Cells	HLA-A	CD8A	0.000603023610910843	0	HLA-A_CD8A	HLA-A - CD8A	MHC-I	Cell-Cell Contact	KEGG: hsa04514
968	Intermediate Monocytes	Central Memory CD8+ T Cells	HLA-A	CD8A	0.000464157933238718	0.04	HLA-A_CD8A	HLA-A - CD8A	MHC-I	Cell-Cell Contact	KEGG: hsa04514
969	Memory CD4+ T Cells	Central Memory CD8+ T Cells	HLA-A	CD8A	0.000602967163743736	0	HLA-A_CD8A	HLA-A - CD8A	MHC-I	Cell-Cell Contact	KEGG: hsa04514
970	Memory CD8+ T Cells	Central Memory CD8+ T Cells	HLA-A	CD8A	0.000575540902886355	0	HLA-A_CD8A	HLA-A - CD8A	MHC-I	Cell-Cell Contact	KEGG: hsa04514
971	Naive CD4+ T Cells	Central Memory CD8+ T Cells	HLA-A	CD8A	0.000515580580691518	0.01	HLA-A_CD8A	HLA-A - CD8A	MHC-I	Cell-Cell Contact	KEGG: hsa04514
972	Naive CD8+ T Cells	Central Memory CD8+ T Cells	HLA-A	CD8A	0.000513349229977281	0.01	HLA-A_CD8A	HLA-A - CD8A	MHC-I	Cell-Cell Contact	KEGG: hsa04514
973	Non-Classical Monocytes	Central Memory CD8+ T Cells	HLA-A	CD8A	0.000485346048344108	0.02	HLA-A_CD8A	HLA-A - CD8A	MHC-I	Cell-Cell Contact	KEGG: hsa04514
974	Regulatory CD4+ T Cells	Central Memory CD8+ T Cells	HLA-A	CD8A	0.00054799763476964	0	HLA-A_CD8A	HLA-A - CD8A	MHC-I	Cell-Cell Contact	KEGG: hsa04514
975	Central Memory CD8+ T Cells	Cytotoxic CD8+ T Cells	HLA-A	CD8A	0.00233009400025102	0	HLA-A_CD8A	HLA-A - CD8A	MHC-I	Cell-Cell Contact	KEGG: hsa04514
976	Classical Monocytes	Cytotoxic CD8+ T Cells	HLA-A	CD8A	0.00191293360068461	0	HLA-A_CD8A	HLA-A - CD8A	MHC-I	Cell-Cell Contact	KEGG: hsa04514
977	Cytotoxic CD8+ T Cells	Cytotoxic CD8+ T Cells	HLA-A	CD8A	0.00240655096863121	0	HLA-A_CD8A	HLA-A - CD8A	MHC-I	Cell-Cell Contact	KEGG: hsa04514
978	Gamma Delta T Cells	Cytotoxic CD8+ T Cells	HLA-A	CD8A	0.00239982174231072	0	HLA-A_CD8A	HLA-A - CD8A	MHC-I	Cell-Cell Contact	KEGG: hsa04514
979	Intermediate Monocytes	Cytotoxic CD8+ T Cells	HLA-A	CD8A	0.00195264139413645	0	HLA-A_CD8A	HLA-A - CD8A	MHC-I	Cell-Cell Contact	KEGG: hsa04514
980	Memory CD4+ T Cells	Cytotoxic CD8+ T Cells	HLA-A	CD8A	0.00239964978231331	0	HLA-A_CD8A	HLA-A - CD8A	MHC-I	Cell-Cell Contact	KEGG: hsa04514
981	Memory CD8+ T Cells	Cytotoxic CD8+ T Cells	HLA-A	CD8A	0.00231519606010468	0	HLA-A_CD8A	HLA-A - CD8A	MHC-I	Cell-Cell Contact	KEGG: hsa04514
982	Naive CD4+ T Cells	Cytotoxic CD8+ T Cells	HLA-A	CD8A	0.00212406421964496	0	HLA-A_CD8A	HLA-A - CD8A	MHC-I	Cell-Cell Contact	KEGG: hsa04514
983	Naive CD8+ T Cells	Cytotoxic CD8+ T Cells	HLA-A	CD8A	0.00211677322535973	0	HLA-A_CD8A	HLA-A - CD8A	MHC-I	Cell-Cell Contact	KEGG: hsa04514
984	Non-Classical Monocytes	Cytotoxic CD8+ T Cells	HLA-A	CD8A	0.00202414459505083	0	HLA-A_CD8A	HLA-A - CD8A	MHC-I	Cell-Cell Contact	KEGG: hsa04514
985	Regulatory CD4+ T Cells	Cytotoxic CD8+ T Cells	HLA-A	CD8A	0.00222852919153341	0	HLA-A_CD8A	HLA-A - CD8A	MHC-I	Cell-Cell Contact	KEGG: hsa04514
986	Central Memory CD8+ T Cells	Memory CD8+ T Cells	HLA-A	CD8A	0.000550432556699057	0	HLA-A_CD8A	HLA-A - CD8A	MHC-I	Cell-Cell Contact	KEGG: hsa04514
987	Cytotoxic CD8+ T Cells	Memory CD8+ T Cells	HLA-A	CD8A	0.000574143524738405	0	HLA-A_CD8A	HLA-A - CD8A	MHC-I	Cell-Cell Contact	KEGG: hsa04514
988	Gamma Delta T Cells	Memory CD8+ T Cells	HLA-A	CD8A	0.000572037747733238	0	HLA-A_CD8A	HLA-A - CD8A	MHC-I	Cell-Cell Contact	KEGG: hsa04514
989	Memory CD4+ T Cells	Memory CD8+ T Cells	HLA-A	CD8A	0.000571983984513138	0	HLA-A_CD8A	HLA-A - CD8A	MHC-I	Cell-Cell Contact	KEGG: hsa04514
990	Memory CD8+ T Cells	Memory CD8+ T Cells	HLA-A	CD8A	0.000545866600123895	0	HLA-A_CD8A	HLA-A - CD8A	MHC-I	Cell-Cell Contact	KEGG: hsa04514
991	Naive CD4+ T Cells	Memory CD8+ T Cells	HLA-A	CD8A	0.000488801238229403	0	HLA-A_CD8A	HLA-A - CD8A	MHC-I	Cell-Cell Contact	KEGG: hsa04514
992	Naive CD8+ T Cells	Memory CD8+ T Cells	HLA-A	CD8A	0.000486678505204984	0	HLA-A_CD8A	HLA-A - CD8A	MHC-I	Cell-Cell Contact	KEGG: hsa04514
993	Non-Classical Monocytes	Memory CD8+ T Cells	HLA-A	CD8A	0.000460043860215333	0.02	HLA-A_CD8A	HLA-A - CD8A	MHC-I	Cell-Cell Contact	KEGG: hsa04514
994	Regulatory CD4+ T Cells	Memory CD8+ T Cells	HLA-A	CD8A	0.000519647458745369	0	HLA-A_CD8A	HLA-A - CD8A	MHC-I	Cell-Cell Contact	KEGG: hsa04514
995	Central Memory CD8+ T Cells	Naive CD8+ T Cells	HLA-A	CD8A	0.00232555511958667	0	HLA-A_CD8A	HLA-A - CD8A	MHC-I	Cell-Cell Contact	KEGG: hsa04514
996	Classical Monocytes	Naive CD8+ T Cells	HLA-A	CD8A	0.00190894592784646	0	HLA-A_CD8A	HLA-A - CD8A	MHC-I	Cell-Cell Contact	KEGG: hsa04514
997	Cytotoxic CD8+ T Cells	Naive CD8+ T Cells	HLA-A	CD8A	0.0024019234349911	0	HLA-A_CD8A	HLA-A - CD8A	MHC-I	Cell-Cell Contact	KEGG: hsa04514
998	Gamma Delta T Cells	Naive CD8+ T Cells	HLA-A	CD8A	0.00239520185746424	0	HLA-A_CD8A	HLA-A - CD8A	MHC-I	Cell-Cell Contact	KEGG: hsa04514
999	Intermediate Monocytes	Naive CD8+ T Cells	HLA-A	CD8A	0.00194859634148342	0	HLA-A_CD8A	HLA-A - CD8A	MHC-I	Cell-Cell Contact	KEGG: hsa04514
1000	Memory CD4+ T Cells	Naive CD8+ T Cells	HLA-A	CD8A	0.00239503009331474	0	HLA-A_CD8A	HLA-A - CD8A	MHC-I	Cell-Cell Contact	KEGG: hsa04514
1001	Memory CD8+ T Cells	Naive CD8+ T Cells	HLA-A	CD8A	0.00231067490004433	0	HLA-A_CD8A	HLA-A - CD8A	MHC-I	Cell-Cell Contact	KEGG: hsa04514
1002	Naive CD4+ T Cells	Naive CD8+ T Cells	HLA-A	CD8A	0.00211978331429038	0	HLA-A_CD8A	HLA-A - CD8A	MHC-I	Cell-Cell Contact	KEGG: hsa04514
1003	Naive CD8+ T Cells	Naive CD8+ T Cells	HLA-A	CD8A	0.00211250195910534	0	HLA-A_CD8A	HLA-A - CD8A	MHC-I	Cell-Cell Contact	KEGG: hsa04514
1004	Non-Classical Monocytes	Naive CD8+ T Cells	HLA-A	CD8A	0.00201999882274263	0	HLA-A_CD8A	HLA-A - CD8A	MHC-I	Cell-Cell Contact	KEGG: hsa04514
1005	Regulatory CD4+ T Cells	Naive CD8+ T Cells	HLA-A	CD8A	0.00222411400462602	0	HLA-A_CD8A	HLA-A - CD8A	MHC-I	Cell-Cell Contact	KEGG: hsa04514
1006	Central Memory CD8+ T Cells	Central Memory CD8+ T Cells	HLA-B	CD8A	0.000602085542467901	0	HLA-B_CD8A	HLA-B - CD8A	MHC-I	Cell-Cell Contact	KEGG: hsa04514
1007	Classical Monocytes	Central Memory CD8+ T Cells	HLA-B	CD8A	0.000512298364333701	0.02	HLA-B_CD8A	HLA-B - CD8A	MHC-I	Cell-Cell Contact	KEGG: hsa04514
1008	Cytotoxic CD8+ T Cells	Central Memory CD8+ T Cells	HLA-B	CD8A	0.000637001456520135	0	HLA-B_CD8A	HLA-B - CD8A	MHC-I	Cell-Cell Contact	KEGG: hsa04514
1009	Gamma Delta T Cells	Central Memory CD8+ T Cells	HLA-B	CD8A	0.000631747355152257	0	HLA-B_CD8A	HLA-B - CD8A	MHC-I	Cell-Cell Contact	KEGG: hsa04514
1010	Intermediate Monocytes	Central Memory CD8+ T Cells	HLA-B	CD8A	0.000533017723414124	0.01	HLA-B_CD8A	HLA-B - CD8A	MHC-I	Cell-Cell Contact	KEGG: hsa04514
1011	Memory CD4+ T Cells	Central Memory CD8+ T Cells	HLA-B	CD8A	0.000583111441523525	0	HLA-B_CD8A	HLA-B - CD8A	MHC-I	Cell-Cell Contact	KEGG: hsa04514
1012	Memory CD8+ T Cells	Central Memory CD8+ T Cells	HLA-B	CD8A	0.000609433642016339	0	HLA-B_CD8A	HLA-B - CD8A	MHC-I	Cell-Cell Contact	KEGG: hsa04514
1013	Naive CD4+ T Cells	Central Memory CD8+ T Cells	HLA-B	CD8A	0.000539281353091201	0.01	HLA-B_CD8A	HLA-B - CD8A	MHC-I	Cell-Cell Contact	KEGG: hsa04514
1014	Naive CD8+ T Cells	Central Memory CD8+ T Cells	HLA-B	CD8A	0.000542318456673885	0.01	HLA-B_CD8A	HLA-B - CD8A	MHC-I	Cell-Cell Contact	KEGG: hsa04514
1015	Non-Classical Monocytes	Central Memory CD8+ T Cells	HLA-B	CD8A	0.000556561900659195	0.01	HLA-B_CD8A	HLA-B - CD8A	MHC-I	Cell-Cell Contact	KEGG: hsa04514
1016	Regulatory CD4+ T Cells	Central Memory CD8+ T Cells	HLA-B	CD8A	0.000569782982736347	0	HLA-B_CD8A	HLA-B - CD8A	MHC-I	Cell-Cell Contact	KEGG: hsa04514
1017	Central Memory CD8+ T Cells	Cytotoxic CD8+ T Cells	HLA-B	CD8A	0.00239696304124862	0	HLA-B_CD8A	HLA-B - CD8A	MHC-I	Cell-Cell Contact	KEGG: hsa04514
1018	Classical Monocytes	Cytotoxic CD8+ T Cells	HLA-B	CD8A	0.00211333495209748	0	HLA-B_CD8A	HLA-B - CD8A	MHC-I	Cell-Cell Contact	KEGG: hsa04514
1019	Cytotoxic CD8+ T Cells	Cytotoxic CD8+ T Cells	HLA-B	CD8A	0.0025019792268725	0	HLA-B_CD8A	HLA-B - CD8A	MHC-I	Cell-Cell Contact	KEGG: hsa04514
1020	Gamma Delta T Cells	Cytotoxic CD8+ T Cells	HLA-B	CD8A	0.00248635681246694	0	HLA-B_CD8A	HLA-B - CD8A	MHC-I	Cell-Cell Contact	KEGG: hsa04514
1021	Intermediate Monocytes	Cytotoxic CD8+ T Cells	HLA-B	CD8A	0.00218059248867027	0	HLA-B_CD8A	HLA-B - CD8A	MHC-I	Cell-Cell Contact	KEGG: hsa04514
1022	Memory CD4+ T Cells	Cytotoxic CD8+ T Cells	HLA-B	CD8A	0.00233868945434508	0	HLA-B_CD8A	HLA-B - CD8A	MHC-I	Cell-Cell Contact	KEGG: hsa04514
1023	Memory CD8+ T Cells	Cytotoxic CD8+ T Cells	HLA-B	CD8A	0.00241930019933735	0	HLA-B_CD8A	HLA-B - CD8A	MHC-I	Cell-Cell Contact	KEGG: hsa04514
1024	Naive CD4+ T Cells	Cytotoxic CD8+ T Cells	HLA-B	CD8A	0.00220070619047609	0	HLA-B_CD8A	HLA-B - CD8A	MHC-I	Cell-Cell Contact	KEGG: hsa04514
1025	Naive CD8+ T Cells	Cytotoxic CD8+ T Cells	HLA-B	CD8A	0.0022104227751175	0	HLA-B_CD8A	HLA-B - CD8A	MHC-I	Cell-Cell Contact	KEGG: hsa04514
1026	Non-Classical Monocytes	Cytotoxic CD8+ T Cells	HLA-B	CD8A	0.00225567983837491	0	HLA-B_CD8A	HLA-B - CD8A	MHC-I	Cell-Cell Contact	KEGG: hsa04514
1027	Regulatory CD4+ T Cells	Cytotoxic CD8+ T Cells	HLA-B	CD8A	0.00229723386680533	0	HLA-B_CD8A	HLA-B - CD8A	MHC-I	Cell-Cell Contact	KEGG: hsa04514
1028	Central Memory CD8+ T Cells	Memory CD8+ T Cells	HLA-B	CD8A	0.000571144287803482	0	HLA-B_CD8A	HLA-B - CD8A	MHC-I	Cell-Cell Contact	KEGG: hsa04514
1029	Classical Monocytes	Memory CD8+ T Cells	HLA-B	CD8A	0.000485678815592702	0.02	HLA-B_CD8A	HLA-B - CD8A	MHC-I	Cell-Cell Contact	KEGG: hsa04514
1030	Cytotoxic CD8+ T Cells	Memory CD8+ T Cells	HLA-B	CD8A	0.000604407405275633	0	HLA-B_CD8A	HLA-B - CD8A	MHC-I	Cell-Cell Contact	KEGG: hsa04514
1031	Gamma Delta T Cells	Memory CD8+ T Cells	HLA-B	CD8A	0.000599401018637387	0	HLA-B_CD8A	HLA-B - CD8A	MHC-I	Cell-Cell Contact	KEGG: hsa04514
1032	Intermediate Monocytes	Memory CD8+ T Cells	HLA-B	CD8A	0.000505391762923138	0	HLA-B_CD8A	HLA-B - CD8A	MHC-I	Cell-Cell Contact	KEGG: hsa04514
1033	Memory CD4+ T Cells	Memory CD8+ T Cells	HLA-B	CD8A	0.000553074886428228	0	HLA-B_CD8A	HLA-B - CD8A	MHC-I	Cell-Cell Contact	KEGG: hsa04514
1034	Memory CD8+ T Cells	Memory CD8+ T Cells	HLA-B	CD8A	0.000578143259802603	0	HLA-B_CD8A	HLA-B - CD8A	MHC-I	Cell-Cell Contact	KEGG: hsa04514
1035	Naive CD4+ T Cells	Memory CD8+ T Cells	HLA-B	CD8A	0.000511352224210335	0	HLA-B_CD8A	HLA-B - CD8A	MHC-I	Cell-Cell Contact	KEGG: hsa04514
1036	Naive CD8+ T Cells	Memory CD8+ T Cells	HLA-B	CD8A	0.000514242507962064	0	HLA-B_CD8A	HLA-B - CD8A	MHC-I	Cell-Cell Contact	KEGG: hsa04514
1037	Non-Classical Monocytes	Memory CD8+ T Cells	HLA-B	CD8A	0.000527798965079632	0	HLA-B_CD8A	HLA-B - CD8A	MHC-I	Cell-Cell Contact	KEGG: hsa04514
1038	Regulatory CD4+ T Cells	Memory CD8+ T Cells	HLA-B	CD8A	0.000540384687992996	0	HLA-B_CD8A	HLA-B - CD8A	MHC-I	Cell-Cell Contact	KEGG: hsa04514
1039	Central Memory CD8+ T Cells	Naive CD8+ T Cells	HLA-B	CD8A	0.00239234641473946	0	HLA-B_CD8A	HLA-B - CD8A	MHC-I	Cell-Cell Contact	KEGG: hsa04514
1040	Classical Monocytes	Naive CD8+ T Cells	HLA-B	CD8A	0.00210906824352389	0	HLA-B_CD8A	HLA-B - CD8A	MHC-I	Cell-Cell Contact	KEGG: hsa04514
1041	Cytotoxic CD8+ T Cells	Naive CD8+ T Cells	HLA-B	CD8A	0.00249724642096829	0	HLA-B_CD8A	HLA-B - CD8A	MHC-I	Cell-Cell Contact	KEGG: hsa04514
1042	Gamma Delta T Cells	Naive CD8+ T Cells	HLA-B	CD8A	0.00248164083170955	0	HLA-B_CD8A	HLA-B - CD8A	MHC-I	Cell-Cell Contact	KEGG: hsa04514
1043	Intermediate Monocytes	Naive CD8+ T Cells	HLA-B	CD8A	0.00217623803235616	0	HLA-B_CD8A	HLA-B - CD8A	MHC-I	Cell-Cell Contact	KEGG: hsa04514
1044	Memory CD4+ T Cells	Naive CD8+ T Cells	HLA-B	CD8A	0.0023341404158805	0	HLA-B_CD8A	HLA-B - CD8A	MHC-I	Cell-Cell Contact	KEGG: hsa04514
1045	Memory CD8+ T Cells	Naive CD8+ T Cells	HLA-B	CD8A	0.00241465825567413	0	HLA-B_CD8A	HLA-B - CD8A	MHC-I	Cell-Cell Contact	KEGG: hsa04514
1046	Naive CD4+ T Cells	Naive CD8+ T Cells	HLA-B	CD8A	0.00219632606883328	0	HLA-B_CD8A	HLA-B - CD8A	MHC-I	Cell-Cell Contact	KEGG: hsa04514
1047	Naive CD8+ T Cells	Naive CD8+ T Cells	HLA-B	CD8A	0.00220603035001102	0	HLA-B_CD8A	HLA-B - CD8A	MHC-I	Cell-Cell Contact	KEGG: hsa04514
1048	Non-Classical Monocytes	Naive CD8+ T Cells	HLA-B	CD8A	0.00225123092287169	0	HLA-B_CD8A	HLA-B - CD8A	MHC-I	Cell-Cell Contact	KEGG: hsa04514
1049	Regulatory CD4+ T Cells	Naive CD8+ T Cells	HLA-B	CD8A	0.00229273426568814	0	HLA-B_CD8A	HLA-B - CD8A	MHC-I	Cell-Cell Contact	KEGG: hsa04514
1050	Central Memory CD8+ T Cells	Central Memory CD8+ T Cells	HLA-C	CD8A	0.000576140047333012	0	HLA-C_CD8A	HLA-C - CD8A	MHC-I	Cell-Cell Contact	KEGG: hsa04514
1051	Classical Monocytes	Central Memory CD8+ T Cells	HLA-C	CD8A	0.000454068103286957	0.04	HLA-C_CD8A	HLA-C - CD8A	MHC-I	Cell-Cell Contact	KEGG: hsa04514
1052	Cytotoxic CD8+ T Cells	Central Memory CD8+ T Cells	HLA-C	CD8A	0.00060608593422999	0	HLA-C_CD8A	HLA-C - CD8A	MHC-I	Cell-Cell Contact	KEGG: hsa04514
1053	Gamma Delta T Cells	Central Memory CD8+ T Cells	HLA-C	CD8A	0.000611689504762549	0	HLA-C_CD8A	HLA-C - CD8A	MHC-I	Cell-Cell Contact	KEGG: hsa04514
1054	Intermediate Monocytes	Central Memory CD8+ T Cells	HLA-C	CD8A	0.00048214384792101	0.02	HLA-C_CD8A	HLA-C - CD8A	MHC-I	Cell-Cell Contact	KEGG: hsa04514
1055	Memory CD4+ T Cells	Central Memory CD8+ T Cells	HLA-C	CD8A	0.000557244404596388	0	HLA-C_CD8A	HLA-C - CD8A	MHC-I	Cell-Cell Contact	KEGG: hsa04514
1056	Memory CD8+ T Cells	Central Memory CD8+ T Cells	HLA-C	CD8A	0.000560465751358995	0	HLA-C_CD8A	HLA-C - CD8A	MHC-I	Cell-Cell Contact	KEGG: hsa04514
1057	Naive CD4+ T Cells	Central Memory CD8+ T Cells	HLA-C	CD8A	0.00049287829446456	0.01	HLA-C_CD8A	HLA-C - CD8A	MHC-I	Cell-Cell Contact	KEGG: hsa04514
1058	Naive CD8+ T Cells	Central Memory CD8+ T Cells	HLA-C	CD8A	0.000496754500400717	0.01	HLA-C_CD8A	HLA-C - CD8A	MHC-I	Cell-Cell Contact	KEGG: hsa04514
1059	Non-Classical Monocytes	Central Memory CD8+ T Cells	HLA-C	CD8A	0.000521616443814329	0.01	HLA-C_CD8A	HLA-C - CD8A	MHC-I	Cell-Cell Contact	KEGG: hsa04514
1060	Regulatory CD4+ T Cells	Central Memory CD8+ T Cells	HLA-C	CD8A	0.000521304259942647	0.01	HLA-C_CD8A	HLA-C - CD8A	MHC-I	Cell-Cell Contact	KEGG: hsa04514
1061	Central Memory CD8+ T Cells	Cytotoxic CD8+ T Cells	HLA-C	CD8A	0.00231706045898015	0	HLA-C_CD8A	HLA-C - CD8A	MHC-I	Cell-Cell Contact	KEGG: hsa04514
1062	Classical Monocytes	Cytotoxic CD8+ T Cells	HLA-C	CD8A	0.00191815173238683	0	HLA-C_CD8A	HLA-C - CD8A	MHC-I	Cell-Cell Contact	KEGG: hsa04514
1063	Cytotoxic CD8+ T Cells	Cytotoxic CD8+ T Cells	HLA-C	CD8A	0.00240913946661804	0	HLA-C_CD8A	HLA-C - CD8A	MHC-I	Cell-Cell Contact	KEGG: hsa04514
1064	Gamma Delta T Cells	Cytotoxic CD8+ T Cells	HLA-C	CD8A	0.00242613216770889	0	HLA-C_CD8A	HLA-C - CD8A	MHC-I	Cell-Cell Contact	KEGG: hsa04514
1065	Intermediate Monocytes	Cytotoxic CD8+ T Cells	HLA-C	CD8A	0.0020134174990806	0	HLA-C_CD8A	HLA-C - CD8A	MHC-I	Cell-Cell Contact	KEGG: hsa04514
1066	Memory CD4+ T Cells	Cytotoxic CD8+ T Cells	HLA-C	CD8A	0.00225783560705421	0	HLA-C_CD8A	HLA-C - CD8A	MHC-I	Cell-Cell Contact	KEGG: hsa04514
1067	Memory CD8+ T Cells	Cytotoxic CD8+ T Cells	HLA-C	CD8A	0.00226799490001404	0	HLA-C_CD8A	HLA-C - CD8A	MHC-I	Cell-Cell Contact	KEGG: hsa04514
1068	Naive CD4+ T Cells	Cytotoxic CD8+ T Cells	HLA-C	CD8A	0.00204926691745142	0	HLA-C_CD8A	HLA-C - CD8A	MHC-I	Cell-Cell Contact	KEGG: hsa04514
1069	Naive CD8+ T Cells	Cytotoxic CD8+ T Cells	HLA-C	CD8A	0.00206213540354472	0	HLA-C_CD8A	HLA-C - CD8A	MHC-I	Cell-Cell Contact	KEGG: hsa04514
1070	Non-Classical Monocytes	Cytotoxic CD8+ T Cells	HLA-C	CD8A	0.00214372106802029	0	HLA-C_CD8A	HLA-C - CD8A	MHC-I	Cell-Cell Contact	KEGG: hsa04514
1071	Regulatory CD4+ T Cells	Cytotoxic CD8+ T Cells	HLA-C	CD8A	0.00214270672385776	0	HLA-C_CD8A	HLA-C - CD8A	MHC-I	Cell-Cell Contact	KEGG: hsa04514
1072	Central Memory CD8+ T Cells	Memory CD8+ T Cells	HLA-C	CD8A	0.000546437048677418	0	HLA-C_CD8A	HLA-C - CD8A	MHC-I	Cell-Cell Contact	KEGG: hsa04514
1073	Cytotoxic CD8+ T Cells	Memory CD8+ T Cells	HLA-C	CD8A	0.000574954524870783	0	HLA-C_CD8A	HLA-C - CD8A	MHC-I	Cell-Cell Contact	KEGG: hsa04514
1074	Gamma Delta T Cells	Memory CD8+ T Cells	HLA-C	CD8A	0.000580292078982134	0	HLA-C_CD8A	HLA-C - CD8A	MHC-I	Cell-Cell Contact	KEGG: hsa04514
1075	Intermediate Monocytes	Memory CD8+ T Cells	HLA-C	CD8A	0.000456998790665722	0.02	HLA-C_CD8A	HLA-C - CD8A	MHC-I	Cell-Cell Contact	KEGG: hsa04514
1076	Memory CD4+ T Cells	Memory CD8+ T Cells	HLA-C	CD8A	0.000528448615634528	0	HLA-C_CD8A	HLA-C - CD8A	MHC-I	Cell-Cell Contact	KEGG: hsa04514
1077	Memory CD8+ T Cells	Memory CD8+ T Cells	HLA-C	CD8A	0.000531514978150119	0	HLA-C_CD8A	HLA-C - CD8A	MHC-I	Cell-Cell Contact	KEGG: hsa04514
1078	Naive CD4+ T Cells	Memory CD8+ T Cells	HLA-C	CD8A	0.000467207016898333	0.01	HLA-C_CD8A	HLA-C - CD8A	MHC-I	Cell-Cell Contact	KEGG: hsa04514
1079	Naive CD8+ T Cells	Memory CD8+ T Cells	HLA-C	CD8A	0.000470893565771017	0	HLA-C_CD8A	HLA-C - CD8A	MHC-I	Cell-Cell Contact	KEGG: hsa04514
1080	Non-Classical Monocytes	Memory CD8+ T Cells	HLA-C	CD8A	0.000494543605813504	0	HLA-C_CD8A	HLA-C - CD8A	MHC-I	Cell-Cell Contact	KEGG: hsa04514
1081	Regulatory CD4+ T Cells	Memory CD8+ T Cells	HLA-C	CD8A	0.000494246590575113	0	HLA-C_CD8A	HLA-C - CD8A	MHC-I	Cell-Cell Contact	KEGG: hsa04514
1082	Central Memory CD8+ T Cells	Naive CD8+ T Cells	HLA-C	CD8A	0.0023125370733126	0	HLA-C_CD8A	HLA-C - CD8A	MHC-I	Cell-Cell Contact	KEGG: hsa04514
1083	Classical Monocytes	Naive CD8+ T Cells	HLA-C	CD8A	0.00191415646009673	0	HLA-C_CD8A	HLA-C - CD8A	MHC-I	Cell-Cell Contact	KEGG: hsa04514
1084	Cytotoxic CD8+ T Cells	Naive CD8+ T Cells	HLA-C	CD8A	0.00240450899866273	0	HLA-C_CD8A	HLA-C - CD8A	MHC-I	Cell-Cell Contact	KEGG: hsa04514
1085	Gamma Delta T Cells	Naive CD8+ T Cells	HLA-C	CD8A	0.00242148254596753	0	HLA-C_CD8A	HLA-C - CD8A	MHC-I	Cell-Cell Contact	KEGG: hsa04514
1086	Intermediate Monocytes	Naive CD8+ T Cells	HLA-C	CD8A	0.00200928662331939	0	HLA-C_CD8A	HLA-C - CD8A	MHC-I	Cell-Cell Contact	KEGG: hsa04514
1087	Memory CD4+ T Cells	Naive CD8+ T Cells	HLA-C	CD8A	0.00225338403420307	0	HLA-C_CD8A	HLA-C - CD8A	MHC-I	Cell-Cell Contact	KEGG: hsa04514
1088	Memory CD8+ T Cells	Naive CD8+ T Cells	HLA-C	CD8A	0.00226353084513986	0	HLA-C_CD8A	HLA-C - CD8A	MHC-I	Cell-Cell Contact	KEGG: hsa04514
1089	Naive CD4+ T Cells	Naive CD8+ T Cells	HLA-C	CD8A	0.0020450865533633	0	HLA-C_CD8A	HLA-C - CD8A	MHC-I	Cell-Cell Contact	KEGG: hsa04514
1090	Naive CD8+ T Cells	Naive CD8+ T Cells	HLA-C	CD8A	0.00205793748064027	0	HLA-C_CD8A	HLA-C - CD8A	MHC-I	Cell-Cell Contact	KEGG: hsa04514
1091	Non-Classical Monocytes	Naive CD8+ T Cells	HLA-C	CD8A	0.00213941434885338	0	HLA-C_CD8A	HLA-C - CD8A	MHC-I	Cell-Cell Contact	KEGG: hsa04514
1092	Regulatory CD4+ T Cells	Naive CD8+ T Cells	HLA-C	CD8A	0.00213840133055167	0	HLA-C_CD8A	HLA-C - CD8A	MHC-I	Cell-Cell Contact	KEGG: hsa04514
1093	Central Memory CD8+ T Cells	Central Memory CD8+ T Cells	HLA-E	CD8A	0.000468289180087679	0	HLA-E_CD8A	HLA-E - CD8A	MHC-I	Cell-Cell Contact	KEGG: hsa04514
1094	Cytotoxic CD8+ T Cells	Central Memory CD8+ T Cells	HLA-E	CD8A	0.000467277511618898	0	HLA-E_CD8A	HLA-E - CD8A	MHC-I	Cell-Cell Contact	KEGG: hsa04514
1095	Gamma Delta T Cells	Central Memory CD8+ T Cells	HLA-E	CD8A	0.000475652663514277	0	HLA-E_CD8A	HLA-E - CD8A	MHC-I	Cell-Cell Contact	KEGG: hsa04514
1096	Intermediate Monocytes	Central Memory CD8+ T Cells	HLA-E	CD8A	0.0003720962078806	0.04	HLA-E_CD8A	HLA-E - CD8A	MHC-I	Cell-Cell Contact	KEGG: hsa04514
1097	Memory CD4+ T Cells	Central Memory CD8+ T Cells	HLA-E	CD8A	0.00046536866113996	0	HLA-E_CD8A	HLA-E - CD8A	MHC-I	Cell-Cell Contact	KEGG: hsa04514
1098	Memory CD8+ T Cells	Central Memory CD8+ T Cells	HLA-E	CD8A	0.000449805014619991	0	HLA-E_CD8A	HLA-E - CD8A	MHC-I	Cell-Cell Contact	KEGG: hsa04514
1099	Naive CD4+ T Cells	Central Memory CD8+ T Cells	HLA-E	CD8A	0.000433920780538007	0.01	HLA-E_CD8A	HLA-E - CD8A	MHC-I	Cell-Cell Contact	KEGG: hsa04514
1100	Naive CD8+ T Cells	Central Memory CD8+ T Cells	HLA-E	CD8A	0.000433676928368983	0	HLA-E_CD8A	HLA-E - CD8A	MHC-I	Cell-Cell Contact	KEGG: hsa04514
1101	Non-Classical Monocytes	Central Memory CD8+ T Cells	HLA-E	CD8A	0.000457645625604781	0	HLA-E_CD8A	HLA-E - CD8A	MHC-I	Cell-Cell Contact	KEGG: hsa04514
1102	Regulatory CD4+ T Cells	Central Memory CD8+ T Cells	HLA-E	CD8A	0.000426383550170764	0.01	HLA-E_CD8A	HLA-E - CD8A	MHC-I	Cell-Cell Contact	KEGG: hsa04514
1103	Central Memory CD8+ T Cells	Cytotoxic CD8+ T Cells	HLA-E	CD8A	0.00196668064684134	0	HLA-E_CD8A	HLA-E - CD8A	MHC-I	Cell-Cell Contact	KEGG: hsa04514
1104	Classical Monocytes	Cytotoxic CD8+ T Cells	HLA-E	CD8A	0.00152823896366233	0	HLA-E_CD8A	HLA-E - CD8A	MHC-I	Cell-Cell Contact	KEGG: hsa04514
1105	Cytotoxic CD8+ T Cells	Cytotoxic CD8+ T Cells	HLA-E	CD8A	0.00196324708852749	0	HLA-E_CD8A	HLA-E - CD8A	MHC-I	Cell-Cell Contact	KEGG: hsa04514
1106	Gamma Delta T Cells	Cytotoxic CD8+ T Cells	HLA-E	CD8A	0.00199158634104686	0	HLA-E_CD8A	HLA-E - CD8A	MHC-I	Cell-Cell Contact	KEGG: hsa04514
1107	Intermediate Monocytes	Cytotoxic CD8+ T Cells	HLA-E	CD8A	0.00162692818351299	0	HLA-E_CD8A	HLA-E - CD8A	MHC-I	Cell-Cell Contact	KEGG: hsa04514
1108	Memory CD4+ T Cells	Cytotoxic CD8+ T Cells	HLA-E	CD8A	0.00195676075911748	0	HLA-E_CD8A	HLA-E - CD8A	MHC-I	Cell-Cell Contact	KEGG: hsa04514
1109	Memory CD8+ T Cells	Cytotoxic CD8+ T Cells	HLA-E	CD8A	0.00190349288897755	0	HLA-E_CD8A	HLA-E - CD8A	MHC-I	Cell-Cell Contact	KEGG: hsa04514
1110	Naive CD4+ T Cells	Cytotoxic CD8+ T Cells	HLA-E	CD8A	0.00184841605856305	0	HLA-E_CD8A	HLA-E - CD8A	MHC-I	Cell-Cell Contact	KEGG: hsa04514
1111	Naive CD8+ T Cells	Cytotoxic CD8+ T Cells	HLA-E	CD8A	0.00184756485057437	0	HLA-E_CD8A	HLA-E - CD8A	MHC-I	Cell-Cell Contact	KEGG: hsa04514
1112	Non-Classical Monocytes	Cytotoxic CD8+ T Cells	HLA-E	CD8A	0.00193041346236171	0	HLA-E_CD8A	HLA-E - CD8A	MHC-I	Cell-Cell Contact	KEGG: hsa04514
1113	Regulatory CD4+ T Cells	Cytotoxic CD8+ T Cells	HLA-E	CD8A	0.00182202592459914	0	HLA-E_CD8A	HLA-E - CD8A	MHC-I	Cell-Cell Contact	KEGG: hsa04514
1114	Central Memory CD8+ T Cells	Memory CD8+ T Cells	HLA-E	CD8A	0.000443825472430245	0	HLA-E_CD8A	HLA-E - CD8A	MHC-I	Cell-Cell Contact	KEGG: hsa04514
1115	Cytotoxic CD8+ T Cells	Memory CD8+ T Cells	HLA-E	CD8A	0.000442863651961703	0	HLA-E_CD8A	HLA-E - CD8A	MHC-I	Cell-Cell Contact	KEGG: hsa04514
1116	Gamma Delta T Cells	Memory CD8+ T Cells	HLA-E	CD8A	0.000450826527400943	0	HLA-E_CD8A	HLA-E - CD8A	MHC-I	Cell-Cell Contact	KEGG: hsa04514
1117	Memory CD4+ T Cells	Memory CD8+ T Cells	HLA-E	CD8A	0.000441048891899717	0	HLA-E_CD8A	HLA-E - CD8A	MHC-I	Cell-Cell Contact	KEGG: hsa04514
1118	Memory CD8+ T Cells	Memory CD8+ T Cells	HLA-E	CD8A	0.00042625413557284	0	HLA-E_CD8A	HLA-E - CD8A	MHC-I	Cell-Cell Contact	KEGG: hsa04514
1119	Naive CD4+ T Cells	Memory CD8+ T Cells	HLA-E	CD8A	0.000411157810783401	0	HLA-E_CD8A	HLA-E - CD8A	MHC-I	Cell-Cell Contact	KEGG: hsa04514
1120	Naive CD8+ T Cells	Memory CD8+ T Cells	HLA-E	CD8A	0.000410926079509583	0	HLA-E_CD8A	HLA-E - CD8A	MHC-I	Cell-Cell Contact	KEGG: hsa04514
1121	Non-Classical Monocytes	Memory CD8+ T Cells	HLA-E	CD8A	0.000433707011490889	0	HLA-E_CD8A	HLA-E - CD8A	MHC-I	Cell-Cell Contact	KEGG: hsa04514
1122	Regulatory CD4+ T Cells	Memory CD8+ T Cells	HLA-E	CD8A	0.000403995575296518	0	HLA-E_CD8A	HLA-E - CD8A	MHC-I	Cell-Cell Contact	KEGG: hsa04514
1123	Central Memory CD8+ T Cells	Naive CD8+ T Cells	HLA-E	CD8A	0.00196261555403956	0	HLA-E_CD8A	HLA-E - CD8A	MHC-I	Cell-Cell Contact	KEGG: hsa04514
1124	Classical Monocytes	Naive CD8+ T Cells	HLA-E	CD8A	0.00152486069430461	0	HLA-E_CD8A	HLA-E - CD8A	MHC-I	Cell-Cell Contact	KEGG: hsa04514
1125	Cytotoxic CD8+ T Cells	Naive CD8+ T Cells	HLA-E	CD8A	0.00195918688497918	0	HLA-E_CD8A	HLA-E - CD8A	MHC-I	Cell-Cell Contact	KEGG: hsa04514
1126	Gamma Delta T Cells	Naive CD8+ T Cells	HLA-E	CD8A	0.00198748601482939	0	HLA-E_CD8A	HLA-E - CD8A	MHC-I	Cell-Cell Contact	KEGG: hsa04514
1127	Intermediate Monocytes	Naive CD8+ T Cells	HLA-E	CD8A	0.00162338433015422	0	HLA-E_CD8A	HLA-E - CD8A	MHC-I	Cell-Cell Contact	KEGG: hsa04514
1128	Memory CD4+ T Cells	Naive CD8+ T Cells	HLA-E	CD8A	0.00195270981293789	0	HLA-E_CD8A	HLA-E - CD8A	MHC-I	Cell-Cell Contact	KEGG: hsa04514
1129	Memory CD8+ T Cells	Naive CD8+ T Cells	HLA-E	CD8A	0.00189951901052021	0	HLA-E_CD8A	HLA-E - CD8A	MHC-I	Cell-Cell Contact	KEGG: hsa04514
1130	Naive CD4+ T Cells	Naive CD8+ T Cells	HLA-E	CD8A	0.00184452382062346	0	HLA-E_CD8A	HLA-E - CD8A	MHC-I	Cell-Cell Contact	KEGG: hsa04514
1131	Naive CD8+ T Cells	Naive CD8+ T Cells	HLA-E	CD8A	0.00184367388998345	0	HLA-E_CD8A	HLA-E - CD8A	MHC-I	Cell-Cell Contact	KEGG: hsa04514
1132	Non-Classical Monocytes	Naive CD8+ T Cells	HLA-E	CD8A	0.00192640040288305	0	HLA-E_CD8A	HLA-E - CD8A	MHC-I	Cell-Cell Contact	KEGG: hsa04514
1133	Regulatory CD4+ T Cells	Naive CD8+ T Cells	HLA-E	CD8A	0.001818173509361	0	HLA-E_CD8A	HLA-E - CD8A	MHC-I	Cell-Cell Contact	KEGG: hsa04514
1134	Central Memory CD8+ T Cells	Central Memory CD8+ T Cells	HLA-F	CD8A	0.000225818021008075	0	HLA-F_CD8A	HLA-F - CD8A	MHC-I	Cell-Cell Contact	KEGG: hsa04514
1135	Cytotoxic CD8+ T Cells	Central Memory CD8+ T Cells	HLA-F	CD8A	0.00024146708795752	0	HLA-F_CD8A	HLA-F - CD8A	MHC-I	Cell-Cell Contact	KEGG: hsa04514
1136	Gamma Delta T Cells	Central Memory CD8+ T Cells	HLA-F	CD8A	0.000259376535227299	0	HLA-F_CD8A	HLA-F - CD8A	MHC-I	Cell-Cell Contact	KEGG: hsa04514
1137	Memory CD4+ T Cells	Central Memory CD8+ T Cells	HLA-F	CD8A	0.000181072923461938	0	HLA-F_CD8A	HLA-F - CD8A	MHC-I	Cell-Cell Contact	KEGG: hsa04514
1138	Memory CD8+ T Cells	Central Memory CD8+ T Cells	HLA-F	CD8A	0.000222799917635006	0	HLA-F_CD8A	HLA-F - CD8A	MHC-I	Cell-Cell Contact	KEGG: hsa04514
1139	Naive CD4+ T Cells	Central Memory CD8+ T Cells	HLA-F	CD8A	0.000158809122604124	0.01	HLA-F_CD8A	HLA-F - CD8A	MHC-I	Cell-Cell Contact	KEGG: hsa04514
1140	Naive CD8+ T Cells	Central Memory CD8+ T Cells	HLA-F	CD8A	0.000199586503077511	0	HLA-F_CD8A	HLA-F - CD8A	MHC-I	Cell-Cell Contact	KEGG: hsa04514
1141	Non-Classical Monocytes	Central Memory CD8+ T Cells	HLA-F	CD8A	0.000170192894256858	0	HLA-F_CD8A	HLA-F - CD8A	MHC-I	Cell-Cell Contact	KEGG: hsa04514
1142	Regulatory CD4+ T Cells	Central Memory CD8+ T Cells	HLA-F	CD8A	0.000156012536615546	0.03	HLA-F_CD8A	HLA-F - CD8A	MHC-I	Cell-Cell Contact	KEGG: hsa04514
1143	Central Memory CD8+ T Cells	Cytotoxic CD8+ T Cells	HLA-F	CD8A	0.00105317845998739	0	HLA-F_CD8A	HLA-F - CD8A	MHC-I	Cell-Cell Contact	KEGG: hsa04514
1144	Classical Monocytes	Cytotoxic CD8+ T Cells	HLA-F	CD8A	0.000581648307204739	0	HLA-F_CD8A	HLA-F - CD8A	MHC-I	Cell-Cell Contact	KEGG: hsa04514
1145	Cytotoxic CD8+ T Cells	Cytotoxic CD8+ T Cells	HLA-F	CD8A	0.00111818768535046	0	HLA-F_CD8A	HLA-F - CD8A	MHC-I	Cell-Cell Contact	KEGG: hsa04514
1146	Gamma Delta T Cells	Cytotoxic CD8+ T Cells	HLA-F	CD8A	0.00119146615298299	0	HLA-F_CD8A	HLA-F - CD8A	MHC-I	Cell-Cell Contact	KEGG: hsa04514
1147	Intermediate Monocytes	Cytotoxic CD8+ T Cells	HLA-F	CD8A	0.000628598422187375	0	HLA-F_CD8A	HLA-F - CD8A	MHC-I	Cell-Cell Contact	KEGG: hsa04514
1148	Memory CD4+ T Cells	Cytotoxic CD8+ T Cells	HLA-F	CD8A	0.00086207563803597	0	HLA-F_CD8A	HLA-F - CD8A	MHC-I	Cell-Cell Contact	KEGG: hsa04514
1149	Memory CD8+ T Cells	Cytotoxic CD8+ T Cells	HLA-F	CD8A	0.00104053386031337	0	HLA-F_CD8A	HLA-F - CD8A	MHC-I	Cell-Cell Contact	KEGG: hsa04514
1150	Naive CD4+ T Cells	Cytotoxic CD8+ T Cells	HLA-F	CD8A	0.000763993125381912	0	HLA-F_CD8A	HLA-F - CD8A	MHC-I	Cell-Cell Contact	KEGG: hsa04514
1151	Naive CD8+ T Cells	Cytotoxic CD8+ T Cells	HLA-F	CD8A	0.000942102473344512	0	HLA-F_CD8A	HLA-F - CD8A	MHC-I	Cell-Cell Contact	KEGG: hsa04514
1152	Non-Classical Monocytes	Cytotoxic CD8+ T Cells	HLA-F	CD8A	0.000814399153925154	0	HLA-F_CD8A	HLA-F - CD8A	MHC-I	Cell-Cell Contact	KEGG: hsa04514
1153	Regulatory CD4+ T Cells	Cytotoxic CD8+ T Cells	HLA-F	CD8A	0.000751527502812204	0	HLA-F_CD8A	HLA-F - CD8A	MHC-I	Cell-Cell Contact	KEGG: hsa04514
1154	Central Memory CD8+ T Cells	Memory CD8+ T Cells	HLA-F	CD8A	0.000213673985177021	0	HLA-F_CD8A	HLA-F - CD8A	MHC-I	Cell-Cell Contact	KEGG: hsa04514
1155	Cytotoxic CD8+ T Cells	Memory CD8+ T Cells	HLA-F	CD8A	0.000228505399496852	0	HLA-F_CD8A	HLA-F - CD8A	MHC-I	Cell-Cell Contact	KEGG: hsa04514
1156	Gamma Delta T Cells	Memory CD8+ T Cells	HLA-F	CD8A	0.00024548290239072	0	HLA-F_CD8A	HLA-F - CD8A	MHC-I	Cell-Cell Contact	KEGG: hsa04514
1157	Memory CD4+ T Cells	Memory CD8+ T Cells	HLA-F	CD8A	0.000171283915956719	0	HLA-F_CD8A	HLA-F - CD8A	MHC-I	Cell-Cell Contact	KEGG: hsa04514
1158	Memory CD8+ T Cells	Memory CD8+ T Cells	HLA-F	CD8A	0.000210813932767531	0	HLA-F_CD8A	HLA-F - CD8A	MHC-I	Cell-Cell Contact	KEGG: hsa04514
1159	Naive CD4+ T Cells	Memory CD8+ T Cells	HLA-F	CD8A	0.00015020135662337	0.03	HLA-F_CD8A	HLA-F - CD8A	MHC-I	Cell-Cell Contact	KEGG: hsa04514
1160	Naive CD8+ T Cells	Memory CD8+ T Cells	HLA-F	CD8A	0.000188820009692356	0	HLA-F_CD8A	HLA-F - CD8A	MHC-I	Cell-Cell Contact	KEGG: hsa04514
1161	Non-Classical Monocytes	Memory CD8+ T Cells	HLA-F	CD8A	0.000160980359751061	0.02	HLA-F_CD8A	HLA-F - CD8A	MHC-I	Cell-Cell Contact	KEGG: hsa04514
1162	Central Memory CD8+ T Cells	Naive CD8+ T Cells	HLA-F	CD8A	0.00105068654406744	0	HLA-F_CD8A	HLA-F - CD8A	MHC-I	Cell-Cell Contact	KEGG: hsa04514
1163	Classical Monocytes	Naive CD8+ T Cells	HLA-F	CD8A	0.000580182312418406	0	HLA-F_CD8A	HLA-F - CD8A	MHC-I	Cell-Cell Contact	KEGG: hsa04514
1164	Cytotoxic CD8+ T Cells	Naive CD8+ T Cells	HLA-F	CD8A	0.00111556574687507	0	HLA-F_CD8A	HLA-F - CD8A	MHC-I	Cell-Cell Contact	KEGG: hsa04514
1165	Gamma Delta T Cells	Naive CD8+ T Cells	HLA-F	CD8A	0.00118870097134695	0	HLA-F_CD8A	HLA-F - CD8A	MHC-I	Cell-Cell Contact	KEGG: hsa04514
1166	Intermediate Monocytes	Naive CD8+ T Cells	HLA-F	CD8A	0.000627023751321561	0	HLA-F_CD8A	HLA-F - CD8A	MHC-I	Cell-Cell Contact	KEGG: hsa04514
1167	Memory CD4+ T Cells	Naive CD8+ T Cells	HLA-F	CD8A	0.000859981965606658	0	HLA-F_CD8A	HLA-F - CD8A	MHC-I	Cell-Cell Contact	KEGG: hsa04514
1168	Memory CD8+ T Cells	Naive CD8+ T Cells	HLA-F	CD8A	0.00103806755591667	0	HLA-F_CD8A	HLA-F - CD8A	MHC-I	Cell-Cell Contact	KEGG: hsa04514
1169	Naive CD4+ T Cells	Naive CD8+ T Cells	HLA-F	CD8A	0.000762113135548379	0	HLA-F_CD8A	HLA-F - CD8A	MHC-I	Cell-Cell Contact	KEGG: hsa04514
1170	Naive CD8+ T Cells	Naive CD8+ T Cells	HLA-F	CD8A	0.000939839120783194	0	HLA-F_CD8A	HLA-F - CD8A	MHC-I	Cell-Cell Contact	KEGG: hsa04514
1171	Non-Classical Monocytes	Naive CD8+ T Cells	HLA-F	CD8A	0.000812408562773091	0	HLA-F_CD8A	HLA-F - CD8A	MHC-I	Cell-Cell Contact	KEGG: hsa04514
1172	Regulatory CD4+ T Cells	Naive CD8+ T Cells	HLA-F	CD8A	0.000749675121710302	0	HLA-F_CD8A	HLA-F - CD8A	MHC-I	Cell-Cell Contact	KEGG: hsa04514
1173	Central Memory CD8+ T Cells	Central Memory CD8+ T Cells	HLA-A	CD8B	0.00035063275869394	0	HLA-A_CD8B	HLA-A - CD8B	MHC-I	Cell-Cell Contact	KEGG: hsa04514
1174	Classical Monocytes	Central Memory CD8+ T Cells	HLA-A	CD8B	0.000271636927252853	0	HLA-A_CD8B	HLA-A - CD8B	MHC-I	Cell-Cell Contact	KEGG: hsa04514
1175	Cytotoxic CD8+ T Cells	Central Memory CD8+ T Cells	HLA-A	CD8B	0.000366145475627458	0	HLA-A_CD8B	HLA-A - CD8B	MHC-I	Cell-Cell Contact	KEGG: hsa04514
1176	Gamma Delta T Cells	Central Memory CD8+ T Cells	HLA-A	CD8B	0.000364766385314559	0	HLA-A_CD8B	HLA-A - CD8B	MHC-I	Cell-Cell Contact	KEGG: hsa04514
1177	Intermediate Monocytes	Central Memory CD8+ T Cells	HLA-A	CD8B	0.000278770753444146	0	HLA-A_CD8B	HLA-A - CD8B	MHC-I	Cell-Cell Contact	KEGG: hsa04514
1178	Memory CD4+ T Cells	Central Memory CD8+ T Cells	HLA-A	CD8B	0.000364731178930505	0	HLA-A_CD8B	HLA-A - CD8B	MHC-I	Cell-Cell Contact	KEGG: hsa04514
1179	Memory CD8+ T Cells	Central Memory CD8+ T Cells	HLA-A	CD8B	0.000347649490936287	0	HLA-A_CD8B	HLA-A - CD8B	MHC-I	Cell-Cell Contact	KEGG: hsa04514
1180	Naive CD4+ T Cells	Central Memory CD8+ T Cells	HLA-A	CD8B	0.000310472403370628	0	HLA-A_CD8B	HLA-A - CD8B	MHC-I	Cell-Cell Contact	KEGG: hsa04514
1181	Naive CD8+ T Cells	Central Memory CD8+ T Cells	HLA-A	CD8B	0.000309093319932056	0	HLA-A_CD8B	HLA-A - CD8B	MHC-I	Cell-Cell Contact	KEGG: hsa04514
1182	Non-Classical Monocytes	Central Memory CD8+ T Cells	HLA-A	CD8B	0.000291812812531543	0	HLA-A_CD8B	HLA-A - CD8B	MHC-I	Cell-Cell Contact	KEGG: hsa04514
1183	Regulatory CD4+ T Cells	Central Memory CD8+ T Cells	HLA-A	CD8B	0.000330543420465449	0	HLA-A_CD8B	HLA-A - CD8B	MHC-I	Cell-Cell Contact	KEGG: hsa04514
1184	Central Memory CD8+ T Cells	Cytotoxic CD8+ T Cells	HLA-A	CD8B	0.00174643438391663	0	HLA-A_CD8B	HLA-A - CD8B	MHC-I	Cell-Cell Contact	KEGG: hsa04514
1185	Classical Monocytes	Cytotoxic CD8+ T Cells	HLA-A	CD8B	0.00140895827819018	0	HLA-A_CD8B	HLA-A - CD8B	MHC-I	Cell-Cell Contact	KEGG: hsa04514
1186	Cytotoxic CD8+ T Cells	Cytotoxic CD8+ T Cells	HLA-A	CD8B	0.00180957974527051	0	HLA-A_CD8B	HLA-A - CD8B	MHC-I	Cell-Cell Contact	KEGG: hsa04514
1187	Gamma Delta T Cells	Cytotoxic CD8+ T Cells	HLA-A	CD8B	0.00180400571135343	0	HLA-A_CD8B	HLA-A - CD8B	MHC-I	Cell-Cell Contact	KEGG: hsa04514
1188	Intermediate Monocytes	Cytotoxic CD8+ T Cells	HLA-A	CD8B	0.00144057748773504	0	HLA-A_CD8B	HLA-A - CD8B	MHC-I	Cell-Cell Contact	KEGG: hsa04514
1189	Memory CD4+ T Cells	Cytotoxic CD8+ T Cells	HLA-A	CD8B	0.00180386331298857	0	HLA-A_CD8B	HLA-A - CD8B	MHC-I	Cell-Cell Contact	KEGG: hsa04514
1190	Memory CD8+ T Cells	Cytotoxic CD8+ T Cells	HLA-A	CD8B	0.00173417767819503	0	HLA-A_CD8B	HLA-A - CD8B	MHC-I	Cell-Cell Contact	KEGG: hsa04514
1191	Naive CD4+ T Cells	Cytotoxic CD8+ T Cells	HLA-A	CD8B	0.00157828702164649	0	HLA-A_CD8B	HLA-A - CD8B	MHC-I	Cell-Cell Contact	KEGG: hsa04514
1192	Naive CD8+ T Cells	Cytotoxic CD8+ T Cells	HLA-A	CD8B	0.00157238971317007	0	HLA-A_CD8B	HLA-A - CD8B	MHC-I	Cell-Cell Contact	KEGG: hsa04514
1193	Non-Classical Monocytes	Cytotoxic CD8+ T Cells	HLA-A	CD8B	0.00149777916356208	0	HLA-A_CD8B	HLA-A - CD8B	MHC-I	Cell-Cell Contact	KEGG: hsa04514
1194	Regulatory CD4+ T Cells	Cytotoxic CD8+ T Cells	HLA-A	CD8B	0.00166318022146266	0	HLA-A_CD8B	HLA-A - CD8B	MHC-I	Cell-Cell Contact	KEGG: hsa04514
1195	Central Memory CD8+ T Cells	Naive CD8+ T Cells	HLA-A	CD8B	0.00275841141246004	0	HLA-A_CD8B	HLA-A - CD8B	MHC-I	Cell-Cell Contact	KEGG: hsa04514
1196	Classical Monocytes	Naive CD8+ T Cells	HLA-A	CD8B	0.00229421389579616	0	HLA-A_CD8B	HLA-A - CD8B	MHC-I	Cell-Cell Contact	KEGG: hsa04514
1197	Cytotoxic CD8+ T Cells	Naive CD8+ T Cells	HLA-A	CD8B	0.0028421915524302	0	HLA-A_CD8B	HLA-A - CD8B	MHC-I	Cell-Cell Contact	KEGG: hsa04514
1198	Gamma Delta T Cells	Naive CD8+ T Cells	HLA-A	CD8B	0.00283483368186135	0	HLA-A_CD8B	HLA-A - CD8B	MHC-I	Cell-Cell Contact	KEGG: hsa04514
1199	Intermediate Monocytes	Naive CD8+ T Cells	HLA-A	CD8B	0.00233892167313176	0	HLA-A_CD8B	HLA-A - CD8B	MHC-I	Cell-Cell Contact	KEGG: hsa04514
1200	Memory CD4+ T Cells	Naive CD8+ T Cells	HLA-A	CD8B	0.00283464561725578	0	HLA-A_CD8B	HLA-A - CD8B	MHC-I	Cell-Cell Contact	KEGG: hsa04514
1201	Memory CD8+ T Cells	Naive CD8+ T Cells	HLA-A	CD8B	0.00274204030675925	0	HLA-A_CD8B	HLA-A - CD8B	MHC-I	Cell-Cell Contact	KEGG: hsa04514
1202	Naive CD4+ T Cells	Naive CD8+ T Cells	HLA-A	CD8B	0.00253065961215432	0	HLA-A_CD8B	HLA-A - CD8B	MHC-I	Cell-Cell Contact	KEGG: hsa04514
1203	Naive CD8+ T Cells	Naive CD8+ T Cells	HLA-A	CD8B	0.00252254630737075	0	HLA-A_CD8B	HLA-A - CD8B	MHC-I	Cell-Cell Contact	KEGG: hsa04514
1204	Non-Classical Monocytes	Naive CD8+ T Cells	HLA-A	CD8B	0.00241914853414072	0	HLA-A_CD8B	HLA-A - CD8B	MHC-I	Cell-Cell Contact	KEGG: hsa04514
1205	Regulatory CD4+ T Cells	Naive CD8+ T Cells	HLA-A	CD8B	0.00264650292308432	0	HLA-A_CD8B	HLA-A - CD8B	MHC-I	Cell-Cell Contact	KEGG: hsa04514
1206	Central Memory CD8+ T Cells	Central Memory CD8+ T Cells	HLA-B	CD8B	0.000364181333874641	0	HLA-B_CD8B	HLA-B - CD8B	MHC-I	Cell-Cell Contact	KEGG: hsa04514
1207	Classical Monocytes	Central Memory CD8+ T Cells	HLA-B	CD8B	0.000308443943196527	0	HLA-B_CD8B	HLA-B - CD8B	MHC-I	Cell-Cell Contact	KEGG: hsa04514
1208	Cytotoxic CD8+ T Cells	Central Memory CD8+ T Cells	HLA-B	CD8B	0.000385995800768014	0	HLA-B_CD8B	HLA-B - CD8B	MHC-I	Cell-Cell Contact	KEGG: hsa04514
1209	Gamma Delta T Cells	Central Memory CD8+ T Cells	HLA-B	CD8B	0.000382708159362518	0	HLA-B_CD8B	HLA-B - CD8B	MHC-I	Cell-Cell Contact	KEGG: hsa04514
1210	Intermediate Monocytes	Central Memory CD8+ T Cells	HLA-B	CD8B	0.000321260298944694	0	HLA-B_CD8B	HLA-B - CD8B	MHC-I	Cell-Cell Contact	KEGG: hsa04514
1211	Memory CD4+ T Cells	Central Memory CD8+ T Cells	HLA-B	CD8B	0.000352359768366334	0	HLA-B_CD8B	HLA-B - CD8B	MHC-I	Cell-Cell Contact	KEGG: hsa04514
1212	Memory CD8+ T Cells	Central Memory CD8+ T Cells	HLA-B	CD8B	0.000368765687866453	0	HLA-B_CD8B	HLA-B - CD8B	MHC-I	Cell-Cell Contact	KEGG: hsa04514
1213	Naive CD4+ T Cells	Central Memory CD8+ T Cells	HLA-B	CD8B	0.000325140160640041	0	HLA-B_CD8B	HLA-B - CD8B	MHC-I	Cell-Cell Contact	KEGG: hsa04514
1214	Naive CD8+ T Cells	Central Memory CD8+ T Cells	HLA-B	CD8B	0.000327022324293402	0	HLA-B_CD8B	HLA-B - CD8B	MHC-I	Cell-Cell Contact	KEGG: hsa04514
1215	Non-Classical Monocytes	Central Memory CD8+ T Cells	HLA-B	CD8B	0.000335857164977546	0	HLA-B_CD8B	HLA-B - CD8B	MHC-I	Cell-Cell Contact	KEGG: hsa04514
1216	Regulatory CD4+ T Cells	Central Memory CD8+ T Cells	HLA-B	CD8B	0.000344069456213984	0	HLA-B_CD8B	HLA-B - CD8B	MHC-I	Cell-Cell Contact	KEGG: hsa04514
1217	Central Memory CD8+ T Cells	Cytotoxic CD8+ T Cells	HLA-B	CD8B	0.00180163871863706	0	HLA-B_CD8B	HLA-B - CD8B	MHC-I	Cell-Cell Contact	KEGG: hsa04514
1218	Classical Monocytes	Cytotoxic CD8+ T Cells	HLA-B	CD8B	0.00156960991967447	0	HLA-B_CD8B	HLA-B - CD8B	MHC-I	Cell-Cell Contact	KEGG: hsa04514
1219	Cytotoxic CD8+ T Cells	Cytotoxic CD8+ T Cells	HLA-B	CD8B	0.00188896937227802	0	HLA-B_CD8B	HLA-B - CD8B	MHC-I	Cell-Cell Contact	KEGG: hsa04514
1220	Gamma Delta T Cells	Cytotoxic CD8+ T Cells	HLA-B	CD8B	0.00187592854645336	0	HLA-B_CD8B	HLA-B - CD8B	MHC-I	Cell-Cell Contact	KEGG: hsa04514
1221	Intermediate Monocytes	Cytotoxic CD8+ T Cells	HLA-B	CD8B	0.00162413221222892	0	HLA-B_CD8B	HLA-B - CD8B	MHC-I	Cell-Cell Contact	KEGG: hsa04514
1222	Memory CD4+ T Cells	Cytotoxic CD8+ T Cells	HLA-B	CD8B	0.00175351297735189	0	HLA-B_CD8B	HLA-B - CD8B	MHC-I	Cell-Cell Contact	KEGG: hsa04514
1223	Memory CD8+ T Cells	Cytotoxic CD8+ T Cells	HLA-B	CD8B	0.00182014905735125	0	HLA-B_CD8B	HLA-B - CD8B	MHC-I	Cell-Cell Contact	KEGG: hsa04514
1224	Naive CD4+ T Cells	Cytotoxic CD8+ T Cells	HLA-B	CD8B	0.00164049718111818	0	HLA-B_CD8B	HLA-B - CD8B	MHC-I	Cell-Cell Contact	KEGG: hsa04514
1225	Naive CD8+ T Cells	Cytotoxic CD8+ T Cells	HLA-B	CD8B	0.00164841272129289	0	HLA-B_CD8B	HLA-B - CD8B	MHC-I	Cell-Cell Contact	KEGG: hsa04514
1226	Non-Classical Monocytes	Cytotoxic CD8+ T Cells	HLA-B	CD8B	0.00168536631823359	0	HLA-B_CD8B	HLA-B - CD8B	MHC-I	Cell-Cell Contact	KEGG: hsa04514
1227	Regulatory CD4+ T Cells	Cytotoxic CD8+ T Cells	HLA-B	CD8B	0.00171942044485988	0	HLA-B_CD8B	HLA-B - CD8B	MHC-I	Cell-Cell Contact	KEGG: hsa04514
1228	Central Memory CD8+ T Cells	Naive CD8+ T Cells	HLA-B	CD8B	0.00283170699457538	0	HLA-B_CD8B	HLA-B - CD8B	MHC-I	Cell-Cell Contact	KEGG: hsa04514
1229	Classical Monocytes	Naive CD8+ T Cells	HLA-B	CD8B	0.00251871897032039	0	HLA-B_CD8B	HLA-B - CD8B	MHC-I	Cell-Cell Contact	KEGG: hsa04514
1230	Cytotoxic CD8+ T Cells	Naive CD8+ T Cells	HLA-B	CD8B	0.00294620628524317	0	HLA-B_CD8B	HLA-B - CD8B	MHC-I	Cell-Cell Contact	KEGG: hsa04514
1231	Gamma Delta T Cells	Naive CD8+ T Cells	HLA-B	CD8B	0.00292922008326608	0	HLA-B_CD8B	HLA-B - CD8B	MHC-I	Cell-Cell Contact	KEGG: hsa04514
1232	Intermediate Monocytes	Naive CD8+ T Cells	HLA-B	CD8B	0.00259343846005964	0	HLA-B_CD8B	HLA-B - CD8B	MHC-I	Cell-Cell Contact	KEGG: hsa04514
1233	Memory CD4+ T Cells	Naive CD8+ T Cells	HLA-B	CD8B	0.00276784994630722	0	HLA-B_CD8B	HLA-B - CD8B	MHC-I	Cell-Cell Contact	KEGG: hsa04514
1234	Memory CD8+ T Cells	Naive CD8+ T Cells	HLA-B	CD8B	0.0028561234283888	0	HLA-B_CD8B	HLA-B - CD8B	MHC-I	Cell-Cell Contact	KEGG: hsa04514
1235	Naive CD4+ T Cells	Naive CD8+ T Cells	HLA-B	CD8B	0.00261572297848639	0	HLA-B_CD8B	HLA-B - CD8B	MHC-I	Cell-Cell Contact	KEGG: hsa04514
1236	Naive CD8+ T Cells	Naive CD8+ T Cells	HLA-B	CD8B	0.00262647826324265	0	HLA-B_CD8B	HLA-B - CD8B	MHC-I	Cell-Cell Contact	KEGG: hsa04514
1237	Non-Classical Monocytes	Naive CD8+ T Cells	HLA-B	CD8B	0.00267648779299781	0	HLA-B_CD8B	HLA-B - CD8B	MHC-I	Cell-Cell Contact	KEGG: hsa04514
1238	Regulatory CD4+ T Cells	Naive CD8+ T Cells	HLA-B	CD8B	0.00272228183146515	0	HLA-B_CD8B	HLA-B - CD8B	MHC-I	Cell-Cell Contact	KEGG: hsa04514
1239	Central Memory CD8+ T Cells	Central Memory CD8+ T Cells	HLA-C	CD8B	0.000348022135934813	0	HLA-C_CD8B	HLA-C - CD8B	MHC-I	Cell-Cell Contact	KEGG: hsa04514
1240	Classical Monocytes	Central Memory CD8+ T Cells	HLA-C	CD8B	0.000272570035959936	0	HLA-C_CD8B	HLA-C - CD8B	MHC-I	Cell-Cell Contact	KEGG: hsa04514
1241	Cytotoxic CD8+ T Cells	Central Memory CD8+ T Cells	HLA-C	CD8B	0.000366676679124936	0	HLA-C_CD8B	HLA-C - CD8B	MHC-I	Cell-Cell Contact	KEGG: hsa04514
1242	Gamma Delta T Cells	Central Memory CD8+ T Cells	HLA-C	CD8B	0.000370173779529329	0	HLA-C_CD8B	HLA-C - CD8B	MHC-I	Cell-Cell Contact	KEGG: hsa04514
1243	Intermediate Monocytes	Central Memory CD8+ T Cells	HLA-C	CD8B	0.000289839924232207	0	HLA-C_CD8B	HLA-C - CD8B	MHC-I	Cell-Cell Contact	KEGG: hsa04514
1244	Memory CD4+ T Cells	Central Memory CD8+ T Cells	HLA-C	CD8B	0.000336280829647881	0	HLA-C_CD8B	HLA-C - CD8B	MHC-I	Cell-Cell Contact	KEGG: hsa04514
1245	Memory CD8+ T Cells	Central Memory CD8+ T Cells	HLA-C	CD8B	0.000338280884004552	0	HLA-C_CD8B	HLA-C - CD8B	MHC-I	Cell-Cell Contact	KEGG: hsa04514
1246	Naive CD4+ T Cells	Central Memory CD8+ T Cells	HLA-C	CD8B	0.00029645601351117	0	HLA-C_CD8B	HLA-C - CD8B	MHC-I	Cell-Cell Contact	KEGG: hsa04514
1247	Naive CD8+ T Cells	Central Memory CD8+ T Cells	HLA-C	CD8B	0.00029884687197972	0	HLA-C_CD8B	HLA-C - CD8B	MHC-I	Cell-Cell Contact	KEGG: hsa04514
1248	Non-Classical Monocytes	Central Memory CD8+ T Cells	HLA-C	CD8B	0.000314204444619791	0	HLA-C_CD8B	HLA-C - CD8B	MHC-I	Cell-Cell Contact	KEGG: hsa04514
1249	Regulatory CD4+ T Cells	Central Memory CD8+ T Cells	HLA-C	CD8B	0.000314011361125247	0	HLA-C_CD8B	HLA-C - CD8B	MHC-I	Cell-Cell Contact	KEGG: hsa04514
1250	Central Memory CD8+ T Cells	Cytotoxic CD8+ T Cells	HLA-C	CD8B	0.00173571069709322	0	HLA-C_CD8B	HLA-C - CD8B	MHC-I	Cell-Cell Contact	KEGG: hsa04514
1251	Classical Monocytes	Cytotoxic CD8+ T Cells	HLA-C	CD8B	0.00141310751676673	0	HLA-C_CD8B	HLA-C - CD8B	MHC-I	Cell-Cell Contact	KEGG: hsa04514
1252	Cytotoxic CD8+ T Cells	Cytotoxic CD8+ T Cells	HLA-C	CD8B	0.00181172472725368	0	HLA-C_CD8B	HLA-C - CD8B	MHC-I	Cell-Cell Contact	KEGG: hsa04514
1253	Gamma Delta T Cells	Cytotoxic CD8+ T Cells	HLA-C	CD8B	0.00182581756649124	0	HLA-C_CD8B	HLA-C - CD8B	MHC-I	Cell-Cell Contact	KEGG: hsa04514
1254	Intermediate Monocytes	Cytotoxic CD8+ T Cells	HLA-C	CD8B	0.00148917589536641	0	HLA-C_CD8B	HLA-C - CD8B	MHC-I	Cell-Cell Contact	KEGG: hsa04514
1255	Memory CD4+ T Cells	Cytotoxic CD8+ T Cells	HLA-C	CD8B	0.0016871300727732	0	HLA-C_CD8B	HLA-C - CD8B	MHC-I	Cell-Cell Contact	KEGG: hsa04514
1256	Memory CD8+ T Cells	Cytotoxic CD8+ T Cells	HLA-C	CD8B	0.00169544626606037	0	HLA-C_CD8B	HLA-C - CD8B	MHC-I	Cell-Cell Contact	KEGG: hsa04514
1257	Naive CD4+ T Cells	Cytotoxic CD8+ T Cells	HLA-C	CD8B	0.00151795771875948	0	HLA-C_CD8B	HLA-C - CD8B	MHC-I	Cell-Cell Contact	KEGG: hsa04514
1258	Naive CD8+ T Cells	Cytotoxic CD8+ T Cells	HLA-C	CD8B	0.00152831023286888	0	HLA-C_CD8B	HLA-C - CD8B	MHC-I	Cell-Cell Contact	KEGG: hsa04514
1259	Non-Classical Monocytes	Cytotoxic CD8+ T Cells	HLA-C	CD8B	0.00159420437418867	0	HLA-C_CD8B	HLA-C - CD8B	MHC-I	Cell-Cell Contact	KEGG: hsa04514
1260	Regulatory CD4+ T Cells	Cytotoxic CD8+ T Cells	HLA-C	CD8B	0.001593382356409	0	HLA-C_CD8B	HLA-C - CD8B	MHC-I	Cell-Cell Contact	KEGG: hsa04514
1261	Central Memory CD8+ T Cells	Naive CD8+ T Cells	HLA-C	CD8B	0.00274408989201633	0	HLA-C_CD8B	HLA-C - CD8B	MHC-I	Cell-Cell Contact	KEGG: hsa04514
1262	Classical Monocytes	Naive CD8+ T Cells	HLA-C	CD8B	0.00230009544961372	0	HLA-C_CD8B	HLA-C - CD8B	MHC-I	Cell-Cell Contact	KEGG: hsa04514
1263	Cytotoxic CD8+ T Cells	Naive CD8+ T Cells	HLA-C	CD8B	0.00284502105297766	0	HLA-C_CD8B	HLA-C - CD8B	MHC-I	Cell-Cell Contact	KEGG: hsa04514
1264	Gamma Delta T Cells	Naive CD8+ T Cells	HLA-C	CD8B	0.00286358462960769	0	HLA-C_CD8B	HLA-C - CD8B	MHC-I	Cell-Cell Contact	KEGG: hsa04514
1265	Intermediate Monocytes	Naive CD8+ T Cells	HLA-C	CD8B	0.00240713557476846	0	HLA-C_CD8B	HLA-C - CD8B	MHC-I	Cell-Cell Contact	KEGG: hsa04514
1266	Memory CD4+ T Cells	Naive CD8+ T Cells	HLA-C	CD8B	0.00267886643365692	0	HLA-C_CD8B	HLA-C - CD8B	MHC-I	Cell-Cell Contact	KEGG: hsa04514
1267	Memory CD8+ T Cells	Naive CD8+ T Cells	HLA-C	CD8B	0.00269007175060802	0	HLA-C_CD8B	HLA-C - CD8B	MHC-I	Cell-Cell Contact	KEGG: hsa04514
1268	Naive CD4+ T Cells	Naive CD8+ T Cells	HLA-C	CD8B	0.00244725076900616	0	HLA-C_CD8B	HLA-C - CD8B	MHC-I	Cell-Cell Contact	KEGG: hsa04514
1269	Naive CD8+ T Cells	Naive CD8+ T Cells	HLA-C	CD8B	0.00246162858357536	0	HLA-C_CD8B	HLA-C - CD8B	MHC-I	Cell-Cell Contact	KEGG: hsa04514
1270	Non-Classical Monocytes	Naive CD8+ T Cells	HLA-C	CD8B	0.00255251508201688	0	HLA-C_CD8B	HLA-C - CD8B	MHC-I	Cell-Cell Contact	KEGG: hsa04514
1271	Regulatory CD4+ T Cells	Naive CD8+ T Cells	HLA-C	CD8B	0.00255138793836618	0	HLA-C_CD8B	HLA-C - CD8B	MHC-I	Cell-Cell Contact	KEGG: hsa04514
1272	Central Memory CD8+ T Cells	Central Memory CD8+ T Cells	HLA-E	CD8B	0.0002813114654317	0	HLA-E_CD8B	HLA-E - CD8B	MHC-I	Cell-Cell Contact	KEGG: hsa04514
1273	Classical Monocytes	Central Memory CD8+ T Cells	HLA-E	CD8B	0.000206290008994306	0	HLA-E_CD8B	HLA-E - CD8B	MHC-I	Cell-Cell Contact	KEGG: hsa04514
1274	Cytotoxic CD8+ T Cells	Central Memory CD8+ T Cells	HLA-E	CD8B	0.00028068919110628	0	HLA-E_CD8B	HLA-E - CD8B	MHC-I	Cell-Cell Contact	KEGG: hsa04514
1275	Gamma Delta T Cells	Central Memory CD8+ T Cells	HLA-E	CD8B	0.000285842666087055	0	HLA-E_CD8B	HLA-E - CD8B	MHC-I	Cell-Cell Contact	KEGG: hsa04514
1276	Intermediate Monocytes	Central Memory CD8+ T Cells	HLA-E	CD8B	0.000222430459728168	0	HLA-E_CD8B	HLA-E - CD8B	MHC-I	Cell-Cell Contact	KEGG: hsa04514
1277	Memory CD4+ T Cells	Central Memory CD8+ T Cells	HLA-E	CD8B	0.00027951523833439	0	HLA-E_CD8B	HLA-E - CD8B	MHC-I	Cell-Cell Contact	KEGG: hsa04514
1278	Memory CD8+ T Cells	Central Memory CD8+ T Cells	HLA-E	CD8B	0.000269952073547582	0	HLA-E_CD8B	HLA-E - CD8B	MHC-I	Cell-Cell Contact	KEGG: hsa04514
1279	Naive CD4+ T Cells	Central Memory CD8+ T Cells	HLA-E	CD8B	0.000260207614044235	0	HLA-E_CD8B	HLA-E - CD8B	MHC-I	Cell-Cell Contact	KEGG: hsa04514
1280	Naive CD8+ T Cells	Central Memory CD8+ T Cells	HLA-E	CD8B	0.000260058142038676	0	HLA-E_CD8B	HLA-E - CD8B	MHC-I	Cell-Cell Contact	KEGG: hsa04514
1281	Non-Classical Monocytes	Central Memory CD8+ T Cells	HLA-E	CD8B	0.000274767873847899	0	HLA-E_CD8B	HLA-E - CD8B	MHC-I	Cell-Cell Contact	KEGG: hsa04514
1282	Regulatory CD4+ T Cells	Central Memory CD8+ T Cells	HLA-E	CD8B	0.00025558930358678	0	HLA-E_CD8B	HLA-E - CD8B	MHC-I	Cell-Cell Contact	KEGG: hsa04514
1283	Central Memory CD8+ T Cells	Cytotoxic CD8+ T Cells	HLA-E	CD8B	0.00145178188600359	0	HLA-E_CD8B	HLA-E - CD8B	MHC-I	Cell-Cell Contact	KEGG: hsa04514
1284	Classical Monocytes	Cytotoxic CD8+ T Cells	HLA-E	CD8B	0.00110793489782904	0	HLA-E_CD8B	HLA-E - CD8B	MHC-I	Cell-Cell Contact	KEGG: hsa04514
1285	Cytotoxic CD8+ T Cells	Cytotoxic CD8+ T Cells	HLA-E	CD8B	0.00144904043565473	0	HLA-E_CD8B	HLA-E - CD8B	MHC-I	Cell-Cell Contact	KEGG: hsa04514
1286	Gamma Delta T Cells	Cytotoxic CD8+ T Cells	HLA-E	CD8B	0.00147169075033644	0	HLA-E_CD8B	HLA-E - CD8B	MHC-I	Cell-Cell Contact	KEGG: hsa04514
1287	Intermediate Monocytes	Cytotoxic CD8+ T Cells	HLA-E	CD8B	0.00118425377459286	0	HLA-E_CD8B	HLA-E - CD8B	MHC-I	Cell-Cell Contact	KEGG: hsa04514
1288	Memory CD4+ T Cells	Cytotoxic CD8+ T Cells	HLA-E	CD8B	0.00144386370110109	0	HLA-E_CD8B	HLA-E - CD8B	MHC-I	Cell-Cell Contact	KEGG: hsa04514
1289	Memory CD8+ T Cells	Cytotoxic CD8+ T Cells	HLA-E	CD8B	0.00140145598448867	0	HLA-E_CD8B	HLA-E - CD8B	MHC-I	Cell-Cell Contact	KEGG: hsa04514
1290	Naive CD4+ T Cells	Cytotoxic CD8+ T Cells	HLA-E	CD8B	0.00135780464399626	0	HLA-E_CD8B	HLA-E - CD8B	MHC-I	Cell-Cell Contact	KEGG: hsa04514
1291	Naive CD8+ T Cells	Cytotoxic CD8+ T Cells	HLA-E	CD8B	0.00135713157684267	0	HLA-E_CD8B	HLA-E - CD8B	MHC-I	Cell-Cell Contact	KEGG: hsa04514
1292	Non-Classical Monocytes	Cytotoxic CD8+ T Cells	HLA-E	CD8B	0.00142286460245317	0	HLA-E_CD8B	HLA-E - CD8B	MHC-I	Cell-Cell Contact	KEGG: hsa04514
1293	Regulatory CD4+ T Cells	Cytotoxic CD8+ T Cells	HLA-E	CD8B	0.00133695946045151	0	HLA-E_CD8B	HLA-E - CD8B	MHC-I	Cell-Cell Contact	KEGG: hsa04514
1294	Central Memory CD8+ T Cells	Naive CD8+ T Cells	HLA-E	CD8B	0.00235470212510535	0	HLA-E_CD8B	HLA-E - CD8B	MHC-I	Cell-Cell Contact	KEGG: hsa04514
1295	Classical Monocytes	Naive CD8+ T Cells	HLA-E	CD8B	0.00185523966760177	0	HLA-E_CD8B	HLA-E - CD8B	MHC-I	Cell-Cell Contact	KEGG: hsa04514
1296	Cytotoxic CD8+ T Cells	Naive CD8+ T Cells	HLA-E	CD8B	0.00235084400682883	0	HLA-E_CD8B	HLA-E - CD8B	MHC-I	Cell-Cell Contact	KEGG: hsa04514
1297	Gamma Delta T Cells	Naive CD8+ T Cells	HLA-E	CD8B	0.00238266258546247	0	HLA-E_CD8B	HLA-E - CD8B	MHC-I	Cell-Cell Contact	KEGG: hsa04514
1298	Intermediate Monocytes	Naive CD8+ T Cells	HLA-E	CD8B	0.00196887360406355	0	HLA-E_CD8B	HLA-E - CD8B	MHC-I	Cell-Cell Contact	KEGG: hsa04514
1299	Memory CD4+ T Cells	Naive CD8+ T Cells	HLA-E	CD8B	0.00234355337616637	0	HLA-E_CD8B	HLA-E - CD8B	MHC-I	Cell-Cell Contact	KEGG: hsa04514
1300	Memory CD8+ T Cells	Naive CD8+ T Cells	HLA-E	CD8B	0.0022835680157804	0	HLA-E_CD8B	HLA-E - CD8B	MHC-I	Cell-Cell Contact	KEGG: hsa04514
1301	Naive CD4+ T Cells	Naive CD8+ T Cells	HLA-E	CD8B	0.00222133426959192	0	HLA-E_CD8B	HLA-E - CD8B	MHC-I	Cell-Cell Contact	KEGG: hsa04514
1302	Naive CD8+ T Cells	Naive CD8+ T Cells	HLA-E	CD8B	0.0022203707605129	0	HLA-E_CD8B	HLA-E - CD8B	MHC-I	Cell-Cell Contact	KEGG: hsa04514
1303	Non-Classical Monocytes	Naive CD8+ T Cells	HLA-E	CD8B	0.00231390853278236	0	HLA-E_CD8B	HLA-E - CD8B	MHC-I	Cell-Cell Contact	KEGG: hsa04514
1304	Regulatory CD4+ T Cells	Naive CD8+ T Cells	HLA-E	CD8B	0.00219143843857535	0	HLA-E_CD8B	HLA-E - CD8B	MHC-I	Cell-Cell Contact	KEGG: hsa04514
1305	Central Memory CD8+ T Cells	Central Memory CD8+ T Cells	HLA-F	CD8B	0.000133989885565267	0	HLA-F_CD8B	HLA-F - CD8B	MHC-I	Cell-Cell Contact	KEGG: hsa04514
1306	Classical Monocytes	Central Memory CD8+ T Cells	HLA-F	CD8B	7.0004703587744e-05	0	HLA-F_CD8B	HLA-F - CD8B	MHC-I	Cell-Cell Contact	KEGG: hsa04514
1307	Cytotoxic CD8+ T Cells	Central Memory CD8+ T Cells	HLA-F	CD8B	0.000143388823335404	0	HLA-F_CD8B	HLA-F - CD8B	MHC-I	Cell-Cell Contact	KEGG: hsa04514
1308	Gamma Delta T Cells	Central Memory CD8+ T Cells	HLA-F	CD8B	0.000154163652570031	0	HLA-F_CD8B	HLA-F - CD8B	MHC-I	Cell-Cell Contact	KEGG: hsa04514
1309	Intermediate Monocytes	Central Memory CD8+ T Cells	HLA-F	CD8B	7.60643066481939e-05	0	HLA-F_CD8B	HLA-F - CD8B	MHC-I	Cell-Cell Contact	KEGG: hsa04514
1310	Memory CD4+ T Cells	Central Memory CD8+ T Cells	HLA-F	CD8B	0.000107197589442407	0	HLA-F_CD8B	HLA-F - CD8B	MHC-I	Cell-Cell Contact	KEGG: hsa04514
1311	Memory CD8+ T Cells	Central Memory CD8+ T Cells	HLA-F	CD8B	0.000132178903296001	0	HLA-F_CD8B	HLA-F - CD8B	MHC-I	Cell-Cell Contact	KEGG: hsa04514
1312	Naive CD4+ T Cells	Central Memory CD8+ T Cells	HLA-F	CD8B	9.39115931529676e-05	0	HLA-F_CD8B	HLA-F - CD8B	MHC-I	Cell-Cell Contact	KEGG: hsa04514
1313	Naive CD8+ T Cells	Central Memory CD8+ T Cells	HLA-F	CD8B	0.000118268388400368	0	HLA-F_CD8B	HLA-F - CD8B	MHC-I	Cell-Cell Contact	KEGG: hsa04514
1314	Non-Classical Monocytes	Central Memory CD8+ T Cells	HLA-F	CD8B	0.000100701167855906	0	HLA-F_CD8B	HLA-F - CD8B	MHC-I	Cell-Cell Contact	KEGG: hsa04514
1315	Regulatory CD4+ T Cells	Central Memory CD8+ T Cells	HLA-F	CD8B	9.22448294902998e-05	0	HLA-F_CD8B	HLA-F - CD8B	MHC-I	Cell-Cell Contact	KEGG: hsa04514
1316	Central Memory CD8+ T Cells	Cytotoxic CD8+ T Cells	HLA-F	CD8B	0.000749000587614463	0	HLA-F_CD8B	HLA-F - CD8B	MHC-I	Cell-Cell Contact	KEGG: hsa04514
1317	Classical Monocytes	Cytotoxic CD8+ T Cells	HLA-F	CD8B	0.000405990048112065	0	HLA-F_CD8B	HLA-F - CD8B	MHC-I	Cell-Cell Contact	KEGG: hsa04514
1318	Cytotoxic CD8+ T Cells	Cytotoxic CD8+ T Cells	HLA-F	CD8B	0.000797309859996909	0	HLA-F_CD8B	HLA-F - CD8B	MHC-I	Cell-Cell Contact	KEGG: hsa04514
1319	Gamma Delta T Cells	Cytotoxic CD8+ T Cells	HLA-F	CD8B	0.000852067400667	0	HLA-F_CD8B	HLA-F - CD8B	MHC-I	Cell-Cell Contact	KEGG: hsa04514
1320	Intermediate Monocytes	Cytotoxic CD8+ T Cells	HLA-F	CD8B	0.000439572440714375	0	HLA-F_CD8B	HLA-F - CD8B	MHC-I	Cell-Cell Contact	KEGG: hsa04514
1321	Memory CD4+ T Cells	Cytotoxic CD8+ T Cells	HLA-F	CD8B	0.000608435005354246	0	HLA-F_CD8B	HLA-F - CD8B	MHC-I	Cell-Cell Contact	KEGG: hsa04514
1322	Memory CD8+ T Cells	Cytotoxic CD8+ T Cells	HLA-F	CD8B	0.000739633416226163	0	HLA-F_CD8B	HLA-F - CD8B	MHC-I	Cell-Cell Contact	KEGG: hsa04514
1323	Naive CD4+ T Cells	Cytotoxic CD8+ T Cells	HLA-F	CD8B	0.000537116485687579	0	HLA-F_CD8B	HLA-F - CD8B	MHC-I	Cell-Cell Contact	KEGG: hsa04514
1324	Naive CD8+ T Cells	Cytotoxic CD8+ T Cells	HLA-F	CD8B	0.000667037995671936	0	HLA-F_CD8B	HLA-F - CD8B	MHC-I	Cell-Cell Contact	KEGG: hsa04514
1325	Non-Classical Monocytes	Cytotoxic CD8+ T Cells	HLA-F	CD8B	0.000573698786384873	0	HLA-F_CD8B	HLA-F - CD8B	MHC-I	Cell-Cell Contact	KEGG: hsa04514
1326	Regulatory CD4+ T Cells	Cytotoxic CD8+ T Cells	HLA-F	CD8B	0.000528092038010695	0	HLA-F_CD8B	HLA-F - CD8B	MHC-I	Cell-Cell Contact	KEGG: hsa04514
1327	Central Memory CD8+ T Cells	Naive CD8+ T Cells	HLA-F	CD8B	0.00129811803498628	0	HLA-F_CD8B	HLA-F - CD8B	MHC-I	Cell-Cell Contact	KEGG: hsa04514
1328	Classical Monocytes	Naive CD8+ T Cells	HLA-F	CD8B	0.000727994151042648	0	HLA-F_CD8B	HLA-F - CD8B	MHC-I	Cell-Cell Contact	KEGG: hsa04514
1329	Cytotoxic CD8+ T Cells	Naive CD8+ T Cells	HLA-F	CD8B	0.00137536295965381	0	HLA-F_CD8B	HLA-F - CD8B	MHC-I	Cell-Cell Contact	KEGG: hsa04514
1330	Gamma Delta T Cells	Naive CD8+ T Cells	HLA-F	CD8B	0.00146204691623805	0	HLA-F_CD8B	HLA-F - CD8B	MHC-I	Cell-Cell Contact	KEGG: hsa04514
1331	Intermediate Monocytes	Naive CD8+ T Cells	HLA-F	CD8B	0.000785549326778245	0	HLA-F_CD8B	HLA-F - CD8B	MHC-I	Cell-Cell Contact	KEGG: hsa04514
1332	Memory CD4+ T Cells	Naive CD8+ T Cells	HLA-F	CD8B	0.00106915961572578	0	HLA-F_CD8B	HLA-F - CD8B	MHC-I	Cell-Cell Contact	KEGG: hsa04514
1333	Memory CD8+ T Cells	Naive CD8+ T Cells	HLA-F	CD8B	0.00128305589131177	0	HLA-F_CD8B	HLA-F - CD8B	MHC-I	Cell-Cell Contact	KEGG: hsa04514
1334	Naive CD4+ T Cells	Naive CD8+ T Cells	HLA-F	CD8B	0.000950541622303923	0	HLA-F_CD8B	HLA-F - CD8B	MHC-I	Cell-Cell Contact	KEGG: hsa04514
1335	Naive CD8+ T Cells	Naive CD8+ T Cells	HLA-F	CD8B	0.00116538368886061	0	HLA-F_CD8B	HLA-F - CD8B	MHC-I	Cell-Cell Contact	KEGG: hsa04514
1336	Non-Classical Monocytes	Naive CD8+ T Cells	HLA-F	CD8B	0.00101159559272184	0	HLA-F_CD8B	HLA-F - CD8B	MHC-I	Cell-Cell Contact	KEGG: hsa04514
1337	Regulatory CD4+ T Cells	Naive CD8+ T Cells	HLA-F	CD8B	0.000935411802481081	0	HLA-F_CD8B	HLA-F - CD8B	MHC-I	Cell-Cell Contact	KEGG: hsa04514
1338	Central Memory CD8+ T Cells	Gamma Delta T Cells	HLA-E	KLRC1	0.000444378614841356	0	HLA-E_KLRC1	HLA-E - KLRC1	MHC-I	Cell-Cell Contact	PMID: 24223577
1339	Classical Monocytes	Gamma Delta T Cells	HLA-E	KLRC1	0.000327654517784082	0	HLA-E_KLRC1	HLA-E - KLRC1	MHC-I	Cell-Cell Contact	PMID: 24223577
1340	Cytotoxic CD8+ T Cells	Gamma Delta T Cells	HLA-E	KLRC1	0.00044341566361542	0	HLA-E_KLRC1	HLA-E - KLRC1	MHC-I	Cell-Cell Contact	PMID: 24223577
1341	Gamma Delta T Cells	Gamma Delta T Cells	HLA-E	KLRC1	0.00045138789165795	0	HLA-E_KLRC1	HLA-E - KLRC1	MHC-I	Cell-Cell Contact	PMID: 24223577
1342	Intermediate Monocytes	Gamma Delta T Cells	HLA-E	KLRC1	0.000352874888570127	0	HLA-E_KLRC1	HLA-E - KLRC1	MHC-I	Cell-Cell Contact	PMID: 24223577
1343	Memory CD4+ T Cells	Gamma Delta T Cells	HLA-E	KLRC1	0.000441598769239736	0	HLA-E_KLRC1	HLA-E - KLRC1	MHC-I	Cell-Cell Contact	PMID: 24223577
1344	Memory CD8+ T Cells	Gamma Delta T Cells	HLA-E	KLRC1	0.000426786573802145	0	HLA-E_KLRC1	HLA-E - KLRC1	MHC-I	Cell-Cell Contact	PMID: 24223577
1345	Naive CD4+ T Cells	Gamma Delta T Cells	HLA-E	KLRC1	0.000411672382436256	0	HLA-E_KLRC1	HLA-E - KLRC1	MHC-I	Cell-Cell Contact	PMID: 24223577
1346	Naive CD8+ T Cells	Gamma Delta T Cells	HLA-E	KLRC1	0.000411440376340585	0	HLA-E_KLRC1	HLA-E - KLRC1	MHC-I	Cell-Cell Contact	PMID: 24223577
1347	Non-Classical Monocytes	Gamma Delta T Cells	HLA-E	KLRC1	0.000434248243422987	0	HLA-E_KLRC1	HLA-E - KLRC1	MHC-I	Cell-Cell Contact	PMID: 24223577
1348	Regulatory CD4+ T Cells	Gamma Delta T Cells	HLA-E	KLRC1	0.000404501644971829	0	HLA-E_KLRC1	HLA-E - KLRC1	MHC-I	Cell-Cell Contact	PMID: 24223577
1349	Central Memory CD8+ T Cells	Central Memory CD8+ T Cells	HLA-E	KLRC2	0.000384331382744265	0	HLA-E_KLRC2	HLA-E - KLRC2	MHC-I	Cell-Cell Contact	PMID: 26697006
1350	Classical Monocytes	Central Memory CD8+ T Cells	HLA-E	KLRC2	0.000282809375254953	0	HLA-E_KLRC2	HLA-E - KLRC2	MHC-I	Cell-Cell Contact	PMID: 26697006
1351	Cytotoxic CD8+ T Cells	Central Memory CD8+ T Cells	HLA-E	KLRC2	0.000383492170534959	0	HLA-E_KLRC2	HLA-E - KLRC2	MHC-I	Cell-Cell Contact	PMID: 26697006
1352	Gamma Delta T Cells	Central Memory CD8+ T Cells	HLA-E	KLRC2	0.000390440810653182	0	HLA-E_KLRC2	HLA-E - KLRC2	MHC-I	Cell-Cell Contact	PMID: 26697006
1353	Intermediate Monocytes	Central Memory CD8+ T Cells	HLA-E	KLRC2	0.000304710428847456	0	HLA-E_KLRC2	HLA-E - KLRC2	MHC-I	Cell-Cell Contact	PMID: 26697006
1354	Memory CD4+ T Cells	Central Memory CD8+ T Cells	HLA-E	KLRC2	0.00038190882273377	0	HLA-E_KLRC2	HLA-E - KLRC2	MHC-I	Cell-Cell Contact	PMID: 26697006
1355	Memory CD8+ T Cells	Central Memory CD8+ T Cells	HLA-E	KLRC2	0.00036900431904764	0	HLA-E_KLRC2	HLA-E - KLRC2	MHC-I	Cell-Cell Contact	PMID: 26697006
1356	Naive CD4+ T Cells	Central Memory CD8+ T Cells	HLA-E	KLRC2	0.000355843519332666	0	HLA-E_KLRC2	HLA-E - KLRC2	MHC-I	Cell-Cell Contact	PMID: 26697006
1357	Naive CD8+ T Cells	Central Memory CD8+ T Cells	HLA-E	KLRC2	0.000355641551759993	0	HLA-E_KLRC2	HLA-E - KLRC2	MHC-I	Cell-Cell Contact	PMID: 26697006
1358	Non-Classical Monocytes	Central Memory CD8+ T Cells	HLA-E	KLRC2	0.000375504160056226	0	HLA-E_KLRC2	HLA-E - KLRC2	MHC-I	Cell-Cell Contact	PMID: 26697006
1359	Regulatory CD4+ T Cells	Central Memory CD8+ T Cells	HLA-E	KLRC2	0.000349601946611605	0	HLA-E_KLRC2	HLA-E - KLRC2	MHC-I	Cell-Cell Contact	PMID: 26697006
1360	Central Memory CD8+ T Cells	Intermediate Monocytes	HLA-F	LILRB1	0.00048795066630552	0	HLA-F_LILRB1	HLA-F - LILRB1	MHC-I	Cell-Cell Contact	PMID: 28484462
1361	Classical Monocytes	Intermediate Monocytes	HLA-F	LILRB1	0.000260348521390751	0	HLA-F_LILRB1	HLA-F - LILRB1	MHC-I	Cell-Cell Contact	PMID: 28484462
1362	Cytotoxic CD8+ T Cells	Intermediate Monocytes	HLA-F	LILRB1	0.000520588962222351	0	HLA-F_LILRB1	HLA-F - LILRB1	MHC-I	Cell-Cell Contact	PMID: 28484462
1363	Gamma Delta T Cells	Intermediate Monocytes	HLA-F	LILRB1	0.000557761456783541	0	HLA-F_LILRB1	HLA-F - LILRB1	MHC-I	Cell-Cell Contact	PMID: 28484462
1364	Intermediate Monocytes	Intermediate Monocytes	HLA-F	LILRB1	0.000282316635566883	0	HLA-F_LILRB1	HLA-F - LILRB1	MHC-I	Cell-Cell Contact	PMID: 28484462
1365	Memory CD4+ T Cells	Intermediate Monocytes	HLA-F	LILRB1	0.0003938093992473	0	HLA-F_LILRB1	HLA-F - LILRB1	MHC-I	Cell-Cell Contact	PMID: 28484462
1366	Memory CD8+ T Cells	Intermediate Monocytes	HLA-F	LILRB1	0.000481639018406152	0	HLA-F_LILRB1	HLA-F - LILRB1	MHC-I	Cell-Cell Contact	PMID: 28484462
1367	Naive CD4+ T Cells	Intermediate Monocytes	HLA-F	LILRB1	0.000346509878117723	0	HLA-F_LILRB1	HLA-F - LILRB1	MHC-I	Cell-Cell Contact	PMID: 28484462
1368	Naive CD8+ T Cells	Intermediate Monocytes	HLA-F	LILRB1	0.000432909077458062	0	HLA-F_LILRB1	HLA-F - LILRB1	MHC-I	Cell-Cell Contact	PMID: 28484462
1369	Non-Classical Monocytes	Intermediate Monocytes	HLA-F	LILRB1	0.000370733044998116	0	HLA-F_LILRB1	HLA-F - LILRB1	MHC-I	Cell-Cell Contact	PMID: 28484462
1370	Regulatory CD4+ T Cells	Intermediate Monocytes	HLA-F	LILRB1	0.000340546801951247	0	HLA-F_LILRB1	HLA-F - LILRB1	MHC-I	Cell-Cell Contact	PMID: 28484462
1371	Central Memory CD8+ T Cells	Non-Classical Monocytes	HLA-F	LILRB1	0.00076726479765246	0	HLA-F_LILRB1	HLA-F - LILRB1	MHC-I	Cell-Cell Contact	PMID: 28484462
1372	Classical Monocytes	Non-Classical Monocytes	HLA-F	LILRB1	0.000416353398691684	0	HLA-F_LILRB1	HLA-F - LILRB1	MHC-I	Cell-Cell Contact	PMID: 28484462
1373	Cytotoxic CD8+ T Cells	Non-Classical Monocytes	HLA-F	LILRB1	0.000816624079029293	0	HLA-F_LILRB1	HLA-F - LILRB1	MHC-I	Cell-Cell Contact	PMID: 28484462
1374	Gamma Delta T Cells	Non-Classical Monocytes	HLA-F	LILRB1	0.000872553079403628	0	HLA-F_LILRB1	HLA-F - LILRB1	MHC-I	Cell-Cell Contact	PMID: 28484462
1375	Intermediate Monocytes	Non-Classical Monocytes	HLA-F	LILRB1	0.00045074385083999	0	HLA-F_LILRB1	HLA-F - LILRB1	MHC-I	Cell-Cell Contact	PMID: 28484462
1376	Memory CD4+ T Cells	Non-Classical Monocytes	HLA-F	LILRB1	0.000623555947495299	0	HLA-F_LILRB1	HLA-F - LILRB1	MHC-I	Cell-Cell Contact	PMID: 28484462
1377	Memory CD8+ T Cells	Non-Classical Monocytes	HLA-F	LILRB1	0.000757692238337739	0	HLA-F_LILRB1	HLA-F - LILRB1	MHC-I	Cell-Cell Contact	PMID: 28484462
1378	Naive CD4+ T Cells	Non-Classical Monocytes	HLA-F	LILRB1	0.000550592472273215	0	HLA-F_LILRB1	HLA-F - LILRB1	MHC-I	Cell-Cell Contact	PMID: 28484462
1379	Naive CD8+ T Cells	Non-Classical Monocytes	HLA-F	LILRB1	0.000683485330451132	0	HLA-F_LILRB1	HLA-F - LILRB1	MHC-I	Cell-Cell Contact	PMID: 28484462
1380	Non-Classical Monocytes	Non-Classical Monocytes	HLA-F	LILRB1	0.000588022761135698	0	HLA-F_LILRB1	HLA-F - LILRB1	MHC-I	Cell-Cell Contact	PMID: 28484462
1381	Regulatory CD4+ T Cells	Non-Classical Monocytes	HLA-F	LILRB1	0.000541357467985538	0	HLA-F_LILRB1	HLA-F - LILRB1	MHC-I	Cell-Cell Contact	PMID: 28484462
1382	Central Memory CD8+ T Cells	Central Memory CD8+ T Cells	HLA-E	KLRK1	0.00120249570987817	0	HLA-E_KLRK1	HLA-E - KLRK1	MHC-I	Cell-Cell Contact	PMID: 28484462
1383	Classical Monocytes	Central Memory CD8+ T Cells	HLA-E	KLRK1	0.000909806017331241	0	HLA-E_KLRK1	HLA-E - KLRK1	MHC-I	Cell-Cell Contact	PMID: 28484462
1384	Cytotoxic CD8+ T Cells	Central Memory CD8+ T Cells	HLA-E	KLRK1	0.00120014206909645	0	HLA-E_KLRK1	HLA-E - KLRK1	MHC-I	Cell-Cell Contact	PMID: 28484462
1385	Gamma Delta T Cells	Central Memory CD8+ T Cells	HLA-E	KLRK1	0.00121959800007294	0	HLA-E_KLRK1	HLA-E - KLRK1	MHC-I	Cell-Cell Contact	PMID: 28484462
1386	Intermediate Monocytes	Central Memory CD8+ T Cells	HLA-E	KLRK1	0.000974335114427438	0	HLA-E_KLRK1	HLA-E - KLRK1	MHC-I	Cell-Cell Contact	PMID: 28484462
1387	Memory CD4+ T Cells	Central Memory CD8+ T Cells	HLA-E	KLRK1	0.00119569852978337	0	HLA-E_KLRK1	HLA-E - KLRK1	MHC-I	Cell-Cell Contact	PMID: 28484462
1388	Memory CD8+ T Cells	Central Memory CD8+ T Cells	HLA-E	KLRK1	0.00115934073792479	0	HLA-E_KLRK1	HLA-E - KLRK1	MHC-I	Cell-Cell Contact	PMID: 28484462
1389	Naive CD4+ T Cells	Central Memory CD8+ T Cells	HLA-E	KLRK1	0.00112199772252492	0	HLA-E_KLRK1	HLA-E - KLRK1	MHC-I	Cell-Cell Contact	PMID: 28484462
1390	Naive CD8+ T Cells	Central Memory CD8+ T Cells	HLA-E	KLRK1	0.00112142256620399	0	HLA-E_KLRK1	HLA-E - KLRK1	MHC-I	Cell-Cell Contact	PMID: 28484462
1391	Non-Classical Monocytes	Central Memory CD8+ T Cells	HLA-E	KLRK1	0.00117768547487723	0	HLA-E_KLRK1	HLA-E - KLRK1	MHC-I	Cell-Cell Contact	PMID: 28484462
1392	Regulatory CD4+ T Cells	Central Memory CD8+ T Cells	HLA-E	KLRK1	0.001104193910636	0	HLA-E_KLRK1	HLA-E - KLRK1	MHC-I	Cell-Cell Contact	PMID: 28484462
1393	Central Memory CD8+ T Cells	Cytotoxic CD8+ T Cells	HLA-E	KLRK1	0.00131552773385752	0	HLA-E_KLRK1	HLA-E - KLRK1	MHC-I	Cell-Cell Contact	PMID: 28484462
1394	Classical Monocytes	Cytotoxic CD8+ T Cells	HLA-E	KLRK1	0.000999218619694833	0	HLA-E_KLRK1	HLA-E - KLRK1	MHC-I	Cell-Cell Contact	PMID: 28484462
1395	Cytotoxic CD8+ T Cells	Cytotoxic CD8+ T Cells	HLA-E	KLRK1	0.00131299398933367	0	HLA-E_KLRK1	HLA-E - KLRK1	MHC-I	Cell-Cell Contact	PMID: 28484462
1396	Gamma Delta T Cells	Cytotoxic CD8+ T Cells	HLA-E	KLRK1	0.00133393394743353	0	HLA-E_KLRK1	HLA-E - KLRK1	MHC-I	Cell-Cell Contact	PMID: 28484462
1397	Intermediate Monocytes	Cytotoxic CD8+ T Cells	HLA-E	KLRK1	0.00106916750353522	0	HLA-E_KLRK1	HLA-E - KLRK1	MHC-I	Cell-Cell Contact	PMID: 28484462
1398	Memory CD4+ T Cells	Cytotoxic CD8+ T Cells	HLA-E	KLRK1	0.00130820999162157	0	HLA-E_KLRK1	HLA-E - KLRK1	MHC-I	Cell-Cell Contact	PMID: 28484462
1399	Memory CD8+ T Cells	Cytotoxic CD8+ T Cells	HLA-E	KLRK1	0.00126904524103672	0	HLA-E_KLRK1	HLA-E - KLRK1	MHC-I	Cell-Cell Contact	PMID: 28484462
1400	Naive CD4+ T Cells	Cytotoxic CD8+ T Cells	HLA-E	KLRK1	0.00122877970027381	0	HLA-E_KLRK1	HLA-E - KLRK1	MHC-I	Cell-Cell Contact	PMID: 28484462
1401	Naive CD8+ T Cells	Cytotoxic CD8+ T Cells	HLA-E	KLRK1	0.00122815921793801	0	HLA-E_KLRK1	HLA-E - KLRK1	MHC-I	Cell-Cell Contact	PMID: 28484462
1402	Non-Classical Monocytes	Cytotoxic CD8+ T Cells	HLA-E	KLRK1	0.00128881100040423	0	HLA-E_KLRK1	HLA-E - KLRK1	MHC-I	Cell-Cell Contact	PMID: 28484462
1403	Regulatory CD4+ T Cells	Cytotoxic CD8+ T Cells	HLA-E	KLRK1	0.0012095684232684	0	HLA-E_KLRK1	HLA-E - KLRK1	MHC-I	Cell-Cell Contact	PMID: 28484462
1404	Central Memory CD8+ T Cells	Gamma Delta T Cells	HLA-E	KLRK1	0.0013842868618775	0	HLA-E_KLRK1	HLA-E - KLRK1	MHC-I	Cell-Cell Contact	PMID: 28484462
1405	Classical Monocytes	Gamma Delta T Cells	HLA-E	KLRK1	0.00105395263630677	0	HLA-E_KLRK1	HLA-E - KLRK1	MHC-I	Cell-Cell Contact	PMID: 28484462
1406	Cytotoxic CD8+ T Cells	Gamma Delta T Cells	HLA-E	KLRK1	0.0013816470165645	0	HLA-E_KLRK1	HLA-E - KLRK1	MHC-I	Cell-Cell Contact	PMID: 28484462
1407	Gamma Delta T Cells	Gamma Delta T Cells	HLA-E	KLRK1	0.0014034608173636	0	HLA-E_KLRK1	HLA-E - KLRK1	MHC-I	Cell-Cell Contact	PMID: 28484462
1408	Intermediate Monocytes	Gamma Delta T Cells	HLA-E	KLRK1	0.00112713866195886	0	HLA-E_KLRK1	HLA-E - KLRK1	MHC-I	Cell-Cell Contact	PMID: 28484462
1409	Memory CD4+ T Cells	Gamma Delta T Cells	HLA-E	KLRK1	0.00137666241414099	0	HLA-E_KLRK1	HLA-E - KLRK1	MHC-I	Cell-Cell Contact	PMID: 28484462
1410	Memory CD8+ T Cells	Gamma Delta T Cells	HLA-E	KLRK1	0.00133584189573846	0	HLA-E_KLRK1	HLA-E - KLRK1	MHC-I	Cell-Cell Contact	PMID: 28484462
1411	Naive CD4+ T Cells	Gamma Delta T Cells	HLA-E	KLRK1	0.00129384895919153	0	HLA-E_KLRK1	HLA-E - KLRK1	MHC-I	Cell-Cell Contact	PMID: 28484462
1412	Naive CD8+ T Cells	Gamma Delta T Cells	HLA-E	KLRK1	0.00129320165896695	0	HLA-E_KLRK1	HLA-E - KLRK1	MHC-I	Cell-Cell Contact	PMID: 28484462
1413	Non-Classical Monocytes	Gamma Delta T Cells	HLA-E	KLRK1	0.00135644629853847	0	HLA-E_KLRK1	HLA-E - KLRK1	MHC-I	Cell-Cell Contact	PMID: 28484462
1414	Regulatory CD4+ T Cells	Gamma Delta T Cells	HLA-E	KLRK1	0.00127380454619345	0	HLA-E_KLRK1	HLA-E - KLRK1	MHC-I	Cell-Cell Contact	PMID: 28484462
1415	Central Memory CD8+ T Cells	Naive CD8+ T Cells	HLA-E	KLRK1	0.0013015975108464	0	HLA-E_KLRK1	HLA-E - KLRK1	MHC-I	Cell-Cell Contact	PMID: 28484462
1416	Classical Monocytes	Naive CD8+ T Cells	HLA-E	KLRK1	0.000988161519139306	0	HLA-E_KLRK1	HLA-E - KLRK1	MHC-I	Cell-Cell Contact	PMID: 28484462
1417	Cytotoxic CD8+ T Cells	Naive CD8+ T Cells	HLA-E	KLRK1	0.00129908558053351	0	HLA-E_KLRK1	HLA-E - KLRK1	MHC-I	Cell-Cell Contact	PMID: 28484462
1418	Gamma Delta T Cells	Naive CD8+ T Cells	HLA-E	KLRK1	0.00131984583886767	0	HLA-E_KLRK1	HLA-E - KLRK1	MHC-I	Cell-Cell Contact	PMID: 28484462
1419	Intermediate Monocytes	Naive CD8+ T Cells	HLA-E	KLRK1	0.00105744902658205	0	HLA-E_KLRK1	HLA-E - KLRK1	MHC-I	Cell-Cell Contact	PMID: 28484462
1420	Memory CD4+ T Cells	Naive CD8+ T Cells	HLA-E	KLRK1	0.00129434282341853	0	HLA-E_KLRK1	HLA-E - KLRK1	MHC-I	Cell-Cell Contact	PMID: 28484462
1421	Memory CD8+ T Cells	Naive CD8+ T Cells	HLA-E	KLRK1	0.00125551829385667	0	HLA-E_KLRK1	HLA-E - KLRK1	MHC-I	Cell-Cell Contact	PMID: 28484462
1422	Naive CD4+ T Cells	Naive CD8+ T Cells	HLA-E	KLRK1	0.00121560736732388	0	HLA-E_KLRK1	HLA-E - KLRK1	MHC-I	Cell-Cell Contact	PMID: 28484462
1423	Naive CD8+ T Cells	Naive CD8+ T Cells	HLA-E	KLRK1	0.00121499238782126	0	HLA-E_KLRK1	HLA-E - KLRK1	MHC-I	Cell-Cell Contact	PMID: 28484462
1424	Non-Classical Monocytes	Naive CD8+ T Cells	HLA-E	KLRK1	0.00127511177047396	0	HLA-E_KLRK1	HLA-E - KLRK1	MHC-I	Cell-Cell Contact	PMID: 28484462
1425	Regulatory CD4+ T Cells	Naive CD8+ T Cells	HLA-E	KLRK1	0.00119656700750916	0	HLA-E_KLRK1	HLA-E - KLRK1	MHC-I	Cell-Cell Contact	PMID: 28484462
1426	Central Memory CD8+ T Cells	Gamma Delta T Cells	HLA-E	CD94:NKG2A	0.000889924608600563	0	HLA-E_CD94:NKG2A	HLA-E - CD94:NKG2A	MHC-I	Cell-Cell Contact	PMID: 28484462
1427	Classical Monocytes	Gamma Delta T Cells	HLA-E	CD94:NKG2A	0.000666138818734759	0	HLA-E_CD94:NKG2A	HLA-E - CD94:NKG2A	MHC-I	Cell-Cell Contact	PMID: 28484462
1428	Cytotoxic CD8+ T Cells	Gamma Delta T Cells	HLA-E	CD94:NKG2A	0.000888105823538818	0	HLA-E_CD94:NKG2A	HLA-E - CD94:NKG2A	MHC-I	Cell-Cell Contact	PMID: 28484462
1429	Gamma Delta T Cells	Gamma Delta T Cells	HLA-E	CD94:NKG2A	0.000903149940049063	0	HLA-E_CD94:NKG2A	HLA-E - CD94:NKG2A	MHC-I	Cell-Cell Contact	PMID: 28484462
1430	Intermediate Monocytes	Gamma Delta T Cells	HLA-E	CD94:NKG2A	0.000715065826211492	0	HLA-E_CD94:NKG2A	HLA-E - CD94:NKG2A	MHC-I	Cell-Cell Contact	PMID: 28484462
1431	Memory CD4+ T Cells	Gamma Delta T Cells	HLA-E	CD94:NKG2A	0.000884672920139351	0	HLA-E_CD94:NKG2A	HLA-E - CD94:NKG2A	MHC-I	Cell-Cell Contact	PMID: 28484462
1432	Memory CD8+ T Cells	Gamma Delta T Cells	HLA-E	CD94:NKG2A	0.00085662643936667	0	HLA-E_CD94:NKG2A	HLA-E - CD94:NKG2A	MHC-I	Cell-Cell Contact	PMID: 28484462
1433	Naive CD4+ T Cells	Gamma Delta T Cells	HLA-E	CD94:NKG2A	0.000827897869289416	0	HLA-E_CD94:NKG2A	HLA-E - CD94:NKG2A	MHC-I	Cell-Cell Contact	PMID: 28484462
1434	Naive CD8+ T Cells	Gamma Delta T Cells	HLA-E	CD94:NKG2A	0.000827456008190547	0	HLA-E_CD94:NKG2A	HLA-E - CD94:NKG2A	MHC-I	Cell-Cell Contact	PMID: 28484462
1435	Non-Classical Monocytes	Gamma Delta T Cells	HLA-E	CD94:NKG2A	0.000870768235927729	0	HLA-E_CD94:NKG2A	HLA-E - CD94:NKG2A	MHC-I	Cell-Cell Contact	PMID: 28484462
1436	Regulatory CD4+ T Cells	Gamma Delta T Cells	HLA-E	CD94:NKG2A	0.000814228818185324	0	HLA-E_CD94:NKG2A	HLA-E - CD94:NKG2A	MHC-I	Cell-Cell Contact	PMID: 28484462
1437	Central Memory CD8+ T Cells	Central Memory CD8+ T Cells	HLA-E	CD94:NKG2C	0.000718808193984677	0	HLA-E_CD94:NKG2C	HLA-E - CD94:NKG2C	MHC-I	Cell-Cell Contact	PMID: 28484462
1438	Classical Monocytes	Central Memory CD8+ T Cells	HLA-E	CD94:NKG2C	0.000534931077169724	0	HLA-E_CD94:NKG2C	HLA-E - CD94:NKG2C	MHC-I	Cell-Cell Contact	PMID: 28484462
1439	Cytotoxic CD8+ T Cells	Central Memory CD8+ T Cells	HLA-E	CD94:NKG2C	0.000717305111965723	0	HLA-E_CD94:NKG2C	HLA-E - CD94:NKG2C	MHC-I	Cell-Cell Contact	PMID: 28484462
1440	Gamma Delta T Cells	Central Memory CD8+ T Cells	HLA-E	CD94:NKG2C	0.000729742173253581	0	HLA-E_CD94:NKG2C	HLA-E - CD94:NKG2C	MHC-I	Cell-Cell Contact	PMID: 28484462
1441	Intermediate Monocytes	Central Memory CD8+ T Cells	HLA-E	CD94:NKG2C	0.00057495026650445	0	HLA-E_CD94:NKG2C	HLA-E - CD94:NKG2C	MHC-I	Cell-Cell Contact	PMID: 28484462
1442	Memory CD4+ T Cells	Central Memory CD8+ T Cells	HLA-E	CD94:NKG2C	0.000714468477213556	0	HLA-E_CD94:NKG2C	HLA-E - CD94:NKG2C	MHC-I	Cell-Cell Contact	PMID: 28484462
1443	Memory CD8+ T Cells	Central Memory CD8+ T Cells	HLA-E	CD94:NKG2C	0.000691312457465556	0	HLA-E_CD94:NKG2C	HLA-E - CD94:NKG2C	MHC-I	Cell-Cell Contact	PMID: 28484462
1444	Naive CD4+ T Cells	Central Memory CD8+ T Cells	HLA-E	CD94:NKG2C	0.000667628339952685	0	HLA-E_CD94:NKG2C	HLA-E - CD94:NKG2C	MHC-I	Cell-Cell Contact	PMID: 28484462
1445	Naive CD8+ T Cells	Central Memory CD8+ T Cells	HLA-E	CD94:NKG2C	0.000667264341899941	0	HLA-E_CD94:NKG2C	HLA-E - CD94:NKG2C	MHC-I	Cell-Cell Contact	PMID: 28484462
1446	Non-Classical Monocytes	Central Memory CD8+ T Cells	HLA-E	CD94:NKG2C	0.000702984119939114	0	HLA-E_CD94:NKG2C	HLA-E - CD94:NKG2C	MHC-I	Cell-Cell Contact	PMID: 28484462
1447	Regulatory CD4+ T Cells	Central Memory CD8+ T Cells	HLA-E	CD94:NKG2C	0.000656371871773675	0	HLA-E_CD94:NKG2C	HLA-E - CD94:NKG2C	MHC-I	Cell-Cell Contact	PMID: 28484462
1448	Classical Monocytes	Central Memory CD8+ T Cells	HLA-DPA1	CD4	0.000148453510358523	0.02	HLA-DPA1_CD4	HLA-DPA1 - CD4	MHC-II	Cell-Cell Contact	KEGG: hsa04514
1449	Intermediate Monocytes	Central Memory CD8+ T Cells	HLA-DPA1	CD4	0.000270033270917109	0	HLA-DPA1_CD4	HLA-DPA1 - CD4	MHC-II	Cell-Cell Contact	KEGG: hsa04514
1450	Non-Classical Monocytes	Central Memory CD8+ T Cells	HLA-DPA1	CD4	0.000245055592022841	0	HLA-DPA1_CD4	HLA-DPA1 - CD4	MHC-II	Cell-Cell Contact	KEGG: hsa04514
1451	Classical Monocytes	Classical Monocytes	HLA-DPA1	CD4	0.000225272240239789	0	HLA-DPA1_CD4	HLA-DPA1 - CD4	MHC-II	Cell-Cell Contact	KEGG: hsa04514
1452	Cytotoxic CD8+ T Cells	Classical Monocytes	HLA-DPA1	CD4	0.000162983484515189	0	HLA-DPA1_CD4	HLA-DPA1 - CD4	MHC-II	Cell-Cell Contact	KEGG: hsa04514
1453	Gamma Delta T Cells	Classical Monocytes	HLA-DPA1	CD4	0.000151330292006308	0	HLA-DPA1_CD4	HLA-DPA1 - CD4	MHC-II	Cell-Cell Contact	KEGG: hsa04514
1454	Intermediate Monocytes	Classical Monocytes	HLA-DPA1	CD4	0.000406612715896477	0	HLA-DPA1_CD4	HLA-DPA1 - CD4	MHC-II	Cell-Cell Contact	KEGG: hsa04514
1455	Non-Classical Monocytes	Classical Monocytes	HLA-DPA1	CD4	0.000369585686997674	0	HLA-DPA1_CD4	HLA-DPA1 - CD4	MHC-II	Cell-Cell Contact	KEGG: hsa04514
1456	Central Memory CD8+ T Cells	Intermediate Monocytes	HLA-DPA1	CD4	0.000270692371177222	0	HLA-DPA1_CD4	HLA-DPA1 - CD4	MHC-II	Cell-Cell Contact	KEGG: hsa04514
1457	Classical Monocytes	Intermediate Monocytes	HLA-DPA1	CD4	0.000523208546629616	0	HLA-DPA1_CD4	HLA-DPA1 - CD4	MHC-II	Cell-Cell Contact	KEGG: hsa04514
1458	Cytotoxic CD8+ T Cells	Intermediate Monocytes	HLA-DPA1	CD4	0.000382458302099914	0	HLA-DPA1_CD4	HLA-DPA1 - CD4	MHC-II	Cell-Cell Contact	KEGG: hsa04514
1459	Gamma Delta T Cells	Intermediate Monocytes	HLA-DPA1	CD4	0.00035580200656317	0	HLA-DPA1_CD4	HLA-DPA1 - CD4	MHC-II	Cell-Cell Contact	KEGG: hsa04514
1460	Intermediate Monocytes	Intermediate Monocytes	HLA-DPA1	CD4	0.000917025193552284	0	HLA-DPA1_CD4	HLA-DPA1 - CD4	MHC-II	Cell-Cell Contact	KEGG: hsa04514
1461	Non-Classical Monocytes	Intermediate Monocytes	HLA-DPA1	CD4	0.000838478514526972	0	HLA-DPA1_CD4	HLA-DPA1 - CD4	MHC-II	Cell-Cell Contact	KEGG: hsa04514
1462	Classical Monocytes	Memory CD4+ T Cells	HLA-DPA1	CD4	0.000214525332672674	0	HLA-DPA1_CD4	HLA-DPA1 - CD4	MHC-II	Cell-Cell Contact	KEGG: hsa04514
1463	Cytotoxic CD8+ T Cells	Memory CD4+ T Cells	HLA-DPA1	CD4	0.000155150794529948	0	HLA-DPA1_CD4	HLA-DPA1 - CD4	MHC-II	Cell-Cell Contact	KEGG: hsa04514
1464	Gamma Delta T Cells	Memory CD4+ T Cells	HLA-DPA1	CD4	0.000144047675680438	0	HLA-DPA1_CD4	HLA-DPA1 - CD4	MHC-II	Cell-Cell Contact	KEGG: hsa04514
1465	Intermediate Monocytes	Memory CD4+ T Cells	HLA-DPA1	CD4	0.000387631859241301	0	HLA-DPA1_CD4	HLA-DPA1 - CD4	MHC-II	Cell-Cell Contact	KEGG: hsa04514
1466	Non-Classical Monocytes	Memory CD4+ T Cells	HLA-DPA1	CD4	0.000352255784693736	0	HLA-DPA1_CD4	HLA-DPA1 - CD4	MHC-II	Cell-Cell Contact	KEGG: hsa04514
1467	Classical Monocytes	Memory CD8+ T Cells	HLA-DPA1	CD4	0.000206153642429642	0	HLA-DPA1_CD4	HLA-DPA1 - CD4	MHC-II	Cell-Cell Contact	KEGG: hsa04514
1468	Cytotoxic CD8+ T Cells	Memory CD8+ T Cells	HLA-DPA1	CD4	0.000149053248501642	0	HLA-DPA1_CD4	HLA-DPA1 - CD4	MHC-II	Cell-Cell Contact	KEGG: hsa04514
1469	Gamma Delta T Cells	Memory CD8+ T Cells	HLA-DPA1	CD4	0.000138379044636015	0.03	HLA-DPA1_CD4	HLA-DPA1 - CD4	MHC-II	Cell-Cell Contact	KEGG: hsa04514
1470	Intermediate Monocytes	Memory CD8+ T Cells	HLA-DPA1	CD4	0.000372817678015518	0	HLA-DPA1_CD4	HLA-DPA1 - CD4	MHC-II	Cell-Cell Contact	KEGG: hsa04514
1471	Non-Classical Monocytes	Memory CD8+ T Cells	HLA-DPA1	CD4	0.000338735435623716	0	HLA-DPA1_CD4	HLA-DPA1 - CD4	MHC-II	Cell-Cell Contact	KEGG: hsa04514
1472	Classical Monocytes	Naive CD4+ T Cells	HLA-DPA1	CD4	0.000217051123969748	0	HLA-DPA1_CD4	HLA-DPA1 - CD4	MHC-II	Cell-Cell Contact	KEGG: hsa04514
1473	Cytotoxic CD8+ T Cells	Naive CD4+ T Cells	HLA-DPA1	CD4	0.00015699115163482	0	HLA-DPA1_CD4	HLA-DPA1 - CD4	MHC-II	Cell-Cell Contact	KEGG: hsa04514
1474	Gamma Delta T Cells	Naive CD4+ T Cells	HLA-DPA1	CD4	0.00014575869781487	0.01	HLA-DPA1_CD4	HLA-DPA1 - CD4	MHC-II	Cell-Cell Contact	KEGG: hsa04514
1475	Intermediate Monocytes	Naive CD4+ T Cells	HLA-DPA1	CD4	0.000392096509223176	0	HLA-DPA1_CD4	HLA-DPA1 - CD4	MHC-II	Cell-Cell Contact	KEGG: hsa04514
1476	Non-Classical Monocytes	Naive CD4+ T Cells	HLA-DPA1	CD4	0.00035633141393442	0	HLA-DPA1_CD4	HLA-DPA1 - CD4	MHC-II	Cell-Cell Contact	KEGG: hsa04514
1477	Central Memory CD8+ T Cells	Non-Classical Monocytes	HLA-DPA1	CD4	0.000268686077628456	0	HLA-DPA1_CD4	HLA-DPA1 - CD4	MHC-II	Cell-Cell Contact	KEGG: hsa04514
1478	Classical Monocytes	Non-Classical Monocytes	HLA-DPA1	CD4	0.000519452295301866	0	HLA-DPA1_CD4	HLA-DPA1 - CD4	MHC-II	Cell-Cell Contact	KEGG: hsa04514
1479	Cytotoxic CD8+ T Cells	Non-Classical Monocytes	HLA-DPA1	CD4	0.000379662975437328	0	HLA-DPA1_CD4	HLA-DPA1 - CD4	MHC-II	Cell-Cell Contact	KEGG: hsa04514
1480	Gamma Delta T Cells	Non-Classical Monocytes	HLA-DPA1	CD4	0.000353192776324316	0	HLA-DPA1_CD4	HLA-DPA1 - CD4	MHC-II	Cell-Cell Contact	KEGG: hsa04514
1481	Intermediate Monocytes	Non-Classical Monocytes	HLA-DPA1	CD4	0.000910774268372902	0	HLA-DPA1_CD4	HLA-DPA1 - CD4	MHC-II	Cell-Cell Contact	KEGG: hsa04514
1482	Non-Classical Monocytes	Non-Classical Monocytes	HLA-DPA1	CD4	0.000832702324868248	0	HLA-DPA1_CD4	HLA-DPA1 - CD4	MHC-II	Cell-Cell Contact	KEGG: hsa04514
1483	Classical Monocytes	Regulatory CD4+ T Cells	HLA-DPA1	CD4	0.000213221667852626	0	HLA-DPA1_CD4	HLA-DPA1 - CD4	MHC-II	Cell-Cell Contact	KEGG: hsa04514
1484	Cytotoxic CD8+ T Cells	Regulatory CD4+ T Cells	HLA-DPA1	CD4	0.000154201035560539	0	HLA-DPA1_CD4	HLA-DPA1 - CD4	MHC-II	Cell-Cell Contact	KEGG: hsa04514
1485	Gamma Delta T Cells	Regulatory CD4+ T Cells	HLA-DPA1	CD4	0.000143164684763985	0	HLA-DPA1_CD4	HLA-DPA1 - CD4	MHC-II	Cell-Cell Contact	KEGG: hsa04514
1486	Intermediate Monocytes	Regulatory CD4+ T Cells	HLA-DPA1	CD4	0.000385326584981578	0	HLA-DPA1_CD4	HLA-DPA1 - CD4	MHC-II	Cell-Cell Contact	KEGG: hsa04514
1487	Non-Classical Monocytes	Regulatory CD4+ T Cells	HLA-DPA1	CD4	0.000350151542191939	0	HLA-DPA1_CD4	HLA-DPA1 - CD4	MHC-II	Cell-Cell Contact	KEGG: hsa04514
1488	Intermediate Monocytes	Central Memory CD8+ T Cells	HLA-DPB1	CD4	0.000257517830524141	0	HLA-DPB1_CD4	HLA-DPB1 - CD4	MHC-II	Cell-Cell Contact	KEGG: hsa04514
1489	Non-Classical Monocytes	Central Memory CD8+ T Cells	HLA-DPB1	CD4	0.000183745663957189	0	HLA-DPB1_CD4	HLA-DPB1 - CD4	MHC-II	Cell-Cell Contact	KEGG: hsa04514
1490	Classical Monocytes	Classical Monocytes	HLA-DPB1	CD4	0.000186215546858346	0	HLA-DPB1_CD4	HLA-DPB1 - CD4	MHC-II	Cell-Cell Contact	KEGG: hsa04514
1491	Cytotoxic CD8+ T Cells	Classical Monocytes	HLA-DPB1	CD4	0.000174780789556416	0	HLA-DPB1_CD4	HLA-DPB1 - CD4	MHC-II	Cell-Cell Contact	KEGG: hsa04514
1492	Gamma Delta T Cells	Classical Monocytes	HLA-DPB1	CD4	0.000161935249494274	0	HLA-DPB1_CD4	HLA-DPB1 - CD4	MHC-II	Cell-Cell Contact	KEGG: hsa04514
1493	Intermediate Monocytes	Classical Monocytes	HLA-DPB1	CD4	0.000388074407827187	0	HLA-DPB1_CD4	HLA-DPB1 - CD4	MHC-II	Cell-Cell Contact	KEGG: hsa04514
1494	Non-Classical Monocytes	Classical Monocytes	HLA-DPB1	CD4	0.000278200671629602	0	HLA-DPB1_CD4	HLA-DPB1 - CD4	MHC-II	Cell-Cell Contact	KEGG: hsa04514
1495	Central Memory CD8+ T Cells	Intermediate Monocytes	HLA-DPB1	CD4	0.000288106738951888	0	HLA-DPB1_CD4	HLA-DPB1 - CD4	MHC-II	Cell-Cell Contact	KEGG: hsa04514
1496	Classical Monocytes	Intermediate Monocytes	HLA-DPB1	CD4	0.000435293918471279	0	HLA-DPB1_CD4	HLA-DPB1 - CD4	MHC-II	Cell-Cell Contact	KEGG: hsa04514
1497	Cytotoxic CD8+ T Cells	Intermediate Monocytes	HLA-DPB1	CD4	0.000409339268111089	0	HLA-DPB1_CD4	HLA-DPB1 - CD4	MHC-II	Cell-Cell Contact	KEGG: hsa04514
1498	Gamma Delta T Cells	Intermediate Monocytes	HLA-DPB1	CD4	0.000380064726296228	0	HLA-DPB1_CD4	HLA-DPB1 - CD4	MHC-II	Cell-Cell Contact	KEGG: hsa04514
1499	Intermediate Monocytes	Intermediate Monocytes	HLA-DPB1	CD4	0.000877815754381599	0	HLA-DPB1_CD4	HLA-DPB1 - CD4	MHC-II	Cell-Cell Contact	KEGG: hsa04514
1500	Memory CD4+ T Cells	Intermediate Monocytes	HLA-DPB1	CD4	0.00031772933702243	0	HLA-DPB1_CD4	HLA-DPB1 - CD4	MHC-II	Cell-Cell Contact	KEGG: hsa04514
1501	Non-Classical Monocytes	Intermediate Monocytes	HLA-DPB1	CD4	0.000640560397125079	0	HLA-DPB1_CD4	HLA-DPB1 - CD4	MHC-II	Cell-Cell Contact	KEGG: hsa04514
1502	Classical Monocytes	Memory CD4+ T Cells	HLA-DPB1	CD4	0.000177290799199473	0	HLA-DPB1_CD4	HLA-DPB1 - CD4	MHC-II	Cell-Cell Contact	KEGG: hsa04514
1503	Cytotoxic CD8+ T Cells	Memory CD4+ T Cells	HLA-DPB1	CD4	0.000166392787022514	0	HLA-DPB1_CD4	HLA-DPB1 - CD4	MHC-II	Cell-Cell Contact	KEGG: hsa04514
1504	Gamma Delta T Cells	Memory CD4+ T Cells	HLA-DPB1	CD4	0.000154151977237417	0	HLA-DPB1_CD4	HLA-DPB1 - CD4	MHC-II	Cell-Cell Contact	KEGG: hsa04514
1505	Intermediate Monocytes	Memory CD4+ T Cells	HLA-DPB1	CD4	0.000369918188700281	0	HLA-DPB1_CD4	HLA-DPB1 - CD4	MHC-II	Cell-Cell Contact	KEGG: hsa04514
1506	Non-Classical Monocytes	Memory CD4+ T Cells	HLA-DPB1	CD4	0.00026501198116184	0	HLA-DPB1_CD4	HLA-DPB1 - CD4	MHC-II	Cell-Cell Contact	KEGG: hsa04514
1507	Classical Monocytes	Memory CD8+ T Cells	HLA-DPB1	CD4	0.00017034141131722	0	HLA-DPB1_CD4	HLA-DPB1 - CD4	MHC-II	Cell-Cell Contact	KEGG: hsa04514
1508	Cytotoxic CD8+ T Cells	Memory CD8+ T Cells	HLA-DPB1	CD4	0.000159862131763984	0	HLA-DPB1_CD4	HLA-DPB1 - CD4	MHC-II	Cell-Cell Contact	KEGG: hsa04514
1509	Gamma Delta T Cells	Memory CD8+ T Cells	HLA-DPB1	CD4	0.000148092968634659	0	HLA-DPB1_CD4	HLA-DPB1 - CD4	MHC-II	Cell-Cell Contact	KEGG: hsa04514
1510	Intermediate Monocytes	Memory CD8+ T Cells	HLA-DPB1	CD4	0.000355750398721657	0	HLA-DPB1_CD4	HLA-DPB1 - CD4	MHC-II	Cell-Cell Contact	KEGG: hsa04514
1511	Non-Classical Monocytes	Memory CD8+ T Cells	HLA-DPB1	CD4	0.000254732432493895	0	HLA-DPB1_CD4	HLA-DPB1 - CD4	MHC-II	Cell-Cell Contact	KEGG: hsa04514
1512	Classical Monocytes	Naive CD4+ T Cells	HLA-DPB1	CD4	0.000179387965649488	0	HLA-DPB1_CD4	HLA-DPB1 - CD4	MHC-II	Cell-Cell Contact	KEGG: hsa04514
1513	Cytotoxic CD8+ T Cells	Naive CD4+ T Cells	HLA-DPB1	CD4	0.000168363725054099	0	HLA-DPB1_CD4	HLA-DPB1 - CD4	MHC-II	Cell-Cell Contact	KEGG: hsa04514
1514	Gamma Delta T Cells	Naive CD4+ T Cells	HLA-DPB1	CD4	0.000155980714527285	0	HLA-DPB1_CD4	HLA-DPB1 - CD4	MHC-II	Cell-Cell Contact	KEGG: hsa04514
1515	Intermediate Monocytes	Naive CD4+ T Cells	HLA-DPB1	CD4	0.000374188508955358	0	HLA-DPB1_CD4	HLA-DPB1 - CD4	MHC-II	Cell-Cell Contact	KEGG: hsa04514
1516	Non-Classical Monocytes	Naive CD4+ T Cells	HLA-DPB1	CD4	0.000268112397274002	0	HLA-DPB1_CD4	HLA-DPB1 - CD4	MHC-II	Cell-Cell Contact	KEGG: hsa04514
1517	Central Memory CD8+ T Cells	Non-Classical Monocytes	HLA-DPB1	CD4	0.000285975992616771	0	HLA-DPB1_CD4	HLA-DPB1 - CD4	MHC-II	Cell-Cell Contact	KEGG: hsa04514
1518	Classical Monocytes	Non-Classical Monocytes	HLA-DPB1	CD4	0.000432133596467562	0	HLA-DPB1_CD4	HLA-DPB1 - CD4	MHC-II	Cell-Cell Contact	KEGG: hsa04514
1519	Cytotoxic CD8+ T Cells	Non-Classical Monocytes	HLA-DPB1	CD4	0.00040635760172469	0	HLA-DPB1_CD4	HLA-DPB1 - CD4	MHC-II	Cell-Cell Contact	KEGG: hsa04514
1520	Gamma Delta T Cells	Non-Classical Monocytes	HLA-DPB1	CD4	0.000377286056503216	0	HLA-DPB1_CD4	HLA-DPB1 - CD4	MHC-II	Cell-Cell Contact	KEGG: hsa04514
1521	Intermediate Monocytes	Non-Classical Monocytes	HLA-DPB1	CD4	0.00087180038850899	0	HLA-DPB1_CD4	HLA-DPB1 - CD4	MHC-II	Cell-Cell Contact	KEGG: hsa04514
1522	Memory CD4+ T Cells	Non-Classical Monocytes	HLA-DPB1	CD4	0.000315388173801462	0	HLA-DPB1_CD4	HLA-DPB1 - CD4	MHC-II	Cell-Cell Contact	KEGG: hsa04514
1523	Non-Classical Monocytes	Non-Classical Monocytes	HLA-DPB1	CD4	0.00063603086689635	0	HLA-DPB1_CD4	HLA-DPB1 - CD4	MHC-II	Cell-Cell Contact	KEGG: hsa04514
1524	Classical Monocytes	Regulatory CD4+ T Cells	HLA-DPB1	CD4	0.000176208454672033	0	HLA-DPB1_CD4	HLA-DPB1 - CD4	MHC-II	Cell-Cell Contact	KEGG: hsa04514
1525	Cytotoxic CD8+ T Cells	Regulatory CD4+ T Cells	HLA-DPB1	CD4	0.000165375613379137	0	HLA-DPB1_CD4	HLA-DPB1 - CD4	MHC-II	Cell-Cell Contact	KEGG: hsa04514
1526	Gamma Delta T Cells	Regulatory CD4+ T Cells	HLA-DPB1	CD4	0.000153208217033467	0	HLA-DPB1_CD4	HLA-DPB1 - CD4	MHC-II	Cell-Cell Contact	KEGG: hsa04514
1527	Intermediate Monocytes	Regulatory CD4+ T Cells	HLA-DPB1	CD4	0.00036771334111491	0	HLA-DPB1_CD4	HLA-DPB1 - CD4	MHC-II	Cell-Cell Contact	KEGG: hsa04514
1528	Non-Classical Monocytes	Regulatory CD4+ T Cells	HLA-DPB1	CD4	0.000263411549667294	0	HLA-DPB1_CD4	HLA-DPB1 - CD4	MHC-II	Cell-Cell Contact	KEGG: hsa04514
1529	Classical Monocytes	Central Memory CD8+ T Cells	HLA-DQA1	CD4	1.98932067353942e-05	0	HLA-DQA1_CD4	HLA-DQA1 - CD4	MHC-II	Cell-Cell Contact	KEGG: hsa04514
1530	Intermediate Monocytes	Central Memory CD8+ T Cells	HLA-DQA1	CD4	0.000104993820980281	0	HLA-DQA1_CD4	HLA-DQA1 - CD4	MHC-II	Cell-Cell Contact	KEGG: hsa04514
1531	Non-Classical Monocytes	Central Memory CD8+ T Cells	HLA-DQA1	CD4	2.4902025300028e-05	0	HLA-DQA1_CD4	HLA-DQA1 - CD4	MHC-II	Cell-Cell Contact	KEGG: hsa04514
1532	Classical Monocytes	Classical Monocytes	HLA-DQA1	CD4	3.04366233304491e-05	0	HLA-DQA1_CD4	HLA-DQA1 - CD4	MHC-II	Cell-Cell Contact	KEGG: hsa04514
1533	Intermediate Monocytes	Classical Monocytes	HLA-DQA1	CD4	0.000159766604062495	0	HLA-DQA1_CD4	HLA-DQA1 - CD4	MHC-II	Cell-Cell Contact	KEGG: hsa04514
1534	Non-Classical Monocytes	Classical Monocytes	HLA-DQA1	CD4	3.80878560699691e-05	0	HLA-DQA1_CD4	HLA-DQA1 - CD4	MHC-II	Cell-Cell Contact	KEGG: hsa04514
1535	Classical Monocytes	Intermediate Monocytes	HLA-DQA1	CD4	7.30318237039399e-05	0	HLA-DQA1_CD4	HLA-DQA1 - CD4	MHC-II	Cell-Cell Contact	KEGG: hsa04514
1536	Intermediate Monocytes	Intermediate Monocytes	HLA-DQA1	CD4	0.000375110117689241	0	HLA-DQA1_CD4	HLA-DQA1 - CD4	MHC-II	Cell-Cell Contact	KEGG: hsa04514
1537	Non-Classical Monocytes	Intermediate Monocytes	HLA-DQA1	CD4	9.12720500633913e-05	0	HLA-DQA1_CD4	HLA-DQA1 - CD4	MHC-II	Cell-Cell Contact	KEGG: hsa04514
1538	Classical Monocytes	Memory CD4+ T Cells	HLA-DQA1	CD4	2.89511310972669e-05	0	HLA-DQA1_CD4	HLA-DQA1 - CD4	MHC-II	Cell-Cell Contact	KEGG: hsa04514
1539	Intermediate Monocytes	Memory CD4+ T Cells	HLA-DQA1	CD4	0.000152085609312557	0	HLA-DQA1_CD4	HLA-DQA1 - CD4	MHC-II	Cell-Cell Contact	KEGG: hsa04514
1540	Non-Classical Monocytes	Memory CD4+ T Cells	HLA-DQA1	CD4	3.62305802862293e-05	0	HLA-DQA1_CD4	HLA-DQA1 - CD4	MHC-II	Cell-Cell Contact	KEGG: hsa04514
1541	Classical Monocytes	Memory CD8+ T Cells	HLA-DQA1	CD4	2.77963287501551e-05	0	HLA-DQA1_CD4	HLA-DQA1 - CD4	MHC-II	Cell-Cell Contact	KEGG: hsa04514
1542	Intermediate Monocytes	Memory CD8+ T Cells	HLA-DQA1	CD4	0.000146106357014524	0	HLA-DQA1_CD4	HLA-DQA1 - CD4	MHC-II	Cell-Cell Contact	KEGG: hsa04514
1543	Non-Classical Monocytes	Memory CD8+ T Cells	HLA-DQA1	CD4	3.47866418488238e-05	0	HLA-DQA1_CD4	HLA-DQA1 - CD4	MHC-II	Cell-Cell Contact	KEGG: hsa04514
1544	Classical Monocytes	Naive CD4+ T Cells	HLA-DQA1	CD4	2.92999503016835e-05	0	HLA-DQA1_CD4	HLA-DQA1 - CD4	MHC-II	Cell-Cell Contact	KEGG: hsa04514
1545	Intermediate Monocytes	Naive CD4+ T Cells	HLA-DQA1	CD4	0.000153890297985556	0	HLA-DQA1_CD4	HLA-DQA1 - CD4	MHC-II	Cell-Cell Contact	KEGG: hsa04514
1546	Non-Classical Monocytes	Naive CD4+ T Cells	HLA-DQA1	CD4	3.6666715817321e-05	0	HLA-DQA1_CD4	HLA-DQA1 - CD4	MHC-II	Cell-Cell Contact	KEGG: hsa04514
1547	Classical Monocytes	Non-Classical Monocytes	HLA-DQA1	CD4	7.24772501884131e-05	0	HLA-DQA1_CD4	HLA-DQA1 - CD4	MHC-II	Cell-Cell Contact	KEGG: hsa04514
1548	Intermediate Monocytes	Non-Classical Monocytes	HLA-DQA1	CD4	0.000372365960491667	0	HLA-DQA1_CD4	HLA-DQA1 - CD4	MHC-II	Cell-Cell Contact	KEGG: hsa04514
1549	Non-Classical Monocytes	Non-Classical Monocytes	HLA-DQA1	CD4	9.0580499423901e-05	0	HLA-DQA1_CD4	HLA-DQA1 - CD4	MHC-II	Cell-Cell Contact	KEGG: hsa04514
1550	Classical Monocytes	Regulatory CD4+ T Cells	HLA-DQA1	CD4	2.87711652310122e-05	0	HLA-DQA1_CD4	HLA-DQA1 - CD4	MHC-II	Cell-Cell Contact	KEGG: hsa04514
1551	Intermediate Monocytes	Regulatory CD4+ T Cells	HLA-DQA1	CD4	0.00015115426419544	0	HLA-DQA1_CD4	HLA-DQA1 - CD4	MHC-II	Cell-Cell Contact	KEGG: hsa04514
1552	Non-Classical Monocytes	Regulatory CD4+ T Cells	HLA-DQA1	CD4	3.60055617814121e-05	0	HLA-DQA1_CD4	HLA-DQA1 - CD4	MHC-II	Cell-Cell Contact	KEGG: hsa04514
1553	Classical Monocytes	Central Memory CD8+ T Cells	HLA-DMA	CD4	8.88392825255262e-05	0	HLA-DMA_CD4	HLA-DMA - CD4	MHC-II	Cell-Cell Contact	KEGG: hsa04514
1554	Intermediate Monocytes	Central Memory CD8+ T Cells	HLA-DMA	CD4	0.000138833339734558	0	HLA-DMA_CD4	HLA-DMA - CD4	MHC-II	Cell-Cell Contact	KEGG: hsa04514
1555	Classical Monocytes	Classical Monocytes	HLA-DMA	CD4	0.00013532439518925	0	HLA-DMA_CD4	HLA-DMA - CD4	MHC-II	Cell-Cell Contact	KEGG: hsa04514
1556	Intermediate Monocytes	Classical Monocytes	HLA-DMA	CD4	0.000210803316404043	0	HLA-DMA_CD4	HLA-DMA - CD4	MHC-II	Cell-Cell Contact	KEGG: hsa04514
1557	Non-Classical Monocytes	Classical Monocytes	HLA-DMA	CD4	4.14171875086937e-05	0	HLA-DMA_CD4	HLA-DMA - CD4	MHC-II	Cell-Cell Contact	KEGG: hsa04514
1558	Central Memory CD8+ T Cells	Intermediate Monocytes	HLA-DMA	CD4	4.66957885022793e-05	0	HLA-DMA_CD4	HLA-DMA - CD4	MHC-II	Cell-Cell Contact	KEGG: hsa04514
1559	Classical Monocytes	Intermediate Monocytes	HLA-DMA	CD4	0.000319019939938231	0	HLA-DMA_CD4	HLA-DMA - CD4	MHC-II	Cell-Cell Contact	KEGG: hsa04514
1560	Intermediate Monocytes	Intermediate Monocytes	HLA-DMA	CD4	0.000490771792190867	0	HLA-DMA_CD4	HLA-DMA - CD4	MHC-II	Cell-Cell Contact	KEGG: hsa04514
1561	Memory CD4+ T Cells	Intermediate Monocytes	HLA-DMA	CD4	7.14827453781695e-05	0	HLA-DMA_CD4	HLA-DMA - CD4	MHC-II	Cell-Cell Contact	KEGG: hsa04514
1562	Non-Classical Monocytes	Intermediate Monocytes	HLA-DMA	CD4	9.91942551904581e-05	0	HLA-DMA_CD4	HLA-DMA - CD4	MHC-II	Cell-Cell Contact	KEGG: hsa04514
1563	Classical Monocytes	Memory CD4+ T Cells	HLA-DMA	CD4	0.000128799818000831	0	HLA-DMA_CD4	HLA-DMA - CD4	MHC-II	Cell-Cell Contact	KEGG: hsa04514
1564	Intermediate Monocytes	Memory CD4+ T Cells	HLA-DMA	CD4	0.000200729432837568	0	HLA-DMA_CD4	HLA-DMA - CD4	MHC-II	Cell-Cell Contact	KEGG: hsa04514
1565	Non-Classical Monocytes	Memory CD4+ T Cells	HLA-DMA	CD4	3.93983412692462e-05	0	HLA-DMA_CD4	HLA-DMA - CD4	MHC-II	Cell-Cell Contact	KEGG: hsa04514
1566	Classical Monocytes	Memory CD8+ T Cells	HLA-DMA	CD4	0.000123722085554584	0	HLA-DMA_CD4	HLA-DMA - CD4	MHC-II	Cell-Cell Contact	KEGG: hsa04514
1567	Intermediate Monocytes	Memory CD8+ T Cells	HLA-DMA	CD4	0.000192883217334933	0	HLA-DMA_CD4	HLA-DMA - CD4	MHC-II	Cell-Cell Contact	KEGG: hsa04514
1568	Non-Classical Monocytes	Memory CD8+ T Cells	HLA-DMA	CD4	3.78287348762786e-05	0	HLA-DMA_CD4	HLA-DMA - CD4	MHC-II	Cell-Cell Contact	KEGG: hsa04514
1569	Classical Monocytes	Naive CD4+ T Cells	HLA-DMA	CD4	0.00013033263047827	0	HLA-DMA_CD4	HLA-DMA - CD4	MHC-II	Cell-Cell Contact	KEGG: hsa04514
1570	Intermediate Monocytes	Naive CD4+ T Cells	HLA-DMA	CD4	0.000203096891210208	0	HLA-DMA_CD4	HLA-DMA - CD4	MHC-II	Cell-Cell Contact	KEGG: hsa04514
1571	Non-Classical Monocytes	Naive CD4+ T Cells	HLA-DMA	CD4	3.98724248064486e-05	0	HLA-DMA_CD4	HLA-DMA - CD4	MHC-II	Cell-Cell Contact	KEGG: hsa04514
1572	Central Memory CD8+ T Cells	Non-Classical Monocytes	HLA-DMA	CD4	4.63400686214066e-05	0	HLA-DMA_CD4	HLA-DMA - CD4	MHC-II	Cell-Cell Contact	KEGG: hsa04514
1573	Classical Monocytes	Non-Classical Monocytes	HLA-DMA	CD4	0.000316669645965373	0	HLA-DMA_CD4	HLA-DMA - CD4	MHC-II	Cell-Cell Contact	KEGG: hsa04514
1574	Intermediate Monocytes	Non-Classical Monocytes	HLA-DMA	CD4	0.000487233755889558	0	HLA-DMA_CD4	HLA-DMA - CD4	MHC-II	Cell-Cell Contact	KEGG: hsa04514
1575	Memory CD4+ T Cells	Non-Classical Monocytes	HLA-DMA	CD4	7.09398330528182e-05	0	HLA-DMA_CD4	HLA-DMA - CD4	MHC-II	Cell-Cell Contact	KEGG: hsa04514
1576	Non-Classical Monocytes	Non-Classical Monocytes	HLA-DMA	CD4	9.84434025192388e-05	0	HLA-DMA_CD4	HLA-DMA - CD4	MHC-II	Cell-Cell Contact	KEGG: hsa04514
1577	Classical Monocytes	Regulatory CD4+ T Cells	HLA-DMA	CD4	0.000128008820794178	0	HLA-DMA_CD4	HLA-DMA - CD4	MHC-II	Cell-Cell Contact	KEGG: hsa04514
1578	Intermediate Monocytes	Regulatory CD4+ T Cells	HLA-DMA	CD4	0.000199507527536912	0	HLA-DMA_CD4	HLA-DMA - CD4	MHC-II	Cell-Cell Contact	KEGG: hsa04514
1579	Non-Classical Monocytes	Regulatory CD4+ T Cells	HLA-DMA	CD4	3.9153742261477e-05	0	HLA-DMA_CD4	HLA-DMA - CD4	MHC-II	Cell-Cell Contact	KEGG: hsa04514
1580	Classical Monocytes	Central Memory CD8+ T Cells	HLA-DMB	CD4	2.96826357472408e-05	0	HLA-DMB_CD4	HLA-DMB - CD4	MHC-II	Cell-Cell Contact	KEGG: hsa04514
1581	Intermediate Monocytes	Central Memory CD8+ T Cells	HLA-DMB	CD4	7.12471330509497e-05	0	HLA-DMB_CD4	HLA-DMB - CD4	MHC-II	Cell-Cell Contact	KEGG: hsa04514
1582	Non-Classical Monocytes	Central Memory CD8+ T Cells	HLA-DMB	CD4	1.56212098558379e-05	0	HLA-DMB_CD4	HLA-DMB - CD4	MHC-II	Cell-Cell Contact	KEGG: hsa04514
1583	Classical Monocytes	Classical Monocytes	HLA-DMB	CD4	4.53858962121685e-05	0	HLA-DMB_CD4	HLA-DMB - CD4	MHC-II	Cell-Cell Contact	KEGG: hsa04514
1584	Intermediate Monocytes	Classical Monocytes	HLA-DMB	CD4	0.000108649492251283	0	HLA-DMB_CD4	HLA-DMB - CD4	MHC-II	Cell-Cell Contact	KEGG: hsa04514
1585	Non-Classical Monocytes	Classical Monocytes	HLA-DMB	CD4	2.39070299082119e-05	0	HLA-DMB_CD4	HLA-DMB - CD4	MHC-II	Cell-Cell Contact	KEGG: hsa04514
1586	Classical Monocytes	Intermediate Monocytes	HLA-DMB	CD4	0.000108626186150516	0	HLA-DMB_CD4	HLA-DMB - CD4	MHC-II	Cell-Cell Contact	KEGG: hsa04514
1587	Intermediate Monocytes	Intermediate Monocytes	HLA-DMB	CD4	0.000257281311330806	0	HLA-DMB_CD4	HLA-DMB - CD4	MHC-II	Cell-Cell Contact	KEGG: hsa04514
1588	Non-Classical Monocytes	Intermediate Monocytes	HLA-DMB	CD4	5.7427980091322e-05	0	HLA-DMB_CD4	HLA-DMB - CD4	MHC-II	Cell-Cell Contact	KEGG: hsa04514
1589	Classical Monocytes	Memory CD4+ T Cells	HLA-DMB	CD4	4.31746142842378e-05	0	HLA-DMB_CD4	HLA-DMB - CD4	MHC-II	Cell-Cell Contact	KEGG: hsa04514
1590	Intermediate Monocytes	Memory CD4+ T Cells	HLA-DMB	CD4	0.000103394669961748	0	HLA-DMB_CD4	HLA-DMB - CD4	MHC-II	Cell-Cell Contact	KEGG: hsa04514
1591	Non-Classical Monocytes	Memory CD4+ T Cells	HLA-DMB	CD4	2.2739341438199e-05	0	HLA-DMB_CD4	HLA-DMB - CD4	MHC-II	Cell-Cell Contact	KEGG: hsa04514
1592	Classical Monocytes	Memory CD8+ T Cells	HLA-DMB	CD4	4.14553216873386e-05	0	HLA-DMB_CD4	HLA-DMB - CD4	MHC-II	Cell-Cell Contact	KEGG: hsa04514
1593	Intermediate Monocytes	Memory CD8+ T Cells	HLA-DMB	CD4	9.93062706394251e-05	0	HLA-DMB_CD4	HLA-DMB - CD4	MHC-II	Cell-Cell Contact	KEGG: hsa04514
1594	Non-Classical Monocytes	Memory CD8+ T Cells	HLA-DMB	CD4	2.18316580445513e-05	0	HLA-DMB_CD4	HLA-DMB - CD4	MHC-II	Cell-Cell Contact	KEGG: hsa04514
1595	Classical Monocytes	Naive CD4+ T Cells	HLA-DMB	CD4	4.36938966392173e-05	0	HLA-DMB_CD4	HLA-DMB - CD4	MHC-II	Cell-Cell Contact	KEGG: hsa04514
1596	Intermediate Monocytes	Naive CD4+ T Cells	HLA-DMB	CD4	0.000104629030764781	0	HLA-DMB_CD4	HLA-DMB - CD4	MHC-II	Cell-Cell Contact	KEGG: hsa04514
1597	Non-Classical Monocytes	Naive CD4+ T Cells	HLA-DMB	CD4	2.3013526716177e-05	0	HLA-DMB_CD4	HLA-DMB - CD4	MHC-II	Cell-Cell Contact	KEGG: hsa04514
1598	Classical Monocytes	Non-Classical Monocytes	HLA-DMB	CD4	0.000107804880931139	0	HLA-DMB_CD4	HLA-DMB - CD4	MHC-II	Cell-Cell Contact	KEGG: hsa04514
1599	Intermediate Monocytes	Non-Classical Monocytes	HLA-DMB	CD4	0.000255371241252925	0	HLA-DMB_CD4	HLA-DMB - CD4	MHC-II	Cell-Cell Contact	KEGG: hsa04514
1600	Non-Classical Monocytes	Non-Classical Monocytes	HLA-DMB	CD4	5.69910713450909e-05	0	HLA-DMB_CD4	HLA-DMB - CD4	MHC-II	Cell-Cell Contact	KEGG: hsa04514
1601	Classical Monocytes	Regulatory CD4+ T Cells	HLA-DMB	CD4	4.2906693121467e-05	0	HLA-DMB_CD4	HLA-DMB - CD4	MHC-II	Cell-Cell Contact	KEGG: hsa04514
1602	Intermediate Monocytes	Regulatory CD4+ T Cells	HLA-DMB	CD4	0.000102757722550402	0	HLA-DMB_CD4	HLA-DMB - CD4	MHC-II	Cell-Cell Contact	KEGG: hsa04514
1603	Non-Classical Monocytes	Regulatory CD4+ T Cells	HLA-DMB	CD4	2.25978833113094e-05	0	HLA-DMB_CD4	HLA-DMB - CD4	MHC-II	Cell-Cell Contact	KEGG: hsa04514
1604	Intermediate Monocytes	Central Memory CD8+ T Cells	HLA-DQA2	CD4	2.56180645882959e-05	0	HLA-DQA2_CD4	HLA-DQA2 - CD4	MHC-II	Cell-Cell Contact	KEGG: hsa04514
1605	Non-Classical Monocytes	Central Memory CD8+ T Cells	HLA-DQA2	CD4	2.37698384339507e-05	0	HLA-DQA2_CD4	HLA-DQA2 - CD4	MHC-II	Cell-Cell Contact	KEGG: hsa04514
1606	Intermediate Monocytes	Classical Monocytes	HLA-DQA2	CD4	3.91812412024854e-05	0	HLA-DQA2_CD4	HLA-DQA2 - CD4	MHC-II	Cell-Cell Contact	KEGG: hsa04514
1607	Non-Classical Monocytes	Classical Monocytes	HLA-DQA2	CD4	3.63588122162355e-05	0	HLA-DQA2_CD4	HLA-DQA2 - CD4	MHC-II	Cell-Cell Contact	KEGG: hsa04514
1608	Intermediate Monocytes	Intermediate Monocytes	HLA-DQA2	CD4	9.38747672666439e-05	0	HLA-DQA2_CD4	HLA-DQA2 - CD4	MHC-II	Cell-Cell Contact	KEGG: hsa04514
1609	Non-Classical Monocytes	Intermediate Monocytes	HLA-DQA2	CD4	8.71542249196396e-05	0	HLA-DQA2_CD4	HLA-DQA2 - CD4	MHC-II	Cell-Cell Contact	KEGG: hsa04514
1610	Intermediate Monocytes	Memory CD4+ T Cells	HLA-DQA2	CD4	3.72708903063534e-05	0	HLA-DQA2_CD4	HLA-DQA2 - CD4	MHC-II	Cell-Cell Contact	KEGG: hsa04514
1611	Non-Classical Monocytes	Memory CD4+ T Cells	HLA-DQA2	CD4	3.45854952200839e-05	0	HLA-DQA2_CD4	HLA-DQA2 - CD4	MHC-II	Cell-Cell Contact	KEGG: hsa04514
1612	Intermediate Monocytes	Memory CD8+ T Cells	HLA-DQA2	CD4	3.57856715308599e-05	0	HLA-DQA2_CD4	HLA-DQA2 - CD4	MHC-II	Cell-Cell Contact	KEGG: hsa04514
1613	Non-Classical Monocytes	Memory CD8+ T Cells	HLA-DQA2	CD4	3.32068556291616e-05	0	HLA-DQA2_CD4	HLA-DQA2 - CD4	MHC-II	Cell-Cell Contact	KEGG: hsa04514
1614	Intermediate Monocytes	Naive CD4+ T Cells	HLA-DQA2	CD4	3.77194914467278e-05	0	HLA-DQA2_CD4	HLA-DQA2 - CD4	MHC-II	Cell-Cell Contact	KEGG: hsa04514
1615	Non-Classical Monocytes	Naive CD4+ T Cells	HLA-DQA2	CD4	3.50019118294966e-05	0	HLA-DQA2_CD4	HLA-DQA2 - CD4	MHC-II	Cell-Cell Contact	KEGG: hsa04514
1616	Intermediate Monocytes	Non-Classical Monocytes	HLA-DQA2	CD4	9.316372112871e-05	0	HLA-DQA2_CD4	HLA-DQA2 - CD4	MHC-II	Cell-Cell Contact	KEGG: hsa04514
1617	Non-Classical Monocytes	Non-Classical Monocytes	HLA-DQA2	CD4	8.64935440669549e-05	0	HLA-DQA2_CD4	HLA-DQA2 - CD4	MHC-II	Cell-Cell Contact	KEGG: hsa04514
1618	Intermediate Monocytes	Regulatory CD4+ T Cells	HLA-DQA2	CD4	3.70394397971276e-05	0	HLA-DQA2_CD4	HLA-DQA2 - CD4	MHC-II	Cell-Cell Contact	KEGG: hsa04514
1619	Non-Classical Monocytes	Regulatory CD4+ T Cells	HLA-DQA2	CD4	3.43706512225508e-05	0	HLA-DQA2_CD4	HLA-DQA2 - CD4	MHC-II	Cell-Cell Contact	KEGG: hsa04514
1620	Classical Monocytes	Central Memory CD8+ T Cells	HLA-DQB1	CD4	9.28438954757322e-05	0	HLA-DQB1_CD4	HLA-DQB1 - CD4	MHC-II	Cell-Cell Contact	KEGG: hsa04514
1621	Intermediate Monocytes	Central Memory CD8+ T Cells	HLA-DQB1	CD4	0.000154520541370055	0	HLA-DQB1_CD4	HLA-DQB1 - CD4	MHC-II	Cell-Cell Contact	KEGG: hsa04514
1622	Non-Classical Monocytes	Central Memory CD8+ T Cells	HLA-DQB1	CD4	7.53084052380111e-05	0	HLA-DQB1_CD4	HLA-DQB1 - CD4	MHC-II	Cell-Cell Contact	KEGG: hsa04514
1623	Classical Monocytes	Classical Monocytes	HLA-DQB1	CD4	0.000141388182193213	0	HLA-DQB1_CD4	HLA-DQB1 - CD4	MHC-II	Cell-Cell Contact	KEGG: hsa04514
1624	Intermediate Monocytes	Classical Monocytes	HLA-DQB1	CD4	0.000234388049874895	0	HLA-DQB1_CD4	HLA-DQB1 - CD4	MHC-II	Cell-Cell Contact	KEGG: hsa04514
1625	Memory CD4+ T Cells	Classical Monocytes	HLA-DQB1	CD4	4.21901828231572e-05	0	HLA-DQB1_CD4	HLA-DQB1 - CD4	MHC-II	Cell-Cell Contact	KEGG: hsa04514
1626	Non-Classical Monocytes	Classical Monocytes	HLA-DQB1	CD4	0.000114812919823728	0	HLA-DQB1_CD4	HLA-DQB1 - CD4	MHC-II	Cell-Cell Contact	KEGG: hsa04514
1627	Classical Monocytes	Intermediate Monocytes	HLA-DQB1	CD4	0.000332977828771984	0	HLA-DQB1_CD4	HLA-DQB1 - CD4	MHC-II	Cell-Cell Contact	KEGG: hsa04514
1628	Intermediate Monocytes	Intermediate Monocytes	HLA-DQB1	CD4	0.000543565397370441	0	HLA-DQB1_CD4	HLA-DQB1 - CD4	MHC-II	Cell-Cell Contact	KEGG: hsa04514
1629	Memory CD4+ T Cells	Intermediate Monocytes	HLA-DQB1	CD4	0.000101032331780936	0	HLA-DQB1_CD4	HLA-DQB1 - CD4	MHC-II	Cell-Cell Contact	KEGG: hsa04514
1630	Non-Classical Monocytes	Intermediate Monocytes	HLA-DQB1	CD4	0.000271595491798648	0	HLA-DQB1_CD4	HLA-DQB1 - CD4	MHC-II	Cell-Cell Contact	KEGG: hsa04514
1631	Classical Monocytes	Memory CD4+ T Cells	HLA-DQB1	CD4	0.000134576083461346	0	HLA-DQB1_CD4	HLA-DQB1 - CD4	MHC-II	Cell-Cell Contact	KEGG: hsa04514
1632	Intermediate Monocytes	Memory CD4+ T Cells	HLA-DQB1	CD4	0.000223218335699021	0	HLA-DQB1_CD4	HLA-DQB1 - CD4	MHC-II	Cell-Cell Contact	KEGG: hsa04514
1633	Memory CD4+ T Cells	Memory CD4+ T Cells	HLA-DQB1	CD4	4.01338414704497e-05	0.01	HLA-DQB1_CD4	HLA-DQB1 - CD4	MHC-II	Cell-Cell Contact	KEGG: hsa04514
1634	Non-Classical Monocytes	Memory CD4+ T Cells	HLA-DQB1	CD4	0.000109263997530256	0	HLA-DQB1_CD4	HLA-DQB1 - CD4	MHC-II	Cell-Cell Contact	KEGG: hsa04514
1635	Classical Monocytes	Memory CD8+ T Cells	HLA-DQB1	CD4	0.000129274249170712	0	HLA-DQB1_CD4	HLA-DQB1 - CD4	MHC-II	Cell-Cell Contact	KEGG: hsa04514
1636	Intermediate Monocytes	Memory CD8+ T Cells	HLA-DQB1	CD4	0.000214516447615877	0	HLA-DQB1_CD4	HLA-DQB1 - CD4	MHC-II	Cell-Cell Contact	KEGG: hsa04514
1637	Memory CD4+ T Cells	Memory CD8+ T Cells	HLA-DQB1	CD4	3.8535070470246e-05	0	HLA-DQB1_CD4	HLA-DQB1 - CD4	MHC-II	Cell-Cell Contact	KEGG: hsa04514
1638	Non-Classical Monocytes	Memory CD8+ T Cells	HLA-DQB1	CD4	0.000104946499565494	0	HLA-DQB1_CD4	HLA-DQB1 - CD4	MHC-II	Cell-Cell Contact	KEGG: hsa04514
1639	Classical Monocytes	Naive CD4+ T Cells	HLA-DQB1	CD4	0.000136176487127039	0	HLA-DQB1_CD4	HLA-DQB1 - CD4	MHC-II	Cell-Cell Contact	KEGG: hsa04514
1640	Intermediate Monocytes	Naive CD4+ T Cells	HLA-DQB1	CD4	0.000225843605731157	0	HLA-DQB1_CD4	HLA-DQB1 - CD4	MHC-II	Cell-Cell Contact	KEGG: hsa04514
1641	Memory CD4+ T Cells	Naive CD4+ T Cells	HLA-DQB1	CD4	4.06167316386936e-05	0	HLA-DQB1_CD4	HLA-DQB1 - CD4	MHC-II	Cell-Cell Contact	KEGG: hsa04514
1642	Non-Classical Monocytes	Naive CD4+ T Cells	HLA-DQB1	CD4	0.000110567479045646	0	HLA-DQB1_CD4	HLA-DQB1 - CD4	MHC-II	Cell-Cell Contact	KEGG: hsa04514
1643	Classical Monocytes	Non-Classical Monocytes	HLA-DQB1	CD4	0.000330528981542387	0	HLA-DQB1_CD4	HLA-DQB1 - CD4	MHC-II	Cell-Cell Contact	KEGG: hsa04514
1644	Intermediate Monocytes	Non-Classical Monocytes	HLA-DQB1	CD4	0.000539673187366338	0	HLA-DQB1_CD4	HLA-DQB1 - CD4	MHC-II	Cell-Cell Contact	KEGG: hsa04514
1645	Memory CD4+ T Cells	Non-Classical Monocytes	HLA-DQB1	CD4	0.000100267736609393	0	HLA-DQB1_CD4	HLA-DQB1 - CD4	MHC-II	Cell-Cell Contact	KEGG: hsa04514
1646	Non-Classical Monocytes	Non-Classical Monocytes	HLA-DQB1	CD4	0.000269582730319062	0	HLA-DQB1_CD4	HLA-DQB1 - CD4	MHC-II	Cell-Cell Contact	KEGG: hsa04514
1647	Classical Monocytes	Regulatory CD4+ T Cells	HLA-DQB1	CD4	0.000133750195713306	0	HLA-DQB1_CD4	HLA-DQB1 - CD4	MHC-II	Cell-Cell Contact	KEGG: hsa04514
1648	Intermediate Monocytes	Regulatory CD4+ T Cells	HLA-DQB1	CD4	0.000221863299689963	0	HLA-DQB1_CD4	HLA-DQB1 - CD4	MHC-II	Cell-Cell Contact	KEGG: hsa04514
1649	Memory CD4+ T Cells	Regulatory CD4+ T Cells	HLA-DQB1	CD4	3.98846983566066e-05	0	HLA-DQB1_CD4	HLA-DQB1 - CD4	MHC-II	Cell-Cell Contact	KEGG: hsa04514
1650	Non-Classical Monocytes	Regulatory CD4+ T Cells	HLA-DQB1	CD4	0.000108591374111099	0	HLA-DQB1_CD4	HLA-DQB1 - CD4	MHC-II	Cell-Cell Contact	KEGG: hsa04514
1651	Classical Monocytes	Central Memory CD8+ T Cells	HLA-DRA	CD4	0.000243775733914486	0	HLA-DRA_CD4	HLA-DRA - CD4	MHC-II	Cell-Cell Contact	KEGG: hsa04514
1652	Intermediate Monocytes	Central Memory CD8+ T Cells	HLA-DRA	CD4	0.000313751584997955	0	HLA-DRA_CD4	HLA-DRA - CD4	MHC-II	Cell-Cell Contact	KEGG: hsa04514
1653	Non-Classical Monocytes	Central Memory CD8+ T Cells	HLA-DRA	CD4	0.000245015577061965	0	HLA-DRA_CD4	HLA-DRA - CD4	MHC-II	Cell-Cell Contact	KEGG: hsa04514
1654	Classical Monocytes	Classical Monocytes	HLA-DRA	CD4	0.000367685262228997	0	HLA-DRA_CD4	HLA-DRA - CD4	MHC-II	Cell-Cell Contact	KEGG: hsa04514
1655	Intermediate Monocytes	Classical Monocytes	HLA-DRA	CD4	0.000471140056616127	0	HLA-DRA_CD4	HLA-DRA - CD4	MHC-II	Cell-Cell Contact	KEGG: hsa04514
1656	Non-Classical Monocytes	Classical Monocytes	HLA-DRA	CD4	0.000369526274592755	0	HLA-DRA_CD4	HLA-DRA - CD4	MHC-II	Cell-Cell Contact	KEGG: hsa04514
1657	Classical Monocytes	Intermediate Monocytes	HLA-DRA	CD4	0.000834421852933642	0	HLA-DRA_CD4	HLA-DRA - CD4	MHC-II	Cell-Cell Contact	KEGG: hsa04514
1658	Cytotoxic CD8+ T Cells	Intermediate Monocytes	HLA-DRA	CD4	0.000115531804492075	0	HLA-DRA_CD4	HLA-DRA - CD4	MHC-II	Cell-Cell Contact	KEGG: hsa04514
1659	Gamma Delta T Cells	Intermediate Monocytes	HLA-DRA	CD4	8.43300748607122e-05	0	HLA-DRA_CD4	HLA-DRA - CD4	MHC-II	Cell-Cell Contact	KEGG: hsa04514
1660	Intermediate Monocytes	Intermediate Monocytes	HLA-DRA	CD4	0.00105171117460276	0	HLA-DRA_CD4	HLA-DRA - CD4	MHC-II	Cell-Cell Contact	KEGG: hsa04514
1661	Memory CD4+ T Cells	Intermediate Monocytes	HLA-DRA	CD4	0.000111153872125095	0	HLA-DRA_CD4	HLA-DRA - CD4	MHC-II	Cell-Cell Contact	KEGG: hsa04514
1662	Non-Classical Monocytes	Intermediate Monocytes	HLA-DRA	CD4	0.000838351729862724	0	HLA-DRA_CD4	HLA-DRA - CD4	MHC-II	Cell-Cell Contact	KEGG: hsa04514
1663	Classical Monocytes	Memory CD4+ T Cells	HLA-DRA	CD4	0.00035044051550114	0	HLA-DRA_CD4	HLA-DRA - CD4	MHC-II	Cell-Cell Contact	KEGG: hsa04514
1664	Intermediate Monocytes	Memory CD4+ T Cells	HLA-DRA	CD4	0.000449319274291544	0	HLA-DRA_CD4	HLA-DRA - CD4	MHC-II	Cell-Cell Contact	KEGG: hsa04514
1665	Non-Classical Monocytes	Memory CD4+ T Cells	HLA-DRA	CD4	0.000352199033861318	0	HLA-DRA_CD4	HLA-DRA - CD4	MHC-II	Cell-Cell Contact	KEGG: hsa04514
1666	Classical Monocytes	Memory CD8+ T Cells	HLA-DRA	CD4	0.000336986872972615	0	HLA-DRA_CD4	HLA-DRA - CD4	MHC-II	Cell-Cell Contact	KEGG: hsa04514
1667	Intermediate Monocytes	Memory CD8+ T Cells	HLA-DRA	CD4	0.000432276955913802	0	HLA-DRA_CD4	HLA-DRA - CD4	MHC-II	Cell-Cell Contact	KEGG: hsa04514
1668	Non-Classical Monocytes	Memory CD8+ T Cells	HLA-DRA	CD4	0.00033868076977421	0	HLA-DRA_CD4	HLA-DRA - CD4	MHC-II	Cell-Cell Contact	KEGG: hsa04514
1669	Classical Monocytes	Naive CD4+ T Cells	HLA-DRA	CD4	0.000354496082927425	0	HLA-DRA_CD4	HLA-DRA - CD4	MHC-II	Cell-Cell Contact	KEGG: hsa04514
1670	Intermediate Monocytes	Naive CD4+ T Cells	HLA-DRA	CD4	0.00045445343268746	0	HLA-DRA_CD4	HLA-DRA - CD4	MHC-II	Cell-Cell Contact	KEGG: hsa04514
1671	Non-Classical Monocytes	Naive CD4+ T Cells	HLA-DRA	CD4	0.000356274036056254	0	HLA-DRA_CD4	HLA-DRA - CD4	MHC-II	Cell-Cell Contact	KEGG: hsa04514
1672	Classical Monocytes	Non-Classical Monocytes	HLA-DRA	CD4	0.000828670490684108	0	HLA-DRA_CD4	HLA-DRA - CD4	MHC-II	Cell-Cell Contact	KEGG: hsa04514
1673	Cytotoxic CD8+ T Cells	Non-Classical Monocytes	HLA-DRA	CD4	0.000114659021024437	0	HLA-DRA_CD4	HLA-DRA - CD4	MHC-II	Cell-Cell Contact	KEGG: hsa04514
1674	Gamma Delta T Cells	Non-Classical Monocytes	HLA-DRA	CD4	8.36905836373994e-05	0	HLA-DRA_CD4	HLA-DRA - CD4	MHC-II	Cell-Cell Contact	KEGG: hsa04514
1675	Intermediate Monocytes	Non-Classical Monocytes	HLA-DRA	CD4	0.00104467269490177	0	HLA-DRA_CD4	HLA-DRA - CD4	MHC-II	Cell-Cell Contact	KEGG: hsa04514
1676	Memory CD4+ T Cells	Non-Classical Monocytes	HLA-DRA	CD4	0.00011031371397255	0	HLA-DRA_CD4	HLA-DRA - CD4	MHC-II	Cell-Cell Contact	KEGG: hsa04514
1677	Non-Classical Monocytes	Non-Classical Monocytes	HLA-DRA	CD4	0.000832576315686772	0	HLA-DRA_CD4	HLA-DRA - CD4	MHC-II	Cell-Cell Contact	KEGG: hsa04514
1678	Classical Monocytes	Regulatory CD4+ T Cells	HLA-DRA	CD4	0.000348346639317971	0	HLA-DRA_CD4	HLA-DRA - CD4	MHC-II	Cell-Cell Contact	KEGG: hsa04514
1679	Intermediate Monocytes	Regulatory CD4+ T Cells	HLA-DRA	CD4	0.00044666794391874	0	HLA-DRA_CD4	HLA-DRA - CD4	MHC-II	Cell-Cell Contact	KEGG: hsa04514
1680	Non-Classical Monocytes	Regulatory CD4+ T Cells	HLA-DRA	CD4	0.000350095115367234	0	HLA-DRA_CD4	HLA-DRA - CD4	MHC-II	Cell-Cell Contact	KEGG: hsa04514
1681	Classical Monocytes	Central Memory CD8+ T Cells	HLA-DRB1	CD4	0.000203012928434551	0	HLA-DRB1_CD4	HLA-DRB1 - CD4	MHC-II	Cell-Cell Contact	KEGG: hsa04514
1682	Intermediate Monocytes	Central Memory CD8+ T Cells	HLA-DRB1	CD4	0.000280054188632059	0	HLA-DRB1_CD4	HLA-DRB1 - CD4	MHC-II	Cell-Cell Contact	KEGG: hsa04514
1683	Non-Classical Monocytes	Central Memory CD8+ T Cells	HLA-DRB1	CD4	0.000220639029588435	0	HLA-DRB1_CD4	HLA-DRB1 - CD4	MHC-II	Cell-Cell Contact	KEGG: hsa04514
1684	Classical Monocytes	Classical Monocytes	HLA-DRB1	CD4	0.000306996051254235	0	HLA-DRB1_CD4	HLA-DRB1 - CD4	MHC-II	Cell-Cell Contact	KEGG: hsa04514
1685	Cytotoxic CD8+ T Cells	Classical Monocytes	HLA-DRB1	CD4	0.000164452733453652	0	HLA-DRB1_CD4	HLA-DRB1 - CD4	MHC-II	Cell-Cell Contact	KEGG: hsa04514
1686	Intermediate Monocytes	Classical Monocytes	HLA-DRB1	CD4	0.00042143489922849	0	HLA-DRB1_CD4	HLA-DRB1 - CD4	MHC-II	Cell-Cell Contact	KEGG: hsa04514
1687	Non-Classical Monocytes	Classical Monocytes	HLA-DRB1	CD4	0.000333276993316657	0	HLA-DRB1_CD4	HLA-DRB1 - CD4	MHC-II	Cell-Cell Contact	KEGG: hsa04514
1688	Central Memory CD8+ T Cells	Intermediate Monocytes	HLA-DRB1	CD4	0.00014864992577368	0	HLA-DRB1_CD4	HLA-DRB1 - CD4	MHC-II	Cell-Cell Contact	KEGG: hsa04514
1689	Classical Monocytes	Intermediate Monocytes	HLA-DRB1	CD4	0.000703557947058839	0	HLA-DRB1_CD4	HLA-DRB1 - CD4	MHC-II	Cell-Cell Contact	KEGG: hsa04514
1690	Cytotoxic CD8+ T Cells	Intermediate Monocytes	HLA-DRB1	CD4	0.000385811831995859	0	HLA-DRB1_CD4	HLA-DRB1 - CD4	MHC-II	Cell-Cell Contact	KEGG: hsa04514
1691	Gamma Delta T Cells	Intermediate Monocytes	HLA-DRB1	CD4	0.000123432539619587	0.01	HLA-DRB1_CD4	HLA-DRB1 - CD4	MHC-II	Cell-Cell Contact	KEGG: hsa04514
1692	Intermediate Monocytes	Intermediate Monocytes	HLA-DRB1	CD4	0.000948208168366249	0	HLA-DRB1_CD4	HLA-DRB1 - CD4	MHC-II	Cell-Cell Contact	KEGG: hsa04514
1693	Memory CD4+ T Cells	Intermediate Monocytes	HLA-DRB1	CD4	0.000143727485809003	0	HLA-DRB1_CD4	HLA-DRB1 - CD4	MHC-II	Cell-Cell Contact	KEGG: hsa04514
1694	Non-Classical Monocytes	Intermediate Monocytes	HLA-DRB1	CD4	0.000760542624404227	0	HLA-DRB1_CD4	HLA-DRB1 - CD4	MHC-II	Cell-Cell Contact	KEGG: hsa04514
1695	Classical Monocytes	Memory CD4+ T Cells	HLA-DRB1	CD4	0.000292492251205839	0	HLA-DRB1_CD4	HLA-DRB1 - CD4	MHC-II	Cell-Cell Contact	KEGG: hsa04514
1696	Cytotoxic CD8+ T Cells	Memory CD4+ T Cells	HLA-DRB1	CD4	0.000156550798472927	0	HLA-DRB1_CD4	HLA-DRB1 - CD4	MHC-II	Cell-Cell Contact	KEGG: hsa04514
1697	Intermediate Monocytes	Memory CD4+ T Cells	HLA-DRB1	CD4	0.000401797516079728	0	HLA-DRB1_CD4	HLA-DRB1 - CD4	MHC-II	Cell-Cell Contact	KEGG: hsa04514
1698	Non-Classical Monocytes	Memory CD4+ T Cells	HLA-DRB1	CD4	0.000317581122693985	0	HLA-DRB1_CD4	HLA-DRB1 - CD4	MHC-II	Cell-Cell Contact	KEGG: hsa04514
1699	Classical Monocytes	Memory CD8+ T Cells	HLA-DRB1	CD4	0.000281184238438738	0	HLA-DRB1_CD4	HLA-DRB1 - CD4	MHC-II	Cell-Cell Contact	KEGG: hsa04514
1700	Cytotoxic CD8+ T Cells	Memory CD8+ T Cells	HLA-DRB1	CD4	0.000150399251659268	0	HLA-DRB1_CD4	HLA-DRB1 - CD4	MHC-II	Cell-Cell Contact	KEGG: hsa04514
1701	Intermediate Monocytes	Memory CD8+ T Cells	HLA-DRB1	CD4	0.000386468525756868	0	HLA-DRB1_CD4	HLA-DRB1 - CD4	MHC-II	Cell-Cell Contact	KEGG: hsa04514
1702	Non-Classical Monocytes	Memory CD8+ T Cells	HLA-DRB1	CD4	0.000305340302737655	0	HLA-DRB1_CD4	HLA-DRB1 - CD4	MHC-II	Cell-Cell Contact	KEGG: hsa04514
1703	Classical Monocytes	Naive CD4+ T Cells	HLA-DRB1	CD4	0.000295902271004819	0	HLA-DRB1_CD4	HLA-DRB1 - CD4	MHC-II	Cell-Cell Contact	KEGG: hsa04514
1704	Cytotoxic CD8+ T Cells	Naive CD4+ T Cells	HLA-DRB1	CD4	0.000158407437657925	0	HLA-DRB1_CD4	HLA-DRB1 - CD4	MHC-II	Cell-Cell Contact	KEGG: hsa04514
1705	Intermediate Monocytes	Naive CD4+ T Cells	HLA-DRB1	CD4	0.000406416904360345	0	HLA-DRB1_CD4	HLA-DRB1 - CD4	MHC-II	Cell-Cell Contact	KEGG: hsa04514
1706	Non-Classical Monocytes	Naive CD4+ T Cells	HLA-DRB1	CD4	0.000321271853262957	0	HLA-DRB1_CD4	HLA-DRB1 - CD4	MHC-II	Cell-Cell Contact	KEGG: hsa04514
1707	Central Memory CD8+ T Cells	Non-Classical Monocytes	HLA-DRB1	CD4	0.000147531481449332	0	HLA-DRB1_CD4	HLA-DRB1 - CD4	MHC-II	Cell-Cell Contact	KEGG: hsa04514
1708	Classical Monocytes	Non-Classical Monocytes	HLA-DRB1	CD4	0.000698623769517323	0	HLA-DRB1_CD4	HLA-DRB1 - CD4	MHC-II	Cell-Cell Contact	KEGG: hsa04514
1709	Cytotoxic CD8+ T Cells	Non-Classical Monocytes	HLA-DRB1	CD4	0.000382993185900251	0	HLA-DRB1_CD4	HLA-DRB1 - CD4	MHC-II	Cell-Cell Contact	KEGG: hsa04514
1710	Intermediate Monocytes	Non-Classical Monocytes	HLA-DRB1	CD4	0.000941771928884516	0	HLA-DRB1_CD4	HLA-DRB1 - CD4	MHC-II	Cell-Cell Contact	KEGG: hsa04514
1711	Memory CD4+ T Cells	Non-Classical Monocytes	HLA-DRB1	CD4	0.000142645427036106	0	HLA-DRB1_CD4	HLA-DRB1 - CD4	MHC-II	Cell-Cell Contact	KEGG: hsa04514
1712	Non-Classical Monocytes	Non-Classical Monocytes	HLA-DRB1	CD4	0.000755248723022005	0	HLA-DRB1_CD4	HLA-DRB1 - CD4	MHC-II	Cell-Cell Contact	KEGG: hsa04514
1713	Classical Monocytes	Regulatory CD4+ T Cells	HLA-DRB1	CD4	0.000290731895353819	0	HLA-DRB1_CD4	HLA-DRB1 - CD4	MHC-II	Cell-Cell Contact	KEGG: hsa04514
1714	Cytotoxic CD8+ T Cells	Regulatory CD4+ T Cells	HLA-DRB1	CD4	0.000155592633783655	0	HLA-DRB1_CD4	HLA-DRB1 - CD4	MHC-II	Cell-Cell Contact	KEGG: hsa04514
1715	Intermediate Monocytes	Regulatory CD4+ T Cells	HLA-DRB1	CD4	0.000399412269438816	0	HLA-DRB1_CD4	HLA-DRB1 - CD4	MHC-II	Cell-Cell Contact	KEGG: hsa04514
1716	Non-Classical Monocytes	Regulatory CD4+ T Cells	HLA-DRB1	CD4	0.000315675749416118	0	HLA-DRB1_CD4	HLA-DRB1 - CD4	MHC-II	Cell-Cell Contact	KEGG: hsa04514
1717	Classical Monocytes	Central Memory CD8+ T Cells	HLA-DRB5	CD4	9.4483738155182e-05	0	HLA-DRB5_CD4	HLA-DRB5 - CD4	MHC-II	Cell-Cell Contact	KEGG: hsa04514
1718	Intermediate Monocytes	Central Memory CD8+ T Cells	HLA-DRB5	CD4	0.000172629849666256	0	HLA-DRB5_CD4	HLA-DRB5 - CD4	MHC-II	Cell-Cell Contact	KEGG: hsa04514
1719	Non-Classical Monocytes	Central Memory CD8+ T Cells	HLA-DRB5	CD4	0.000148794934260433	0	HLA-DRB5_CD4	HLA-DRB5 - CD4	MHC-II	Cell-Cell Contact	KEGG: hsa04514
1720	Classical Monocytes	Classical Monocytes	HLA-DRB5	CD4	0.000143870336145435	0	HLA-DRB5_CD4	HLA-DRB5 - CD4	MHC-II	Cell-Cell Contact	KEGG: hsa04514
1721	Cytotoxic CD8+ T Cells	Classical Monocytes	HLA-DRB5	CD4	5.53383865467864e-05	0	HLA-DRB5_CD4	HLA-DRB5 - CD4	MHC-II	Cell-Cell Contact	KEGG: hsa04514
1722	Gamma Delta T Cells	Classical Monocytes	HLA-DRB5	CD4	4.93330235916707e-05	0	HLA-DRB5_CD4	HLA-DRB5 - CD4	MHC-II	Cell-Cell Contact	KEGG: hsa04514
1723	Intermediate Monocytes	Classical Monocytes	HLA-DRB5	CD4	0.000261555693662282	0	HLA-DRB5_CD4	HLA-DRB5 - CD4	MHC-II	Cell-Cell Contact	KEGG: hsa04514
1724	Memory CD4+ T Cells	Classical Monocytes	HLA-DRB5	CD4	4.82976371252441e-05	0.01	HLA-DRB5_CD4	HLA-DRB5 - CD4	MHC-II	Cell-Cell Contact	KEGG: hsa04514
1725	Non-Classical Monocytes	Classical Monocytes	HLA-DRB5	CD4	0.000225785422295063	0	HLA-DRB5_CD4	HLA-DRB5 - CD4	MHC-II	Cell-Cell Contact	KEGG: hsa04514
1726	Central Memory CD8+ T Cells	Intermediate Monocytes	HLA-DRB5	CD4	8.79921090578862e-05	0	HLA-DRB5_CD4	HLA-DRB5 - CD4	MHC-II	Cell-Cell Contact	KEGG: hsa04514
1727	Classical Monocytes	Intermediate Monocytes	HLA-DRB5	CD4	0.000338683216917532	0	HLA-DRB5_CD4	HLA-DRB5 - CD4	MHC-II	Cell-Cell Contact	KEGG: hsa04514
1728	Cytotoxic CD8+ T Cells	Intermediate Monocytes	HLA-DRB5	CD4	0.000132223290003762	0	HLA-DRB5_CD4	HLA-DRB5 - CD4	MHC-II	Cell-Cell Contact	KEGG: hsa04514
1729	Gamma Delta T Cells	Intermediate Monocytes	HLA-DRB5	CD4	0.000117994247258026	0	HLA-DRB5_CD4	HLA-DRB5 - CD4	MHC-II	Cell-Cell Contact	KEGG: hsa04514
1730	Intermediate Monocytes	Intermediate Monocytes	HLA-DRB5	CD4	0.000603874471278021	0	HLA-DRB5_CD4	HLA-DRB5 - CD4	MHC-II	Cell-Cell Contact	KEGG: hsa04514
1731	Memory CD4+ T Cells	Intermediate Monocytes	HLA-DRB5	CD4	0.000115538086838024	0	HLA-DRB5_CD4	HLA-DRB5 - CD4	MHC-II	Cell-Cell Contact	KEGG: hsa04514
1732	Non-Classical Monocytes	Intermediate Monocytes	HLA-DRB5	CD4	0.000524356174159354	0	HLA-DRB5_CD4	HLA-DRB5 - CD4	MHC-II	Cell-Cell Contact	KEGG: hsa04514
1733	Classical Monocytes	Memory CD4+ T Cells	HLA-DRB5	CD4	0.000136940663036787	0	HLA-DRB5_CD4	HLA-DRB5 - CD4	MHC-II	Cell-Cell Contact	KEGG: hsa04514
1734	Cytotoxic CD8+ T Cells	Memory CD4+ T Cells	HLA-DRB5	CD4	5.26453074429044e-05	0	HLA-DRB5_CD4	HLA-DRB5 - CD4	MHC-II	Cell-Cell Contact	KEGG: hsa04514
1735	Intermediate Monocytes	Memory CD4+ T Cells	HLA-DRB5	CD4	0.000249131477857273	0	HLA-DRB5_CD4	HLA-DRB5 - CD4	MHC-II	Cell-Cell Contact	KEGG: hsa04514
1736	Non-Classical Monocytes	Memory CD4+ T Cells	HLA-DRB5	CD4	0.000215014687496788	0	HLA-DRB5_CD4	HLA-DRB5 - CD4	MHC-II	Cell-Cell Contact	KEGG: hsa04514
1737	Classical Monocytes	Memory CD8+ T Cells	HLA-DRB5	CD4	0.000131547179786181	0	HLA-DRB5_CD4	HLA-DRB5 - CD4	MHC-II	Cell-Cell Contact	KEGG: hsa04514
1738	Cytotoxic CD8+ T Cells	Memory CD8+ T Cells	HLA-DRB5	CD4	5.05511933824472e-05	0	HLA-DRB5_CD4	HLA-DRB5 - CD4	MHC-II	Cell-Cell Contact	KEGG: hsa04514
1739	Intermediate Monocytes	Memory CD8+ T Cells	HLA-DRB5	CD4	0.000239449479428144	0	HLA-DRB5_CD4	HLA-DRB5 - CD4	MHC-II	Cell-Cell Contact	KEGG: hsa04514
1740	Non-Classical Monocytes	Memory CD8+ T Cells	HLA-DRB5	CD4	0.000206624390719588	0	HLA-DRB5_CD4	HLA-DRB5 - CD4	MHC-II	Cell-Cell Contact	KEGG: hsa04514
1741	Classical Monocytes	Naive CD4+ T Cells	HLA-DRB5	CD4	0.000138568707432297	0	HLA-DRB5_CD4	HLA-DRB5 - CD4	MHC-II	Cell-Cell Contact	KEGG: hsa04514
1742	Cytotoxic CD8+ T Cells	Naive CD4+ T Cells	HLA-DRB5	CD4	5.32777603088701e-05	0	HLA-DRB5_CD4	HLA-DRB5 - CD4	MHC-II	Cell-Cell Contact	KEGG: hsa04514
1743	Gamma Delta T Cells	Naive CD4+ T Cells	HLA-DRB5	CD4	4.74947242687269e-05	0.04	HLA-DRB5_CD4	HLA-DRB5 - CD4	MHC-II	Cell-Cell Contact	KEGG: hsa04514
1744	Intermediate Monocytes	Naive CD4+ T Cells	HLA-DRB5	CD4	0.000252051959452805	0	HLA-DRB5_CD4	HLA-DRB5 - CD4	MHC-II	Cell-Cell Contact	KEGG: hsa04514
1745	Non-Classical Monocytes	Naive CD4+ T Cells	HLA-DRB5	CD4	0.000217546084684571	0	HLA-DRB5_CD4	HLA-DRB5 - CD4	MHC-II	Cell-Cell Contact	KEGG: hsa04514
1746	Central Memory CD8+ T Cells	Non-Classical Monocytes	HLA-DRB5	CD4	8.7325144374289e-05	0	HLA-DRB5_CD4	HLA-DRB5 - CD4	MHC-II	Cell-Cell Contact	KEGG: hsa04514
1747	Classical Monocytes	Non-Classical Monocytes	HLA-DRB5	CD4	0.000336194188620426	0	HLA-DRB5_CD4	HLA-DRB5 - CD4	MHC-II	Cell-Cell Contact	KEGG: hsa04514
1748	Cytotoxic CD8+ T Cells	Non-Classical Monocytes	HLA-DRB5	CD4	0.000131226441515254	0	HLA-DRB5_CD4	HLA-DRB5 - CD4	MHC-II	Cell-Cell Contact	KEGG: hsa04514
1749	Gamma Delta T Cells	Non-Classical Monocytes	HLA-DRB5	CD4	0.000117103128624156	0	HLA-DRB5_CD4	HLA-DRB5 - CD4	MHC-II	Cell-Cell Contact	KEGG: hsa04514
1750	Intermediate Monocytes	Non-Classical Monocytes	HLA-DRB5	CD4	0.000599583952895055	0	HLA-DRB5_CD4	HLA-DRB5 - CD4	MHC-II	Cell-Cell Contact	KEGG: hsa04514
1751	Memory CD4+ T Cells	Non-Classical Monocytes	HLA-DRB5	CD4	0.000114665256578305	0	HLA-DRB5_CD4	HLA-DRB5 - CD4	MHC-II	Cell-Cell Contact	KEGG: hsa04514
1752	Non-Classical Monocytes	Non-Classical Monocytes	HLA-DRB5	CD4	0.000520592237785869	0	HLA-DRB5_CD4	HLA-DRB5 - CD4	MHC-II	Cell-Cell Contact	KEGG: hsa04514
1753	Classical Monocytes	Regulatory CD4+ T Cells	HLA-DRB5	CD4	0.000136100506894281	0	HLA-DRB5_CD4	HLA-DRB5 - CD4	MHC-II	Cell-Cell Contact	KEGG: hsa04514
1754	Cytotoxic CD8+ T Cells	Regulatory CD4+ T Cells	HLA-DRB5	CD4	5.23189896608529e-05	0.01	HLA-DRB5_CD4	HLA-DRB5 - CD4	MHC-II	Cell-Cell Contact	KEGG: hsa04514
1755	Gamma Delta T Cells	Regulatory CD4+ T Cells	HLA-DRB5	CD4	4.66394322934027e-05	0.03	HLA-DRB5_CD4	HLA-DRB5 - CD4	MHC-II	Cell-Cell Contact	KEGG: hsa04514
1756	Intermediate Monocytes	Regulatory CD4+ T Cells	HLA-DRB5	CD4	0.000247623981454683	0	HLA-DRB5_CD4	HLA-DRB5 - CD4	MHC-II	Cell-Cell Contact	KEGG: hsa04514
1757	Non-Classical Monocytes	Regulatory CD4+ T Cells	HLA-DRB5	CD4	0.000213708127828061	0	HLA-DRB5_CD4	HLA-DRB5 - CD4	MHC-II	Cell-Cell Contact	KEGG: hsa04514
1758	Classical Monocytes	Central Memory CD8+ T Cells	PECAM1	PECAM1	6.66336015494973e-05	0	PECAM1_PECAM1	PECAM1 - PECAM1	PECAM1	Cell-Cell Contact	KEGG: hsa04514
1759	Intermediate Monocytes	Central Memory CD8+ T Cells	PECAM1	PECAM1	0.000106943396003546	0	PECAM1_PECAM1	PECAM1 - PECAM1	PECAM1	Cell-Cell Contact	KEGG: hsa04514
1760	Non-Classical Monocytes	Central Memory CD8+ T Cells	PECAM1	PECAM1	0.000188896385981668	0	PECAM1_PECAM1	PECAM1 - PECAM1	PECAM1	Cell-Cell Contact	KEGG: hsa04514
1761	Central Memory CD8+ T Cells	Classical Monocytes	PECAM1	PECAM1	6.66336015494973e-05	0	PECAM1_PECAM1	PECAM1 - PECAM1	PECAM1	Cell-Cell Contact	KEGG: hsa04514
1762	Classical Monocytes	Classical Monocytes	PECAM1	PECAM1	0.000294072406059182	0	PECAM1_PECAM1	PECAM1 - PECAM1	PECAM1	Cell-Cell Contact	KEGG: hsa04514
1763	Intermediate Monocytes	Classical Monocytes	PECAM1	PECAM1	0.000464180039121805	0	PECAM1_PECAM1	PECAM1 - PECAM1	PECAM1	Cell-Cell Contact	KEGG: hsa04514
1764	Naive CD8+ T Cells	Classical Monocytes	PECAM1	PECAM1	0.000102399860231914	0	PECAM1_PECAM1	PECAM1 - PECAM1	PECAM1	Cell-Cell Contact	KEGG: hsa04514
1765	Non-Classical Monocytes	Classical Monocytes	PECAM1	PECAM1	0.000793269716556134	0	PECAM1_PECAM1	PECAM1 - PECAM1	PECAM1	Cell-Cell Contact	KEGG: hsa04514
1766	Central Memory CD8+ T Cells	Intermediate Monocytes	PECAM1	PECAM1	0.000106943396003546	0	PECAM1_PECAM1	PECAM1 - PECAM1	PECAM1	Cell-Cell Contact	KEGG: hsa04514
1767	Classical Monocytes	Intermediate Monocytes	PECAM1	PECAM1	0.000464180039121805	0	PECAM1_PECAM1	PECAM1 - PECAM1	PECAM1	Cell-Cell Contact	KEGG: hsa04514
1768	Intermediate Monocytes	Intermediate Monocytes	PECAM1	PECAM1	0.000723752085881004	0	PECAM1_PECAM1	PECAM1 - PECAM1	PECAM1	Cell-Cell Contact	KEGG: hsa04514
1769	Naive CD8+ T Cells	Intermediate Monocytes	PECAM1	PECAM1	0.000163913723355865	0	PECAM1_PECAM1	PECAM1 - PECAM1	PECAM1	Cell-Cell Contact	KEGG: hsa04514
1770	Non-Classical Monocytes	Intermediate Monocytes	PECAM1	PECAM1	0.00120836215546644	0	PECAM1_PECAM1	PECAM1 - PECAM1	PECAM1	Cell-Cell Contact	KEGG: hsa04514
1771	Classical Monocytes	Naive CD8+ T Cells	PECAM1	PECAM1	0.000102399860231914	0	PECAM1_PECAM1	PECAM1 - PECAM1	PECAM1	Cell-Cell Contact	KEGG: hsa04514
1772	Intermediate Monocytes	Naive CD8+ T Cells	PECAM1	PECAM1	0.000163913723355865	0	PECAM1_PECAM1	PECAM1 - PECAM1	PECAM1	Cell-Cell Contact	KEGG: hsa04514
1773	Non-Classical Monocytes	Naive CD8+ T Cells	PECAM1	PECAM1	0.000287983048911821	0	PECAM1_PECAM1	PECAM1 - PECAM1	PECAM1	Cell-Cell Contact	KEGG: hsa04514
1774	Central Memory CD8+ T Cells	Non-Classical Monocytes	PECAM1	PECAM1	0.000188896385981668	0	PECAM1_PECAM1	PECAM1 - PECAM1	PECAM1	Cell-Cell Contact	KEGG: hsa04514
1775	Classical Monocytes	Non-Classical Monocytes	PECAM1	PECAM1	0.000793269716556134	0	PECAM1_PECAM1	PECAM1 - PECAM1	PECAM1	Cell-Cell Contact	KEGG: hsa04514
1776	Intermediate Monocytes	Non-Classical Monocytes	PECAM1	PECAM1	0.00120836215546644	0	PECAM1_PECAM1	PECAM1 - PECAM1	PECAM1	Cell-Cell Contact	KEGG: hsa04514
1777	Naive CD8+ T Cells	Non-Classical Monocytes	PECAM1	PECAM1	0.000287983048911821	0	PECAM1_PECAM1	PECAM1 - PECAM1	PECAM1	Cell-Cell Contact	KEGG: hsa04514
1778	Non-Classical Monocytes	Non-Classical Monocytes	PECAM1	PECAM1	0.00193422561889996	0	PECAM1_PECAM1	PECAM1 - PECAM1	PECAM1	Cell-Cell Contact	KEGG: hsa04514
1779	Central Memory CD8+ T Cells	Central Memory CD8+ T Cells	SELPLG	SELL	0.000463888012824353	0	SELPLG_SELL	SELPLG - SELL	SELPLG	Cell-Cell Contact	PMC2431087; PMID: 8892633,PMID: 8896607
1780	Cytotoxic CD8+ T Cells	Central Memory CD8+ T Cells	SELPLG	SELL	0.000517908187781871	0	SELPLG_SELL	SELPLG - SELL	SELPLG	Cell-Cell Contact	PMC2431087; PMID: 8892633,PMID: 8896607
1781	Gamma Delta T Cells	Central Memory CD8+ T Cells	SELPLG	SELL	0.000489726401102164	0	SELPLG_SELL	SELPLG - SELL	SELPLG	Cell-Cell Contact	PMC2431087; PMID: 8892633,PMID: 8896607
1782	Memory CD4+ T Cells	Central Memory CD8+ T Cells	SELPLG	SELL	0.000689126885019076	0	SELPLG_SELL	SELPLG - SELL	SELPLG	Cell-Cell Contact	PMC2431087; PMID: 8892633,PMID: 8896607
1783	Non-Classical Monocytes	Central Memory CD8+ T Cells	SELPLG	SELL	0.000809584851340799	0	SELPLG_SELL	SELPLG - SELL	SELPLG	Cell-Cell Contact	PMC2431087; PMID: 8892633,PMID: 8896607
1784	Regulatory CD4+ T Cells	Central Memory CD8+ T Cells	SELPLG	SELL	0.00043106921633779	0	SELPLG_SELL	SELPLG - SELL	SELPLG	Cell-Cell Contact	PMC2431087; PMID: 8892633,PMID: 8896607
1785	Central Memory CD8+ T Cells	Memory CD4+ T Cells	SELPLG	SELL	0.000507267017520905	0	SELPLG_SELL	SELPLG - SELL	SELPLG	Cell-Cell Contact	PMC2431087; PMID: 8892633,PMID: 8896607
1786	Cytotoxic CD8+ T Cells	Memory CD4+ T Cells	SELPLG	SELL	0.000565972202170871	0	SELPLG_SELL	SELPLG - SELL	SELPLG	Cell-Cell Contact	PMC2431087; PMID: 8892633,PMID: 8896607
1787	Gamma Delta T Cells	Memory CD4+ T Cells	SELPLG	SELL	0.000535355775950949	0	SELPLG_SELL	SELPLG - SELL	SELPLG	Cell-Cell Contact	PMC2431087; PMID: 8892633,PMID: 8896607
1788	Memory CD4+ T Cells	Memory CD4+ T Cells	SELPLG	SELL	0.000751539136522667	0	SELPLG_SELL	SELPLG - SELL	SELPLG	Cell-Cell Contact	PMC2431087; PMID: 8892633,PMID: 8896607
1789	Non-Classical Monocytes	Memory CD4+ T Cells	SELPLG	SELL	0.000881636957018025	0	SELPLG_SELL	SELPLG - SELL	SELPLG	Cell-Cell Contact	PMC2431087; PMID: 8892633,PMID: 8896607
1790	Regulatory CD4+ T Cells	Memory CD4+ T Cells	SELPLG	SELL	0.000471564801792836	0	SELPLG_SELL	SELPLG - SELL	SELPLG	Cell-Cell Contact	PMC2431087; PMID: 8892633,PMID: 8896607
1791	Central Memory CD8+ T Cells	Naive CD4+ T Cells	SELPLG	SELL	0.000629545865694392	0	SELPLG_SELL	SELPLG - SELL	SELPLG	Cell-Cell Contact	PMC2431087; PMID: 8892633,PMID: 8896607
1792	Cytotoxic CD8+ T Cells	Naive CD4+ T Cells	SELPLG	SELL	0.000701123152033566	0	SELPLG_SELL	SELPLG - SELL	SELPLG	Cell-Cell Contact	PMC2431087; PMID: 8892633,PMID: 8896607
1793	Gamma Delta T Cells	Naive CD4+ T Cells	SELPLG	SELL	0.000663826113012293	0	SELPLG_SELL	SELPLG - SELL	SELPLG	Cell-Cell Contact	PMC2431087; PMID: 8892633,PMID: 8896607
1794	Memory CD4+ T Cells	Naive CD4+ T Cells	SELPLG	SELL	0.000925674257928497	0	SELPLG_SELL	SELPLG - SELL	SELPLG	Cell-Cell Contact	PMC2431087; PMID: 8892633,PMID: 8896607
1795	Non-Classical Monocytes	Naive CD4+ T Cells	SELPLG	SELL	0.00108157671549622	0	SELPLG_SELL	SELPLG - SELL	SELPLG	Cell-Cell Contact	PMC2431087; PMID: 8892633,PMID: 8896607
1796	Regulatory CD4+ T Cells	Naive CD4+ T Cells	SELPLG	SELL	0.000585887489676903	0	SELPLG_SELL	SELPLG - SELL	SELPLG	Cell-Cell Contact	PMC2431087; PMID: 8892633,PMID: 8896607
1797	Central Memory CD8+ T Cells	Naive CD8+ T Cells	SELPLG	SELL	0.000604842422926192	0	SELPLG_SELL	SELPLG - SELL	SELPLG	Cell-Cell Contact	PMC2431087; PMID: 8892633,PMID: 8896607
1798	Cytotoxic CD8+ T Cells	Naive CD8+ T Cells	SELPLG	SELL	0.000673858905655968	0	SELPLG_SELL	SELPLG - SELL	SELPLG	Cell-Cell Contact	PMC2431087; PMID: 8892633,PMID: 8896607
1799	Gamma Delta T Cells	Naive CD8+ T Cells	SELPLG	SELL	0.000637889896748706	0	SELPLG_SELL	SELPLG - SELL	SELPLG	Cell-Cell Contact	PMC2431087; PMID: 8892633,PMID: 8896607
1800	Memory CD4+ T Cells	Naive CD8+ T Cells	SELPLG	SELL	0.000890706334943257	0	SELPLG_SELL	SELPLG - SELL	SELPLG	Cell-Cell Contact	PMC2431087; PMID: 8892633,PMID: 8896607
1801	Non-Classical Monocytes	Naive CD8+ T Cells	SELPLG	SELL	0.00104155531874451	0	SELPLG_SELL	SELPLG - SELL	SELPLG	Cell-Cell Contact	PMC2431087; PMID: 8892633,PMID: 8896607
1802	Regulatory CD4+ T Cells	Naive CD8+ T Cells	SELPLG	SELL	0.000562770928729949	0	SELPLG_SELL	SELPLG - SELL	SELPLG	Cell-Cell Contact	PMC2431087; PMID: 8892633,PMID: 8896607
1803	Central Memory CD8+ T Cells	Regulatory CD4+ T Cells	SELPLG	SELL	0.00039232886625368	0	SELPLG_SELL	SELPLG - SELL	SELPLG	Cell-Cell Contact	PMC2431087; PMID: 8892633,PMID: 8896607
1804	Cytotoxic CD8+ T Cells	Regulatory CD4+ T Cells	SELPLG	SELL	0.000438484334480378	0	SELPLG_SELL	SELPLG - SELL	SELPLG	Cell-Cell Contact	PMC2431087; PMID: 8892633,PMID: 8896607
1805	Gamma Delta T Cells	Regulatory CD4+ T Cells	SELPLG	SELL	0.000414393177160229	0	SELPLG_SELL	SELPLG - SELL	SELPLG	Cell-Cell Contact	PMC2431087; PMID: 8892633,PMID: 8896607
1806	Memory CD4+ T Cells	Regulatory CD4+ T Cells	SELPLG	SELL	0.000585430112980773	0	SELPLG_SELL	SELPLG - SELL	SELPLG	Cell-Cell Contact	PMC2431087; PMID: 8892633,PMID: 8896607
1807	Non-Classical Monocytes	Regulatory CD4+ T Cells	SELPLG	SELL	0.000689411694957343	0	SELPLG_SELL	SELPLG - SELL	SELPLG	Cell-Cell Contact	PMC2431087; PMID: 8892633,PMID: 8896607
1808	Regulatory CD4+ T Cells	Regulatory CD4+ T Cells	SELPLG	SELL	0.000364336225834997	0	SELPLG_SELL	SELPLG - SELL	SELPLG	Cell-Cell Contact	PMC2431087; PMID: 8892633,PMID: 8896607
1809	Intermediate Monocytes	Classical Monocytes	SEMA4A	PLXNB2	1.81274316400967e-05	0	SEMA4A_PLXNB2	SEMA4A - PLXNB2	SEMA4	Cell-Cell Contact	PMID: 27533782
1810	Intermediate Monocytes	Intermediate Monocytes	SEMA4A	PLXNB2	4.7521223329578e-05	0	SEMA4A_PLXNB2	SEMA4A - PLXNB2	SEMA4	Cell-Cell Contact	PMID: 27533782
1811	Intermediate Monocytes	Non-Classical Monocytes	SEMA4A	PLXNB2	5.16685083940562e-05	0	SEMA4A_PLXNB2	SEMA4A - PLXNB2	SEMA4	Cell-Cell Contact	PMID: 27533782
1812	Central Memory CD8+ T Cells	Classical Monocytes	SEMA4D	PLXNB2	9.56442869826048e-05	0	SEMA4D_PLXNB2	SEMA4D - PLXNB2	SEMA4	Cell-Cell Contact	PMID: 27533782
1813	Cytotoxic CD8+ T Cells	Classical Monocytes	SEMA4D	PLXNB2	4.34086899280437e-05	0	SEMA4D_PLXNB2	SEMA4D - PLXNB2	SEMA4	Cell-Cell Contact	PMID: 27533782
1814	Gamma Delta T Cells	Classical Monocytes	SEMA4D	PLXNB2	4.23907298822565e-05	0	SEMA4D_PLXNB2	SEMA4D - PLXNB2	SEMA4	Cell-Cell Contact	PMID: 27533782
1815	Intermediate Monocytes	Classical Monocytes	SEMA4D	PLXNB2	2.37760595585547e-05	0	SEMA4D_PLXNB2	SEMA4D - PLXNB2	SEMA4	Cell-Cell Contact	PMID: 27533782
1816	Memory CD4+ T Cells	Classical Monocytes	SEMA4D	PLXNB2	4.06992668566185e-05	0	SEMA4D_PLXNB2	SEMA4D - PLXNB2	SEMA4	Cell-Cell Contact	PMID: 27533782
1817	Memory CD8+ T Cells	Classical Monocytes	SEMA4D	PLXNB2	3.94245519051819e-05	0	SEMA4D_PLXNB2	SEMA4D - PLXNB2	SEMA4	Cell-Cell Contact	PMID: 27533782
1818	Naive CD4+ T Cells	Classical Monocytes	SEMA4D	PLXNB2	4.42100735558022e-05	0	SEMA4D_PLXNB2	SEMA4D - PLXNB2	SEMA4	Cell-Cell Contact	PMID: 27533782
1819	Naive CD8+ T Cells	Classical Monocytes	SEMA4D	PLXNB2	0.000104605792726564	0	SEMA4D_PLXNB2	SEMA4D - PLXNB2	SEMA4	Cell-Cell Contact	PMID: 27533782
1820	Non-Classical Monocytes	Classical Monocytes	SEMA4D	PLXNB2	2.41221190384166e-05	0	SEMA4D_PLXNB2	SEMA4D - PLXNB2	SEMA4	Cell-Cell Contact	PMID: 27533782
1821	Regulatory CD4+ T Cells	Classical Monocytes	SEMA4D	PLXNB2	4.02245509143885e-05	0	SEMA4D_PLXNB2	SEMA4D - PLXNB2	SEMA4	Cell-Cell Contact	PMID: 27533782
1822	Central Memory CD8+ T Cells	Intermediate Monocytes	SEMA4D	PLXNB2	0.000246967955110197	0	SEMA4D_PLXNB2	SEMA4D - PLXNB2	SEMA4	Cell-Cell Contact	PMID: 27533782
1823	Cytotoxic CD8+ T Cells	Intermediate Monocytes	SEMA4D	PLXNB2	0.000113233366607976	0	SEMA4D_PLXNB2	SEMA4D - PLXNB2	SEMA4	Cell-Cell Contact	PMID: 27533782
1824	Gamma Delta T Cells	Intermediate Monocytes	SEMA4D	PLXNB2	0.000110600004431576	0	SEMA4D_PLXNB2	SEMA4D - PLXNB2	SEMA4	Cell-Cell Contact	PMID: 27533782
1825	Intermediate Monocytes	Intermediate Monocytes	SEMA4D	PLXNB2	6.22599987719676e-05	0	SEMA4D_PLXNB2	SEMA4D - PLXNB2	SEMA4	Cell-Cell Contact	PMID: 27533782
1826	Memory CD4+ T Cells	Intermediate Monocytes	SEMA4D	PLXNB2	0.000106222035625755	0	SEMA4D_PLXNB2	SEMA4D - PLXNB2	SEMA4	Cell-Cell Contact	PMID: 27533782
1827	Memory CD8+ T Cells	Intermediate Monocytes	SEMA4D	PLXNB2	0.00010292080848545	0	SEMA4D_PLXNB2	SEMA4D - PLXNB2	SEMA4	Cell-Cell Contact	PMID: 27533782
1828	Naive CD4+ T Cells	Intermediate Monocytes	SEMA4D	PLXNB2	0.000115305729108579	0	SEMA4D_PLXNB2	SEMA4D - PLXNB2	SEMA4	Cell-Cell Contact	PMID: 27533782
1829	Naive CD8+ T Cells	Intermediate Monocytes	SEMA4D	PLXNB2	0.000269639904251435	0	SEMA4D_PLXNB2	SEMA4D - PLXNB2	SEMA4	Cell-Cell Contact	PMID: 27533782
1830	Non-Classical Monocytes	Intermediate Monocytes	SEMA4D	PLXNB2	6.31618970498347e-05	0	SEMA4D_PLXNB2	SEMA4D - PLXNB2	SEMA4	Cell-Cell Contact	PMID: 27533782
1831	Regulatory CD4+ T Cells	Intermediate Monocytes	SEMA4D	PLXNB2	0.000104992819874877	0	SEMA4D_PLXNB2	SEMA4D - PLXNB2	SEMA4	Cell-Cell Contact	PMID: 27533782
1832	Central Memory CD8+ T Cells	Non-Classical Monocytes	SEMA4D	PLXNB2	0.000267953795574849	0	SEMA4D_PLXNB2	SEMA4D - PLXNB2	SEMA4	Cell-Cell Contact	PMID: 27533782
1833	Cytotoxic CD8+ T Cells	Non-Classical Monocytes	SEMA4D	PLXNB2	0.000123029633585337	0	SEMA4D_PLXNB2	SEMA4D - PLXNB2	SEMA4	Cell-Cell Contact	PMID: 27533782
1834	Gamma Delta T Cells	Non-Classical Monocytes	SEMA4D	PLXNB2	0.000120171807557328	0	SEMA4D_PLXNB2	SEMA4D - PLXNB2	SEMA4	Cell-Cell Contact	PMID: 27533782
1835	Intermediate Monocytes	Non-Classical Monocytes	SEMA4D	PLXNB2	6.76829750907022e-05	0	SEMA4D_PLXNB2	SEMA4D - PLXNB2	SEMA4	Cell-Cell Contact	PMID: 27533782
1836	Memory CD4+ T Cells	Non-Classical Monocytes	SEMA4D	PLXNB2	0.000115420313656358	0	SEMA4D_PLXNB2	SEMA4D - PLXNB2	SEMA4	Cell-Cell Contact	PMID: 27533782
1837	Memory CD8+ T Cells	Non-Classical Monocytes	SEMA4D	PLXNB2	0.000111837136180558	0	SEMA4D_PLXNB2	SEMA4D - PLXNB2	SEMA4	Cell-Cell Contact	PMID: 27533782
1838	Naive CD4+ T Cells	Non-Classical Monocytes	SEMA4D	PLXNB2	0.000125278528841026	0	SEMA4D_PLXNB2	SEMA4D - PLXNB2	SEMA4	Cell-Cell Contact	PMID: 27533782
1839	Naive CD8+ T Cells	Non-Classical Monocytes	SEMA4D	PLXNB2	0.000292481989051657	0	SEMA4D_PLXNB2	SEMA4D - PLXNB2	SEMA4	Cell-Cell Contact	PMID: 27533782
1840	Non-Classical Monocytes	Non-Classical Monocytes	SEMA4D	PLXNB2	6.86627729749198e-05	0	SEMA4D_PLXNB2	SEMA4D - PLXNB2	SEMA4	Cell-Cell Contact	PMID: 27533782
1841	Regulatory CD4+ T Cells	Non-Classical Monocytes	SEMA4D	PLXNB2	0.000114086142715014	0	SEMA4D_PLXNB2	SEMA4D - PLXNB2	SEMA4	Cell-Cell Contact	PMID: 27533782
