# Supplementary material for: Immunometabolic alterations in type 2 diabetes mellitus revealed by single-cell RNA sequencing: insights into subtypes and therapeutic targets
Source: Front Immunol. 2025 Jan 14;15:1537909. doi: 10.3389/fimmu.2024.1537909 (PMC11772204; doi:10.3389/fimmu.2024.1537909)
Supplement: Supplementary Table 3 — Cell-cell interactions between T cells and monocytes in Subtype C. [file DataSheet3.csv]

	source	target	ligand	receptor	prob	pval	interaction_name	interaction_name_2	pathway_name	annotation	evidence
1	Intermediate Monocytes	Cytotoxic CD8+ T Cells	MIF	CD74_CXCR4	0.000997749828454242	0.01	MIF_CD74_CXCR4	MIF - (CD74+CXCR4)	MIF	Secreted Signaling	PMID: 29637711; PMID: 24760155
2	Classical Monocytes	Gamma Delta T Cells	MIF	CD74_CXCR4	0.000983119899561175	0.04	MIF_CD74_CXCR4	MIF - (CD74+CXCR4)	MIF	Secreted Signaling	PMID: 29637711; PMID: 24760155
3	Intermediate Monocytes	Gamma Delta T Cells	MIF	CD74_CXCR4	0.00107188162055926	0	MIF_CD74_CXCR4	MIF - (CD74+CXCR4)	MIF	Secreted Signaling	PMID: 29637711; PMID: 24760155
4	Regulatory CD4+ T Cells	Gamma Delta T Cells	MIF	CD74_CXCR4	0.00102625000536861	0	MIF_CD74_CXCR4	MIF - (CD74+CXCR4)	MIF	Secreted Signaling	PMID: 29637711; PMID: 24760155
5	Central Memory CD8+ T Cells	Intermediate Monocytes	MIF	CD74_CXCR4	0.00115305474702806	0	MIF_CD74_CXCR4	MIF - (CD74+CXCR4)	MIF	Secreted Signaling	PMID: 29637711; PMID: 24760155
6	Classical Monocytes	Intermediate Monocytes	MIF	CD74_CXCR4	0.00127206964784788	0	MIF_CD74_CXCR4	MIF - (CD74+CXCR4)	MIF	Secreted Signaling	PMID: 29637711; PMID: 24760155
7	Cytotoxic CD8+ T Cells	Intermediate Monocytes	MIF	CD74_CXCR4	0.00104503781685742	0	MIF_CD74_CXCR4	MIF - (CD74+CXCR4)	MIF	Secreted Signaling	PMID: 29637711; PMID: 24760155
8	Gamma Delta T Cells	Intermediate Monocytes	MIF	CD74_CXCR4	0.00108352594317204	0	MIF_CD74_CXCR4	MIF - (CD74+CXCR4)	MIF	Secreted Signaling	PMID: 29637711; PMID: 24760155
9	Intermediate Monocytes	Intermediate Monocytes	MIF	CD74_CXCR4	0.00138196801413492	0	MIF_CD74_CXCR4	MIF - (CD74+CXCR4)	MIF	Secreted Signaling	PMID: 29637711; PMID: 24760155
10	Memory CD4+ T Cells	Intermediate Monocytes	MIF	CD74_CXCR4	0.00117322710624327	0	MIF_CD74_CXCR4	MIF - (CD74+CXCR4)	MIF	Secreted Signaling	PMID: 29637711; PMID: 24760155
11	Memory CD8+ T Cells	Intermediate Monocytes	MIF	CD74_CXCR4	0.00107978170608588	0.01	MIF_CD74_CXCR4	MIF - (CD74+CXCR4)	MIF	Secreted Signaling	PMID: 29637711; PMID: 24760155
12	Naive CD4+ T Cells	Intermediate Monocytes	MIF	CD74_CXCR4	0.00104386956418762	0	MIF_CD74_CXCR4	MIF - (CD74+CXCR4)	MIF	Secreted Signaling	PMID: 29637711; PMID: 24760155
13	Naive CD8+ T Cells	Intermediate Monocytes	MIF	CD74_CXCR4	0.00117876410475303	0	MIF_CD74_CXCR4	MIF - (CD74+CXCR4)	MIF	Secreted Signaling	PMID: 29637711; PMID: 24760155
14	Non-Classical Monocytes	Intermediate Monocytes	MIF	CD74_CXCR4	0.00117441908750276	0	MIF_CD74_CXCR4	MIF - (CD74+CXCR4)	MIF	Secreted Signaling	PMID: 29637711; PMID: 24760155
15	Regulatory CD4+ T Cells	Intermediate Monocytes	MIF	CD74_CXCR4	0.00132556842521047	0	MIF_CD74_CXCR4	MIF - (CD74+CXCR4)	MIF	Secreted Signaling	PMID: 29637711; PMID: 24760155
16	Intermediate Monocytes	Memory CD8+ T Cells	MIF	CD74_CXCR4	0.000983765879338384	0.04	MIF_CD74_CXCR4	MIF - (CD74+CXCR4)	MIF	Secreted Signaling	PMID: 29637711; PMID: 24760155
17	Classical Monocytes	Non-Classical Monocytes	MIF	CD74_CXCR4	0.00105927639885613	0	MIF_CD74_CXCR4	MIF - (CD74+CXCR4)	MIF	Secreted Signaling	PMID: 29637711; PMID: 24760155
18	Intermediate Monocytes	Non-Classical Monocytes	MIF	CD74_CXCR4	0.00115382439854797	0	MIF_CD74_CXCR4	MIF - (CD74+CXCR4)	MIF	Secreted Signaling	PMID: 29637711; PMID: 24760155
19	Memory CD4+ T Cells	Non-Classical Monocytes	MIF	CD74_CXCR4	0.000974663620848184	0.03	MIF_CD74_CXCR4	MIF - (CD74+CXCR4)	MIF	Secreted Signaling	PMID: 29637711; PMID: 24760155
20	Regulatory CD4+ T Cells	Non-Classical Monocytes	MIF	CD74_CXCR4	0.00110524040139651	0	MIF_CD74_CXCR4	MIF - (CD74+CXCR4)	MIF	Secreted Signaling	PMID: 29637711; PMID: 24760155
21	Central Memory CD8+ T Cells	Classical Monocytes	MIF	CD74_CD44	0.00126173713666704	0	MIF_CD74_CD44	MIF - (CD74+CD44)	MIF	Secreted Signaling	PMID: 29637711; PMID: 26175090
22	Classical Monocytes	Classical Monocytes	MIF	CD74_CD44	0.0013897776107159	0	MIF_CD74_CD44	MIF - (CD74+CD44)	MIF	Secreted Signaling	PMID: 29637711; PMID: 26175090
23	Cytotoxic CD8+ T Cells	Classical Monocytes	MIF	CD74_CD44	0.00114517848430721	0	MIF_CD74_CD44	MIF - (CD74+CD44)	MIF	Secreted Signaling	PMID: 29637711; PMID: 26175090
24	Gamma Delta T Cells	Classical Monocytes	MIF	CD74_CD44	0.00118674846897859	0	MIF_CD74_CD44	MIF - (CD74+CD44)	MIF	Secreted Signaling	PMID: 29637711; PMID: 26175090
25	Intermediate Monocytes	Classical Monocytes	MIF	CD74_CD44	0.00150765255182939	0	MIF_CD74_CD44	MIF - (CD74+CD44)	MIF	Secreted Signaling	PMID: 29637711; PMID: 26175090
26	Memory CD4+ T Cells	Classical Monocytes	MIF	CD74_CD44	0.00128346770392925	0	MIF_CD74_CD44	MIF - (CD74+CD44)	MIF	Secreted Signaling	PMID: 29637711; PMID: 26175090
27	Memory CD8+ T Cells	Classical Monocytes	MIF	CD74_CD44	0.0011827062838362	0	MIF_CD74_CD44	MIF - (CD74+CD44)	MIF	Secreted Signaling	PMID: 29637711; PMID: 26175090
28	Naive CD4+ T Cells	Classical Monocytes	MIF	CD74_CD44	0.00114391602200372	0	MIF_CD74_CD44	MIF - (CD74+CD44)	MIF	Secreted Signaling	PMID: 29637711; PMID: 26175090
29	Naive CD8+ T Cells	Classical Monocytes	MIF	CD74_CD44	0.0012894303744636	0	MIF_CD74_CD44	MIF - (CD74+CD44)	MIF	Secreted Signaling	PMID: 29637711; PMID: 26175090
30	Non-Classical Monocytes	Classical Monocytes	MIF	CD74_CD44	0.00128475139593637	0	MIF_CD74_CD44	MIF - (CD74+CD44)	MIF	Secreted Signaling	PMID: 29637711; PMID: 26175090
31	Regulatory CD4+ T Cells	Classical Monocytes	MIF	CD74_CD44	0.00144720219989198	0	MIF_CD74_CD44	MIF - (CD74+CD44)	MIF	Secreted Signaling	PMID: 29637711; PMID: 26175090
32	Central Memory CD8+ T Cells	Intermediate Monocytes	MIF	CD74_CD44	0.00123561973415823	0	MIF_CD74_CD44	MIF - (CD74+CD44)	MIF	Secreted Signaling	PMID: 29637711; PMID: 26175090
33	Classical Monocytes	Intermediate Monocytes	MIF	CD74_CD44	0.00136152513488039	0	MIF_CD74_CD44	MIF - (CD74+CD44)	MIF	Secreted Signaling	PMID: 29637711; PMID: 26175090
34	Cytotoxic CD8+ T Cells	Intermediate Monocytes	MIF	CD74_CD44	0.00112108753604111	0	MIF_CD74_CD44	MIF - (CD74+CD44)	MIF	Secreted Signaling	PMID: 29637711; PMID: 26175090
35	Gamma Delta T Cells	Intermediate Monocytes	MIF	CD74_CD44	0.0011619257450135	0	MIF_CD74_CD44	MIF - (CD74+CD44)	MIF	Secreted Signaling	PMID: 29637711; PMID: 26175090
36	Intermediate Monocytes	Intermediate Monocytes	MIF	CD74_CD44	0.00147751882960407	0	MIF_CD74_CD44	MIF - (CD74+CD44)	MIF	Secreted Signaling	PMID: 29637711; PMID: 26175090
37	Memory CD4+ T Cells	Intermediate Monocytes	MIF	CD74_CD44	0.00125698122920472	0	MIF_CD74_CD44	MIF - (CD74+CD44)	MIF	Secreted Signaling	PMID: 29637711; PMID: 26175090
38	Memory CD8+ T Cells	Intermediate Monocytes	MIF	CD74_CD44	0.00115795427592748	0	MIF_CD74_CD44	MIF - (CD74+CD44)	MIF	Secreted Signaling	PMID: 29637711; PMID: 26175090
39	Naive CD4+ T Cells	Intermediate Monocytes	MIF	CD74_CD44	0.00111984745441796	0	MIF_CD74_CD44	MIF - (CD74+CD44)	MIF	Secreted Signaling	PMID: 29637711; PMID: 26175090
40	Naive CD8+ T Cells	Intermediate Monocytes	MIF	CD74_CD44	0.00126284310952007	0	MIF_CD74_CD44	MIF - (CD74+CD44)	MIF	Secreted Signaling	PMID: 29637711; PMID: 26175090
41	Non-Classical Monocytes	Intermediate Monocytes	MIF	CD74_CD44	0.00125824320482168	0	MIF_CD74_CD44	MIF - (CD74+CD44)	MIF	Secreted Signaling	PMID: 29637711; PMID: 26175090
42	Regulatory CD4+ T Cells	Intermediate Monocytes	MIF	CD74_CD44	0.00141802314316477	0	MIF_CD74_CD44	MIF - (CD74+CD44)	MIF	Secreted Signaling	PMID: 29637711; PMID: 26175090
43	Intermediate Monocytes	Memory CD4+ T Cells	MIF	CD74_CD44	0.000833876571358225	0.04	MIF_CD74_CD44	MIF - (CD74+CD44)	MIF	Secreted Signaling	PMID: 29637711; PMID: 26175090
44	Central Memory CD8+ T Cells	Non-Classical Monocytes	MIF	CD74_CD44	0.00122215900818436	0	MIF_CD74_CD44	MIF - (CD74+CD44)	MIF	Secreted Signaling	PMID: 29637711; PMID: 26175090
45	Classical Monocytes	Non-Classical Monocytes	MIF	CD74_CD44	0.00134695565086078	0	MIF_CD74_CD44	MIF - (CD74+CD44)	MIF	Secreted Signaling	PMID: 29637711; PMID: 26175090
46	Cytotoxic CD8+ T Cells	Non-Classical Monocytes	MIF	CD74_CD44	0.00110867770968397	0	MIF_CD74_CD44	MIF - (CD74+CD44)	MIF	Secreted Signaling	PMID: 29637711; PMID: 26175090
47	Gamma Delta T Cells	Non-Classical Monocytes	MIF	CD74_CD44	0.00114913658320344	0	MIF_CD74_CD44	MIF - (CD74+CD44)	MIF	Secreted Signaling	PMID: 29637711; PMID: 26175090
48	Intermediate Monocytes	Non-Classical Monocytes	MIF	CD74_CD44	0.00146197099388316	0	MIF_CD74_CD44	MIF - (CD74+CD44)	MIF	Secreted Signaling	PMID: 29637711; PMID: 26175090
49	Memory CD4+ T Cells	Non-Classical Monocytes	MIF	CD74_CD44	0.00124332895709179	0	MIF_CD74_CD44	MIF - (CD74+CD44)	MIF	Secreted Signaling	PMID: 29637711; PMID: 26175090
50	Memory CD8+ T Cells	Non-Classical Monocytes	MIF	CD74_CD44	0.00114520177926426	0	MIF_CD74_CD44	MIF - (CD74+CD44)	MIF	Secreted Signaling	PMID: 29637711; PMID: 26175090
51	Naive CD4+ T Cells	Non-Classical Monocytes	MIF	CD74_CD44	0.00110744922696328	0	MIF_CD74_CD44	MIF - (CD74+CD44)	MIF	Secreted Signaling	PMID: 29637711; PMID: 26175090
52	Naive CD8+ T Cells	Non-Classical Monocytes	MIF	CD74_CD44	0.00124913851970504	0	MIF_CD74_CD44	MIF - (CD74+CD44)	MIF	Secreted Signaling	PMID: 29637711; PMID: 26175090
53	Non-Classical Monocytes	Non-Classical Monocytes	MIF	CD74_CD44	0.00124457966056883	0	MIF_CD74_CD44	MIF - (CD74+CD44)	MIF	Secreted Signaling	PMID: 29637711; PMID: 26175090
54	Regulatory CD4+ T Cells	Non-Classical Monocytes	MIF	CD74_CD44	0.00140297195800267	0	MIF_CD74_CD44	MIF - (CD74+CD44)	MIF	Secreted Signaling	PMID: 29637711; PMID: 26175090
55	Central Memory CD8+ T Cells	Classical Monocytes	IL16	CD4	6.94778023287673e-05	0	IL16_CD4	IL16 - CD4	IL16	Secreted Signaling	KEGG: hsa04060
56	Gamma Delta T Cells	Classical Monocytes	IL16	CD4	3.29418741883726e-05	0	IL16_CD4	IL16 - CD4	IL16	Secreted Signaling	KEGG: hsa04060
57	Memory CD4+ T Cells	Classical Monocytes	IL16	CD4	3.68064524929271e-05	0	IL16_CD4	IL16 - CD4	IL16	Secreted Signaling	KEGG: hsa04060
58	Memory CD8+ T Cells	Classical Monocytes	IL16	CD4	2.47621936908259e-05	0	IL16_CD4	IL16 - CD4	IL16	Secreted Signaling	KEGG: hsa04060
59	Naive CD4+ T Cells	Classical Monocytes	IL16	CD4	3.44608877632886e-05	0	IL16_CD4	IL16 - CD4	IL16	Secreted Signaling	KEGG: hsa04060
60	Naive CD8+ T Cells	Classical Monocytes	IL16	CD4	3.16799899920014e-05	0	IL16_CD4	IL16 - CD4	IL16	Secreted Signaling	KEGG: hsa04060
61	Non-Classical Monocytes	Classical Monocytes	IL16	CD4	2.8345182177887e-05	0	IL16_CD4	IL16 - CD4	IL16	Secreted Signaling	KEGG: hsa04060
62	Central Memory CD8+ T Cells	Intermediate Monocytes	IL16	CD4	0.000175883126967951	0	IL16_CD4	IL16 - CD4	IL16	Secreted Signaling	KEGG: hsa04060
63	Gamma Delta T Cells	Intermediate Monocytes	IL16	CD4	8.39657000728706e-05	0	IL16_CD4	IL16 - CD4	IL16	Secreted Signaling	KEGG: hsa04060
64	Memory CD4+ T Cells	Intermediate Monocytes	IL16	CD4	9.37479697221015e-05	0	IL16_CD4	IL16 - CD4	IL16	Secreted Signaling	KEGG: hsa04060
65	Memory CD8+ T Cells	Intermediate Monocytes	IL16	CD4	6.32137689574087e-05	0	IL16_CD4	IL16 - CD4	IL16	Secreted Signaling	KEGG: hsa04060
66	Naive CD4+ T Cells	Intermediate Monocytes	IL16	CD4	8.78124216751189e-05	0	IL16_CD4	IL16 - CD4	IL16	Secreted Signaling	KEGG: hsa04060
67	Naive CD8+ T Cells	Intermediate Monocytes	IL16	CD4	8.07684555469456e-05	0	IL16_CD4	IL16 - CD4	IL16	Secreted Signaling	KEGG: hsa04060
68	Non-Classical Monocytes	Intermediate Monocytes	IL16	CD4	7.23117157851392e-05	0	IL16_CD4	IL16 - CD4	IL16	Secreted Signaling	KEGG: hsa04060
69	Central Memory CD8+ T Cells	Memory CD4+ T Cells	IL16	CD4	5.84762720877307e-05	0	IL16_CD4	IL16 - CD4	IL16	Secreted Signaling	KEGG: hsa04060
70	Gamma Delta T Cells	Memory CD4+ T Cells	IL16	CD4	2.77061017031349e-05	0	IL16_CD4	IL16 - CD4	IL16	Secreted Signaling	KEGG: hsa04060
71	Memory CD4+ T Cells	Memory CD4+ T Cells	IL16	CD4	3.09587551258705e-05	0	IL16_CD4	IL16 - CD4	IL16	Secreted Signaling	KEGG: hsa04060
72	Naive CD4+ T Cells	Memory CD4+ T Cells	IL16	CD4	2.8984533795608e-05	0	IL16_CD4	IL16 - CD4	IL16	Secreted Signaling	KEGG: hsa04060
73	Naive CD8+ T Cells	Memory CD4+ T Cells	IL16	CD4	2.66441318438086e-05	0	IL16_CD4	IL16 - CD4	IL16	Secreted Signaling	KEGG: hsa04060
74	Non-Classical Monocytes	Memory CD4+ T Cells	IL16	CD4	2.38378909090468e-05	0.01	IL16_CD4	IL16 - CD4	IL16	Secreted Signaling	KEGG: hsa04060
75	Central Memory CD8+ T Cells	Naive CD4+ T Cells	IL16	CD4	5.47337306160237e-05	0	IL16_CD4	IL16 - CD4	IL16	Secreted Signaling	KEGG: hsa04060
76	Gamma Delta T Cells	Naive CD4+ T Cells	IL16	CD4	2.59266607010052e-05	0.01	IL16_CD4	IL16 - CD4	IL16	Secreted Signaling	KEGG: hsa04060
77	Memory CD4+ T Cells	Naive CD4+ T Cells	IL16	CD4	2.89711452831906e-05	0	IL16_CD4	IL16 - CD4	IL16	Secreted Signaling	KEGG: hsa04060
78	Naive CD4+ T Cells	Naive CD4+ T Cells	IL16	CD4	2.71232551034704e-05	0	IL16_CD4	IL16 - CD4	IL16	Secreted Signaling	KEGG: hsa04060
79	Naive CD8+ T Cells	Naive CD4+ T Cells	IL16	CD4	2.49326900342113e-05	0	IL16_CD4	IL16 - CD4	IL16	Secreted Signaling	KEGG: hsa04060
80	Central Memory CD8+ T Cells	Non-Classical Monocytes	IL16	CD4	0.000177064124929258	0	IL16_CD4	IL16 - CD4	IL16	Secreted Signaling	KEGG: hsa04060
81	Gamma Delta T Cells	Non-Classical Monocytes	IL16	CD4	8.45359529042454e-05	0	IL16_CD4	IL16 - CD4	IL16	Secreted Signaling	KEGG: hsa04060
82	Memory CD4+ T Cells	Non-Classical Monocytes	IL16	CD4	9.43838922923308e-05	0	IL16_CD4	IL16 - CD4	IL16	Secreted Signaling	KEGG: hsa04060
83	Memory CD8+ T Cells	Non-Classical Monocytes	IL16	CD4	6.36441815890848e-05	0	IL16_CD4	IL16 - CD4	IL16	Secreted Signaling	KEGG: hsa04060
84	Naive CD4+ T Cells	Non-Classical Monocytes	IL16	CD4	8.8408517167255e-05	0	IL16_CD4	IL16 - CD4	IL16	Secreted Signaling	KEGG: hsa04060
85	Naive CD8+ T Cells	Non-Classical Monocytes	IL16	CD4	8.13172101466044e-05	0	IL16_CD4	IL16 - CD4	IL16	Secreted Signaling	KEGG: hsa04060
86	Non-Classical Monocytes	Non-Classical Monocytes	IL16	CD4	7.28035250020331e-05	0	IL16_CD4	IL16 - CD4	IL16	Secreted Signaling	KEGG: hsa04060
87	Central Memory CD8+ T Cells	Regulatory CD4+ T Cells	IL16	CD4	6.08045048791835e-05	0	IL16_CD4	IL16 - CD4	IL16	Secreted Signaling	KEGG: hsa04060
88	Gamma Delta T Cells	Regulatory CD4+ T Cells	IL16	CD4	2.88135218714135e-05	0	IL16_CD4	IL16 - CD4	IL16	Secreted Signaling	KEGG: hsa04060
89	Memory CD4+ T Cells	Regulatory CD4+ T Cells	IL16	CD4	3.21956765281971e-05	0	IL16_CD4	IL16 - CD4	IL16	Secreted Signaling	KEGG: hsa04060
90	Naive CD4+ T Cells	Regulatory CD4+ T Cells	IL16	CD4	3.01428662300989e-05	0	IL16_CD4	IL16 - CD4	IL16	Secreted Signaling	KEGG: hsa04060
91	Naive CD8+ T Cells	Regulatory CD4+ T Cells	IL16	CD4	2.7709247594188e-05	0	IL16_CD4	IL16 - CD4	IL16	Secreted Signaling	KEGG: hsa04060
92	Non-Classical Monocytes	Regulatory CD4+ T Cells	IL16	CD4	2.47911630336948e-05	0	IL16_CD4	IL16 - CD4	IL16	Secreted Signaling	KEGG: hsa04060
93	Non-Classical Monocytes	Intermediate Monocytes	TNF	TNFRSF1A	1.36682042849738e-05	0	TNF_TNFRSF1A	TNF - TNFRSF1A	TNF	Secreted Signaling	KEGG: hsa04060
94	Non-Classical Monocytes	Central Memory CD8+ T Cells	TNF	TNFRSF1B	2.63179630806381e-05	0	TNF_TNFRSF1B	TNF - TNFRSF1B	TNF	Secreted Signaling	KEGG: hsa04060
95	Non-Classical Monocytes	Classical Monocytes	TNF	TNFRSF1B	0.000160558479820319	0	TNF_TNFRSF1B	TNF - TNFRSF1B	TNF	Secreted Signaling	KEGG: hsa04060
96	Non-Classical Monocytes	Cytotoxic CD8+ T Cells	TNF	TNFRSF1B	3.32670223913915e-05	0	TNF_TNFRSF1B	TNF - TNFRSF1B	TNF	Secreted Signaling	KEGG: hsa04060
97	Non-Classical Monocytes	Gamma Delta T Cells	TNF	TNFRSF1B	3.2533294479957e-05	0	TNF_TNFRSF1B	TNF - TNFRSF1B	TNF	Secreted Signaling	KEGG: hsa04060
98	Non-Classical Monocytes	Intermediate Monocytes	TNF	TNFRSF1B	0.000194335448705661	0	TNF_TNFRSF1B	TNF - TNFRSF1B	TNF	Secreted Signaling	KEGG: hsa04060
99	Non-Classical Monocytes	Memory CD4+ T Cells	TNF	TNFRSF1B	3.54424158851909e-05	0	TNF_TNFRSF1B	TNF - TNFRSF1B	TNF	Secreted Signaling	KEGG: hsa04060
100	Non-Classical Monocytes	Memory CD8+ T Cells	TNF	TNFRSF1B	2.78140407683424e-05	0	TNF_TNFRSF1B	TNF - TNFRSF1B	TNF	Secreted Signaling	KEGG: hsa04060
101	Non-Classical Monocytes	Non-Classical Monocytes	TNF	TNFRSF1B	0.000227795546596581	0	TNF_TNFRSF1B	TNF - TNFRSF1B	TNF	Secreted Signaling	KEGG: hsa04060
102	Non-Classical Monocytes	Regulatory CD4+ T Cells	TNF	TNFRSF1B	1.86821252164187e-05	0	TNF_TNFRSF1B	TNF - TNFRSF1B	TNF	Secreted Signaling	KEGG: hsa04060
103	Regulatory CD4+ T Cells	Classical Monocytes	CD40LG	ITGAM_ITGB2	7.90282705387197e-05	0	CD40LG_ITGAM_ITGB2	CD40LG - (ITGAM+ITGB2)	CD40	Secreted Signaling	PMID: 28676852
104	Regulatory CD4+ T Cells	Intermediate Monocytes	CD40LG	ITGAM_ITGB2	6.46784174883957e-05	0	CD40LG_ITGAM_ITGB2	CD40LG - (ITGAM+ITGB2)	CD40	Secreted Signaling	PMID: 28676852
105	Classical Monocytes	Non-Classical Monocytes	RETN	TLR4	3.15074038010631e-05	0	RETN_TLR4	RETN - TLR4	RESISTIN	Secreted Signaling	PMID: 30809105
106	Intermediate Monocytes	Non-Classical Monocytes	RETN	TLR4	2.00178699089161e-05	0	RETN_TLR4	RETN - TLR4	RESISTIN	Secreted Signaling	PMID: 30809105
107	Non-Classical Monocytes	Non-Classical Monocytes	RETN	TLR4	1.41264973549165e-05	0	RETN_TLR4	RETN - TLR4	RESISTIN	Secreted Signaling	PMID: 30809105
108	Classical Monocytes	Central Memory CD8+ T Cells	RETN	CAP1	0.00021089806954238	0	RETN_CAP1	RETN - CAP1	RESISTIN	Secreted Signaling	PMID: 30809105
109	Intermediate Monocytes	Central Memory CD8+ T Cells	RETN	CAP1	0.000135064874023315	0	RETN_CAP1	RETN - CAP1	RESISTIN	Secreted Signaling	PMID: 30809105
110	Non-Classical Monocytes	Central Memory CD8+ T Cells	RETN	CAP1	9.57075761814639e-05	0	RETN_CAP1	RETN - CAP1	RESISTIN	Secreted Signaling	PMID: 30809105
111	Classical Monocytes	Classical Monocytes	RETN	CAP1	0.000189917008053175	0	RETN_CAP1	RETN - CAP1	RESISTIN	Secreted Signaling	PMID: 30809105
112	Intermediate Monocytes	Classical Monocytes	RETN	CAP1	0.000121514201137134	0	RETN_CAP1	RETN - CAP1	RESISTIN	Secreted Signaling	PMID: 30809105
113	Non-Classical Monocytes	Classical Monocytes	RETN	CAP1	8.60637057306947e-05	0	RETN_CAP1	RETN - CAP1	RESISTIN	Secreted Signaling	PMID: 30809105
114	Classical Monocytes	Cytotoxic CD8+ T Cells	RETN	CAP1	0.000170880407159088	0	RETN_CAP1	RETN - CAP1	RESISTIN	Secreted Signaling	PMID: 30809105
115	Intermediate Monocytes	Cytotoxic CD8+ T Cells	RETN	CAP1	0.000109241291102388	0	RETN_CAP1	RETN - CAP1	RESISTIN	Secreted Signaling	PMID: 30809105
116	Non-Classical Monocytes	Cytotoxic CD8+ T Cells	RETN	CAP1	7.73372830799917e-05	0	RETN_CAP1	RETN - CAP1	RESISTIN	Secreted Signaling	PMID: 30809105
117	Classical Monocytes	Gamma Delta T Cells	RETN	CAP1	0.000154541321193067	0	RETN_CAP1	RETN - CAP1	RESISTIN	Secreted Signaling	PMID: 30809105
118	Intermediate Monocytes	Gamma Delta T Cells	RETN	CAP1	9.87240666380763e-05	0	RETN_CAP1	RETN - CAP1	RESISTIN	Secreted Signaling	PMID: 30809105
119	Non-Classical Monocytes	Gamma Delta T Cells	RETN	CAP1	6.98653086747639e-05	0	RETN_CAP1	RETN - CAP1	RESISTIN	Secreted Signaling	PMID: 30809105
120	Classical Monocytes	Intermediate Monocytes	RETN	CAP1	0.000256348823836989	0	RETN_CAP1	RETN - CAP1	RESISTIN	Secreted Signaling	PMID: 30809105
121	Intermediate Monocytes	Intermediate Monocytes	RETN	CAP1	0.000164506604529889	0	RETN_CAP1	RETN - CAP1	RESISTIN	Secreted Signaling	PMID: 30809105
122	Non-Classical Monocytes	Intermediate Monocytes	RETN	CAP1	0.000116693268384663	0	RETN_CAP1	RETN - CAP1	RESISTIN	Secreted Signaling	PMID: 30809105
123	Classical Monocytes	Memory CD4+ T Cells	RETN	CAP1	0.000166128741821096	0	RETN_CAP1	RETN - CAP1	RESISTIN	Secreted Signaling	PMID: 30809105
124	Intermediate Monocytes	Memory CD4+ T Cells	RETN	CAP1	0.000106181136223342	0	RETN_CAP1	RETN - CAP1	RESISTIN	Secreted Signaling	PMID: 30809105
125	Non-Classical Monocytes	Memory CD4+ T Cells	RETN	CAP1	7.51626119468163e-05	0	RETN_CAP1	RETN - CAP1	RESISTIN	Secreted Signaling	PMID: 30809105
126	Classical Monocytes	Memory CD8+ T Cells	RETN	CAP1	0.000137404724801465	0	RETN_CAP1	RETN - CAP1	RESISTIN	Secreted Signaling	PMID: 30809105
127	Intermediate Monocytes	Memory CD8+ T Cells	RETN	CAP1	8.77099291656336e-05	0	RETN_CAP1	RETN - CAP1	RESISTIN	Secreted Signaling	PMID: 30809105
128	Non-Classical Monocytes	Memory CD8+ T Cells	RETN	CAP1	6.20463308266621e-05	0	RETN_CAP1	RETN - CAP1	RESISTIN	Secreted Signaling	PMID: 30809105
129	Classical Monocytes	Naive CD4+ T Cells	RETN	CAP1	6.02304626859135e-05	0	RETN_CAP1	RETN - CAP1	RESISTIN	Secreted Signaling	PMID: 30809105
130	Intermediate Monocytes	Naive CD4+ T Cells	RETN	CAP1	3.83154840145525e-05	0	RETN_CAP1	RETN - CAP1	RESISTIN	Secreted Signaling	PMID: 30809105
131	Non-Classical Monocytes	Naive CD4+ T Cells	RETN	CAP1	2.70566927793083e-05	0	RETN_CAP1	RETN - CAP1	RESISTIN	Secreted Signaling	PMID: 30809105
132	Classical Monocytes	Naive CD8+ T Cells	RETN	CAP1	5.78823484976531e-05	0	RETN_CAP1	RETN - CAP1	RESISTIN	Secreted Signaling	PMID: 30809105
133	Intermediate Monocytes	Naive CD8+ T Cells	RETN	CAP1	3.68179019248392e-05	0	RETN_CAP1	RETN - CAP1	RESISTIN	Secreted Signaling	PMID: 30809105
134	Non-Classical Monocytes	Naive CD8+ T Cells	RETN	CAP1	2.59977760864662e-05	0	RETN_CAP1	RETN - CAP1	RESISTIN	Secreted Signaling	PMID: 30809105
135	Classical Monocytes	Non-Classical Monocytes	RETN	CAP1	0.000302940941970986	0	RETN_CAP1	RETN - CAP1	RESISTIN	Secreted Signaling	PMID: 30809105
136	Intermediate Monocytes	Non-Classical Monocytes	RETN	CAP1	0.000194812219547303	0	RETN_CAP1	RETN - CAP1	RESISTIN	Secreted Signaling	PMID: 30809105
137	Non-Classical Monocytes	Non-Classical Monocytes	RETN	CAP1	0.000138341087989043	0	RETN_CAP1	RETN - CAP1	RESISTIN	Secreted Signaling	PMID: 30809105
138	Classical Monocytes	Regulatory CD4+ T Cells	RETN	CAP1	0.000139312679467068	0	RETN_CAP1	RETN - CAP1	RESISTIN	Secreted Signaling	PMID: 30809105
139	Intermediate Monocytes	Regulatory CD4+ T Cells	RETN	CAP1	8.89353902661695e-05	0	RETN_CAP1	RETN - CAP1	RESISTIN	Secreted Signaling	PMID: 30809105
140	Non-Classical Monocytes	Regulatory CD4+ T Cells	RETN	CAP1	6.29159855563888e-05	0	RETN_CAP1	RETN - CAP1	RESISTIN	Secreted Signaling	PMID: 30809105
141	Classical Monocytes	Non-Classical Monocytes	NAMPT	INSR	0.000156882504106011	0	NAMPT_INSR	NAMPT - INSR	VISFATIN	Secreted Signaling	PMID: 28490838
142	Intermediate Monocytes	Non-Classical Monocytes	NAMPT	INSR	0.000134242736843169	0	NAMPT_INSR	NAMPT - INSR	VISFATIN	Secreted Signaling	PMID: 28490838
143	Non-Classical Monocytes	Non-Classical Monocytes	NAMPT	INSR	0.000143600789950806	0	NAMPT_INSR	NAMPT - INSR	VISFATIN	Secreted Signaling	PMID: 28490838
144	Central Memory CD8+ T Cells	Central Memory CD8+ T Cells	GZMA	F2R	0.000122676448342969	0	GZMA_F2R	GZMA - F2R	PARs	Secreted Signaling	KEGG: hsa04080
145	Cytotoxic CD8+ T Cells	Central Memory CD8+ T Cells	GZMA	F2R	0.00014490684924846	0	GZMA_F2R	GZMA - F2R	PARs	Secreted Signaling	KEGG: hsa04080
146	Gamma Delta T Cells	Central Memory CD8+ T Cells	GZMA	F2R	0.000143677307378159	0	GZMA_F2R	GZMA - F2R	PARs	Secreted Signaling	KEGG: hsa04080
147	Memory CD8+ T Cells	Central Memory CD8+ T Cells	GZMA	F2R	0.000122322705790315	0	GZMA_F2R	GZMA - F2R	PARs	Secreted Signaling	KEGG: hsa04080
148	Central Memory CD8+ T Cells	Classical Monocytes	ANXA1	FPR1	0.000756763470587299	0	ANXA1_FPR1	ANXA1 - FPR1	ANNEXIN	Secreted Signaling	PMID: 23230437
149	Classical Monocytes	Classical Monocytes	ANXA1	FPR1	0.00104213786985478	0	ANXA1_FPR1	ANXA1 - FPR1	ANNEXIN	Secreted Signaling	PMID: 23230437
150	Cytotoxic CD8+ T Cells	Classical Monocytes	ANXA1	FPR1	0.000881055276831679	0	ANXA1_FPR1	ANXA1 - FPR1	ANNEXIN	Secreted Signaling	PMID: 23230437
151	Gamma Delta T Cells	Classical Monocytes	ANXA1	FPR1	0.000860153949379841	0	ANXA1_FPR1	ANXA1 - FPR1	ANNEXIN	Secreted Signaling	PMID: 23230437
152	Intermediate Monocytes	Classical Monocytes	ANXA1	FPR1	0.000807769853835208	0	ANXA1_FPR1	ANXA1 - FPR1	ANNEXIN	Secreted Signaling	PMID: 23230437
153	Memory CD4+ T Cells	Classical Monocytes	ANXA1	FPR1	0.000180908634860632	0	ANXA1_FPR1	ANXA1 - FPR1	ANNEXIN	Secreted Signaling	PMID: 23230437
154	Memory CD8+ T Cells	Classical Monocytes	ANXA1	FPR1	0.000856741384255021	0	ANXA1_FPR1	ANXA1 - FPR1	ANNEXIN	Secreted Signaling	PMID: 23230437
155	Naive CD4+ T Cells	Classical Monocytes	ANXA1	FPR1	0.000196937641093638	0	ANXA1_FPR1	ANXA1 - FPR1	ANNEXIN	Secreted Signaling	PMID: 23230437
156	Naive CD8+ T Cells	Classical Monocytes	ANXA1	FPR1	0.000133732046994664	0	ANXA1_FPR1	ANXA1 - FPR1	ANNEXIN	Secreted Signaling	PMID: 23230437
157	Non-Classical Monocytes	Classical Monocytes	ANXA1	FPR1	0.000972419039625724	0	ANXA1_FPR1	ANXA1 - FPR1	ANNEXIN	Secreted Signaling	PMID: 23230437
158	Regulatory CD4+ T Cells	Classical Monocytes	ANXA1	FPR1	0.000936144103418616	0	ANXA1_FPR1	ANXA1 - FPR1	ANNEXIN	Secreted Signaling	PMID: 23230437
159	Central Memory CD8+ T Cells	Intermediate Monocytes	ANXA1	FPR1	0.000552735760801915	0	ANXA1_FPR1	ANXA1 - FPR1	ANNEXIN	Secreted Signaling	PMID: 23230437
160	Classical Monocytes	Intermediate Monocytes	ANXA1	FPR1	0.000769052826110305	0	ANXA1_FPR1	ANXA1 - FPR1	ANNEXIN	Secreted Signaling	PMID: 23230437
161	Cytotoxic CD8+ T Cells	Intermediate Monocytes	ANXA1	FPR1	0.000646402940435276	0	ANXA1_FPR1	ANXA1 - FPR1	ANNEXIN	Secreted Signaling	PMID: 23230437
162	Gamma Delta T Cells	Intermediate Monocytes	ANXA1	FPR1	0.000630592853175064	0	ANXA1_FPR1	ANXA1 - FPR1	ANNEXIN	Secreted Signaling	PMID: 23230437
163	Intermediate Monocytes	Intermediate Monocytes	ANXA1	FPR1	0.000591073184351019	0	ANXA1_FPR1	ANXA1 - FPR1	ANNEXIN	Secreted Signaling	PMID: 23230437
164	Memory CD4+ T Cells	Intermediate Monocytes	ANXA1	FPR1	0.000129457556813122	0	ANXA1_FPR1	ANXA1 - FPR1	ANNEXIN	Secreted Signaling	PMID: 23230437
165	Memory CD8+ T Cells	Intermediate Monocytes	ANXA1	FPR1	0.000628013798084044	0	ANXA1_FPR1	ANXA1 - FPR1	ANNEXIN	Secreted Signaling	PMID: 23230437
166	Naive CD4+ T Cells	Intermediate Monocytes	ANXA1	FPR1	0.00014100737588712	0	ANXA1_FPR1	ANXA1 - FPR1	ANNEXIN	Secreted Signaling	PMID: 23230437
167	Naive CD8+ T Cells	Intermediate Monocytes	ANXA1	FPR1	9.55395853296602e-05	0	ANXA1_FPR1	ANXA1 - FPR1	ANNEXIN	Secreted Signaling	PMID: 23230437
168	Non-Classical Monocytes	Intermediate Monocytes	ANXA1	FPR1	0.000715792690685561	0	ANXA1_FPR1	ANXA1 - FPR1	ANNEXIN	Secreted Signaling	PMID: 23230437
169	Regulatory CD4+ T Cells	Intermediate Monocytes	ANXA1	FPR1	0.000688187429117659	0	ANXA1_FPR1	ANXA1 - FPR1	ANNEXIN	Secreted Signaling	PMID: 23230437
170	Central Memory CD8+ T Cells	Non-Classical Monocytes	ANXA1	FPR1	0.000167480220376028	0	ANXA1_FPR1	ANXA1 - FPR1	ANNEXIN	Secreted Signaling	PMID: 23230437
171	Classical Monocytes	Non-Classical Monocytes	ANXA1	FPR1	0.000237671525911296	0	ANXA1_FPR1	ANXA1 - FPR1	ANNEXIN	Secreted Signaling	PMID: 23230437
172	Cytotoxic CD8+ T Cells	Non-Classical Monocytes	ANXA1	FPR1	0.00019753387240358	0	ANXA1_FPR1	ANXA1 - FPR1	ANNEXIN	Secreted Signaling	PMID: 23230437
173	Gamma Delta T Cells	Non-Classical Monocytes	ANXA1	FPR1	0.00019242516602661	0	ANXA1_FPR1	ANXA1 - FPR1	ANNEXIN	Secreted Signaling	PMID: 23230437
174	Intermediate Monocytes	Non-Classical Monocytes	ANXA1	FPR1	0.000179719275204767	0	ANXA1_FPR1	ANXA1 - FPR1	ANNEXIN	Secreted Signaling	PMID: 23230437
175	Memory CD4+ T Cells	Non-Classical Monocytes	ANXA1	FPR1	3.77805864686717e-05	0	ANXA1_FPR1	ANXA1 - FPR1	ANNEXIN	Secreted Signaling	PMID: 23230437
176	Memory CD8+ T Cells	Non-Classical Monocytes	ANXA1	FPR1	0.000191593191696237	0	ANXA1_FPR1	ANXA1 - FPR1	ANNEXIN	Secreted Signaling	PMID: 23230437
177	Naive CD4+ T Cells	Non-Classical Monocytes	ANXA1	FPR1	4.11926744788304e-05	0	ANXA1_FPR1	ANXA1 - FPR1	ANNEXIN	Secreted Signaling	PMID: 23230437
178	Naive CD8+ T Cells	Non-Classical Monocytes	ANXA1	FPR1	2.77999638588763e-05	0	ANXA1_FPR1	ANXA1 - FPR1	ANNEXIN	Secreted Signaling	PMID: 23230437
179	Non-Classical Monocytes	Non-Classical Monocytes	ANXA1	FPR1	0.000220130993243448	0	ANXA1_FPR1	ANXA1 - FPR1	ANNEXIN	Secreted Signaling	PMID: 23230437
180	Regulatory CD4+ T Cells	Non-Classical Monocytes	ANXA1	FPR1	0.000211106829956561	0	ANXA1_FPR1	ANXA1 - FPR1	ANNEXIN	Secreted Signaling	PMID: 23230437
181	Classical Monocytes	Non-Classical Monocytes	GRN	SORT1	0.000129195314038805	0	GRN_SORT1	GRN - SORT1	GRN	Secreted Signaling	PMID: 29555433
182	Intermediate Monocytes	Non-Classical Monocytes	GRN	SORT1	0.000113267879030949	0	GRN_SORT1	GRN - SORT1	GRN	Secreted Signaling	PMID: 29555433
183	Non-Classical Monocytes	Non-Classical Monocytes	GRN	SORT1	6.64645685354542e-05	0	GRN_SORT1	GRN - SORT1	GRN	Secreted Signaling	PMID: 29555433
184	Classical Monocytes	Central Memory CD8+ T Cells	LGALS9	PTPRC	0.000797720850765281	0	LGALS9_CD45	LGALS9 - CD45	GALECTIN	Secreted Signaling	PMID: 30120235
185	Intermediate Monocytes	Central Memory CD8+ T Cells	LGALS9	PTPRC	0.0011953243576419	0	LGALS9_CD45	LGALS9 - CD45	GALECTIN	Secreted Signaling	PMID: 30120235
186	Non-Classical Monocytes	Central Memory CD8+ T Cells	LGALS9	PTPRC	0.00128112226410578	0	LGALS9_CD45	LGALS9 - CD45	GALECTIN	Secreted Signaling	PMID: 30120235
187	Classical Monocytes	Classical Monocytes	LGALS9	PTPRC	0.000497876737011441	0	LGALS9_CD45	LGALS9 - CD45	GALECTIN	Secreted Signaling	PMID: 30120235
188	Intermediate Monocytes	Classical Monocytes	LGALS9	PTPRC	0.000761267687792662	0	LGALS9_CD45	LGALS9 - CD45	GALECTIN	Secreted Signaling	PMID: 30120235
189	Non-Classical Monocytes	Classical Monocytes	LGALS9	PTPRC	0.000819521769352775	0	LGALS9_CD45	LGALS9 - CD45	GALECTIN	Secreted Signaling	PMID: 30120235
190	Classical Monocytes	Cytotoxic CD8+ T Cells	LGALS9	PTPRC	0.000838911291951339	0	LGALS9_CD45	LGALS9 - CD45	GALECTIN	Secreted Signaling	PMID: 30120235
191	Intermediate Monocytes	Cytotoxic CD8+ T Cells	LGALS9	PTPRC	0.0012535982637846	0	LGALS9_CD45	LGALS9 - CD45	GALECTIN	Secreted Signaling	PMID: 30120235
192	Non-Classical Monocytes	Cytotoxic CD8+ T Cells	LGALS9	PTPRC	0.00134278443047663	0	LGALS9_CD45	LGALS9 - CD45	GALECTIN	Secreted Signaling	PMID: 30120235
193	Classical Monocytes	Gamma Delta T Cells	LGALS9	PTPRC	0.0008312429810887	0	LGALS9_CD45	LGALS9 - CD45	GALECTIN	Secreted Signaling	PMID: 30120235
194	Intermediate Monocytes	Gamma Delta T Cells	LGALS9	PTPRC	0.00124277379315364	0	LGALS9_CD45	LGALS9 - CD45	GALECTIN	Secreted Signaling	PMID: 30120235
195	Non-Classical Monocytes	Gamma Delta T Cells	LGALS9	PTPRC	0.0013313361007878	0	LGALS9_CD45	LGALS9 - CD45	GALECTIN	Secreted Signaling	PMID: 30120235
196	Classical Monocytes	Intermediate Monocytes	LGALS9	PTPRC	0.000580888093356868	0	LGALS9_CD45	LGALS9 - CD45	GALECTIN	Secreted Signaling	PMID: 30120235
197	Intermediate Monocytes	Intermediate Monocytes	LGALS9	PTPRC	0.000883200445301863	0	LGALS9_CD45	LGALS9 - CD45	GALECTIN	Secreted Signaling	PMID: 30120235
198	Non-Classical Monocytes	Intermediate Monocytes	LGALS9	PTPRC	0.000949604242289855	0	LGALS9_CD45	LGALS9 - CD45	GALECTIN	Secreted Signaling	PMID: 30120235
199	Classical Monocytes	Memory CD4+ T Cells	LGALS9	PTPRC	0.000793549558828631	0	LGALS9_CD45	LGALS9 - CD45	GALECTIN	Secreted Signaling	PMID: 30120235
200	Intermediate Monocytes	Memory CD4+ T Cells	LGALS9	PTPRC	0.00118940517555531	0	LGALS9_CD45	LGALS9 - CD45	GALECTIN	Secreted Signaling	PMID: 30120235
201	Non-Classical Monocytes	Memory CD4+ T Cells	LGALS9	PTPRC	0.00127485483622276	0	LGALS9_CD45	LGALS9 - CD45	GALECTIN	Secreted Signaling	PMID: 30120235
202	Classical Monocytes	Memory CD8+ T Cells	LGALS9	PTPRC	0.000739213556022785	0	LGALS9_CD45	LGALS9 - CD45	GALECTIN	Secreted Signaling	PMID: 30120235
203	Intermediate Monocytes	Memory CD8+ T Cells	LGALS9	PTPRC	0.00111199852698576	0	LGALS9_CD45	LGALS9 - CD45	GALECTIN	Secreted Signaling	PMID: 30120235
204	Non-Classical Monocytes	Memory CD8+ T Cells	LGALS9	PTPRC	0.00119282468596691	0	LGALS9_CD45	LGALS9 - CD45	GALECTIN	Secreted Signaling	PMID: 30120235
205	Classical Monocytes	Naive CD4+ T Cells	LGALS9	PTPRC	0.000691554348554186	0	LGALS9_CD45	LGALS9 - CD45	GALECTIN	Secreted Signaling	PMID: 30120235
206	Intermediate Monocytes	Naive CD4+ T Cells	LGALS9	PTPRC	0.00104363803104786	0	LGALS9_CD45	LGALS9 - CD45	GALECTIN	Secreted Signaling	PMID: 30120235
207	Non-Classical Monocytes	Naive CD4+ T Cells	LGALS9	PTPRC	0.00112027362778952	0	LGALS9_CD45	LGALS9 - CD45	GALECTIN	Secreted Signaling	PMID: 30120235
208	Classical Monocytes	Naive CD8+ T Cells	LGALS9	PTPRC	0.000635995350352295	0	LGALS9_CD45	LGALS9 - CD45	GALECTIN	Secreted Signaling	PMID: 30120235
209	Intermediate Monocytes	Naive CD8+ T Cells	LGALS9	PTPRC	0.000963391311078894	0	LGALS9_CD45	LGALS9 - CD45	GALECTIN	Secreted Signaling	PMID: 30120235
210	Non-Classical Monocytes	Naive CD8+ T Cells	LGALS9	PTPRC	0.00103497889759892	0	LGALS9_CD45	LGALS9 - CD45	GALECTIN	Secreted Signaling	PMID: 30120235
211	Classical Monocytes	Non-Classical Monocytes	LGALS9	PTPRC	0.000742409578696253	0	LGALS9_CD45	LGALS9 - CD45	GALECTIN	Secreted Signaling	PMID: 30120235
212	Intermediate Monocytes	Non-Classical Monocytes	LGALS9	PTPRC	0.00111656715651548	0	LGALS9_CD45	LGALS9 - CD45	GALECTIN	Secreted Signaling	PMID: 30120235
213	Non-Classical Monocytes	Non-Classical Monocytes	LGALS9	PTPRC	0.00119766978342107	0	LGALS9_CD45	LGALS9 - CD45	GALECTIN	Secreted Signaling	PMID: 30120235
214	Classical Monocytes	Regulatory CD4+ T Cells	LGALS9	PTPRC	0.000676840325606635	0	LGALS9_CD45	LGALS9 - CD45	GALECTIN	Secreted Signaling	PMID: 30120235
215	Intermediate Monocytes	Regulatory CD4+ T Cells	LGALS9	PTPRC	0.00102244422628211	0	LGALS9_CD45	LGALS9 - CD45	GALECTIN	Secreted Signaling	PMID: 30120235
216	Non-Classical Monocytes	Regulatory CD4+ T Cells	LGALS9	PTPRC	0.00109776013397086	0	LGALS9_CD45	LGALS9 - CD45	GALECTIN	Secreted Signaling	PMID: 30120235
217	Classical Monocytes	Central Memory CD8+ T Cells	BAG6	NCR3	1.586204182152e-05	0	BAG6_NCR3-PS	BAG6 - NCR3-PS	BAG	Secreted Signaling	PMID: 30021652
218	Intermediate Monocytes	Central Memory CD8+ T Cells	BAG6	NCR3	1.70651804062446e-05	0	BAG6_NCR3-PS	BAG6 - NCR3-PS	BAG	Secreted Signaling	PMID: 30021652
219	Non-Classical Monocytes	Central Memory CD8+ T Cells	BAG6	NCR3	1.7752467354027e-05	0	BAG6_NCR3-PS	BAG6 - NCR3-PS	BAG	Secreted Signaling	PMID: 30021652
220	Classical Monocytes	Memory CD8+ T Cells	BAG6	NCR3	3.24887047013891e-05	0	BAG6_NCR3-PS	BAG6 - NCR3-PS	BAG	Secreted Signaling	PMID: 30021652
221	Intermediate Monocytes	Memory CD8+ T Cells	BAG6	NCR3	3.49476353367246e-05	0	BAG6_NCR3-PS	BAG6 - NCR3-PS	BAG	Secreted Signaling	PMID: 30021652
222	Non-Classical Monocytes	Memory CD8+ T Cells	BAG6	NCR3	3.63519499064906e-05	0	BAG6_NCR3-PS	BAG6 - NCR3-PS	BAG	Secreted Signaling	PMID: 30021652
223	Classical Monocytes	Central Memory CD8+ T Cells	LGALS9	CD44	0.000407229726237029	0	LGALS9_CD44	LGALS9 - CD44	GALECTIN	Secreted Signaling	PMID: 25065622
224	Intermediate Monocytes	Central Memory CD8+ T Cells	LGALS9	CD44	0.000626534372172929	0	LGALS9_CD44	LGALS9 - CD44	GALECTIN	Secreted Signaling	PMID: 25065622
225	Non-Classical Monocytes	Central Memory CD8+ T Cells	LGALS9	CD44	0.000675406402640757	0	LGALS9_CD44	LGALS9 - CD44	GALECTIN	Secreted Signaling	PMID: 25065622
226	Classical Monocytes	Classical Monocytes	LGALS9	CD44	0.000594785635361342	0	LGALS9_CD44	LGALS9 - CD44	GALECTIN	Secreted Signaling	PMID: 25065622
227	Intermediate Monocytes	Classical Monocytes	LGALS9	CD44	0.000903480237711644	0	LGALS9_CD44	LGALS9 - CD44	GALECTIN	Secreted Signaling	PMID: 25065622
228	Non-Classical Monocytes	Classical Monocytes	LGALS9	CD44	0.000971208157301245	0	LGALS9_CD44	LGALS9 - CD44	GALECTIN	Secreted Signaling	PMID: 25065622
229	Classical Monocytes	Cytotoxic CD8+ T Cells	LGALS9	CD44	0.000355088311711836	0	LGALS9_CD44	LGALS9 - CD44	GALECTIN	Secreted Signaling	PMID: 25065622
230	Intermediate Monocytes	Cytotoxic CD8+ T Cells	LGALS9	CD44	0.0005482727191024	0	LGALS9_CD44	LGALS9 - CD44	GALECTIN	Secreted Signaling	PMID: 25065622
231	Non-Classical Monocytes	Cytotoxic CD8+ T Cells	LGALS9	CD44	0.000591512820603083	0	LGALS9_CD44	LGALS9 - CD44	GALECTIN	Secreted Signaling	PMID: 25065622
232	Classical Monocytes	Gamma Delta T Cells	LGALS9	CD44	0.000352769317958492	0	LGALS9_CD44	LGALS9 - CD44	GALECTIN	Secreted Signaling	PMID: 25065622
233	Intermediate Monocytes	Gamma Delta T Cells	LGALS9	CD44	0.000544778984605922	0	LGALS9_CD44	LGALS9 - CD44	GALECTIN	Secreted Signaling	PMID: 25065622
234	Non-Classical Monocytes	Gamma Delta T Cells	LGALS9	CD44	0.000587764537533913	0	LGALS9_CD44	LGALS9 - CD44	GALECTIN	Secreted Signaling	PMID: 25065622
235	Classical Monocytes	Intermediate Monocytes	LGALS9	CD44	0.000506928822765245	0	LGALS9_CD44	LGALS9 - CD44	GALECTIN	Secreted Signaling	PMID: 25065622
236	Intermediate Monocytes	Intermediate Monocytes	LGALS9	CD44	0.000774630953460723	0	LGALS9_CD44	LGALS9 - CD44	GALECTIN	Secreted Signaling	PMID: 25065622
237	Non-Classical Monocytes	Intermediate Monocytes	LGALS9	CD44	0.000833793989562506	0	LGALS9_CD44	LGALS9 - CD44	GALECTIN	Secreted Signaling	PMID: 25065622
238	Classical Monocytes	Memory CD4+ T Cells	LGALS9	CD44	0.000422037109870891	0	LGALS9_CD44	LGALS9 - CD44	GALECTIN	Secreted Signaling	PMID: 25065622
239	Intermediate Monocytes	Memory CD4+ T Cells	LGALS9	CD44	0.000648657634572817	0	LGALS9_CD44	LGALS9 - CD44	GALECTIN	Secreted Signaling	PMID: 25065622
240	Non-Classical Monocytes	Memory CD4+ T Cells	LGALS9	CD44	0.000699097409874804	0	LGALS9_CD44	LGALS9 - CD44	GALECTIN	Secreted Signaling	PMID: 25065622
241	Classical Monocytes	Memory CD8+ T Cells	LGALS9	CD44	0.000382762872211254	0	LGALS9_CD44	LGALS9 - CD44	GALECTIN	Secreted Signaling	PMID: 25065622
242	Intermediate Monocytes	Memory CD8+ T Cells	LGALS9	CD44	0.000589880622909899	0	LGALS9_CD44	LGALS9 - CD44	GALECTIN	Secreted Signaling	PMID: 25065622
243	Non-Classical Monocytes	Memory CD8+ T Cells	LGALS9	CD44	0.000636131648657895	0	LGALS9_CD44	LGALS9 - CD44	GALECTIN	Secreted Signaling	PMID: 25065622
244	Classical Monocytes	Naive CD4+ T Cells	LGALS9	CD44	0.000362292065233328	0	LGALS9_CD44	LGALS9 - CD44	GALECTIN	Secreted Signaling	PMID: 25065622
245	Intermediate Monocytes	Naive CD4+ T Cells	LGALS9	CD44	0.000559118597716058	0	LGALS9_CD44	LGALS9 - CD44	GALECTIN	Secreted Signaling	PMID: 25065622
246	Non-Classical Monocytes	Naive CD4+ T Cells	LGALS9	CD44	0.000603147209417777	0	LGALS9_CD44	LGALS9 - CD44	GALECTIN	Secreted Signaling	PMID: 25065622
247	Classical Monocytes	Naive CD8+ T Cells	LGALS9	CD44	0.000312683739119717	0	LGALS9_CD44	LGALS9 - CD44	GALECTIN	Secreted Signaling	PMID: 25065622
248	Intermediate Monocytes	Naive CD8+ T Cells	LGALS9	CD44	0.000484210448328088	0	LGALS9_CD44	LGALS9 - CD44	GALECTIN	Secreted Signaling	PMID: 25065622
249	Non-Classical Monocytes	Naive CD8+ T Cells	LGALS9	CD44	0.000522740487178188	0	LGALS9_CD44	LGALS9 - CD44	GALECTIN	Secreted Signaling	PMID: 25065622
250	Classical Monocytes	Non-Classical Monocytes	LGALS9	CD44	0.000561899646309333	0	LGALS9_CD44	LGALS9 - CD44	GALECTIN	Secreted Signaling	PMID: 25065622
251	Intermediate Monocytes	Non-Classical Monocytes	LGALS9	CD44	0.000855430021928631	0	LGALS9_CD44	LGALS9 - CD44	GALECTIN	Secreted Signaling	PMID: 25065622
252	Non-Classical Monocytes	Non-Classical Monocytes	LGALS9	CD44	0.000920006129249891	0	LGALS9_CD44	LGALS9 - CD44	GALECTIN	Secreted Signaling	PMID: 25065622
253	Classical Monocytes	Regulatory CD4+ T Cells	LGALS9	CD44	0.00039098829187785	0	LGALS9_CD44	LGALS9 - CD44	GALECTIN	Secreted Signaling	PMID: 25065622
254	Intermediate Monocytes	Regulatory CD4+ T Cells	LGALS9	CD44	0.000602216841426394	0	LGALS9_CD44	LGALS9 - CD44	GALECTIN	Secreted Signaling	PMID: 25065622
255	Non-Classical Monocytes	Regulatory CD4+ T Cells	LGALS9	CD44	0.000649353278414144	0	LGALS9_CD44	LGALS9 - CD44	GALECTIN	Secreted Signaling	PMID: 25065622
256	Classical Monocytes	Classical Monocytes	THBS1	CD36	0.000204103216856928	0	THBS1_CD36	THBS1 - CD36	THBS	ECM-Receptor	KEGG: hsa04512
257	Classical Monocytes	Intermediate Monocytes	THBS1	CD36	5.86341877469421e-05	0	THBS1_CD36	THBS1 - CD36	THBS	ECM-Receptor	KEGG: hsa04512
258	Classical Monocytes	Central Memory CD8+ T Cells	THBS1	CD47	0.00018461448604215	0	THBS1_CD47	THBS1 - CD47	THBS	ECM-Receptor	KEGG: hsa04512
259	Classical Monocytes	Cytotoxic CD8+ T Cells	THBS1	CD47	8.53557224841615e-05	0	THBS1_CD47	THBS1 - CD47	THBS	ECM-Receptor	KEGG: hsa04512
260	Classical Monocytes	Gamma Delta T Cells	THBS1	CD47	7.96788980847267e-05	0	THBS1_CD47	THBS1 - CD47	THBS	ECM-Receptor	KEGG: hsa04512
261	Classical Monocytes	Intermediate Monocytes	THBS1	CD47	5.45784899143042e-05	0	THBS1_CD47	THBS1 - CD47	THBS	ECM-Receptor	KEGG: hsa04512
262	Classical Monocytes	Memory CD4+ T Cells	THBS1	CD47	0.000214614462876872	0	THBS1_CD47	THBS1 - CD47	THBS	ECM-Receptor	KEGG: hsa04512
263	Classical Monocytes	Memory CD8+ T Cells	THBS1	CD47	7.36630552506689e-05	0	THBS1_CD47	THBS1 - CD47	THBS	ECM-Receptor	KEGG: hsa04512
264	Classical Monocytes	Naive CD4+ T Cells	THBS1	CD47	7.37913054458668e-05	0	THBS1_CD47	THBS1 - CD47	THBS	ECM-Receptor	KEGG: hsa04512
265	Classical Monocytes	Naive CD8+ T Cells	THBS1	CD47	6.55097917666426e-05	0	THBS1_CD47	THBS1 - CD47	THBS	ECM-Receptor	KEGG: hsa04512
266	Classical Monocytes	Non-Classical Monocytes	THBS1	CD47	0.000171911302681372	0	THBS1_CD47	THBS1 - CD47	THBS	ECM-Receptor	KEGG: hsa04512
267	Classical Monocytes	Regulatory CD4+ T Cells	THBS1	CD47	0.000164685252361398	0	THBS1_CD47	THBS1 - CD47	THBS	ECM-Receptor	KEGG: hsa04512
268	Intermediate Monocytes	Central Memory CD8+ T Cells	ADGRE5	CD55	0.000136920214151761	0.01	ADGRE5_CD55	ADGRE5 - CD55	ADGRE5	Cell-Cell Contact	PMID: 11297558
269	Non-Classical Monocytes	Central Memory CD8+ T Cells	ADGRE5	CD55	0.000201812691959898	0	ADGRE5_CD55	ADGRE5 - CD55	ADGRE5	Cell-Cell Contact	PMID: 11297558
270	Central Memory CD8+ T Cells	Classical Monocytes	ADGRE5	CD55	0.000305634100206787	0	ADGRE5_CD55	ADGRE5 - CD55	ADGRE5	Cell-Cell Contact	PMID: 11297558
271	Classical Monocytes	Classical Monocytes	ADGRE5	CD55	0.000124327212101953	0.01	ADGRE5_CD55	ADGRE5 - CD55	ADGRE5	Cell-Cell Contact	PMID: 11297558
272	Cytotoxic CD8+ T Cells	Classical Monocytes	ADGRE5	CD55	0.000131427161665056	0	ADGRE5_CD55	ADGRE5 - CD55	ADGRE5	Cell-Cell Contact	PMID: 11297558
273	Gamma Delta T Cells	Classical Monocytes	ADGRE5	CD55	0.00012656367542296	0.01	ADGRE5_CD55	ADGRE5 - CD55	ADGRE5	Cell-Cell Contact	PMID: 11297558
274	Intermediate Monocytes	Classical Monocytes	ADGRE5	CD55	0.000378758500909282	0	ADGRE5_CD55	ADGRE5 - CD55	ADGRE5	Cell-Cell Contact	PMID: 11297558
275	Memory CD8+ T Cells	Classical Monocytes	ADGRE5	CD55	0.000120025419303296	0.02	ADGRE5_CD55	ADGRE5 - CD55	ADGRE5	Cell-Cell Contact	PMID: 11297558
276	Non-Classical Monocytes	Classical Monocytes	ADGRE5	CD55	0.00055050528195635	0	ADGRE5_CD55	ADGRE5 - CD55	ADGRE5	Cell-Cell Contact	PMID: 11297558
277	Central Memory CD8+ T Cells	Gamma Delta T Cells	ADGRE5	CD55	0.000113885913859748	0.04	ADGRE5_CD55	ADGRE5 - CD55	ADGRE5	Cell-Cell Contact	PMID: 11297558
278	Intermediate Monocytes	Gamma Delta T Cells	ADGRE5	CD55	0.000141951902051194	0.01	ADGRE5_CD55	ADGRE5 - CD55	ADGRE5	Cell-Cell Contact	PMID: 11297558
279	Non-Classical Monocytes	Gamma Delta T Cells	ADGRE5	CD55	0.000209167744019524	0.01	ADGRE5_CD55	ADGRE5 - CD55	ADGRE5	Cell-Cell Contact	PMID: 11297558
280	Central Memory CD8+ T Cells	Intermediate Monocytes	ADGRE5	CD55	0.000288429212689572	0	ADGRE5_CD55	ADGRE5 - CD55	ADGRE5	Cell-Cell Contact	PMID: 11297558
281	Classical Monocytes	Intermediate Monocytes	ADGRE5	CD55	0.000117178264155795	0.03	ADGRE5_CD55	ADGRE5 - CD55	ADGRE5	Cell-Cell Contact	PMID: 11297558
282	Cytotoxic CD8+ T Cells	Intermediate Monocytes	ADGRE5	CD55	0.000123876171809018	0.02	ADGRE5_CD55	ADGRE5 - CD55	ADGRE5	Cell-Cell Contact	PMID: 11297558
283	Gamma Delta T Cells	Intermediate Monocytes	ADGRE5	CD55	0.000119288012968126	0.02	ADGRE5_CD55	ADGRE5 - CD55	ADGRE5	Cell-Cell Contact	PMID: 11297558
284	Intermediate Monocytes	Intermediate Monocytes	ADGRE5	CD55	0.000357622227074203	0	ADGRE5_CD55	ADGRE5 - CD55	ADGRE5	Cell-Cell Contact	PMID: 11297558
285	Non-Classical Monocytes	Intermediate Monocytes	ADGRE5	CD55	0.000520417342975807	0	ADGRE5_CD55	ADGRE5 - CD55	ADGRE5	Cell-Cell Contact	PMID: 11297558
286	Non-Classical Monocytes	Memory CD4+ T Cells	ADGRE5	CD55	0.000117317312940427	0	ADGRE5_CD55	ADGRE5 - CD55	ADGRE5	Cell-Cell Contact	PMID: 11297558
287	Non-Classical Monocytes	Memory CD8+ T Cells	ADGRE5	CD55	0.000162716588937473	0	ADGRE5_CD55	ADGRE5 - CD55	ADGRE5	Cell-Cell Contact	PMID: 11297558
288	Central Memory CD8+ T Cells	Naive CD4+ T Cells	ADGRE5	CD55	0.000123763939250865	0.01	ADGRE5_CD55	ADGRE5 - CD55	ADGRE5	Cell-Cell Contact	PMID: 11297558
289	Intermediate Monocytes	Naive CD4+ T Cells	ADGRE5	CD55	0.000154218202720892	0	ADGRE5_CD55	ADGRE5 - CD55	ADGRE5	Cell-Cell Contact	PMID: 11297558
290	Non-Classical Monocytes	Naive CD4+ T Cells	ADGRE5	CD55	0.000227079897771479	0	ADGRE5_CD55	ADGRE5 - CD55	ADGRE5	Cell-Cell Contact	PMID: 11297558
291	Central Memory CD8+ T Cells	Naive CD8+ T Cells	ADGRE5	CD55	0.000340957272828364	0	ADGRE5_CD55	ADGRE5 - CD55	ADGRE5	Cell-Cell Contact	PMID: 11297558
292	Classical Monocytes	Naive CD8+ T Cells	ADGRE5	CD55	0.000139062258397061	0	ADGRE5_CD55	ADGRE5 - CD55	ADGRE5	Cell-Cell Contact	PMID: 11297558
293	Cytotoxic CD8+ T Cells	Naive CD8+ T Cells	ADGRE5	CD55	0.000146988487006739	0	ADGRE5_CD55	ADGRE5 - CD55	ADGRE5	Cell-Cell Contact	PMID: 11297558
294	Gamma Delta T Cells	Naive CD8+ T Cells	ADGRE5	CD55	0.00014155917398915	0	ADGRE5_CD55	ADGRE5 - CD55	ADGRE5	Cell-Cell Contact	PMID: 11297558
295	Intermediate Monocytes	Naive CD8+ T Cells	ADGRE5	CD55	0.00042208471047503	0	ADGRE5_CD55	ADGRE5 - CD55	ADGRE5	Cell-Cell Contact	PMID: 11297558
296	Memory CD8+ T Cells	Naive CD8+ T Cells	ADGRE5	CD55	0.00013425903359596	0	ADGRE5_CD55	ADGRE5 - CD55	ADGRE5	Cell-Cell Contact	PMID: 11297558
297	Non-Classical Monocytes	Naive CD8+ T Cells	ADGRE5	CD55	0.000611953021920769	0	ADGRE5_CD55	ADGRE5 - CD55	ADGRE5	Cell-Cell Contact	PMID: 11297558
298	Central Memory CD8+ T Cells	Non-Classical Monocytes	ADGRE5	CD55	0.000460584089314699	0	ADGRE5_CD55	ADGRE5 - CD55	ADGRE5	Cell-Cell Contact	PMID: 11297558
299	Classical Monocytes	Non-Classical Monocytes	ADGRE5	CD55	0.000189547602889074	0.01	ADGRE5_CD55	ADGRE5 - CD55	ADGRE5	Cell-Cell Contact	PMID: 11297558
300	Cytotoxic CD8+ T Cells	Non-Classical Monocytes	ADGRE5	CD55	0.000200280452129066	0.01	ADGRE5_CD55	ADGRE5 - CD55	ADGRE5	Cell-Cell Contact	PMID: 11297558
301	Gamma Delta T Cells	Non-Classical Monocytes	ADGRE5	CD55	0.00019292947844843	0.01	ADGRE5_CD55	ADGRE5 - CD55	ADGRE5	Cell-Cell Contact	PMID: 11297558
302	Intermediate Monocytes	Non-Classical Monocytes	ADGRE5	CD55	0.000568134614217045	0	ADGRE5_CD55	ADGRE5 - CD55	ADGRE5	Cell-Cell Contact	PMID: 11297558
303	Memory CD4+ T Cells	Non-Classical Monocytes	ADGRE5	CD55	0.000123103696959824	0	ADGRE5_CD55	ADGRE5 - CD55	ADGRE5	Cell-Cell Contact	PMID: 11297558
304	Memory CD8+ T Cells	Non-Classical Monocytes	ADGRE5	CD55	0.000183039890731465	0.02	ADGRE5_CD55	ADGRE5 - CD55	ADGRE5	Cell-Cell Contact	PMID: 11297558
305	Naive CD8+ T Cells	Non-Classical Monocytes	ADGRE5	CD55	0.000143196712419661	0.02	ADGRE5_CD55	ADGRE5 - CD55	ADGRE5	Cell-Cell Contact	PMID: 11297558
306	Non-Classical Monocytes	Non-Classical Monocytes	ADGRE5	CD55	0.000816858125489385	0	ADGRE5_CD55	ADGRE5 - CD55	ADGRE5	Cell-Cell Contact	PMID: 11297558
307	Regulatory CD4+ T Cells	Non-Classical Monocytes	ADGRE5	CD55	0.000149494210872657	0.04	ADGRE5_CD55	ADGRE5 - CD55	ADGRE5	Cell-Cell Contact	PMID: 11297558
308	Intermediate Monocytes	Regulatory CD4+ T Cells	ADGRE5	CD55	0.00012294437190017	0.02	ADGRE5_CD55	ADGRE5 - CD55	ADGRE5	Cell-Cell Contact	PMID: 11297558
309	Non-Classical Monocytes	Regulatory CD4+ T Cells	ADGRE5	CD55	0.000181360891833672	0.01	ADGRE5_CD55	ADGRE5 - CD55	ADGRE5	Cell-Cell Contact	PMID: 11297558
310	Classical Monocytes	Central Memory CD8+ T Cells	APP	CD74	0.000124475041586169	0	APP_CD74	APP - CD74	APP	Cell-Cell Contact	PMID: 19849849
311	Non-Classical Monocytes	Central Memory CD8+ T Cells	APP	CD74	8.5875731687844e-05	0	APP_CD74	APP - CD74	APP	Cell-Cell Contact	PMID: 19849849
312	Classical Monocytes	Classical Monocytes	APP	CD74	0.00039392964486515	0	APP_CD74	APP - CD74	APP	Cell-Cell Contact	PMID: 19849849
313	Non-Classical Monocytes	Classical Monocytes	APP	CD74	0.000274592017566564	0	APP_CD74	APP - CD74	APP	Cell-Cell Contact	PMID: 19849849
314	Classical Monocytes	Cytotoxic CD8+ T Cells	APP	CD74	0.00012915730788738	0	APP_CD74	APP - CD74	APP	Cell-Cell Contact	PMID: 19849849
315	Non-Classical Monocytes	Cytotoxic CD8+ T Cells	APP	CD74	8.91219392402327e-05	0	APP_CD74	APP - CD74	APP	Cell-Cell Contact	PMID: 19849849
316	Classical Monocytes	Gamma Delta T Cells	APP	CD74	0.000133025436539611	0	APP_CD74	APP - CD74	APP	Cell-Cell Contact	PMID: 19849849
317	Non-Classical Monocytes	Gamma Delta T Cells	APP	CD74	9.18045803155054e-05	0	APP_CD74	APP - CD74	APP	Cell-Cell Contact	PMID: 19849849
318	Classical Monocytes	Intermediate Monocytes	APP	CD74	0.000442283559618466	0	APP_CD74	APP - CD74	APP	Cell-Cell Contact	PMID: 19849849
319	Non-Classical Monocytes	Intermediate Monocytes	APP	CD74	0.000308872390369383	0	APP_CD74	APP - CD74	APP	Cell-Cell Contact	PMID: 19849849
320	Classical Monocytes	Memory CD4+ T Cells	APP	CD74	0.000148080698585673	0	APP_CD74	APP - CD74	APP	Cell-Cell Contact	PMID: 19849849
321	Non-Classical Monocytes	Memory CD4+ T Cells	APP	CD74	0.000102253303624207	0	APP_CD74	APP - CD74	APP	Cell-Cell Contact	PMID: 19849849
322	Classical Monocytes	Memory CD8+ T Cells	APP	CD74	0.000109532817775312	0	APP_CD74	APP - CD74	APP	Cell-Cell Contact	PMID: 19849849
323	Non-Classical Monocytes	Memory CD8+ T Cells	APP	CD74	7.55240527522177e-05	0	APP_CD74	APP - CD74	APP	Cell-Cell Contact	PMID: 19849849
324	Classical Monocytes	Naive CD4+ T Cells	APP	CD74	3.28381405777318e-05	0	APP_CD74	APP - CD74	APP	Cell-Cell Contact	PMID: 19849849
325	Non-Classical Monocytes	Naive CD4+ T Cells	APP	CD74	2.25763259663848e-05	0	APP_CD74	APP - CD74	APP	Cell-Cell Contact	PMID: 19849849
326	Classical Monocytes	Naive CD8+ T Cells	APP	CD74	2.66649512920142e-05	0	APP_CD74	APP - CD74	APP	Cell-Cell Contact	PMID: 19849849
327	Non-Classical Monocytes	Naive CD8+ T Cells	APP	CD74	1.83279435217807e-05	0	APP_CD74	APP - CD74	APP	Cell-Cell Contact	PMID: 19849849
328	Classical Monocytes	Non-Classical Monocytes	APP	CD74	0.000388763858297701	0	APP_CD74	APP - CD74	APP	Cell-Cell Contact	PMID: 19849849
329	Non-Classical Monocytes	Non-Classical Monocytes	APP	CD74	0.000270937290403026	0	APP_CD74	APP - CD74	APP	Cell-Cell Contact	PMID: 19849849
330	Classical Monocytes	Regulatory CD4+ T Cells	APP	CD74	7.82137338171439e-05	0	APP_CD74	APP - CD74	APP	Cell-Cell Contact	PMID: 19849849
331	Non-Classical Monocytes	Regulatory CD4+ T Cells	APP	CD74	5.38649778326644e-05	0	APP_CD74	APP - CD74	APP	Cell-Cell Contact	PMID: 19849849
332	Classical Monocytes	Memory CD4+ T Cells	CD86	CD28	3.56335976194221e-05	0	CD86_CD28	CD86 - CD28	CD86	Cell-Cell Contact	PMID: 23954143
333	Intermediate Monocytes	Memory CD4+ T Cells	CD86	CD28	8.3848404973911e-05	0	CD86_CD28	CD86 - CD28	CD86	Cell-Cell Contact	PMID: 23954143
334	Non-Classical Monocytes	Memory CD4+ T Cells	CD86	CD28	0.000107008587833311	0	CD86_CD28	CD86 - CD28	CD86	Cell-Cell Contact	PMID: 23954143
335	Classical Monocytes	Regulatory CD4+ T Cells	CD86	CD28	2.22987910218451e-05	0	CD86_CD28	CD86 - CD28	CD86	Cell-Cell Contact	PMID: 23954143
336	Intermediate Monocytes	Regulatory CD4+ T Cells	CD86	CD28	5.25859534964618e-05	0	CD86_CD28	CD86 - CD28	CD86	Cell-Cell Contact	PMID: 23954143
337	Non-Classical Monocytes	Regulatory CD4+ T Cells	CD86	CD28	6.71818946750383e-05	0	CD86_CD28	CD86 - CD28	CD86	Cell-Cell Contact	PMID: 23954143
338	Classical Monocytes	Memory CD4+ T Cells	CD86	CTLA4	3.94904658651977e-05	0	CD86_CTLA4	CD86 - CTLA4	CD86	Cell-Cell Contact	PMID: 23954143
339	Intermediate Monocytes	Memory CD4+ T Cells	CD86	CTLA4	9.28649981364195e-05	0	CD86_CTLA4	CD86 - CTLA4	CD86	Cell-Cell Contact	PMID: 23954143
340	Non-Classical Monocytes	Memory CD4+ T Cells	CD86	CTLA4	0.000118479628705924	0	CD86_CTLA4	CD86 - CTLA4	CD86	Cell-Cell Contact	PMID: 23954143
341	Central Memory CD8+ T Cells	Classical Monocytes	CD99	PILRA	0.000569485243306059	0	CD99_PILRA	CD99 - PILRA	CD99	Cell-Cell Contact	PMID: 18234675
342	Classical Monocytes	Classical Monocytes	CD99	PILRA	0.000437071961296126	0	CD99_PILRA	CD99 - PILRA	CD99	Cell-Cell Contact	PMID: 18234675
343	Cytotoxic CD8+ T Cells	Classical Monocytes	CD99	PILRA	0.000662788462264286	0	CD99_PILRA	CD99 - PILRA	CD99	Cell-Cell Contact	PMID: 18234675
344	Gamma Delta T Cells	Classical Monocytes	CD99	PILRA	0.000622563280865664	0	CD99_PILRA	CD99 - PILRA	CD99	Cell-Cell Contact	PMID: 18234675
345	Intermediate Monocytes	Classical Monocytes	CD99	PILRA	0.000258513828300421	0	CD99_PILRA	CD99 - PILRA	CD99	Cell-Cell Contact	PMID: 18234675
346	Memory CD4+ T Cells	Classical Monocytes	CD99	PILRA	0.000515937215608308	0	CD99_PILRA	CD99 - PILRA	CD99	Cell-Cell Contact	PMID: 18234675
347	Memory CD8+ T Cells	Classical Monocytes	CD99	PILRA	0.000453319814056002	0	CD99_PILRA	CD99 - PILRA	CD99	Cell-Cell Contact	PMID: 18234675
348	Naive CD4+ T Cells	Classical Monocytes	CD99	PILRA	0.000124527795258196	0	CD99_PILRA	CD99 - PILRA	CD99	Cell-Cell Contact	PMID: 18234675
349	Naive CD8+ T Cells	Classical Monocytes	CD99	PILRA	9.98551158980056e-05	0.02	CD99_PILRA	CD99 - PILRA	CD99	Cell-Cell Contact	PMID: 18234675
350	Regulatory CD4+ T Cells	Classical Monocytes	CD99	PILRA	0.000520505294842507	0	CD99_PILRA	CD99 - PILRA	CD99	Cell-Cell Contact	PMID: 18234675
351	Central Memory CD8+ T Cells	Intermediate Monocytes	CD99	PILRA	0.000645052897533764	0	CD99_PILRA	CD99 - PILRA	CD99	Cell-Cell Contact	PMID: 18234675
352	Classical Monocytes	Intermediate Monocytes	CD99	PILRA	0.00049620209582294	0	CD99_PILRA	CD99 - PILRA	CD99	Cell-Cell Contact	PMID: 18234675
353	Cytotoxic CD8+ T Cells	Intermediate Monocytes	CD99	PILRA	0.000749530997562728	0	CD99_PILRA	CD99 - PILRA	CD99	Cell-Cell Contact	PMID: 18234675
354	Gamma Delta T Cells	Intermediate Monocytes	CD99	PILRA	0.000704529255646091	0	CD99_PILRA	CD99 - PILRA	CD99	Cell-Cell Contact	PMID: 18234675
355	Intermediate Monocytes	Intermediate Monocytes	CD99	PILRA	0.000294395929967722	0	CD99_PILRA	CD99 - PILRA	CD99	Cell-Cell Contact	PMID: 18234675
356	Memory CD4+ T Cells	Intermediate Monocytes	CD99	PILRA	0.000584939464928766	0	CD99_PILRA	CD99 - PILRA	CD99	Cell-Cell Contact	PMID: 18234675
357	Memory CD8+ T Cells	Intermediate Monocytes	CD99	PILRA	0.000514503585926826	0	CD99_PILRA	CD99 - PILRA	CD99	Cell-Cell Contact	PMID: 18234675
358	Naive CD4+ T Cells	Intermediate Monocytes	CD99	PILRA	0.000142142628330798	0	CD99_PILRA	CD99 - PILRA	CD99	Cell-Cell Contact	PMID: 18234675
359	Naive CD8+ T Cells	Intermediate Monocytes	CD99	PILRA	0.000114028814137882	0	CD99_PILRA	CD99 - PILRA	CD99	Cell-Cell Contact	PMID: 18234675
360	Regulatory CD4+ T Cells	Intermediate Monocytes	CD99	PILRA	0.000590071961265643	0	CD99_PILRA	CD99 - PILRA	CD99	Cell-Cell Contact	PMID: 18234675
361	Central Memory CD8+ T Cells	Non-Classical Monocytes	CD99	PILRA	0.00100285775317741	0	CD99_PILRA	CD99 - PILRA	CD99	Cell-Cell Contact	PMID: 18234675
362	Classical Monocytes	Non-Classical Monocytes	CD99	PILRA	0.000779891930679228	0	CD99_PILRA	CD99 - PILRA	CD99	Cell-Cell Contact	PMID: 18234675
363	Cytotoxic CD8+ T Cells	Non-Classical Monocytes	CD99	PILRA	0.00115649263294188	0	CD99_PILRA	CD99 - PILRA	CD99	Cell-Cell Contact	PMID: 18234675
364	Gamma Delta T Cells	Non-Classical Monocytes	CD99	PILRA	0.00109060293630655	0	CD99_PILRA	CD99 - PILRA	CD99	Cell-Cell Contact	PMID: 18234675
365	Intermediate Monocytes	Non-Classical Monocytes	CD99	PILRA	0.000469684597137385	0	CD99_PILRA	CD99 - PILRA	CD99	Cell-Cell Contact	PMID: 18234675
366	Memory CD4+ T Cells	Non-Classical Monocytes	CD99	PILRA	0.000913397202389118	0	CD99_PILRA	CD99 - PILRA	CD99	Cell-Cell Contact	PMID: 18234675
367	Memory CD8+ T Cells	Non-Classical Monocytes	CD99	PILRA	0.000807569045935538	0	CD99_PILRA	CD99 - PILRA	CD99	Cell-Cell Contact	PMID: 18234675
368	Naive CD4+ T Cells	Non-Classical Monocytes	CD99	PILRA	0.000229386041275517	0	CD99_PILRA	CD99 - PILRA	CD99	Cell-Cell Contact	PMID: 18234675
369	Naive CD8+ T Cells	Non-Classical Monocytes	CD99	PILRA	0.000184408474028219	0	CD99_PILRA	CD99 - PILRA	CD99	Cell-Cell Contact	PMID: 18234675
370	Regulatory CD4+ T Cells	Non-Classical Monocytes	CD99	PILRA	0.000921066056592296	0	CD99_PILRA	CD99 - PILRA	CD99	Cell-Cell Contact	PMID: 18234675
371	Central Memory CD8+ T Cells	Central Memory CD8+ T Cells	CD99	CD99	0.000961745019718301	0	CD99_CD99	CD99 - CD99	CD99	Cell-Cell Contact	KEGG: hsa04514
372	Classical Monocytes	Central Memory CD8+ T Cells	CD99	CD99	0.000746979542597997	0	CD99_CD99	CD99 - CD99	CD99	Cell-Cell Contact	KEGG: hsa04514
373	Cytotoxic CD8+ T Cells	Central Memory CD8+ T Cells	CD99	CD99	0.00111004434534641	0	CD99_CD99	CD99 - CD99	CD99	Cell-Cell Contact	KEGG: hsa04514
374	Gamma Delta T Cells	Central Memory CD8+ T Cells	CD99	CD99	0.00104641139672518	0	CD99_CD99	CD99 - CD99	CD99	Cell-Cell Contact	KEGG: hsa04514
375	Memory CD4+ T Cells	Central Memory CD8+ T Cells	CD99	CD99	0.000875509778111234	0	CD99_CD99	CD99 - CD99	CD99	Cell-Cell Contact	KEGG: hsa04514
376	Memory CD8+ T Cells	Central Memory CD8+ T Cells	CD99	CD99	0.000773609375869913	0	CD99_CD99	CD99 - CD99	CD99	Cell-Cell Contact	KEGG: hsa04514
377	Regulatory CD4+ T Cells	Central Memory CD8+ T Cells	CD99	CD99	0.00088289873624325	0	CD99_CD99	CD99 - CD99	CD99	Cell-Cell Contact	KEGG: hsa04514
378	Central Memory CD8+ T Cells	Classical Monocytes	CD99	CD99	0.000746979542597997	0	CD99_CD99	CD99 - CD99	CD99	Cell-Cell Contact	KEGG: hsa04514
379	Classical Monocytes	Classical Monocytes	CD99	CD99	0.000576387651593025	0	CD99_CD99	CD99 - CD99	CD99	Cell-Cell Contact	KEGG: hsa04514
380	Cytotoxic CD8+ T Cells	Classical Monocytes	CD99	CD99	0.000866089978162457	0	CD99_CD99	CD99 - CD99	CD99	Cell-Cell Contact	KEGG: hsa04514
381	Gamma Delta T Cells	Classical Monocytes	CD99	CD99	0.000814848868237792	0	CD99_CD99	CD99 - CD99	CD99	Cell-Cell Contact	KEGG: hsa04514
382	Memory CD4+ T Cells	Classical Monocytes	CD99	CD99	0.000678212905656764	0	CD99_CD99	CD99 - CD99	CD99	Cell-Cell Contact	KEGG: hsa04514
383	Memory CD8+ T Cells	Classical Monocytes	CD99	CD99	0.000597419190009915	0	CD99_CD99	CD99 - CD99	CD99	Cell-Cell Contact	KEGG: hsa04514
384	Regulatory CD4+ T Cells	Classical Monocytes	CD99	CD99	0.000684090916370738	0	CD99_CD99	CD99 - CD99	CD99	Cell-Cell Contact	KEGG: hsa04514
385	Central Memory CD8+ T Cells	Cytotoxic CD8+ T Cells	CD99	CD99	0.00111004434534641	0	CD99_CD99	CD99 - CD99	CD99	Cell-Cell Contact	KEGG: hsa04514
386	Classical Monocytes	Cytotoxic CD8+ T Cells	CD99	CD99	0.000866089978162457	0	CD99_CD99	CD99 - CD99	CD99	Cell-Cell Contact	KEGG: hsa04514
387	Cytotoxic CD8+ T Cells	Cytotoxic CD8+ T Cells	CD99	CD99	0.00127721173821767	0	CD99_CD99	CD99 - CD99	CD99	Cell-Cell Contact	KEGG: hsa04514
388	Gamma Delta T Cells	Cytotoxic CD8+ T Cells	CD99	CD99	0.0012056107978109	0	CD99_CD99	CD99 - CD99	CD99	Cell-Cell Contact	KEGG: hsa04514
389	Intermediate Monocytes	Cytotoxic CD8+ T Cells	CD99	CD99	0.000523997147306528	0.04	CD99_CD99	CD99 - CD99	CD99	Cell-Cell Contact	KEGG: hsa04514
390	Memory CD4+ T Cells	Cytotoxic CD8+ T Cells	CD99	CD99	0.00101235515646665	0	CD99_CD99	CD99 - CD99	CD99	Cell-Cell Contact	KEGG: hsa04514
391	Memory CD8+ T Cells	Cytotoxic CD8+ T Cells	CD99	CD99	0.000896459730584868	0	CD99_CD99	CD99 - CD99	CD99	Cell-Cell Contact	KEGG: hsa04514
392	Regulatory CD4+ T Cells	Cytotoxic CD8+ T Cells	CD99	CD99	0.00102073949033843	0	CD99_CD99	CD99 - CD99	CD99	Cell-Cell Contact	KEGG: hsa04514
393	Central Memory CD8+ T Cells	Gamma Delta T Cells	CD99	CD99	0.00104641139672518	0	CD99_CD99	CD99 - CD99	CD99	Cell-Cell Contact	KEGG: hsa04514
394	Classical Monocytes	Gamma Delta T Cells	CD99	CD99	0.000814848868237792	0	CD99_CD99	CD99 - CD99	CD99	Cell-Cell Contact	KEGG: hsa04514
395	Cytotoxic CD8+ T Cells	Gamma Delta T Cells	CD99	CD99	0.0012056107978109	0	CD99_CD99	CD99 - CD99	CD99	Cell-Cell Contact	KEGG: hsa04514
396	Gamma Delta T Cells	Gamma Delta T Cells	CD99	CD99	0.00113737044489457	0	CD99_CD99	CD99 - CD99	CD99	Cell-Cell Contact	KEGG: hsa04514
397	Memory CD4+ T Cells	Gamma Delta T Cells	CD99	CD99	0.000953575814699498	0	CD99_CD99	CD99 - CD99	CD99	Cell-Cell Contact	KEGG: hsa04514
398	Memory CD8+ T Cells	Gamma Delta T Cells	CD99	CD99	0.000843626718294734	0	CD99_CD99	CD99 - CD99	CD99	Cell-Cell Contact	KEGG: hsa04514
399	Regulatory CD4+ T Cells	Gamma Delta T Cells	CD99	CD99	0.000961537882561518	0	CD99_CD99	CD99 - CD99	CD99	Cell-Cell Contact	KEGG: hsa04514
400	Cytotoxic CD8+ T Cells	Intermediate Monocytes	CD99	CD99	0.000523997147306528	0.04	CD99_CD99	CD99 - CD99	CD99	Cell-Cell Contact	KEGG: hsa04514
401	Central Memory CD8+ T Cells	Memory CD4+ T Cells	CD99	CD99	0.000875509778111234	0	CD99_CD99	CD99 - CD99	CD99	Cell-Cell Contact	KEGG: hsa04514
402	Classical Monocytes	Memory CD4+ T Cells	CD99	CD99	0.000678212905656764	0	CD99_CD99	CD99 - CD99	CD99	Cell-Cell Contact	KEGG: hsa04514
403	Cytotoxic CD8+ T Cells	Memory CD4+ T Cells	CD99	CD99	0.00101235515646665	0	CD99_CD99	CD99 - CD99	CD99	Cell-Cell Contact	KEGG: hsa04514
404	Gamma Delta T Cells	Memory CD4+ T Cells	CD99	CD99	0.000953575814699498	0	CD99_CD99	CD99 - CD99	CD99	Cell-Cell Contact	KEGG: hsa04514
405	Memory CD4+ T Cells	Memory CD4+ T Cells	CD99	CD99	0.000796163853041007	0	CD99_CD99	CD99 - CD99	CD99	Cell-Cell Contact	KEGG: hsa04514
406	Memory CD8+ T Cells	Memory CD4+ T Cells	CD99	CD99	0.000702620339177627	0	CD99_CD99	CD99 - CD99	CD99	Cell-Cell Contact	KEGG: hsa04514
407	Regulatory CD4+ T Cells	Memory CD4+ T Cells	CD99	CD99	0.000802955933324188	0	CD99_CD99	CD99 - CD99	CD99	Cell-Cell Contact	KEGG: hsa04514
408	Central Memory CD8+ T Cells	Memory CD8+ T Cells	CD99	CD99	0.000773609375869913	0	CD99_CD99	CD99 - CD99	CD99	Cell-Cell Contact	KEGG: hsa04514
409	Classical Monocytes	Memory CD8+ T Cells	CD99	CD99	0.000597419190009915	0	CD99_CD99	CD99 - CD99	CD99	Cell-Cell Contact	KEGG: hsa04514
410	Cytotoxic CD8+ T Cells	Memory CD8+ T Cells	CD99	CD99	0.000896459730584868	0	CD99_CD99	CD99 - CD99	CD99	Cell-Cell Contact	KEGG: hsa04514
411	Gamma Delta T Cells	Memory CD8+ T Cells	CD99	CD99	0.000843626718294734	0	CD99_CD99	CD99 - CD99	CD99	Cell-Cell Contact	KEGG: hsa04514
412	Memory CD4+ T Cells	Memory CD8+ T Cells	CD99	CD99	0.000702620339177627	0	CD99_CD99	CD99 - CD99	CD99	Cell-Cell Contact	KEGG: hsa04514
413	Memory CD8+ T Cells	Memory CD8+ T Cells	CD99	CD99	0.000619156335278651	0	CD99_CD99	CD99 - CD99	CD99	Cell-Cell Contact	KEGG: hsa04514
414	Regulatory CD4+ T Cells	Memory CD8+ T Cells	CD99	CD99	0.000708690125631779	0	CD99_CD99	CD99 - CD99	CD99	Cell-Cell Contact	KEGG: hsa04514
415	Central Memory CD8+ T Cells	Regulatory CD4+ T Cells	CD99	CD99	0.00088289873624325	0	CD99_CD99	CD99 - CD99	CD99	Cell-Cell Contact	KEGG: hsa04514
416	Classical Monocytes	Regulatory CD4+ T Cells	CD99	CD99	0.000684090916370738	0	CD99_CD99	CD99 - CD99	CD99	Cell-Cell Contact	KEGG: hsa04514
417	Cytotoxic CD8+ T Cells	Regulatory CD4+ T Cells	CD99	CD99	0.00102073949033843	0	CD99_CD99	CD99 - CD99	CD99	Cell-Cell Contact	KEGG: hsa04514
418	Gamma Delta T Cells	Regulatory CD4+ T Cells	CD99	CD99	0.000961537882561518	0	CD99_CD99	CD99 - CD99	CD99	Cell-Cell Contact	KEGG: hsa04514
419	Memory CD4+ T Cells	Regulatory CD4+ T Cells	CD99	CD99	0.000802955933324188	0	CD99_CD99	CD99 - CD99	CD99	Cell-Cell Contact	KEGG: hsa04514
420	Memory CD8+ T Cells	Regulatory CD4+ T Cells	CD99	CD99	0.000708690125631779	0	CD99_CD99	CD99 - CD99	CD99	Cell-Cell Contact	KEGG: hsa04514
421	Regulatory CD4+ T Cells	Regulatory CD4+ T Cells	CD99	CD99	0.000809799674014925	0	CD99_CD99	CD99 - CD99	CD99	Cell-Cell Contact	KEGG: hsa04514
422	Central Memory CD8+ T Cells	Central Memory CD8+ T Cells	CLEC2D	KLRB1	0.00050333738582914	0	CLEC2D_KLRB1	CLEC2D - KLRB1	CLEC	Cell-Cell Contact	PMID: 24223577
423	Cytotoxic CD8+ T Cells	Central Memory CD8+ T Cells	CLEC2D	KLRB1	0.000291438778532808	0	CLEC2D_KLRB1	CLEC2D - KLRB1	CLEC	Cell-Cell Contact	PMID: 24223577
424	Gamma Delta T Cells	Central Memory CD8+ T Cells	CLEC2D	KLRB1	0.000179863901241673	0	CLEC2D_KLRB1	CLEC2D - KLRB1	CLEC	Cell-Cell Contact	PMID: 24223577
425	Memory CD4+ T Cells	Central Memory CD8+ T Cells	CLEC2D	KLRB1	0.000409406427482496	0	CLEC2D_KLRB1	CLEC2D - KLRB1	CLEC	Cell-Cell Contact	PMID: 24223577
426	Memory CD8+ T Cells	Central Memory CD8+ T Cells	CLEC2D	KLRB1	0.000168844748897129	0	CLEC2D_KLRB1	CLEC2D - KLRB1	CLEC	Cell-Cell Contact	PMID: 24223577
427	Naive CD4+ T Cells	Central Memory CD8+ T Cells	CLEC2D	KLRB1	0.000408964436851712	0	CLEC2D_KLRB1	CLEC2D - KLRB1	CLEC	Cell-Cell Contact	PMID: 24223577
428	Naive CD8+ T Cells	Central Memory CD8+ T Cells	CLEC2D	KLRB1	0.000417585538981703	0	CLEC2D_KLRB1	CLEC2D - KLRB1	CLEC	Cell-Cell Contact	PMID: 24223577
429	Regulatory CD4+ T Cells	Central Memory CD8+ T Cells	CLEC2D	KLRB1	0.000152252505655018	0	CLEC2D_KLRB1	CLEC2D - KLRB1	CLEC	Cell-Cell Contact	PMID: 24223577
430	Central Memory CD8+ T Cells	Cytotoxic CD8+ T Cells	CLEC2D	KLRB1	0.000158871744939431	0	CLEC2D_KLRB1	CLEC2D - KLRB1	CLEC	Cell-Cell Contact	PMID: 24223577
431	Cytotoxic CD8+ T Cells	Cytotoxic CD8+ T Cells	CLEC2D	KLRB1	9.03014986213689e-05	0	CLEC2D_KLRB1	CLEC2D - KLRB1	CLEC	Cell-Cell Contact	PMID: 24223577
432	Memory CD4+ T Cells	Cytotoxic CD8+ T Cells	CLEC2D	KLRB1	0.000128162162525923	0	CLEC2D_KLRB1	CLEC2D - KLRB1	CLEC	Cell-Cell Contact	PMID: 24223577
433	Naive CD4+ T Cells	Cytotoxic CD8+ T Cells	CLEC2D	KLRB1	0.000128018851657388	0	CLEC2D_KLRB1	CLEC2D - KLRB1	CLEC	Cell-Cell Contact	PMID: 24223577
434	Naive CD8+ T Cells	Cytotoxic CD8+ T Cells	CLEC2D	KLRB1	0.000130816155326439	0	CLEC2D_KLRB1	CLEC2D - KLRB1	CLEC	Cell-Cell Contact	PMID: 24223577
435	Central Memory CD8+ T Cells	Gamma Delta T Cells	CLEC2D	KLRB1	0.000933206543736236	0	CLEC2D_KLRB1	CLEC2D - KLRB1	CLEC	Cell-Cell Contact	PMID: 24223577
436	Cytotoxic CD8+ T Cells	Gamma Delta T Cells	CLEC2D	KLRB1	0.000553238611383235	0	CLEC2D_KLRB1	CLEC2D - KLRB1	CLEC	Cell-Cell Contact	PMID: 24223577
437	Gamma Delta T Cells	Gamma Delta T Cells	CLEC2D	KLRB1	0.000345782666383552	0	CLEC2D_KLRB1	CLEC2D - KLRB1	CLEC	Cell-Cell Contact	PMID: 24223577
438	Memory CD4+ T Cells	Gamma Delta T Cells	CLEC2D	KLRB1	0.000766982686488433	0	CLEC2D_KLRB1	CLEC2D - KLRB1	CLEC	Cell-Cell Contact	PMID: 24223577
439	Memory CD8+ T Cells	Gamma Delta T Cells	CLEC2D	KLRB1	0.000325007328078924	0	CLEC2D_KLRB1	CLEC2D - KLRB1	CLEC	Cell-Cell Contact	PMID: 24223577
440	Naive CD4+ T Cells	Gamma Delta T Cells	CLEC2D	KLRB1	0.000766192314886751	0	CLEC2D_KLRB1	CLEC2D - KLRB1	CLEC	Cell-Cell Contact	PMID: 24223577
441	Naive CD8+ T Cells	Gamma Delta T Cells	CLEC2D	KLRB1	0.000781594639485911	0	CLEC2D_KLRB1	CLEC2D - KLRB1	CLEC	Cell-Cell Contact	PMID: 24223577
442	Regulatory CD4+ T Cells	Gamma Delta T Cells	CLEC2D	KLRB1	0.00029362570270584	0	CLEC2D_KLRB1	CLEC2D - KLRB1	CLEC	Cell-Cell Contact	PMID: 24223577
443	Central Memory CD8+ T Cells	Memory CD8+ T Cells	CLEC2D	KLRB1	0.00112417598611079	0	CLEC2D_KLRB1	CLEC2D - KLRB1	CLEC	Cell-Cell Contact	PMID: 24223577
444	Cytotoxic CD8+ T Cells	Memory CD8+ T Cells	CLEC2D	KLRB1	0.000673596421340831	0	CLEC2D_KLRB1	CLEC2D - KLRB1	CLEC	Cell-Cell Contact	PMID: 24223577
445	Gamma Delta T Cells	Memory CD8+ T Cells	CLEC2D	KLRB1	0.000423486741243015	0	CLEC2D_KLRB1	CLEC2D - KLRB1	CLEC	Cell-Cell Contact	PMID: 24223577
446	Memory CD4+ T Cells	Memory CD8+ T Cells	CLEC2D	KLRB1	0.000928243306249872	0	CLEC2D_KLRB1	CLEC2D - KLRB1	CLEC	Cell-Cell Contact	PMID: 24223577
447	Memory CD8+ T Cells	Memory CD8+ T Cells	CLEC2D	KLRB1	0.00039827759407997	0	CLEC2D_KLRB1	CLEC2D - KLRB1	CLEC	Cell-Cell Contact	PMID: 24223577
448	Naive CD4+ T Cells	Memory CD8+ T Cells	CLEC2D	KLRB1	0.000927307309774609	0	CLEC2D_KLRB1	CLEC2D - KLRB1	CLEC	Cell-Cell Contact	PMID: 24223577
449	Naive CD8+ T Cells	Memory CD8+ T Cells	CLEC2D	KLRB1	0.00094554002022016	0	CLEC2D_KLRB1	CLEC2D - KLRB1	CLEC	Cell-Cell Contact	PMID: 24223577
450	Regulatory CD4+ T Cells	Memory CD8+ T Cells	CLEC2D	KLRB1	0.000360142153217515	0	CLEC2D_KLRB1	CLEC2D - KLRB1	CLEC	Cell-Cell Contact	PMID: 24223577
451	Central Memory CD8+ T Cells	Regulatory CD4+ T Cells	CLEC2D	KLRB1	0.000207497816569491	0	CLEC2D_KLRB1	CLEC2D - KLRB1	CLEC	Cell-Cell Contact	PMID: 24223577
452	Cytotoxic CD8+ T Cells	Regulatory CD4+ T Cells	CLEC2D	KLRB1	0.000118246359154301	0	CLEC2D_KLRB1	CLEC2D - KLRB1	CLEC	Cell-Cell Contact	PMID: 24223577
453	Gamma Delta T Cells	Regulatory CD4+ T Cells	CLEC2D	KLRB1	7.23748545674589e-05	0	CLEC2D_KLRB1	CLEC2D - KLRB1	CLEC	Cell-Cell Contact	PMID: 24223577
454	Memory CD4+ T Cells	Regulatory CD4+ T Cells	CLEC2D	KLRB1	0.000167583245366434	0	CLEC2D_KLRB1	CLEC2D - KLRB1	CLEC	Cell-Cell Contact	PMID: 24223577
455	Memory CD8+ T Cells	Regulatory CD4+ T Cells	CLEC2D	KLRB1	6.78855982124038e-05	0.04	CLEC2D_KLRB1	CLEC2D - KLRB1	CLEC	Cell-Cell Contact	PMID: 24223577
456	Naive CD4+ T Cells	Regulatory CD4+ T Cells	CLEC2D	KLRB1	0.000167396760779787	0	CLEC2D_KLRB1	CLEC2D - KLRB1	CLEC	Cell-Cell Contact	PMID: 24223577
457	Naive CD8+ T Cells	Regulatory CD4+ T Cells	CLEC2D	KLRB1	0.000171036412748955	0	CLEC2D_KLRB1	CLEC2D - KLRB1	CLEC	Cell-Cell Contact	PMID: 24223577
458	Central Memory CD8+ T Cells	Central Memory CD8+ T Cells	CLEC2B	KLRB1	0.00034492065860105	0	CLEC2B_KLRB1	CLEC2B - KLRB1	CLEC	Cell-Cell Contact	PMID: 24223577
459	Classical Monocytes	Central Memory CD8+ T Cells	CLEC2B	KLRB1	0.000148852795509743	0	CLEC2B_KLRB1	CLEC2B - KLRB1	CLEC	Cell-Cell Contact	PMID: 24223577
460	Cytotoxic CD8+ T Cells	Central Memory CD8+ T Cells	CLEC2B	KLRB1	0.000270805874654938	0	CLEC2B_KLRB1	CLEC2B - KLRB1	CLEC	Cell-Cell Contact	PMID: 24223577
461	Gamma Delta T Cells	Central Memory CD8+ T Cells	CLEC2B	KLRB1	0.000166871074083144	0	CLEC2B_KLRB1	CLEC2B - KLRB1	CLEC	Cell-Cell Contact	PMID: 24223577
462	Intermediate Monocytes	Central Memory CD8+ T Cells	CLEC2B	KLRB1	0.000382446993853274	0	CLEC2B_KLRB1	CLEC2B - KLRB1	CLEC	Cell-Cell Contact	PMID: 24223577
463	Memory CD4+ T Cells	Central Memory CD8+ T Cells	CLEC2B	KLRB1	0.000124833650249346	0.02	CLEC2B_KLRB1	CLEC2B - KLRB1	CLEC	Cell-Cell Contact	PMID: 24223577
464	Memory CD8+ T Cells	Central Memory CD8+ T Cells	CLEC2B	KLRB1	0.000156048177822206	0	CLEC2B_KLRB1	CLEC2B - KLRB1	CLEC	Cell-Cell Contact	PMID: 24223577
465	Naive CD4+ T Cells	Central Memory CD8+ T Cells	CLEC2B	KLRB1	0.00012047051750499	0	CLEC2B_KLRB1	CLEC2B - KLRB1	CLEC	Cell-Cell Contact	PMID: 24223577
466	Naive CD8+ T Cells	Central Memory CD8+ T Cells	CLEC2B	KLRB1	0.00011095417485879	0	CLEC2B_KLRB1	CLEC2B - KLRB1	CLEC	Cell-Cell Contact	PMID: 24223577
467	Non-Classical Monocytes	Central Memory CD8+ T Cells	CLEC2B	KLRB1	0.000407289628915969	0	CLEC2B_KLRB1	CLEC2B - KLRB1	CLEC	Cell-Cell Contact	PMID: 24223577
468	Regulatory CD4+ T Cells	Central Memory CD8+ T Cells	CLEC2B	KLRB1	0.000118245402981639	0.03	CLEC2B_KLRB1	CLEC2B - KLRB1	CLEC	Cell-Cell Contact	PMID: 24223577
469	Central Memory CD8+ T Cells	Cytotoxic CD8+ T Cells	CLEC2B	KLRB1	0.000107369773429649	0.02	CLEC2B_KLRB1	CLEC2B - KLRB1	CLEC	Cell-Cell Contact	PMID: 24223577
470	Cytotoxic CD8+ T Cells	Cytotoxic CD8+ T Cells	CLEC2B	KLRB1	8.37588567971569e-05	0.04	CLEC2B_KLRB1	CLEC2B - KLRB1	CLEC	Cell-Cell Contact	PMID: 24223577
471	Intermediate Monocytes	Cytotoxic CD8+ T Cells	CLEC2B	KLRB1	0.000119441070279355	0	CLEC2B_KLRB1	CLEC2B - KLRB1	CLEC	Cell-Cell Contact	PMID: 24223577
472	Non-Classical Monocytes	Cytotoxic CD8+ T Cells	CLEC2B	KLRB1	0.000127475913100229	0	CLEC2B_KLRB1	CLEC2B - KLRB1	CLEC	Cell-Cell Contact	PMID: 24223577
473	Central Memory CD8+ T Cells	Gamma Delta T Cells	CLEC2B	KLRB1	0.000650841574657138	0	CLEC2B_KLRB1	CLEC2B - KLRB1	CLEC	Cell-Cell Contact	PMID: 24223577
474	Classical Monocytes	Gamma Delta T Cells	CLEC2B	KLRB1	0.000287180964524546	0	CLEC2B_KLRB1	CLEC2B - KLRB1	CLEC	Cell-Cell Contact	PMID: 24223577
475	Cytotoxic CD8+ T Cells	Gamma Delta T Cells	CLEC2B	KLRB1	0.000515268967973238	0	CLEC2B_KLRB1	CLEC2B - KLRB1	CLEC	Cell-Cell Contact	PMID: 24223577
476	Gamma Delta T Cells	Gamma Delta T Cells	CLEC2B	KLRB1	0.000321280667507692	0	CLEC2B_KLRB1	CLEC2B - KLRB1	CLEC	Cell-Cell Contact	PMID: 24223577
477	Intermediate Monocytes	Gamma Delta T Cells	CLEC2B	KLRB1	0.000718631015651412	0	CLEC2B_KLRB1	CLEC2B - KLRB1	CLEC	Cell-Cell Contact	PMID: 24223577
478	Memory CD4+ T Cells	Gamma Delta T Cells	CLEC2B	KLRB1	0.000241505172874258	0	CLEC2B_KLRB1	CLEC2B - KLRB1	CLEC	Cell-Cell Contact	PMID: 24223577
479	Memory CD8+ T Cells	Gamma Delta T Cells	CLEC2B	KLRB1	0.000300815131805107	0	CLEC2B_KLRB1	CLEC2B - KLRB1	CLEC	Cell-Cell Contact	PMID: 24223577
480	Naive CD4+ T Cells	Gamma Delta T Cells	CLEC2B	KLRB1	0.000233181007405329	0	CLEC2B_KLRB1	CLEC2B - KLRB1	CLEC	Cell-Cell Contact	PMID: 24223577
481	Naive CD8+ T Cells	Gamma Delta T Cells	CLEC2B	KLRB1	0.000214996353971394	0	CLEC2B_KLRB1	CLEC2B - KLRB1	CLEC	Cell-Cell Contact	PMID: 24223577
482	Non-Classical Monocytes	Gamma Delta T Cells	CLEC2B	KLRB1	0.00076319670328095	0	CLEC2B_KLRB1	CLEC2B - KLRB1	CLEC	Cell-Cell Contact	PMID: 24223577
483	Regulatory CD4+ T Cells	Gamma Delta T Cells	CLEC2B	KLRB1	0.000228932627881643	0	CLEC2B_KLRB1	CLEC2B - KLRB1	CLEC	Cell-Cell Contact	PMID: 24223577
484	Central Memory CD8+ T Cells	Memory CD8+ T Cells	CLEC2B	KLRB1	0.000790256986883019	0	CLEC2B_KLRB1	CLEC2B - KLRB1	CLEC	Cell-Cell Contact	PMID: 24223577
485	Classical Monocytes	Memory CD8+ T Cells	CLEC2B	KLRB1	0.000352301985806642	0	CLEC2B_KLRB1	CLEC2B - KLRB1	CLEC	Cell-Cell Contact	PMID: 24223577
486	Cytotoxic CD8+ T Cells	Memory CD8+ T Cells	CLEC2B	KLRB1	0.000628039192957871	0	CLEC2B_KLRB1	CLEC2B - KLRB1	CLEC	Cell-Cell Contact	PMID: 24223577
487	Gamma Delta T Cells	Memory CD8+ T Cells	CLEC2B	KLRB1	0.000393752454608569	0	CLEC2B_KLRB1	CLEC2B - KLRB1	CLEC	Cell-Cell Contact	PMID: 24223577
488	Intermediate Monocytes	Memory CD8+ T Cells	CLEC2B	KLRB1	0.000870906431053968	0	CLEC2B_KLRB1	CLEC2B - KLRB1	CLEC	Cell-Cell Contact	PMID: 24223577
489	Memory CD4+ T Cells	Memory CD8+ T Cells	CLEC2B	KLRB1	0.000296653937993173	0	CLEC2B_KLRB1	CLEC2B - KLRB1	CLEC	Cell-Cell Contact	PMID: 24223577
490	Memory CD8+ T Cells	Memory CD8+ T Cells	CLEC2B	KLRB1	0.000368884865373776	0	CLEC2B_KLRB1	CLEC2B - KLRB1	CLEC	Cell-Cell Contact	PMID: 24223577
491	Naive CD4+ T Cells	Memory CD8+ T Cells	CLEC2B	KLRB1	0.000286496791824107	0	CLEC2B_KLRB1	CLEC2B - KLRB1	CLEC	Cell-Cell Contact	PMID: 24223577
492	Naive CD8+ T Cells	Memory CD8+ T Cells	CLEC2B	KLRB1	0.000264291124468111	0	CLEC2B_KLRB1	CLEC2B - KLRB1	CLEC	Cell-Cell Contact	PMID: 24223577
493	Non-Classical Monocytes	Memory CD8+ T Cells	CLEC2B	KLRB1	0.000923759384189959	0	CLEC2B_KLRB1	CLEC2B - KLRB1	CLEC	Cell-Cell Contact	PMID: 24223577
494	Regulatory CD4+ T Cells	Memory CD8+ T Cells	CLEC2B	KLRB1	0.000281311063702794	0	CLEC2B_KLRB1	CLEC2B - KLRB1	CLEC	Cell-Cell Contact	PMID: 24223577
495	Central Memory CD8+ T Cells	Regulatory CD4+ T Cells	CLEC2B	KLRB1	0.000140505820264575	0	CLEC2B_KLRB1	CLEC2B - KLRB1	CLEC	Cell-Cell Contact	PMID: 24223577
496	Cytotoxic CD8+ T Cells	Regulatory CD4+ T Cells	CLEC2B	KLRB1	0.000109706193544023	0.01	CLEC2B_KLRB1	CLEC2B - KLRB1	CLEC	Cell-Cell Contact	PMID: 24223577
497	Intermediate Monocytes	Regulatory CD4+ T Cells	CLEC2B	KLRB1	0.000156231162571711	0	CLEC2B_KLRB1	CLEC2B - KLRB1	CLEC	Cell-Cell Contact	PMID: 24223577
498	Non-Classical Monocytes	Regulatory CD4+ T Cells	CLEC2B	KLRB1	0.000166690238655881	0	CLEC2B_KLRB1	CLEC2B - KLRB1	CLEC	Cell-Cell Contact	PMID: 24223577
499	Central Memory CD8+ T Cells	Central Memory CD8+ T Cells	CD69	KLRB1	0.000647577064867023	0	CLEC2C_KLRB1	CLEC2C - KLRB1	CLEC	Cell-Cell Contact	PMID: 24223577
500	Cytotoxic CD8+ T Cells	Central Memory CD8+ T Cells	CD69	KLRB1	0.00053192455071317	0	CLEC2C_KLRB1	CLEC2C - KLRB1	CLEC	Cell-Cell Contact	PMID: 24223577
501	Gamma Delta T Cells	Central Memory CD8+ T Cells	CD69	KLRB1	0.000572178926301038	0	CLEC2C_KLRB1	CLEC2C - KLRB1	CLEC	Cell-Cell Contact	PMID: 24223577
502	Memory CD4+ T Cells	Central Memory CD8+ T Cells	CD69	KLRB1	0.000636332219707915	0	CLEC2C_KLRB1	CLEC2C - KLRB1	CLEC	Cell-Cell Contact	PMID: 24223577
503	Memory CD8+ T Cells	Central Memory CD8+ T Cells	CD69	KLRB1	0.000849743958812195	0	CLEC2C_KLRB1	CLEC2C - KLRB1	CLEC	Cell-Cell Contact	PMID: 24223577
504	Naive CD4+ T Cells	Central Memory CD8+ T Cells	CD69	KLRB1	0.000791344243175199	0	CLEC2C_KLRB1	CLEC2C - KLRB1	CLEC	Cell-Cell Contact	PMID: 24223577
505	Naive CD8+ T Cells	Central Memory CD8+ T Cells	CD69	KLRB1	0.000560318503754165	0	CLEC2C_KLRB1	CLEC2C - KLRB1	CLEC	Cell-Cell Contact	PMID: 24223577
506	Regulatory CD4+ T Cells	Central Memory CD8+ T Cells	CD69	KLRB1	0.000785386601511229	0	CLEC2C_KLRB1	CLEC2C - KLRB1	CLEC	Cell-Cell Contact	PMID: 24223577
507	Memory CD8+ T Cells	Cytotoxic CD8+ T Cells	CD69	KLRB1	0.000276661138400116	0	CLEC2C_KLRB1	CLEC2C - KLRB1	CLEC	Cell-Cell Contact	PMID: 24223577
508	Naive CD4+ T Cells	Cytotoxic CD8+ T Cells	CD69	KLRB1	0.000256285905013868	0	CLEC2C_KLRB1	CLEC2C - KLRB1	CLEC	Cell-Cell Contact	PMID: 24223577
509	Regulatory CD4+ T Cells	Cytotoxic CD8+ T Cells	CD69	KLRB1	0.000254219424063614	0	CLEC2C_KLRB1	CLEC2C - KLRB1	CLEC	Cell-Cell Contact	PMID: 24223577
510	Central Memory CD8+ T Cells	Gamma Delta T Cells	CD69	KLRB1	0.00118187343002259	0	CLEC2C_KLRB1	CLEC2C - KLRB1	CLEC	Cell-Cell Contact	PMID: 24223577
511	Cytotoxic CD8+ T Cells	Gamma Delta T Cells	CD69	KLRB1	0.000983115597526733	0	CLEC2C_KLRB1	CLEC2C - KLRB1	CLEC	Cell-Cell Contact	PMID: 24223577
512	Gamma Delta T Cells	Gamma Delta T Cells	CD69	KLRB1	0.00105286553264841	0	CLEC2C_KLRB1	CLEC2C - KLRB1	CLEC	Cell-Cell Contact	PMID: 24223577
513	Memory CD4+ T Cells	Gamma Delta T Cells	CD69	KLRB1	0.00116276711520109	0	CLEC2C_KLRB1	CLEC2C - KLRB1	CLEC	Cell-Cell Contact	PMID: 24223577
514	Memory CD8+ T Cells	Gamma Delta T Cells	CD69	KLRB1	0.00151760812008517	0	CLEC2C_KLRB1	CLEC2C - KLRB1	CLEC	Cell-Cell Contact	PMID: 24223577
515	Naive CD4+ T Cells	Gamma Delta T Cells	CD69	KLRB1	0.00142211199430948	0	CLEC2C_KLRB1	CLEC2C - KLRB1	CLEC	Cell-Cell Contact	PMID: 24223577
516	Naive CD8+ T Cells	Gamma Delta T Cells	CD69	KLRB1	0.00103237844210658	0	CLEC2C_KLRB1	CLEC2C - KLRB1	CLEC	Cell-Cell Contact	PMID: 24223577
517	Regulatory CD4+ T Cells	Gamma Delta T Cells	CD69	KLRB1	0.00141230305038877	0	CLEC2C_KLRB1	CLEC2C - KLRB1	CLEC	Cell-Cell Contact	PMID: 24223577
518	Central Memory CD8+ T Cells	Memory CD8+ T Cells	CD69	KLRB1	0.00141391547677052	0	CLEC2C_KLRB1	CLEC2C - KLRB1	CLEC	Cell-Cell Contact	PMID: 24223577
519	Cytotoxic CD8+ T Cells	Memory CD8+ T Cells	CD69	KLRB1	0.00118265075588208	0	CLEC2C_KLRB1	CLEC2C - KLRB1	CLEC	Cell-Cell Contact	PMID: 24223577
520	Gamma Delta T Cells	Memory CD8+ T Cells	CD69	KLRB1	0.00126409958470794	0	CLEC2C_KLRB1	CLEC2C - KLRB1	CLEC	Cell-Cell Contact	PMID: 24223577
521	Memory CD4+ T Cells	Memory CD8+ T Cells	CD69	KLRB1	0.00139179509100138	0	CLEC2C_KLRB1	CLEC2C - KLRB1	CLEC	Cell-Cell Contact	PMID: 24223577
522	Memory CD8+ T Cells	Memory CD8+ T Cells	CD69	KLRB1	0.00179882504704895	0	CLEC2C_KLRB1	CLEC2C - KLRB1	CLEC	Cell-Cell Contact	PMID: 24223577
523	Naive CD4+ T Cells	Memory CD8+ T Cells	CD69	KLRB1	0.00169006594406001	0	CLEC2C_KLRB1	CLEC2C - KLRB1	CLEC	Cell-Cell Contact	PMID: 24223577
524	Naive CD8+ T Cells	Memory CD8+ T Cells	CD69	KLRB1	0.00124020907729135	0	CLEC2C_KLRB1	CLEC2C - KLRB1	CLEC	Cell-Cell Contact	PMID: 24223577
525	Regulatory CD4+ T Cells	Memory CD8+ T Cells	CD69	KLRB1	0.00167886228185276	0	CLEC2C_KLRB1	CLEC2C - KLRB1	CLEC	Cell-Cell Contact	PMID: 24223577
526	Central Memory CD8+ T Cells	Regulatory CD4+ T Cells	CD69	KLRB1	0.000269908067509967	0	CLEC2C_KLRB1	CLEC2C - KLRB1	CLEC	Cell-Cell Contact	PMID: 24223577
527	Cytotoxic CD8+ T Cells	Regulatory CD4+ T Cells	CD69	KLRB1	0.000219758464982947	0.04	CLEC2C_KLRB1	CLEC2C - KLRB1	CLEC	Cell-Cell Contact	PMID: 24223577
528	Gamma Delta T Cells	Regulatory CD4+ T Cells	CD69	KLRB1	0.000237113501426391	0	CLEC2C_KLRB1	CLEC2C - KLRB1	CLEC	Cell-Cell Contact	PMID: 24223577
529	Memory CD4+ T Cells	Regulatory CD4+ T Cells	CD69	KLRB1	0.000264993096444919	0	CLEC2C_KLRB1	CLEC2C - KLRB1	CLEC	Cell-Cell Contact	PMID: 24223577
530	Memory CD8+ T Cells	Regulatory CD4+ T Cells	CD69	KLRB1	0.00035973911241409	0	CLEC2C_KLRB1	CLEC2C - KLRB1	CLEC	Cell-Cell Contact	PMID: 24223577
531	Naive CD4+ T Cells	Regulatory CD4+ T Cells	CD69	KLRB1	0.000333500896770252	0	CLEC2C_KLRB1	CLEC2C - KLRB1	CLEC	Cell-Cell Contact	PMID: 24223577
532	Naive CD8+ T Cells	Regulatory CD4+ T Cells	CD69	KLRB1	0.000231989025055173	0.02	CLEC2C_KLRB1	CLEC2C - KLRB1	CLEC	Cell-Cell Contact	PMID: 24223577
533	Regulatory CD4+ T Cells	Regulatory CD4+ T Cells	CD69	KLRB1	0.0003308375380647	0	CLEC2C_KLRB1	CLEC2C - KLRB1	CLEC	Cell-Cell Contact	PMID: 24223577
534	Classical Monocytes	Classical Monocytes	ICAM1	ITGAX_ITGB2	0.000102164823347708	0	ICAM1_ITGAX_ITGB2	ICAM1 - (ITGAX+ITGB2)	ICAM	Cell-Cell Contact	PMID: 16252253
535	Intermediate Monocytes	Classical Monocytes	ICAM1	ITGAX_ITGB2	0.000102634524210443	0	ICAM1_ITGAX_ITGB2	ICAM1 - (ITGAX+ITGB2)	ICAM	Cell-Cell Contact	PMID: 16252253
536	Non-Classical Monocytes	Classical Monocytes	ICAM1	ITGAX_ITGB2	8.17513896916236e-05	0	ICAM1_ITGAX_ITGB2	ICAM1 - (ITGAX+ITGB2)	ICAM	Cell-Cell Contact	PMID: 16252253
537	Classical Monocytes	Intermediate Monocytes	ICAM1	ITGAX_ITGB2	0.000171171867406322	0	ICAM1_ITGAX_ITGB2	ICAM1 - (ITGAX+ITGB2)	ICAM	Cell-Cell Contact	PMID: 16252253
538	Intermediate Monocytes	Intermediate Monocytes	ICAM1	ITGAX_ITGB2	0.000171952143291624	0	ICAM1_ITGAX_ITGB2	ICAM1 - (ITGAX+ITGB2)	ICAM	Cell-Cell Contact	PMID: 16252253
539	Non-Classical Monocytes	Intermediate Monocytes	ICAM1	ITGAX_ITGB2	0.000137201986502033	0	ICAM1_ITGAX_ITGB2	ICAM1 - (ITGAX+ITGB2)	ICAM	Cell-Cell Contact	PMID: 16252253
540	Classical Monocytes	Non-Classical Monocytes	ICAM1	ITGAX_ITGB2	0.000215624144947807	0	ICAM1_ITGAX_ITGB2	ICAM1 - (ITGAX+ITGB2)	ICAM	Cell-Cell Contact	PMID: 16252253
541	Intermediate Monocytes	Non-Classical Monocytes	ICAM1	ITGAX_ITGB2	0.000216601630580245	0	ICAM1_ITGAX_ITGB2	ICAM1 - (ITGAX+ITGB2)	ICAM	Cell-Cell Contact	PMID: 16252253
542	Non-Classical Monocytes	Non-Classical Monocytes	ICAM1	ITGAX_ITGB2	0.00017302109035144	0	ICAM1_ITGAX_ITGB2	ICAM1 - (ITGAX+ITGB2)	ICAM	Cell-Cell Contact	PMID: 16252253
543	Classical Monocytes	Central Memory CD8+ T Cells	ICAM1	ITGAL_ITGB2	0.000135891836756464	0	ICAM1_ITGAL_ITGB2	ICAM1 - (ITGAL+ITGB2)	ICAM	Cell-Cell Contact	KEGG: hsa04514
544	Intermediate Monocytes	Central Memory CD8+ T Cells	ICAM1	ITGAL_ITGB2	0.000136514003573118	0	ICAM1_ITGAL_ITGB2	ICAM1 - (ITGAL+ITGB2)	ICAM	Cell-Cell Contact	KEGG: hsa04514
545	Non-Classical Monocytes	Central Memory CD8+ T Cells	ICAM1	ITGAL_ITGB2	0.000108829299693337	0	ICAM1_ITGAL_ITGB2	ICAM1 - (ITGAL+ITGB2)	ICAM	Cell-Cell Contact	KEGG: hsa04514
546	Classical Monocytes	Cytotoxic CD8+ T Cells	ICAM1	ITGAL_ITGB2	8.56744200709843e-05	0	ICAM1_ITGAL_ITGB2	ICAM1 - (ITGAL+ITGB2)	ICAM	Cell-Cell Contact	KEGG: hsa04514
547	Intermediate Monocytes	Cytotoxic CD8+ T Cells	ICAM1	ITGAL_ITGB2	8.60691060537699e-05	0	ICAM1_ITGAL_ITGB2	ICAM1 - (ITGAL+ITGB2)	ICAM	Cell-Cell Contact	KEGG: hsa04514
548	Non-Classical Monocytes	Cytotoxic CD8+ T Cells	ICAM1	ITGAL_ITGB2	6.85282513263929e-05	0	ICAM1_ITGAL_ITGB2	ICAM1 - (ITGAL+ITGB2)	ICAM	Cell-Cell Contact	KEGG: hsa04514
549	Classical Monocytes	Gamma Delta T Cells	ICAM1	ITGAL_ITGB2	8.09121245925933e-05	0	ICAM1_ITGAL_ITGB2	ICAM1 - (ITGAL+ITGB2)	ICAM	Cell-Cell Contact	KEGG: hsa04514
550	Intermediate Monocytes	Gamma Delta T Cells	ICAM1	ITGAL_ITGB2	8.1285089614714e-05	0	ICAM1_ITGAL_ITGB2	ICAM1 - (ITGAL+ITGB2)	ICAM	Cell-Cell Contact	KEGG: hsa04514
551	Non-Classical Monocytes	Gamma Delta T Cells	ICAM1	ITGAL_ITGB2	6.47115012888955e-05	0	ICAM1_ITGAL_ITGB2	ICAM1 - (ITGAL+ITGB2)	ICAM	Cell-Cell Contact	KEGG: hsa04514
552	Classical Monocytes	Intermediate Monocytes	ICAM1	ITGAL_ITGB2	9.53464280959742e-05	0	ICAM1_ITGAL_ITGB2	ICAM1 - (ITGAL+ITGB2)	ICAM	Cell-Cell Contact	KEGG: hsa04514
553	Intermediate Monocytes	Intermediate Monocytes	ICAM1	ITGAL_ITGB2	9.57851493786842e-05	0	ICAM1_ITGAL_ITGB2	ICAM1 - (ITGAL+ITGB2)	ICAM	Cell-Cell Contact	KEGG: hsa04514
554	Non-Classical Monocytes	Intermediate Monocytes	ICAM1	ITGAL_ITGB2	7.62826376117111e-05	0	ICAM1_ITGAL_ITGB2	ICAM1 - (ITGAL+ITGB2)	ICAM	Cell-Cell Contact	KEGG: hsa04514
555	Classical Monocytes	Memory CD4+ T Cells	ICAM1	ITGAL_ITGB2	6.15528540600031e-05	0	ICAM1_ITGAL_ITGB2	ICAM1 - (ITGAL+ITGB2)	ICAM	Cell-Cell Contact	KEGG: hsa04514
556	Intermediate Monocytes	Memory CD4+ T Cells	ICAM1	ITGAL_ITGB2	6.18372566830038e-05	0	ICAM1_ITGAL_ITGB2	ICAM1 - (ITGAL+ITGB2)	ICAM	Cell-Cell Contact	KEGG: hsa04514
557	Non-Classical Monocytes	Memory CD4+ T Cells	ICAM1	ITGAL_ITGB2	4.92051326323603e-05	0	ICAM1_ITGAL_ITGB2	ICAM1 - (ITGAL+ITGB2)	ICAM	Cell-Cell Contact	KEGG: hsa04514
558	Classical Monocytes	Non-Classical Monocytes	ICAM1	ITGAL_ITGB2	0.000196360124438279	0	ICAM1_ITGAL_ITGB2	ICAM1 - (ITGAL+ITGB2)	ICAM	Cell-Cell Contact	KEGG: hsa04514
559	Intermediate Monocytes	Non-Classical Monocytes	ICAM1	ITGAL_ITGB2	0.000197252420955515	0	ICAM1_ITGAL_ITGB2	ICAM1 - (ITGAL+ITGB2)	ICAM	Cell-Cell Contact	KEGG: hsa04514
560	Non-Classical Monocytes	Non-Classical Monocytes	ICAM1	ITGAL_ITGB2	0.000157488783889614	0	ICAM1_ITGAL_ITGB2	ICAM1 - (ITGAL+ITGB2)	ICAM	Cell-Cell Contact	KEGG: hsa04514
561	Classical Monocytes	Regulatory CD4+ T Cells	ICAM1	ITGAL_ITGB2	5.02959074830272e-05	0	ICAM1_ITGAL_ITGB2	ICAM1 - (ITGAL+ITGB2)	ICAM	Cell-Cell Contact	KEGG: hsa04514
562	Intermediate Monocytes	Regulatory CD4+ T Cells	ICAM1	ITGAL_ITGB2	5.05286181996071e-05	0	ICAM1_ITGAL_ITGB2	ICAM1 - (ITGAL+ITGB2)	ICAM	Cell-Cell Contact	KEGG: hsa04514
563	Non-Classical Monocytes	Regulatory CD4+ T Cells	ICAM1	ITGAL_ITGB2	4.01953041852932e-05	0	ICAM1_ITGAL_ITGB2	ICAM1 - (ITGAL+ITGB2)	ICAM	Cell-Cell Contact	KEGG: hsa04514
564	Central Memory CD8+ T Cells	Central Memory CD8+ T Cells	ICAM2	ITGAL_ITGB2	0.000100133631569356	0	ICAM2_ITGAL_ITGB2	ICAM2 - (ITGAL+ITGB2)	ICAM	Cell-Cell Contact	KEGG: hsa04514
565	Intermediate Monocytes	Central Memory CD8+ T Cells	ICAM2	ITGAL_ITGB2	0.000105964558986266	0	ICAM2_ITGAL_ITGB2	ICAM2 - (ITGAL+ITGB2)	ICAM	Cell-Cell Contact	KEGG: hsa04514
566	Memory CD4+ T Cells	Central Memory CD8+ T Cells	ICAM2	ITGAL_ITGB2	0.000118113081969685	0	ICAM2_ITGAL_ITGB2	ICAM2 - (ITGAL+ITGB2)	ICAM	Cell-Cell Contact	KEGG: hsa04514
567	Memory CD8+ T Cells	Central Memory CD8+ T Cells	ICAM2	ITGAL_ITGB2	0.000105106856877233	0	ICAM2_ITGAL_ITGB2	ICAM2 - (ITGAL+ITGB2)	ICAM	Cell-Cell Contact	KEGG: hsa04514
568	Non-Classical Monocytes	Central Memory CD8+ T Cells	ICAM2	ITGAL_ITGB2	0.000324807048298217	0	ICAM2_ITGAL_ITGB2	ICAM2 - (ITGAL+ITGB2)	ICAM	Cell-Cell Contact	KEGG: hsa04514
569	Regulatory CD4+ T Cells	Central Memory CD8+ T Cells	ICAM2	ITGAL_ITGB2	0.000131930703660644	0	ICAM2_ITGAL_ITGB2	ICAM2 - (ITGAL+ITGB2)	ICAM	Cell-Cell Contact	KEGG: hsa04514
570	Intermediate Monocytes	Cytotoxic CD8+ T Cells	ICAM2	ITGAL_ITGB2	6.67156870041917e-05	0	ICAM2_ITGAL_ITGB2	ICAM2 - (ITGAL+ITGB2)	ICAM	Cell-Cell Contact	KEGG: hsa04514
571	Memory CD4+ T Cells	Cytotoxic CD8+ T Cells	ICAM2	ITGAL_ITGB2	7.44054808718284e-05	0	ICAM2_ITGAL_ITGB2	ICAM2 - (ITGAL+ITGB2)	ICAM	Cell-Cell Contact	KEGG: hsa04514
572	Memory CD8+ T Cells	Cytotoxic CD8+ T Cells	ICAM2	ITGAL_ITGB2	6.61730977515155e-05	0.02	ICAM2_ITGAL_ITGB2	ICAM2 - (ITGAL+ITGB2)	ICAM	Cell-Cell Contact	KEGG: hsa04514
573	Non-Classical Monocytes	Cytotoxic CD8+ T Cells	ICAM2	ITGAL_ITGB2	0.000206551934165708	0	ICAM2_ITGAL_ITGB2	ICAM2 - (ITGAL+ITGB2)	ICAM	Cell-Cell Contact	KEGG: hsa04514
574	Regulatory CD4+ T Cells	Cytotoxic CD8+ T Cells	ICAM2	ITGAL_ITGB2	8.31621067060811e-05	0	ICAM2_ITGAL_ITGB2	ICAM2 - (ITGAL+ITGB2)	ICAM	Cell-Cell Contact	KEGG: hsa04514
575	Memory CD4+ T Cells	Gamma Delta T Cells	ICAM2	ITGAL_ITGB2	7.02641988989039e-05	0.02	ICAM2_ITGAL_ITGB2	ICAM2 - (ITGAL+ITGB2)	ICAM	Cell-Cell Contact	KEGG: hsa04514
576	Non-Classical Monocytes	Gamma Delta T Cells	ICAM2	ITGAL_ITGB2	0.000195230932624523	0	ICAM2_ITGAL_ITGB2	ICAM2 - (ITGAL+ITGB2)	ICAM	Cell-Cell Contact	KEGG: hsa04514
577	Regulatory CD4+ T Cells	Gamma Delta T Cells	ICAM2	ITGAL_ITGB2	7.853811958992e-05	0	ICAM2_ITGAL_ITGB2	ICAM2 - (ITGAL+ITGB2)	ICAM	Cell-Cell Contact	KEGG: hsa04514
578	Central Memory CD8+ T Cells	Intermediate Monocytes	ICAM2	ITGAL_ITGB2	7.01651365613264e-05	0.01	ICAM2_ITGAL_ITGB2	ICAM2 - (ITGAL+ITGB2)	ICAM	Cell-Cell Contact	KEGG: hsa04514
579	Intermediate Monocytes	Intermediate Monocytes	ICAM2	ITGAL_ITGB2	7.42668291906522e-05	0	ICAM2_ITGAL_ITGB2	ICAM2 - (ITGAL+ITGB2)	ICAM	Cell-Cell Contact	KEGG: hsa04514
580	Memory CD4+ T Cells	Intermediate Monocytes	ICAM2	ITGAL_ITGB2	8.28181911116021e-05	0	ICAM2_ITGAL_ITGB2	ICAM2 - (ITGAL+ITGB2)	ICAM	Cell-Cell Contact	KEGG: hsa04514
581	Memory CD8+ T Cells	Intermediate Monocytes	ICAM2	ITGAL_ITGB2	7.36633794056347e-05	0	ICAM2_ITGAL_ITGB2	ICAM2 - (ITGAL+ITGB2)	ICAM	Cell-Cell Contact	KEGG: hsa04514
582	Non-Classical Monocytes	Intermediate Monocytes	ICAM2	ITGAL_ITGB2	0.000229487223284195	0	ICAM2_ITGAL_ITGB2	ICAM2 - (ITGAL+ITGB2)	ICAM	Cell-Cell Contact	KEGG: hsa04514
583	Regulatory CD4+ T Cells	Intermediate Monocytes	ICAM2	ITGAL_ITGB2	9.25537026933268e-05	0	ICAM2_ITGAL_ITGB2	ICAM2 - (ITGAL+ITGB2)	ICAM	Cell-Cell Contact	KEGG: hsa04514
584	Non-Classical Monocytes	Memory CD4+ T Cells	ICAM2	ITGAL_ITGB2	0.000149017479052333	0	ICAM2_ITGAL_ITGB2	ICAM2 - (ITGAL+ITGB2)	ICAM	Cell-Cell Contact	KEGG: hsa04514
585	Central Memory CD8+ T Cells	Non-Classical Monocytes	ICAM2	ITGAL_ITGB2	0.000144974243075815	0	ICAM2_ITGAL_ITGB2	ICAM2 - (ITGAL+ITGB2)	ICAM	Cell-Cell Contact	KEGG: hsa04514
586	Intermediate Monocytes	Non-Classical Monocytes	ICAM2	ITGAL_ITGB2	0.00015336725444139	0	ICAM2_ITGAL_ITGB2	ICAM2 - (ITGAL+ITGB2)	ICAM	Cell-Cell Contact	KEGG: hsa04514
587	Memory CD4+ T Cells	Non-Classical Monocytes	ICAM2	ITGAL_ITGB2	0.000170836557642604	0	ICAM2_ITGAL_ITGB2	ICAM2 - (ITGAL+ITGB2)	ICAM	Cell-Cell Contact	KEGG: hsa04514
588	Memory CD8+ T Cells	Non-Classical Monocytes	ICAM2	ITGAL_ITGB2	0.000152133018457462	0	ICAM2_ITGAL_ITGB2	ICAM2 - (ITGAL+ITGB2)	ICAM	Cell-Cell Contact	KEGG: hsa04514
589	Non-Classical Monocytes	Non-Classical Monocytes	ICAM2	ITGAL_ITGB2	0.000464533615676361	0	ICAM2_ITGAL_ITGB2	ICAM2 - (ITGAL+ITGB2)	ICAM	Cell-Cell Contact	KEGG: hsa04514
590	Regulatory CD4+ T Cells	Non-Classical Monocytes	ICAM2	ITGAL_ITGB2	0.000190677738033032	0	ICAM2_ITGAL_ITGB2	ICAM2 - (ITGAL+ITGB2)	ICAM	Cell-Cell Contact	KEGG: hsa04514
591	Non-Classical Monocytes	Regulatory CD4+ T Cells	ICAM2	ITGAL_ITGB2	0.000122002680093909	0	ICAM2_ITGAL_ITGB2	ICAM2 - (ITGAL+ITGB2)	ICAM	Cell-Cell Contact	KEGG: hsa04514
592	Classical Monocytes	Classical Monocytes	ICAM1	ITGAM_ITGB2	0.000101394047065572	0	ICAM1_ITGAM_ITGB2	ICAM1 - (ITGAM+ITGB2)	ICAM	Cell-Cell Contact	KEGG: hsa04514
593	Intermediate Monocytes	Classical Monocytes	ICAM1	ITGAM_ITGB2	0.000101860248521006	0	ICAM1_ITGAM_ITGB2	ICAM1 - (ITGAM+ITGB2)	ICAM	Cell-Cell Contact	KEGG: hsa04514
594	Non-Classical Monocytes	Classical Monocytes	ICAM1	ITGAM_ITGB2	8.1133090479649e-05	0	ICAM1_ITGAM_ITGB2	ICAM1 - (ITGAM+ITGB2)	ICAM	Cell-Cell Contact	KEGG: hsa04514
595	Classical Monocytes	Intermediate Monocytes	ICAM1	ITGAM_ITGB2	8.30242366303096e-05	0	ICAM1_ITGAM_ITGB2	ICAM1 - (ITGAM+ITGB2)	ICAM	Cell-Cell Contact	KEGG: hsa04514
596	Intermediate Monocytes	Intermediate Monocytes	ICAM1	ITGAM_ITGB2	8.34068382207717e-05	0	ICAM1_ITGAM_ITGB2	ICAM1 - (ITGAM+ITGB2)	ICAM	Cell-Cell Contact	KEGG: hsa04514
597	Non-Classical Monocytes	Intermediate Monocytes	ICAM1	ITGAM_ITGB2	6.64041474080075e-05	0	ICAM1_ITGAM_ITGB2	ICAM1 - (ITGAM+ITGB2)	ICAM	Cell-Cell Contact	KEGG: hsa04514
598	Central Memory CD8+ T Cells	Classical Monocytes	ICAM2	ITGAM_ITGB2	7.46301517497968e-05	0	ICAM2_ITGAM_ITGB2	ICAM2 - (ITGAM+ITGB2)	ICAM	Cell-Cell Contact	KEGG: hsa04514
599	Intermediate Monocytes	Classical Monocytes	ICAM2	ITGAM_ITGB2	7.89903428110563e-05	0	ICAM2_ITGAM_ITGB2	ICAM2 - (ITGAM+ITGB2)	ICAM	Cell-Cell Contact	KEGG: hsa04514
600	Memory CD4+ T Cells	Classical Monocytes	ICAM2	ITGAM_ITGB2	8.80797387719262e-05	0	ICAM2_ITGAM_ITGB2	ICAM2 - (ITGAM+ITGB2)	ICAM	Cell-Cell Contact	KEGG: hsa04514
601	Memory CD8+ T Cells	Classical Monocytes	ICAM2	ITGAM_ITGB2	7.83488796108715e-05	0	ICAM2_ITGAM_ITGB2	ICAM2 - (ITGAM+ITGB2)	ICAM	Cell-Cell Contact	KEGG: hsa04514
602	Non-Classical Monocytes	Classical Monocytes	ICAM2	ITGAM_ITGB2	0.00024378919427969	0	ICAM2_ITGAM_ITGB2	ICAM2 - (ITGAM+ITGB2)	ICAM	Cell-Cell Contact	KEGG: hsa04514
603	Regulatory CD4+ T Cells	Classical Monocytes	ICAM2	ITGAM_ITGB2	9.84263193396824e-05	0	ICAM2_ITGAM_ITGB2	ICAM2 - (ITGAM+ITGB2)	ICAM	Cell-Cell Contact	KEGG: hsa04514
604	Central Memory CD8+ T Cells	Intermediate Monocytes	ICAM2	ITGAM_ITGB2	6.10729449974876e-05	0	ICAM2_ITGAM_ITGB2	ICAM2 - (ITGAM+ITGB2)	ICAM	Cell-Cell Contact	KEGG: hsa04514
605	Intermediate Monocytes	Intermediate Monocytes	ICAM2	ITGAM_ITGB2	6.46473222379326e-05	0	ICAM2_ITGAM_ITGB2	ICAM2 - (ITGAM+ITGB2)	ICAM	Cell-Cell Contact	KEGG: hsa04514
606	Memory CD4+ T Cells	Intermediate Monocytes	ICAM2	ITGAM_ITGB2	7.21008087368983e-05	0	ICAM2_ITGAM_ITGB2	ICAM2 - (ITGAM+ITGB2)	ICAM	Cell-Cell Contact	KEGG: hsa04514
607	Memory CD8+ T Cells	Intermediate Monocytes	ICAM2	ITGAM_ITGB2	6.41214231268532e-05	0	ICAM2_ITGAM_ITGB2	ICAM2 - (ITGAM+ITGB2)	ICAM	Cell-Cell Contact	KEGG: hsa04514
608	Non-Classical Monocytes	Intermediate Monocytes	ICAM2	ITGAM_ITGB2	0.000200254174111114	0	ICAM2_ITGAM_ITGB2	ICAM2 - (ITGAM+ITGB2)	ICAM	Cell-Cell Contact	KEGG: hsa04514
609	Regulatory CD4+ T Cells	Intermediate Monocytes	ICAM2	ITGAM_ITGB2	8.05888713957483e-05	0	ICAM2_ITGAM_ITGB2	ICAM2 - (ITGAM+ITGB2)	ICAM	Cell-Cell Contact	KEGG: hsa04514
610	Classical Monocytes	Central Memory CD8+ T Cells	ICAM1	ITGAL	8.92810074565326e-05	0	ICAM1_ITGAL	ICAM1 - ITGAL	ICAM	Cell-Cell Contact	PMID: 23602662
611	Intermediate Monocytes	Central Memory CD8+ T Cells	ICAM1	ITGAL	8.96921261050354e-05	0	ICAM1_ITGAL	ICAM1 - ITGAL	ICAM	Cell-Cell Contact	PMID: 23602662
612	Non-Classical Monocytes	Central Memory CD8+ T Cells	ICAM1	ITGAL	7.1419349071672e-05	0	ICAM1_ITGAL	ICAM1 - ITGAL	ICAM	Cell-Cell Contact	PMID: 23602662
613	Classical Monocytes	Cytotoxic CD8+ T Cells	ICAM1	ITGAL	4.47572608258401e-05	0	ICAM1_ITGAL	ICAM1 - ITGAL	ICAM	Cell-Cell Contact	PMID: 23602662
614	Intermediate Monocytes	Cytotoxic CD8+ T Cells	ICAM1	ITGAL	4.49644854338398e-05	0	ICAM1_ITGAL	ICAM1 - ITGAL	ICAM	Cell-Cell Contact	PMID: 23602662
615	Non-Classical Monocytes	Cytotoxic CD8+ T Cells	ICAM1	ITGAL	3.5764105415948e-05	0	ICAM1_ITGAL	ICAM1 - ITGAL	ICAM	Cell-Cell Contact	PMID: 23602662
616	Classical Monocytes	Gamma Delta T Cells	ICAM1	ITGAL	4.09121183697646e-05	0	ICAM1_ITGAL	ICAM1 - ITGAL	ICAM	Cell-Cell Contact	PMID: 23602662
617	Intermediate Monocytes	Gamma Delta T Cells	ICAM1	ITGAL	4.11016291190026e-05	0	ICAM1_ITGAL	ICAM1 - ITGAL	ICAM	Cell-Cell Contact	PMID: 23602662
618	Non-Classical Monocytes	Gamma Delta T Cells	ICAM1	ITGAL	3.26885016640087e-05	0	ICAM1_ITGAL	ICAM1 - ITGAL	ICAM	Cell-Cell Contact	PMID: 23602662
619	Classical Monocytes	Intermediate Monocytes	ICAM1	ITGAL	3.33562237294431e-05	0	ICAM1_ITGAL	ICAM1 - ITGAL	ICAM	Cell-Cell Contact	PMID: 23602662
620	Intermediate Monocytes	Intermediate Monocytes	ICAM1	ITGAL	3.35108771249184e-05	0	ICAM1_ITGAL	ICAM1 - ITGAL	ICAM	Cell-Cell Contact	PMID: 23602662
621	Non-Classical Monocytes	Intermediate Monocytes	ICAM1	ITGAL	2.66464724578025e-05	0	ICAM1_ITGAL	ICAM1 - ITGAL	ICAM	Cell-Cell Contact	PMID: 23602662
622	Classical Monocytes	Memory CD4+ T Cells	ICAM1	ITGAL	3.18852669000474e-05	0	ICAM1_ITGAL	ICAM1 - ITGAL	ICAM	Cell-Cell Contact	PMID: 23602662
623	Intermediate Monocytes	Memory CD4+ T Cells	ICAM1	ITGAL	3.20331268662168e-05	0	ICAM1_ITGAL	ICAM1 - ITGAL	ICAM	Cell-Cell Contact	PMID: 23602662
624	Non-Classical Monocytes	Memory CD4+ T Cells	ICAM1	ITGAL	2.54704894655063e-05	0	ICAM1_ITGAL	ICAM1 - ITGAL	ICAM	Cell-Cell Contact	PMID: 23602662
625	Classical Monocytes	Non-Classical Monocytes	ICAM1	ITGAL	0.000133863644982518	0	ICAM1_ITGAL	ICAM1 - ITGAL	ICAM	Cell-Cell Contact	PMID: 23602662
626	Intermediate Monocytes	Non-Classical Monocytes	ICAM1	ITGAL	0.000134476679554113	0	ICAM1_ITGAL	ICAM1 - ITGAL	ICAM	Cell-Cell Contact	PMID: 23602662
627	Non-Classical Monocytes	Non-Classical Monocytes	ICAM1	ITGAL	0.000107199690737539	0	ICAM1_ITGAL	ICAM1 - ITGAL	ICAM	Cell-Cell Contact	PMID: 23602662
628	Classical Monocytes	Regulatory CD4+ T Cells	ICAM1	ITGAL	2.50920938402293e-05	0	ICAM1_ITGAL	ICAM1 - ITGAL	ICAM	Cell-Cell Contact	PMID: 23602662
629	Intermediate Monocytes	Regulatory CD4+ T Cells	ICAM1	ITGAL	2.52085486215711e-05	0	ICAM1_ITGAL	ICAM1 - ITGAL	ICAM	Cell-Cell Contact	PMID: 23602662
630	Non-Classical Monocytes	Regulatory CD4+ T Cells	ICAM1	ITGAL	2.00406612422749e-05	0	ICAM1_ITGAL	ICAM1 - ITGAL	ICAM	Cell-Cell Contact	PMID: 23602662
631	Classical Monocytes	Central Memory CD8+ T Cells	ICAM1	SPN	8.95745813511043e-05	0	ICAM1_SPN	ICAM1 - SPN	ICAM	Cell-Cell Contact	PMID: 1683685
632	Intermediate Monocytes	Central Memory CD8+ T Cells	ICAM1	SPN	8.99870369601666e-05	0	ICAM1_SPN	ICAM1 - SPN	ICAM	Cell-Cell Contact	PMID: 1683685
633	Non-Classical Monocytes	Central Memory CD8+ T Cells	ICAM1	SPN	7.16547050307925e-05	0	ICAM1_SPN	ICAM1 - SPN	ICAM	Cell-Cell Contact	PMID: 1683685
634	Classical Monocytes	Cytotoxic CD8+ T Cells	ICAM1	SPN	4.16534270751891e-05	0	ICAM1_SPN	ICAM1 - SPN	ICAM	Cell-Cell Contact	PMID: 1683685
635	Intermediate Monocytes	Cytotoxic CD8+ T Cells	ICAM1	SPN	4.1846354198278e-05	0	ICAM1_SPN	ICAM1 - SPN	ICAM	Cell-Cell Contact	PMID: 1683685
636	Non-Classical Monocytes	Cytotoxic CD8+ T Cells	ICAM1	SPN	3.32814052781675e-05	0	ICAM1_SPN	ICAM1 - SPN	ICAM	Cell-Cell Contact	PMID: 1683685
637	Classical Monocytes	Gamma Delta T Cells	ICAM1	SPN	4.28570763143988e-05	0	ICAM1_SPN	ICAM1 - SPN	ICAM	Cell-Cell Contact	PMID: 1683685
638	Intermediate Monocytes	Gamma Delta T Cells	ICAM1	SPN	4.30555492158102e-05	0	ICAM1_SPN	ICAM1 - SPN	ICAM	Cell-Cell Contact	PMID: 1683685
639	Non-Classical Monocytes	Gamma Delta T Cells	ICAM1	SPN	3.4244137683065e-05	0	ICAM1_SPN	ICAM1 - SPN	ICAM	Cell-Cell Contact	PMID: 1683685
640	Classical Monocytes	Intermediate Monocytes	ICAM1	SPN	3.852528238513e-05	0	ICAM1_SPN	ICAM1 - SPN	ICAM	Cell-Cell Contact	PMID: 1683685
641	Intermediate Monocytes	Intermediate Monocytes	ICAM1	SPN	3.87037890060836e-05	0	ICAM1_SPN	ICAM1 - SPN	ICAM	Cell-Cell Contact	PMID: 1683685
642	Non-Classical Monocytes	Intermediate Monocytes	ICAM1	SPN	3.07796403849954e-05	0	ICAM1_SPN	ICAM1 - SPN	ICAM	Cell-Cell Contact	PMID: 1683685
643	Classical Monocytes	Memory CD4+ T Cells	ICAM1	SPN	3.30703570447231e-05	0	ICAM1_SPN	ICAM1 - SPN	ICAM	Cell-Cell Contact	PMID: 1683685
644	Intermediate Monocytes	Memory CD4+ T Cells	ICAM1	SPN	3.32236903925393e-05	0	ICAM1_SPN	ICAM1 - SPN	ICAM	Cell-Cell Contact	PMID: 1683685
645	Non-Classical Monocytes	Memory CD4+ T Cells	ICAM1	SPN	2.64179245571033e-05	0	ICAM1_SPN	ICAM1 - SPN	ICAM	Cell-Cell Contact	PMID: 1683685
646	Classical Monocytes	Memory CD8+ T Cells	ICAM1	SPN	3.6797119619844e-05	0	ICAM1_SPN	ICAM1 - SPN	ICAM	Cell-Cell Contact	PMID: 1683685
647	Intermediate Monocytes	Memory CD8+ T Cells	ICAM1	SPN	3.69676547966331e-05	0	ICAM1_SPN	ICAM1 - SPN	ICAM	Cell-Cell Contact	PMID: 1683685
648	Non-Classical Monocytes	Memory CD8+ T Cells	ICAM1	SPN	2.93976890326005e-05	0	ICAM1_SPN	ICAM1 - SPN	ICAM	Cell-Cell Contact	PMID: 1683685
649	Classical Monocytes	Non-Classical Monocytes	ICAM1	SPN	0.000166672188823774	0	ICAM1_SPN	ICAM1 - SPN	ICAM	Cell-Cell Contact	PMID: 1683685
650	Intermediate Monocytes	Non-Classical Monocytes	ICAM1	SPN	0.000167432377552983	0	ICAM1_SPN	ICAM1 - SPN	ICAM	Cell-Cell Contact	PMID: 1683685
651	Non-Classical Monocytes	Non-Classical Monocytes	ICAM1	SPN	0.000133580552021387	0	ICAM1_SPN	ICAM1 - SPN	ICAM	Cell-Cell Contact	PMID: 1683685
652	Classical Monocytes	Regulatory CD4+ T Cells	ICAM1	SPN	3.49194221128674e-05	0	ICAM1_SPN	ICAM1 - SPN	ICAM	Cell-Cell Contact	PMID: 1683685
653	Intermediate Monocytes	Regulatory CD4+ T Cells	ICAM1	SPN	3.50812922597108e-05	0	ICAM1_SPN	ICAM1 - SPN	ICAM	Cell-Cell Contact	PMID: 1683685
654	Non-Classical Monocytes	Regulatory CD4+ T Cells	ICAM1	SPN	2.78962922960679e-05	0	ICAM1_SPN	ICAM1 - SPN	ICAM	Cell-Cell Contact	PMID: 1683685
655	Central Memory CD8+ T Cells	Central Memory CD8+ T Cells	ITGB2	CD226	0.000153012149307677	0	ITGB2_CD226	ITGB2 - CD226	ITGB2	Cell-Cell Contact	KEGG: hsa04514
656	Classical Monocytes	Central Memory CD8+ T Cells	ITGB2	CD226	0.000197010094450858	0	ITGB2_CD226	ITGB2 - CD226	ITGB2	Cell-Cell Contact	KEGG: hsa04514
657	Cytotoxic CD8+ T Cells	Central Memory CD8+ T Cells	ITGB2	CD226	0.00012096476181234	0	ITGB2_CD226	ITGB2 - CD226	ITGB2	Cell-Cell Contact	KEGG: hsa04514
658	Gamma Delta T Cells	Central Memory CD8+ T Cells	ITGB2	CD226	0.000117991657414005	0	ITGB2_CD226	ITGB2 - CD226	ITGB2	Cell-Cell Contact	KEGG: hsa04514
659	Intermediate Monocytes	Central Memory CD8+ T Cells	ITGB2	CD226	0.000199827602742279	0	ITGB2_CD226	ITGB2 - CD226	ITGB2	Cell-Cell Contact	KEGG: hsa04514
660	Memory CD4+ T Cells	Central Memory CD8+ T Cells	ITGB2	CD226	8.76238704007064e-05	0	ITGB2_CD226	ITGB2 - CD226	ITGB2	Cell-Cell Contact	KEGG: hsa04514
661	Memory CD8+ T Cells	Central Memory CD8+ T Cells	ITGB2	CD226	8.69515651228585e-05	0	ITGB2_CD226	ITGB2 - CD226	ITGB2	Cell-Cell Contact	KEGG: hsa04514
662	Naive CD4+ T Cells	Central Memory CD8+ T Cells	ITGB2	CD226	3.08320076143274e-05	0	ITGB2_CD226	ITGB2 - CD226	ITGB2	Cell-Cell Contact	KEGG: hsa04514
663	Naive CD8+ T Cells	Central Memory CD8+ T Cells	ITGB2	CD226	2.63610697768284e-05	0	ITGB2_CD226	ITGB2 - CD226	ITGB2	Cell-Cell Contact	KEGG: hsa04514
664	Non-Classical Monocytes	Central Memory CD8+ T Cells	ITGB2	CD226	0.000213502070502144	0	ITGB2_CD226	ITGB2 - CD226	ITGB2	Cell-Cell Contact	KEGG: hsa04514
665	Regulatory CD4+ T Cells	Central Memory CD8+ T Cells	ITGB2	CD226	7.43220146250619e-05	0	ITGB2_CD226	ITGB2 - CD226	ITGB2	Cell-Cell Contact	KEGG: hsa04514
666	Central Memory CD8+ T Cells	Regulatory CD4+ T Cells	ITGB2	CD226	0.000103735544842114	0	ITGB2_CD226	ITGB2 - CD226	ITGB2	Cell-Cell Contact	KEGG: hsa04514
667	Classical Monocytes	Regulatory CD4+ T Cells	ITGB2	CD226	0.000133797948520339	0	ITGB2_CD226	ITGB2 - CD226	ITGB2	Cell-Cell Contact	KEGG: hsa04514
668	Cytotoxic CD8+ T Cells	Regulatory CD4+ T Cells	ITGB2	CD226	8.19046059041752e-05	0	ITGB2_CD226	ITGB2 - CD226	ITGB2	Cell-Cell Contact	KEGG: hsa04514
669	Gamma Delta T Cells	Regulatory CD4+ T Cells	ITGB2	CD226	7.9882115262657e-05	0	ITGB2_CD226	ITGB2 - CD226	ITGB2	Cell-Cell Contact	KEGG: hsa04514
670	Intermediate Monocytes	Regulatory CD4+ T Cells	ITGB2	CD226	0.000135726647622913	0	ITGB2_CD226	ITGB2 - CD226	ITGB2	Cell-Cell Contact	KEGG: hsa04514
671	Memory CD4+ T Cells	Regulatory CD4+ T Cells	ITGB2	CD226	5.92513311265123e-05	0	ITGB2_CD226	ITGB2 - CD226	ITGB2	Cell-Cell Contact	KEGG: hsa04514
672	Memory CD8+ T Cells	Regulatory CD4+ T Cells	ITGB2	CD226	5.87951524580085e-05	0	ITGB2_CD226	ITGB2 - CD226	ITGB2	Cell-Cell Contact	KEGG: hsa04514
673	Naive CD4+ T Cells	Regulatory CD4+ T Cells	ITGB2	CD226	2.08018462154915e-05	0	ITGB2_CD226	ITGB2 - CD226	ITGB2	Cell-Cell Contact	KEGG: hsa04514
674	Naive CD8+ T Cells	Regulatory CD4+ T Cells	ITGB2	CD226	1.77822370829701e-05	0	ITGB2_CD226	ITGB2 - CD226	ITGB2	Cell-Cell Contact	KEGG: hsa04514
675	Non-Classical Monocytes	Regulatory CD4+ T Cells	ITGB2	CD226	0.000145093521260915	0	ITGB2_CD226	ITGB2 - CD226	ITGB2	Cell-Cell Contact	KEGG: hsa04514
676	Regulatory CD4+ T Cells	Regulatory CD4+ T Cells	ITGB2	CD226	5.02301470210711e-05	0	ITGB2_CD226	ITGB2 - CD226	ITGB2	Cell-Cell Contact	KEGG: hsa04514
677	Central Memory CD8+ T Cells	Classical Monocytes	ITGB2	ICAM1	0.000206222887875777	0	ITGB2_ICAM1	ITGB2 - ICAM1	ITGB2	Cell-Cell Contact	KEGG: hsa04514
678	Classical Monocytes	Classical Monocytes	ITGB2	ICAM1	0.000265021432161663	0	ITGB2_ICAM1	ITGB2 - ICAM1	ITGB2	Cell-Cell Contact	KEGG: hsa04514
679	Cytotoxic CD8+ T Cells	Classical Monocytes	ITGB2	ICAM1	0.00016325516408585	0	ITGB2_ICAM1	ITGB2 - ICAM1	ITGB2	Cell-Cell Contact	KEGG: hsa04514
680	Gamma Delta T Cells	Classical Monocytes	ITGB2	ICAM1	0.000159262962929259	0	ITGB2_ICAM1	ITGB2 - ICAM1	ITGB2	Cell-Cell Contact	KEGG: hsa04514
681	Intermediate Monocytes	Classical Monocytes	ITGB2	ICAM1	0.000268779188309519	0	ITGB2_ICAM1	ITGB2 - ICAM1	ITGB2	Cell-Cell Contact	KEGG: hsa04514
682	Memory CD4+ T Cells	Classical Monocytes	ITGB2	ICAM1	0.000118427500405911	0	ITGB2_ICAM1	ITGB2 - ICAM1	ITGB2	Cell-Cell Contact	KEGG: hsa04514
683	Memory CD8+ T Cells	Classical Monocytes	ITGB2	ICAM1	0.000117522247246721	0	ITGB2_ICAM1	ITGB2 - ICAM1	ITGB2	Cell-Cell Contact	KEGG: hsa04514
684	Naive CD4+ T Cells	Classical Monocytes	ITGB2	ICAM1	4.17728031035103e-05	0	ITGB2_ICAM1	ITGB2 - ICAM1	ITGB2	Cell-Cell Contact	KEGG: hsa04514
685	Naive CD8+ T Cells	Classical Monocytes	ITGB2	ICAM1	3.5722227863065e-05	0	ITGB2_ICAM1	ITGB2 - ICAM1	ITGB2	Cell-Cell Contact	KEGG: hsa04514
686	Non-Classical Monocytes	Classical Monocytes	ITGB2	ICAM1	0.000287004184365696	0	ITGB2_ICAM1	ITGB2 - ICAM1	ITGB2	Cell-Cell Contact	KEGG: hsa04514
687	Regulatory CD4+ T Cells	Classical Monocytes	ITGB2	ICAM1	0.000100506937541756	0	ITGB2_ICAM1	ITGB2 - ICAM1	ITGB2	Cell-Cell Contact	KEGG: hsa04514
688	Central Memory CD8+ T Cells	Intermediate Monocytes	ITGB2	ICAM1	0.000207158851839027	0	ITGB2_ICAM1	ITGB2 - ICAM1	ITGB2	Cell-Cell Contact	KEGG: hsa04514
689	Classical Monocytes	Intermediate Monocytes	ITGB2	ICAM1	0.000266215443206694	0	ITGB2_ICAM1	ITGB2 - ICAM1	ITGB2	Cell-Cell Contact	KEGG: hsa04514
690	Cytotoxic CD8+ T Cells	Intermediate Monocytes	ITGB2	ICAM1	0.00016400008346339	0	ITGB2_ICAM1	ITGB2 - ICAM1	ITGB2	Cell-Cell Contact	KEGG: hsa04514
691	Gamma Delta T Cells	Intermediate Monocytes	ITGB2	ICAM1	0.000159990025981314	0	ITGB2_ICAM1	ITGB2 - ICAM1	ITGB2	Cell-Cell Contact	KEGG: hsa04514
692	Intermediate Monocytes	Intermediate Monocytes	ITGB2	ICAM1	0.00026998955791096	0	ITGB2_ICAM1	ITGB2 - ICAM1	ITGB2	Cell-Cell Contact	KEGG: hsa04514
693	Memory CD4+ T Cells	Intermediate Monocytes	ITGB2	ICAM1	0.000118970878838464	0	ITGB2_ICAM1	ITGB2 - ICAM1	ITGB2	Cell-Cell Contact	KEGG: hsa04514
694	Memory CD8+ T Cells	Intermediate Monocytes	ITGB2	ICAM1	0.000118061532323058	0	ITGB2_ICAM1	ITGB2 - ICAM1	ITGB2	Cell-Cell Contact	KEGG: hsa04514
695	Naive CD4+ T Cells	Intermediate Monocytes	ITGB2	ICAM1	4.19662803213686e-05	0	ITGB2_ICAM1	ITGB2 - ICAM1	ITGB2	Cell-Cell Contact	KEGG: hsa04514
696	Naive CD8+ T Cells	Intermediate Monocytes	ITGB2	ICAM1	3.58878032141518e-05	0	ITGB2_ICAM1	ITGB2 - ICAM1	ITGB2	Cell-Cell Contact	KEGG: hsa04514
697	Non-Classical Monocytes	Intermediate Monocytes	ITGB2	ICAM1	0.000288293665817803	0	ITGB2_ICAM1	ITGB2 - ICAM1	ITGB2	Cell-Cell Contact	KEGG: hsa04514
698	Regulatory CD4+ T Cells	Intermediate Monocytes	ITGB2	ICAM1	0.000100969110592286	0	ITGB2_ICAM1	ITGB2 - ICAM1	ITGB2	Cell-Cell Contact	KEGG: hsa04514
699	Central Memory CD8+ T Cells	Non-Classical Monocytes	ITGB2	ICAM1	0.000165439155360558	0	ITGB2_ICAM1	ITGB2 - ICAM1	ITGB2	Cell-Cell Contact	KEGG: hsa04514
700	Classical Monocytes	Non-Classical Monocytes	ITGB2	ICAM1	0.000212916633432223	0	ITGB2_ICAM1	ITGB2 - ICAM1	ITGB2	Cell-Cell Contact	KEGG: hsa04514
701	Cytotoxic CD8+ T Cells	Non-Classical Monocytes	ITGB2	ICAM1	0.000130830993526499	0	ITGB2_ICAM1	ITGB2 - ICAM1	ITGB2	Cell-Cell Contact	KEGG: hsa04514
702	Gamma Delta T Cells	Non-Classical Monocytes	ITGB2	ICAM1	0.000127619194445741	0	ITGB2_ICAM1	ITGB2 - ICAM1	ITGB2	Cell-Cell Contact	KEGG: hsa04514
703	Intermediate Monocytes	Non-Classical Monocytes	ITGB2	ICAM1	0.000215955537059837	0	ITGB2_ICAM1	ITGB2 - ICAM1	ITGB2	Cell-Cell Contact	KEGG: hsa04514
704	Memory CD4+ T Cells	Non-Classical Monocytes	ITGB2	ICAM1	9.48023813097267e-05	0	ITGB2_ICAM1	ITGB2 - ICAM1	ITGB2	Cell-Cell Contact	KEGG: hsa04514
705	Memory CD8+ T Cells	Non-Classical Monocytes	ITGB2	ICAM1	9.40756316751557e-05	0	ITGB2_ICAM1	ITGB2 - ICAM1	ITGB2	Cell-Cell Contact	KEGG: hsa04514
706	Naive CD4+ T Cells	Non-Classical Monocytes	ITGB2	ICAM1	3.33768850252098e-05	0	ITGB2_ICAM1	ITGB2 - ICAM1	ITGB2	Cell-Cell Contact	KEGG: hsa04514
707	Naive CD8+ T Cells	Non-Classical Monocytes	ITGB2	ICAM1	2.85381945539349e-05	0	ITGB2_ICAM1	ITGB2 - ICAM1	ITGB2	Cell-Cell Contact	KEGG: hsa04514
708	Non-Classical Monocytes	Non-Classical Monocytes	ITGB2	ICAM1	0.000230702088861252	0	ITGB2_ICAM1	ITGB2 - ICAM1	ITGB2	Cell-Cell Contact	KEGG: hsa04514
709	Regulatory CD4+ T Cells	Non-Classical Monocytes	ITGB2	ICAM1	8.04215002650352e-05	0	ITGB2_ICAM1	ITGB2 - ICAM1	ITGB2	Cell-Cell Contact	KEGG: hsa04514
710	Central Memory CD8+ T Cells	Central Memory CD8+ T Cells	ITGB2	ICAM2	0.000152304722508275	0.01	ITGB2_ICAM2	ITGB2 - ICAM2	ITGB2	Cell-Cell Contact	KEGG: hsa04514
711	Classical Monocytes	Central Memory CD8+ T Cells	ITGB2	ICAM2	0.000196104168165529	0	ITGB2_ICAM2	ITGB2 - ICAM2	ITGB2	Cell-Cell Contact	KEGG: hsa04514
712	Intermediate Monocytes	Central Memory CD8+ T Cells	ITGB2	ICAM2	0.00019890903993618	0	ITGB2_ICAM2	ITGB2 - ICAM2	ITGB2	Cell-Cell Contact	KEGG: hsa04514
713	Non-Classical Monocytes	Central Memory CD8+ T Cells	ITGB2	ICAM2	0.000212522305695617	0	ITGB2_ICAM2	ITGB2 - ICAM2	ITGB2	Cell-Cell Contact	KEGG: hsa04514
714	Central Memory CD8+ T Cells	Intermediate Monocytes	ITGB2	ICAM2	0.000161113697215486	0	ITGB2_ICAM2	ITGB2 - ICAM2	ITGB2	Cell-Cell Contact	KEGG: hsa04514
715	Classical Monocytes	Intermediate Monocytes	ITGB2	ICAM2	0.000207381646636358	0	ITGB2_ICAM2	ITGB2 - ICAM2	ITGB2	Cell-Cell Contact	KEGG: hsa04514
716	Intermediate Monocytes	Intermediate Monocytes	ITGB2	ICAM2	0.000210343614669966	0	ITGB2_ICAM2	ITGB2 - ICAM2	ITGB2	Cell-Cell Contact	KEGG: hsa04514
717	Non-Classical Monocytes	Intermediate Monocytes	ITGB2	ICAM2	0.000224717655030068	0	ITGB2_ICAM2	ITGB2 - ICAM2	ITGB2	Cell-Cell Contact	KEGG: hsa04514
718	Central Memory CD8+ T Cells	Memory CD4+ T Cells	ITGB2	ICAM2	0.000179445838419962	0	ITGB2_ICAM2	ITGB2 - ICAM2	ITGB2	Cell-Cell Contact	KEGG: hsa04514
719	Classical Monocytes	Memory CD4+ T Cells	ITGB2	ICAM2	0.00023082837101715	0	ITGB2_ICAM2	ITGB2 - ICAM2	ITGB2	Cell-Cell Contact	KEGG: hsa04514
720	Intermediate Monocytes	Memory CD4+ T Cells	ITGB2	ICAM2	0.000234115490663894	0	ITGB2_ICAM2	ITGB2 - ICAM2	ITGB2	Cell-Cell Contact	KEGG: hsa04514
721	Non-Classical Monocytes	Memory CD4+ T Cells	ITGB2	ICAM2	0.00025006356929291	0	ITGB2_ICAM2	ITGB2 - ICAM2	ITGB2	Cell-Cell Contact	KEGG: hsa04514
722	Central Memory CD8+ T Cells	Memory CD8+ T Cells	ITGB2	ICAM2	0.00015981834940636	0.01	ITGB2_ICAM2	ITGB2 - ICAM2	ITGB2	Cell-Cell Contact	KEGG: hsa04514
723	Classical Monocytes	Memory CD8+ T Cells	ITGB2	ICAM2	0.000205723750286246	0	ITGB2_ICAM2	ITGB2 - ICAM2	ITGB2	Cell-Cell Contact	KEGG: hsa04514
724	Intermediate Monocytes	Memory CD8+ T Cells	ITGB2	ICAM2	0.000208662652343687	0	ITGB2_ICAM2	ITGB2 - ICAM2	ITGB2	Cell-Cell Contact	KEGG: hsa04514
725	Non-Classical Monocytes	Memory CD8+ T Cells	ITGB2	ICAM2	0.000222925001891818	0	ITGB2_ICAM2	ITGB2 - ICAM2	ITGB2	Cell-Cell Contact	KEGG: hsa04514
726	Central Memory CD8+ T Cells	Non-Classical Monocytes	ITGB2	ICAM2	0.000487053038353764	0	ITGB2_ICAM2	ITGB2 - ICAM2	ITGB2	Cell-Cell Contact	KEGG: hsa04514
727	Classical Monocytes	Non-Classical Monocytes	ITGB2	ICAM2	0.000619763966954906	0	ITGB2_ICAM2	ITGB2 - ICAM2	ITGB2	Cell-Cell Contact	KEGG: hsa04514
728	Cytotoxic CD8+ T Cells	Non-Classical Monocytes	ITGB2	ICAM2	0.000388392941741308	0	ITGB2_ICAM2	ITGB2 - ICAM2	ITGB2	Cell-Cell Contact	KEGG: hsa04514
729	Gamma Delta T Cells	Non-Classical Monocytes	ITGB2	ICAM2	0.000379152944235765	0	ITGB2_ICAM2	ITGB2 - ICAM2	ITGB2	Cell-Cell Contact	KEGG: hsa04514
730	Intermediate Monocytes	Non-Classical Monocytes	ITGB2	ICAM2	0.000628156666001964	0	ITGB2_ICAM2	ITGB2 - ICAM2	ITGB2	Cell-Cell Contact	KEGG: hsa04514
731	Memory CD4+ T Cells	Non-Classical Monocytes	ITGB2	ICAM2	0.000283911998449551	0	ITGB2_ICAM2	ITGB2 - ICAM2	ITGB2	Cell-Cell Contact	KEGG: hsa04514
732	Memory CD8+ T Cells	Non-Classical Monocytes	ITGB2	ICAM2	0.000281785548054085	0	ITGB2_ICAM2	ITGB2 - ICAM2	ITGB2	Cell-Cell Contact	KEGG: hsa04514
733	Non-Classical Monocytes	Non-Classical Monocytes	ITGB2	ICAM2	0.000668711808984595	0	ITGB2_ICAM2	ITGB2 - ICAM2	ITGB2	Cell-Cell Contact	KEGG: hsa04514
734	Regulatory CD4+ T Cells	Non-Classical Monocytes	ITGB2	ICAM2	0.000241693138135453	0	ITGB2_ICAM2	ITGB2 - ICAM2	ITGB2	Cell-Cell Contact	KEGG: hsa04514
735	Central Memory CD8+ T Cells	Regulatory CD4+ T Cells	ITGB2	ICAM2	0.000200262171347582	0	ITGB2_ICAM2	ITGB2 - ICAM2	ITGB2	Cell-Cell Contact	KEGG: hsa04514
736	Classical Monocytes	Regulatory CD4+ T Cells	ITGB2	ICAM2	0.000257415478553025	0	ITGB2_ICAM2	ITGB2 - ICAM2	ITGB2	Cell-Cell Contact	KEGG: hsa04514
737	Cytotoxic CD8+ T Cells	Regulatory CD4+ T Cells	ITGB2	ICAM2	0.000158511966968757	0	ITGB2_ICAM2	ITGB2 - ICAM2	ITGB2	Cell-Cell Contact	KEGG: hsa04514
738	Gamma Delta T Cells	Regulatory CD4+ T Cells	ITGB2	ICAM2	0.000154633540809904	0.01	ITGB2_ICAM2	ITGB2 - ICAM2	ITGB2	Cell-Cell Contact	KEGG: hsa04514
739	Intermediate Monocytes	Regulatory CD4+ T Cells	ITGB2	ICAM2	0.000261068909017275	0	ITGB2_ICAM2	ITGB2 - ICAM2	ITGB2	Cell-Cell Contact	KEGG: hsa04514
740	Non-Classical Monocytes	Regulatory CD4+ T Cells	ITGB2	ICAM2	0.000278789326429886	0	ITGB2_ICAM2	ITGB2 - ICAM2	ITGB2	Cell-Cell Contact	KEGG: hsa04514
741	Central Memory CD8+ T Cells	Central Memory CD8+ T Cells	LCK	CD8 receptor	0.000177715331742745	0	LCK_CD8A_CD8B1	LCK - (CD8A+CD8B1)	LCK	Cell-Cell Contact	PMID: 25427562
742	Cytotoxic CD8+ T Cells	Central Memory CD8+ T Cells	LCK	CD8 receptor	0.000150955880530752	0	LCK_CD8A_CD8B1	LCK - (CD8A+CD8B1)	LCK	Cell-Cell Contact	PMID: 25427562
743	Gamma Delta T Cells	Central Memory CD8+ T Cells	LCK	CD8 receptor	0.000128013052117798	0	LCK_CD8A_CD8B1	LCK - (CD8A+CD8B1)	LCK	Cell-Cell Contact	PMID: 25427562
744	Memory CD4+ T Cells	Central Memory CD8+ T Cells	LCK	CD8 receptor	0.000164213016986933	0	LCK_CD8A_CD8B1	LCK - (CD8A+CD8B1)	LCK	Cell-Cell Contact	PMID: 25427562
745	Memory CD8+ T Cells	Central Memory CD8+ T Cells	LCK	CD8 receptor	0.000150602115760755	0	LCK_CD8A_CD8B1	LCK - (CD8A+CD8B1)	LCK	Cell-Cell Contact	PMID: 25427562
746	Naive CD4+ T Cells	Central Memory CD8+ T Cells	LCK	CD8 receptor	0.00014013168477064	0	LCK_CD8A_CD8B1	LCK - (CD8A+CD8B1)	LCK	Cell-Cell Contact	PMID: 25427562
747	Naive CD8+ T Cells	Central Memory CD8+ T Cells	LCK	CD8 receptor	0.000131941894261398	0	LCK_CD8A_CD8B1	LCK - (CD8A+CD8B1)	LCK	Cell-Cell Contact	PMID: 25427562
748	Regulatory CD4+ T Cells	Central Memory CD8+ T Cells	LCK	CD8 receptor	0.000139504537329639	0	LCK_CD8A_CD8B1	LCK - (CD8A+CD8B1)	LCK	Cell-Cell Contact	PMID: 25427562
749	Central Memory CD8+ T Cells	Cytotoxic CD8+ T Cells	LCK	CD8 receptor	0.000680740715480141	0	LCK_CD8A_CD8B1	LCK - (CD8A+CD8B1)	LCK	Cell-Cell Contact	PMID: 25427562
750	Cytotoxic CD8+ T Cells	Cytotoxic CD8+ T Cells	LCK	CD8 receptor	0.000583705479721809	0	LCK_CD8A_CD8B1	LCK - (CD8A+CD8B1)	LCK	Cell-Cell Contact	PMID: 25427562
751	Gamma Delta T Cells	Cytotoxic CD8+ T Cells	LCK	CD8 receptor	0.000499037146300176	0	LCK_CD8A_CD8B1	LCK - (CD8A+CD8B1)	LCK	Cell-Cell Contact	PMID: 25427562
752	Memory CD4+ T Cells	Cytotoxic CD8+ T Cells	LCK	CD8 receptor	0.000632006839491839	0	LCK_CD8A_CD8B1	LCK - (CD8A+CD8B1)	LCK	Cell-Cell Contact	PMID: 25427562
753	Memory CD8+ T Cells	Cytotoxic CD8+ T Cells	LCK	CD8 receptor	0.000582410365607583	0	LCK_CD8A_CD8B1	LCK - (CD8A+CD8B1)	LCK	Cell-Cell Contact	PMID: 25427562
754	Naive CD4+ T Cells	Cytotoxic CD8+ T Cells	LCK	CD8 receptor	0.000543931509431472	0	LCK_CD8A_CD8B1	LCK - (CD8A+CD8B1)	LCK	Cell-Cell Contact	PMID: 25427562
755	Naive CD8+ T Cells	Cytotoxic CD8+ T Cells	LCK	CD8 receptor	0.000513634231550014	0	LCK_CD8A_CD8B1	LCK - (CD8A+CD8B1)	LCK	Cell-Cell Contact	PMID: 25427562
756	Regulatory CD4+ T Cells	Cytotoxic CD8+ T Cells	LCK	CD8 receptor	0.000541617667345294	0	LCK_CD8A_CD8B1	LCK - (CD8A+CD8B1)	LCK	Cell-Cell Contact	PMID: 25427562
757	Central Memory CD8+ T Cells	Naive CD8+ T Cells	LCK	CD8 receptor	0.000714409147845973	0	LCK_CD8A_CD8B1	LCK - (CD8A+CD8B1)	LCK	Cell-Cell Contact	PMID: 25427562
758	Cytotoxic CD8+ T Cells	Naive CD8+ T Cells	LCK	CD8 receptor	0.00061296259451782	0	LCK_CD8A_CD8B1	LCK - (CD8A+CD8B1)	LCK	Cell-Cell Contact	PMID: 25427562
759	Gamma Delta T Cells	Naive CD8+ T Cells	LCK	CD8 receptor	0.000524340136562247	0	LCK_CD8A_CD8B1	LCK - (CD8A+CD8B1)	LCK	Cell-Cell Contact	PMID: 25427562
760	Memory CD4+ T Cells	Naive CD8+ T Cells	LCK	CD8 receptor	0.000663475836198018	0	LCK_CD8A_CD8B1	LCK - (CD8A+CD8B1)	LCK	Cell-Cell Contact	PMID: 25427562
761	Memory CD8+ T Cells	Naive CD8+ T Cells	LCK	CD8 receptor	0.000611607734395978	0	LCK_CD8A_CD8B1	LCK - (CD8A+CD8B1)	LCK	Cell-Cell Contact	PMID: 25427562
762	Naive CD4+ T Cells	Naive CD8+ T Cells	LCK	CD8 receptor	0.000571343326564847	0	LCK_CD8A_CD8B1	LCK - (CD8A+CD8B1)	LCK	Cell-Cell Contact	PMID: 25427562
763	Naive CD8+ T Cells	Naive CD8+ T Cells	LCK	CD8 receptor	0.000539625914978592	0	LCK_CD8A_CD8B1	LCK - (CD8A+CD8B1)	LCK	Cell-Cell Contact	PMID: 25427562
764	Regulatory CD4+ T Cells	Naive CD8+ T Cells	LCK	CD8 receptor	0.000568921469508768	0	LCK_CD8A_CD8B1	LCK - (CD8A+CD8B1)	LCK	Cell-Cell Contact	PMID: 25427562
765	Central Memory CD8+ T Cells	Central Memory CD8+ T Cells	HLA-A	CD8A	0.000484062112264693	0	HLA-A_CD8A	HLA-A - CD8A	MHC-I	Cell-Cell Contact	KEGG: hsa04514
766	Classical Monocytes	Central Memory CD8+ T Cells	HLA-A	CD8A	0.000413991924512866	0.01	HLA-A_CD8A	HLA-A - CD8A	MHC-I	Cell-Cell Contact	KEGG: hsa04514
767	Cytotoxic CD8+ T Cells	Central Memory CD8+ T Cells	HLA-A	CD8A	0.000499488805947192	0	HLA-A_CD8A	HLA-A - CD8A	MHC-I	Cell-Cell Contact	KEGG: hsa04514
768	Gamma Delta T Cells	Central Memory CD8+ T Cells	HLA-A	CD8A	0.000499894729214121	0	HLA-A_CD8A	HLA-A - CD8A	MHC-I	Cell-Cell Contact	KEGG: hsa04514
769	Intermediate Monocytes	Central Memory CD8+ T Cells	HLA-A	CD8A	0.000427603683424059	0	HLA-A_CD8A	HLA-A - CD8A	MHC-I	Cell-Cell Contact	KEGG: hsa04514
770	Memory CD4+ T Cells	Central Memory CD8+ T Cells	HLA-A	CD8A	0.000493523879125381	0	HLA-A_CD8A	HLA-A - CD8A	MHC-I	Cell-Cell Contact	KEGG: hsa04514
771	Memory CD8+ T Cells	Central Memory CD8+ T Cells	HLA-A	CD8A	0.000476504291808843	0	HLA-A_CD8A	HLA-A - CD8A	MHC-I	Cell-Cell Contact	KEGG: hsa04514
772	Naive CD4+ T Cells	Central Memory CD8+ T Cells	HLA-A	CD8A	0.000425768502629452	0.01	HLA-A_CD8A	HLA-A - CD8A	MHC-I	Cell-Cell Contact	KEGG: hsa04514
773	Naive CD8+ T Cells	Central Memory CD8+ T Cells	HLA-A	CD8A	0.000425759746062586	0	HLA-A_CD8A	HLA-A - CD8A	MHC-I	Cell-Cell Contact	KEGG: hsa04514
774	Non-Classical Monocytes	Central Memory CD8+ T Cells	HLA-A	CD8A	0.000451941529599001	0	HLA-A_CD8A	HLA-A - CD8A	MHC-I	Cell-Cell Contact	KEGG: hsa04514
775	Regulatory CD4+ T Cells	Central Memory CD8+ T Cells	HLA-A	CD8A	0.000461647847087716	0	HLA-A_CD8A	HLA-A - CD8A	MHC-I	Cell-Cell Contact	KEGG: hsa04514
776	Central Memory CD8+ T Cells	Cytotoxic CD8+ T Cells	HLA-A	CD8A	0.00180639784846356	0	HLA-A_CD8A	HLA-A - CD8A	MHC-I	Cell-Cell Contact	KEGG: hsa04514
777	Classical Monocytes	Cytotoxic CD8+ T Cells	HLA-A	CD8A	0.00158388032370229	0	HLA-A_CD8A	HLA-A - CD8A	MHC-I	Cell-Cell Contact	KEGG: hsa04514
778	Cytotoxic CD8+ T Cells	Cytotoxic CD8+ T Cells	HLA-A	CD8A	0.00185392476595182	0	HLA-A_CD8A	HLA-A - CD8A	MHC-I	Cell-Cell Contact	KEGG: hsa04514
779	Gamma Delta T Cells	Cytotoxic CD8+ T Cells	HLA-A	CD8A	0.00185516843036824	0	HLA-A_CD8A	HLA-A - CD8A	MHC-I	Cell-Cell Contact	KEGG: hsa04514
780	Intermediate Monocytes	Cytotoxic CD8+ T Cells	HLA-A	CD8A	0.00162798053204966	0	HLA-A_CD8A	HLA-A - CD8A	MHC-I	Cell-Cell Contact	KEGG: hsa04514
781	Memory CD4+ T Cells	Cytotoxic CD8+ T Cells	HLA-A	CD8A	0.00183560872781968	0	HLA-A_CD8A	HLA-A - CD8A	MHC-I	Cell-Cell Contact	KEGG: hsa04514
782	Memory CD8+ T Cells	Cytotoxic CD8+ T Cells	HLA-A	CD8A	0.00178292513450136	0	HLA-A_CD8A	HLA-A - CD8A	MHC-I	Cell-Cell Contact	KEGG: hsa04514
783	Naive CD4+ T Cells	Cytotoxic CD8+ T Cells	HLA-A	CD8A	0.00162205989944906	0	HLA-A_CD8A	HLA-A - CD8A	MHC-I	Cell-Cell Contact	KEGG: hsa04514
784	Naive CD8+ T Cells	Cytotoxic CD8+ T Cells	HLA-A	CD8A	0.00162203163047313	0	HLA-A_CD8A	HLA-A - CD8A	MHC-I	Cell-Cell Contact	KEGG: hsa04514
785	Non-Classical Monocytes	Cytotoxic CD8+ T Cells	HLA-A	CD8A	0.00170576914806728	0	HLA-A_CD8A	HLA-A - CD8A	MHC-I	Cell-Cell Contact	KEGG: hsa04514
786	Regulatory CD4+ T Cells	Cytotoxic CD8+ T Cells	HLA-A	CD8A	0.00173641870976339	0	HLA-A_CD8A	HLA-A - CD8A	MHC-I	Cell-Cell Contact	KEGG: hsa04514
787	Central Memory CD8+ T Cells	Memory CD8+ T Cells	HLA-A	CD8A	0.000511107555321995	0	HLA-A_CD8A	HLA-A - CD8A	MHC-I	Cell-Cell Contact	KEGG: hsa04514
788	Classical Monocytes	Memory CD8+ T Cells	HLA-A	CD8A	0.000437342479409863	0	HLA-A_CD8A	HLA-A - CD8A	MHC-I	Cell-Cell Contact	KEGG: hsa04514
789	Cytotoxic CD8+ T Cells	Memory CD8+ T Cells	HLA-A	CD8A	0.000527337748017437	0	HLA-A_CD8A	HLA-A - CD8A	MHC-I	Cell-Cell Contact	KEGG: hsa04514
790	Gamma Delta T Cells	Memory CD8+ T Cells	HLA-A	CD8A	0.000527764765239117	0	HLA-A_CD8A	HLA-A - CD8A	MHC-I	Cell-Cell Contact	KEGG: hsa04514
791	Intermediate Monocytes	Memory CD8+ T Cells	HLA-A	CD8A	0.000451677815328203	0	HLA-A_CD8A	HLA-A - CD8A	MHC-I	Cell-Cell Contact	KEGG: hsa04514
792	Memory CD4+ T Cells	Memory CD8+ T Cells	HLA-A	CD8A	0.000521062564481772	0	HLA-A_CD8A	HLA-A - CD8A	MHC-I	Cell-Cell Contact	KEGG: hsa04514
793	Memory CD8+ T Cells	Memory CD8+ T Cells	HLA-A	CD8A	0.000503154773454133	0	HLA-A_CD8A	HLA-A - CD8A	MHC-I	Cell-Cell Contact	KEGG: hsa04514
794	Naive CD4+ T Cells	Memory CD8+ T Cells	HLA-A	CD8A	0.000449745243088923	0	HLA-A_CD8A	HLA-A - CD8A	MHC-I	Cell-Cell Contact	KEGG: hsa04514
795	Naive CD8+ T Cells	Memory CD8+ T Cells	HLA-A	CD8A	0.000449736021696533	0	HLA-A_CD8A	HLA-A - CD8A	MHC-I	Cell-Cell Contact	KEGG: hsa04514
796	Non-Classical Monocytes	Memory CD8+ T Cells	HLA-A	CD8A	0.000477302431586281	0	HLA-A_CD8A	HLA-A - CD8A	MHC-I	Cell-Cell Contact	KEGG: hsa04514
797	Regulatory CD4+ T Cells	Memory CD8+ T Cells	HLA-A	CD8A	0.000487519434498999	0	HLA-A_CD8A	HLA-A - CD8A	MHC-I	Cell-Cell Contact	KEGG: hsa04514
798	Central Memory CD8+ T Cells	Naive CD8+ T Cells	HLA-A	CD8A	0.0013798438197024	0	HLA-A_CD8A	HLA-A - CD8A	MHC-I	Cell-Cell Contact	KEGG: hsa04514
799	Classical Monocytes	Naive CD8+ T Cells	HLA-A	CD8A	0.00120010618154082	0	HLA-A_CD8A	HLA-A - CD8A	MHC-I	Cell-Cell Contact	KEGG: hsa04514
800	Cytotoxic CD8+ T Cells	Naive CD8+ T Cells	HLA-A	CD8A	0.00141861321653674	0	HLA-A_CD8A	HLA-A - CD8A	MHC-I	Cell-Cell Contact	KEGG: hsa04514
801	Gamma Delta T Cells	Naive CD8+ T Cells	HLA-A	CD8A	0.00141962953018843	0	HLA-A_CD8A	HLA-A - CD8A	MHC-I	Cell-Cell Contact	KEGG: hsa04514
802	Intermediate Monocytes	Naive CD8+ T Cells	HLA-A	CD8A	0.00123549706776738	0	HLA-A_CD8A	HLA-A - CD8A	MHC-I	Cell-Cell Contact	KEGG: hsa04514
803	Memory CD4+ T Cells	Naive CD8+ T Cells	HLA-A	CD8A	0.00140365619758495	0	HLA-A_CD8A	HLA-A - CD8A	MHC-I	Cell-Cell Contact	KEGG: hsa04514
804	Memory CD8+ T Cells	Naive CD8+ T Cells	HLA-A	CD8A	0.00136074595760236	0	HLA-A_CD8A	HLA-A - CD8A	MHC-I	Cell-Cell Contact	KEGG: hsa04514
805	Naive CD4+ T Cells	Naive CD8+ T Cells	HLA-A	CD8A	0.00123073910857163	0	HLA-A_CD8A	HLA-A - CD8A	MHC-I	Cell-Cell Contact	KEGG: hsa04514
806	Naive CD8+ T Cells	Naive CD8+ T Cells	HLA-A	CD8A	0.00123071639586807	0	HLA-A_CD8A	HLA-A - CD8A	MHC-I	Cell-Cell Contact	KEGG: hsa04514
807	Non-Classical Monocytes	Naive CD8+ T Cells	HLA-A	CD8A	0.00129820045989782	0	HLA-A_CD8A	HLA-A - CD8A	MHC-I	Cell-Cell Contact	KEGG: hsa04514
808	Regulatory CD4+ T Cells	Naive CD8+ T Cells	HLA-A	CD8A	0.00132300398707358	0	HLA-A_CD8A	HLA-A - CD8A	MHC-I	Cell-Cell Contact	KEGG: hsa04514
809	Central Memory CD8+ T Cells	Central Memory CD8+ T Cells	HLA-B	CD8A	0.000521851923690865	0	HLA-B_CD8A	HLA-B - CD8A	MHC-I	Cell-Cell Contact	KEGG: hsa04514
810	Classical Monocytes	Central Memory CD8+ T Cells	HLA-B	CD8A	0.000489007247389536	0	HLA-B_CD8A	HLA-B - CD8A	MHC-I	Cell-Cell Contact	KEGG: hsa04514
811	Cytotoxic CD8+ T Cells	Central Memory CD8+ T Cells	HLA-B	CD8A	0.00054805145353402	0	HLA-B_CD8A	HLA-B - CD8A	MHC-I	Cell-Cell Contact	KEGG: hsa04514
812	Gamma Delta T Cells	Central Memory CD8+ T Cells	HLA-B	CD8A	0.000548491913368426	0	HLA-B_CD8A	HLA-B - CD8A	MHC-I	Cell-Cell Contact	KEGG: hsa04514
813	Intermediate Monocytes	Central Memory CD8+ T Cells	HLA-B	CD8A	0.000501601417780586	0	HLA-B_CD8A	HLA-B - CD8A	MHC-I	Cell-Cell Contact	KEGG: hsa04514
814	Memory CD4+ T Cells	Central Memory CD8+ T Cells	HLA-B	CD8A	0.000503216653523418	0	HLA-B_CD8A	HLA-B - CD8A	MHC-I	Cell-Cell Contact	KEGG: hsa04514
815	Memory CD8+ T Cells	Central Memory CD8+ T Cells	HLA-B	CD8A	0.000525986115220976	0	HLA-B_CD8A	HLA-B - CD8A	MHC-I	Cell-Cell Contact	KEGG: hsa04514
816	Naive CD4+ T Cells	Central Memory CD8+ T Cells	HLA-B	CD8A	0.00047603559483197	0	HLA-B_CD8A	HLA-B - CD8A	MHC-I	Cell-Cell Contact	KEGG: hsa04514
817	Naive CD8+ T Cells	Central Memory CD8+ T Cells	HLA-B	CD8A	0.000456961150520185	0.01	HLA-B_CD8A	HLA-B - CD8A	MHC-I	Cell-Cell Contact	KEGG: hsa04514
818	Non-Classical Monocytes	Central Memory CD8+ T Cells	HLA-B	CD8A	0.000529377737008731	0	HLA-B_CD8A	HLA-B - CD8A	MHC-I	Cell-Cell Contact	KEGG: hsa04514
819	Regulatory CD4+ T Cells	Central Memory CD8+ T Cells	HLA-B	CD8A	0.000492725812265389	0	HLA-B_CD8A	HLA-B - CD8A	MHC-I	Cell-Cell Contact	KEGG: hsa04514
820	Central Memory CD8+ T Cells	Cytotoxic CD8+ T Cells	HLA-B	CD8A	0.00192191941092782	0	HLA-B_CD8A	HLA-B - CD8A	MHC-I	Cell-Cell Contact	KEGG: hsa04514
821	Classical Monocytes	Cytotoxic CD8+ T Cells	HLA-B	CD8A	0.001821688906128	0	HLA-B_CD8A	HLA-B - CD8A	MHC-I	Cell-Cell Contact	KEGG: hsa04514
822	Cytotoxic CD8+ T Cells	Cytotoxic CD8+ T Cells	HLA-B	CD8A	0.00200025019975951	0	HLA-B_CD8A	HLA-B - CD8A	MHC-I	Cell-Cell Contact	KEGG: hsa04514
823	Gamma Delta T Cells	Cytotoxic CD8+ T Cells	HLA-B	CD8A	0.00200155503217002	0	HLA-B_CD8A	HLA-B - CD8A	MHC-I	Cell-Cell Contact	KEGG: hsa04514
824	Intermediate Monocytes	Cytotoxic CD8+ T Cells	HLA-B	CD8A	0.00186039351413659	0	HLA-B_CD8A	HLA-B - CD8A	MHC-I	Cell-Cell Contact	KEGG: hsa04514
825	Memory CD4+ T Cells	Cytotoxic CD8+ T Cells	HLA-B	CD8A	0.00186533288286772	0	HLA-B_CD8A	HLA-B - CD8A	MHC-I	Cell-Cell Contact	KEGG: hsa04514
826	Memory CD8+ T Cells	Cytotoxic CD8+ T Cells	HLA-B	CD8A	0.00193437409726712	0	HLA-B_CD8A	HLA-B - CD8A	MHC-I	Cell-Cell Contact	KEGG: hsa04514
827	Naive CD4+ T Cells	Cytotoxic CD8+ T Cells	HLA-B	CD8A	0.00178146536418612	0	HLA-B_CD8A	HLA-B - CD8A	MHC-I	Cell-Cell Contact	KEGG: hsa04514
828	Naive CD8+ T Cells	Cytotoxic CD8+ T Cells	HLA-B	CD8A	0.00172164589809533	0	HLA-B_CD8A	HLA-B - CD8A	MHC-I	Cell-Cell Contact	KEGG: hsa04514
829	Non-Classical Monocytes	Cytotoxic CD8+ T Cells	HLA-B	CD8A	0.00194456513844639	0	HLA-B_CD8A	HLA-B - CD8A	MHC-I	Cell-Cell Contact	KEGG: hsa04514
830	Regulatory CD4+ T Cells	Cytotoxic CD8+ T Cells	HLA-B	CD8A	0.00183315236452724	0	HLA-B_CD8A	HLA-B - CD8A	MHC-I	Cell-Cell Contact	KEGG: hsa04514
831	Central Memory CD8+ T Cells	Memory CD8+ T Cells	HLA-B	CD8A	0.000550859265182072	0	HLA-B_CD8A	HLA-B - CD8A	MHC-I	Cell-Cell Contact	KEGG: hsa04514
832	Classical Monocytes	Memory CD8+ T Cells	HLA-B	CD8A	0.000516310649293818	0	HLA-B_CD8A	HLA-B - CD8A	MHC-I	Cell-Cell Contact	KEGG: hsa04514
833	Cytotoxic CD8+ T Cells	Memory CD8+ T Cells	HLA-B	CD8A	0.000578406313355529	0	HLA-B_CD8A	HLA-B - CD8A	MHC-I	Cell-Cell Contact	KEGG: hsa04514
834	Gamma Delta T Cells	Memory CD8+ T Cells	HLA-B	CD8A	0.000578869338770697	0	HLA-B_CD8A	HLA-B - CD8A	MHC-I	Cell-Cell Contact	KEGG: hsa04514
835	Intermediate Monocytes	Memory CD8+ T Cells	HLA-B	CD8A	0.000529560115282771	0	HLA-B_CD8A	HLA-B - CD8A	MHC-I	Cell-Cell Contact	KEGG: hsa04514
836	Memory CD4+ T Cells	Memory CD8+ T Cells	HLA-B	CD8A	0.000531259221054173	0	HLA-B_CD8A	HLA-B - CD8A	MHC-I	Cell-Cell Contact	KEGG: hsa04514
837	Memory CD8+ T Cells	Memory CD8+ T Cells	HLA-B	CD8A	0.000555206778817682	0	HLA-B_CD8A	HLA-B - CD8A	MHC-I	Cell-Cell Contact	KEGG: hsa04514
838	Naive CD4+ T Cells	Memory CD8+ T Cells	HLA-B	CD8A	0.000502661554582313	0	HLA-B_CD8A	HLA-B - CD8A	MHC-I	Cell-Cell Contact	KEGG: hsa04514
839	Naive CD8+ T Cells	Memory CD8+ T Cells	HLA-B	CD8A	0.000482586331274695	0	HLA-B_CD8A	HLA-B - CD8A	MHC-I	Cell-Cell Contact	KEGG: hsa04514
840	Non-Classical Monocytes	Memory CD8+ T Cells	HLA-B	CD8A	0.000558773213812547	0	HLA-B_CD8A	HLA-B - CD8A	MHC-I	Cell-Cell Contact	KEGG: hsa04514
841	Regulatory CD4+ T Cells	Memory CD8+ T Cells	HLA-B	CD8A	0.000520222946599998	0	HLA-B_CD8A	HLA-B - CD8A	MHC-I	Cell-Cell Contact	KEGG: hsa04514
842	Central Memory CD8+ T Cells	Naive CD8+ T Cells	HLA-B	CD8A	0.00147431414589783	0	HLA-B_CD8A	HLA-B - CD8A	MHC-I	Cell-Cell Contact	KEGG: hsa04514
843	Classical Monocytes	Naive CD8+ T Cells	HLA-B	CD8A	0.00139230256875244	0	HLA-B_CD8A	HLA-B - CD8A	MHC-I	Cell-Cell Contact	KEGG: hsa04514
844	Cytotoxic CD8+ T Cells	Naive CD8+ T Cells	HLA-B	CD8A	0.00153882817136523	0	HLA-B_CD8A	HLA-B - CD8A	MHC-I	Cell-Cell Contact	KEGG: hsa04514
845	Gamma Delta T Cells	Naive CD8+ T Cells	HLA-B	CD8A	0.00153990599621411	0	HLA-B_CD8A	HLA-B - CD8A	MHC-I	Cell-Cell Contact	KEGG: hsa04514
846	Intermediate Monocytes	Naive CD8+ T Cells	HLA-B	CD8A	0.00142390044315182	0	HLA-B_CD8A	HLA-B - CD8A	MHC-I	Cell-Cell Contact	KEGG: hsa04514
847	Memory CD4+ T Cells	Naive CD8+ T Cells	HLA-B	CD8A	0.00142793932025753	0	HLA-B_CD8A	HLA-B - CD8A	MHC-I	Cell-Cell Contact	KEGG: hsa04514
848	Memory CD8+ T Cells	Naive CD8+ T Cells	HLA-B	CD8A	0.00148454712649437	0	HLA-B_CD8A	HLA-B - CD8A	MHC-I	Cell-Cell Contact	KEGG: hsa04514
849	Naive CD4+ T Cells	Naive CD8+ T Cells	HLA-B	CD8A	0.00135955934150851	0	HLA-B_CD8A	HLA-B - CD8A	MHC-I	Cell-Cell Contact	KEGG: hsa04514
850	Naive CD8+ T Cells	Naive CD8+ T Cells	HLA-B	CD8A	0.00131104199243421	0	HLA-B_CD8A	HLA-B - CD8A	MHC-I	Cell-Cell Contact	KEGG: hsa04514
851	Non-Classical Monocytes	Naive CD8+ T Cells	HLA-B	CD8A	0.00149292722638869	0	HLA-B_CD8A	HLA-B - CD8A	MHC-I	Cell-Cell Contact	KEGG: hsa04514
852	Regulatory CD4+ T Cells	Naive CD8+ T Cells	HLA-B	CD8A	0.00140165183727014	0	HLA-B_CD8A	HLA-B - CD8A	MHC-I	Cell-Cell Contact	KEGG: hsa04514
853	Central Memory CD8+ T Cells	Central Memory CD8+ T Cells	HLA-C	CD8A	0.000483788645298532	0	HLA-C_CD8A	HLA-C - CD8A	MHC-I	Cell-Cell Contact	KEGG: hsa04514
854	Classical Monocytes	Central Memory CD8+ T Cells	HLA-C	CD8A	0.000425937329381432	0	HLA-C_CD8A	HLA-C - CD8A	MHC-I	Cell-Cell Contact	KEGG: hsa04514
855	Cytotoxic CD8+ T Cells	Central Memory CD8+ T Cells	HLA-C	CD8A	0.000510140522791382	0	HLA-C_CD8A	HLA-C - CD8A	MHC-I	Cell-Cell Contact	KEGG: hsa04514
856	Gamma Delta T Cells	Central Memory CD8+ T Cells	HLA-C	CD8A	0.000495722393699218	0	HLA-C_CD8A	HLA-C - CD8A	MHC-I	Cell-Cell Contact	KEGG: hsa04514
857	Intermediate Monocytes	Central Memory CD8+ T Cells	HLA-C	CD8A	0.000449062666015628	0	HLA-C_CD8A	HLA-C - CD8A	MHC-I	Cell-Cell Contact	KEGG: hsa04514
858	Memory CD4+ T Cells	Central Memory CD8+ T Cells	HLA-C	CD8A	0.000452196192229844	0	HLA-C_CD8A	HLA-C - CD8A	MHC-I	Cell-Cell Contact	KEGG: hsa04514
859	Memory CD8+ T Cells	Central Memory CD8+ T Cells	HLA-C	CD8A	0.000477973711920685	0	HLA-C_CD8A	HLA-C - CD8A	MHC-I	Cell-Cell Contact	KEGG: hsa04514
860	Naive CD4+ T Cells	Central Memory CD8+ T Cells	HLA-C	CD8A	0.000404441428047587	0.01	HLA-C_CD8A	HLA-C - CD8A	MHC-I	Cell-Cell Contact	KEGG: hsa04514
861	Naive CD8+ T Cells	Central Memory CD8+ T Cells	HLA-C	CD8A	0.000405381860723335	0.01	HLA-C_CD8A	HLA-C - CD8A	MHC-I	Cell-Cell Contact	KEGG: hsa04514
862	Non-Classical Monocytes	Central Memory CD8+ T Cells	HLA-C	CD8A	0.000495771873683726	0	HLA-C_CD8A	HLA-C - CD8A	MHC-I	Cell-Cell Contact	KEGG: hsa04514
863	Regulatory CD4+ T Cells	Central Memory CD8+ T Cells	HLA-C	CD8A	0.000446190759564167	0	HLA-C_CD8A	HLA-C - CD8A	MHC-I	Cell-Cell Contact	KEGG: hsa04514
864	Central Memory CD8+ T Cells	Cytotoxic CD8+ T Cells	HLA-C	CD8A	0.00180555070037612	0	HLA-C_CD8A	HLA-C - CD8A	MHC-I	Cell-Cell Contact	KEGG: hsa04514
865	Classical Monocytes	Cytotoxic CD8+ T Cells	HLA-C	CD8A	0.00162260489107536	0	HLA-C_CD8A	HLA-C - CD8A	MHC-I	Cell-Cell Contact	KEGG: hsa04514
866	Cytotoxic CD8+ T Cells	Cytotoxic CD8+ T Cells	HLA-C	CD8A	0.00188644307623753	0	HLA-C_CD8A	HLA-C - CD8A	MHC-I	Cell-Cell Contact	KEGG: hsa04514
867	Gamma Delta T Cells	Cytotoxic CD8+ T Cells	HLA-C	CD8A	0.00184236842694256	0	HLA-C_CD8A	HLA-C - CD8A	MHC-I	Cell-Cell Contact	KEGG: hsa04514
868	Intermediate Monocytes	Cytotoxic CD8+ T Cells	HLA-C	CD8A	0.00169663791480844	0	HLA-C_CD8A	HLA-C - CD8A	MHC-I	Cell-Cell Contact	KEGG: hsa04514
869	Memory CD4+ T Cells	Cytotoxic CD8+ T Cells	HLA-C	CD8A	0.00170657599301834	0	HLA-C_CD8A	HLA-C - CD8A	MHC-I	Cell-Cell Contact	KEGG: hsa04514
870	Memory CD8+ T Cells	Cytotoxic CD8+ T Cells	HLA-C	CD8A	0.00178749856506981	0	HLA-C_CD8A	HLA-C - CD8A	MHC-I	Cell-Cell Contact	KEGG: hsa04514
871	Naive CD4+ T Cells	Cytotoxic CD8+ T Cells	HLA-C	CD8A	0.00155267916927927	0	HLA-C_CD8A	HLA-C - CD8A	MHC-I	Cell-Cell Contact	KEGG: hsa04514
872	Naive CD8+ T Cells	Cytotoxic CD8+ T Cells	HLA-C	CD8A	0.00155576108333166	0	HLA-C_CD8A	HLA-C - CD8A	MHC-I	Cell-Cell Contact	KEGG: hsa04514
873	Non-Classical Monocytes	Cytotoxic CD8+ T Cells	HLA-C	CD8A	0.00184252044180784	0	HLA-C_CD8A	HLA-C - CD8A	MHC-I	Cell-Cell Contact	KEGG: hsa04514
874	Regulatory CD4+ T Cells	Cytotoxic CD8+ T Cells	HLA-C	CD8A	0.00168751010784231	0	HLA-C_CD8A	HLA-C - CD8A	MHC-I	Cell-Cell Contact	KEGG: hsa04514
875	Central Memory CD8+ T Cells	Memory CD8+ T Cells	HLA-C	CD8A	0.000510819812396885	0	HLA-C_CD8A	HLA-C - CD8A	MHC-I	Cell-Cell Contact	KEGG: hsa04514
876	Classical Monocytes	Memory CD8+ T Cells	HLA-C	CD8A	0.000449923031457755	0	HLA-C_CD8A	HLA-C - CD8A	MHC-I	Cell-Cell Contact	KEGG: hsa04514
877	Cytotoxic CD8+ T Cells	Memory CD8+ T Cells	HLA-C	CD8A	0.000538542161037799	0	HLA-C_CD8A	HLA-C - CD8A	MHC-I	Cell-Cell Contact	KEGG: hsa04514
878	Gamma Delta T Cells	Memory CD8+ T Cells	HLA-C	CD8A	0.000523375494041517	0	HLA-C_CD8A	HLA-C - CD8A	MHC-I	Cell-Cell Contact	KEGG: hsa04514
879	Intermediate Monocytes	Memory CD8+ T Cells	HLA-C	CD8A	0.000474271826357801	0	HLA-C_CD8A	HLA-C - CD8A	MHC-I	Cell-Cell Contact	KEGG: hsa04514
880	Memory CD4+ T Cells	Memory CD8+ T Cells	HLA-C	CD8A	0.000477570511162628	0	HLA-C_CD8A	HLA-C - CD8A	MHC-I	Cell-Cell Contact	KEGG: hsa04514
881	Memory CD8+ T Cells	Memory CD8+ T Cells	HLA-C	CD8A	0.00050470105106682	0	HLA-C_CD8A	HLA-C - CD8A	MHC-I	Cell-Cell Contact	KEGG: hsa04514
882	Naive CD4+ T Cells	Memory CD8+ T Cells	HLA-C	CD8A	0.000427282621519651	0	HLA-C_CD8A	HLA-C - CD8A	MHC-I	Cell-Cell Contact	KEGG: hsa04514
883	Naive CD8+ T Cells	Memory CD8+ T Cells	HLA-C	CD8A	0.000428273272046148	0	HLA-C_CD8A	HLA-C - CD8A	MHC-I	Cell-Cell Contact	KEGG: hsa04514
884	Non-Classical Monocytes	Memory CD8+ T Cells	HLA-C	CD8A	0.000523427548220657	0	HLA-C_CD8A	HLA-C - CD8A	MHC-I	Cell-Cell Contact	KEGG: hsa04514
885	Regulatory CD4+ T Cells	Memory CD8+ T Cells	HLA-C	CD8A	0.000471248420077795	0	HLA-C_CD8A	HLA-C - CD8A	MHC-I	Cell-Cell Contact	KEGG: hsa04514
886	Central Memory CD8+ T Cells	Naive CD8+ T Cells	HLA-C	CD8A	0.00137915399314668	0	HLA-C_CD8A	HLA-C - CD8A	MHC-I	Cell-Cell Contact	KEGG: hsa04514
887	Classical Monocytes	Naive CD8+ T Cells	HLA-C	CD8A	0.00123117699111147	0	HLA-C_CD8A	HLA-C - CD8A	MHC-I	Cell-Cell Contact	KEGG: hsa04514
888	Cytotoxic CD8+ T Cells	Naive CD8+ T Cells	HLA-C	CD8A	0.00144521742401984	0	HLA-C_CD8A	HLA-C - CD8A	MHC-I	Cell-Cell Contact	KEGG: hsa04514
889	Gamma Delta T Cells	Naive CD8+ T Cells	HLA-C	CD8A	0.00140917388481412	0	HLA-C_CD8A	HLA-C - CD8A	MHC-I	Cell-Cell Contact	KEGG: hsa04514
890	Intermediate Monocytes	Naive CD8+ T Cells	HLA-C	CD8A	0.00129082160493365	0	HLA-C_CD8A	HLA-C - CD8A	MHC-I	Cell-Cell Contact	KEGG: hsa04514
891	Memory CD4+ T Cells	Naive CD8+ T Cells	HLA-C	CD8A	0.00129885269900401	0	HLA-C_CD8A	HLA-C - CD8A	MHC-I	Cell-Cell Contact	KEGG: hsa04514
892	Memory CD8+ T Cells	Naive CD8+ T Cells	HLA-C	CD8A	0.00136446442112375	0	HLA-C_CD8A	HLA-C - CD8A	MHC-I	Cell-Cell Contact	KEGG: hsa04514
893	Naive CD4+ T Cells	Naive CD8+ T Cells	HLA-C	CD8A	0.00117513523136333	0	HLA-C_CD8A	HLA-C - CD8A	MHC-I	Cell-Cell Contact	KEGG: hsa04514
894	Naive CD8+ T Cells	Naive CD8+ T Cells	HLA-C	CD8A	0.00117759924003726	0	HLA-C_CD8A	HLA-C - CD8A	MHC-I	Cell-Cell Contact	KEGG: hsa04514
895	Non-Classical Monocytes	Naive CD8+ T Cells	HLA-C	CD8A	0.00140929800021069	0	HLA-C_CD8A	HLA-C - CD8A	MHC-I	Cell-Cell Contact	KEGG: hsa04514
896	Regulatory CD4+ T Cells	Naive CD8+ T Cells	HLA-C	CD8A	0.00128345042190691	0	HLA-C_CD8A	HLA-C - CD8A	MHC-I	Cell-Cell Contact	KEGG: hsa04514
897	Central Memory CD8+ T Cells	Central Memory CD8+ T Cells	HLA-E	CD8A	0.000388829656753121	0	HLA-E_CD8A	HLA-E - CD8A	MHC-I	Cell-Cell Contact	KEGG: hsa04514
898	Classical Monocytes	Central Memory CD8+ T Cells	HLA-E	CD8A	0.000315654212469639	0.01	HLA-E_CD8A	HLA-E - CD8A	MHC-I	Cell-Cell Contact	KEGG: hsa04514
899	Cytotoxic CD8+ T Cells	Central Memory CD8+ T Cells	HLA-E	CD8A	0.000384812732121409	0	HLA-E_CD8A	HLA-E - CD8A	MHC-I	Cell-Cell Contact	KEGG: hsa04514
900	Gamma Delta T Cells	Central Memory CD8+ T Cells	HLA-E	CD8A	0.000394870189529098	0	HLA-E_CD8A	HLA-E - CD8A	MHC-I	Cell-Cell Contact	KEGG: hsa04514
901	Intermediate Monocytes	Central Memory CD8+ T Cells	HLA-E	CD8A	0.000348599204324459	0	HLA-E_CD8A	HLA-E - CD8A	MHC-I	Cell-Cell Contact	KEGG: hsa04514
902	Memory CD4+ T Cells	Central Memory CD8+ T Cells	HLA-E	CD8A	0.000370987920107886	0	HLA-E_CD8A	HLA-E - CD8A	MHC-I	Cell-Cell Contact	KEGG: hsa04514
903	Memory CD8+ T Cells	Central Memory CD8+ T Cells	HLA-E	CD8A	0.000376148391542853	0	HLA-E_CD8A	HLA-E - CD8A	MHC-I	Cell-Cell Contact	KEGG: hsa04514
904	Naive CD4+ T Cells	Central Memory CD8+ T Cells	HLA-E	CD8A	0.000370541147864751	0	HLA-E_CD8A	HLA-E - CD8A	MHC-I	Cell-Cell Contact	KEGG: hsa04514
905	Naive CD8+ T Cells	Central Memory CD8+ T Cells	HLA-E	CD8A	0.000347104579619002	0	HLA-E_CD8A	HLA-E - CD8A	MHC-I	Cell-Cell Contact	KEGG: hsa04514
906	Non-Classical Monocytes	Central Memory CD8+ T Cells	HLA-E	CD8A	0.000436670573344774	0	HLA-E_CD8A	HLA-E - CD8A	MHC-I	Cell-Cell Contact	KEGG: hsa04514
907	Regulatory CD4+ T Cells	Central Memory CD8+ T Cells	HLA-E	CD8A	0.000354238377903735	0	HLA-E_CD8A	HLA-E - CD8A	MHC-I	Cell-Cell Contact	KEGG: hsa04514
908	Central Memory CD8+ T Cells	Cytotoxic CD8+ T Cells	HLA-E	CD8A	0.00150120984998227	0	HLA-E_CD8A	HLA-E - CD8A	MHC-I	Cell-Cell Contact	KEGG: hsa04514
909	Classical Monocytes	Cytotoxic CD8+ T Cells	HLA-E	CD8A	0.00125196982177464	0	HLA-E_CD8A	HLA-E - CD8A	MHC-I	Cell-Cell Contact	KEGG: hsa04514
910	Cytotoxic CD8+ T Cells	Cytotoxic CD8+ T Cells	HLA-E	CD8A	0.00148787217819632	0	HLA-E_CD8A	HLA-E - CD8A	MHC-I	Cell-Cell Contact	KEGG: hsa04514
911	Gamma Delta T Cells	Cytotoxic CD8+ T Cells	HLA-E	CD8A	0.00152119353243457	0	HLA-E_CD8A	HLA-E - CD8A	MHC-I	Cell-Cell Contact	KEGG: hsa04514
912	Intermediate Monocytes	Cytotoxic CD8+ T Cells	HLA-E	CD8A	0.00136584664796578	0	HLA-E_CD8A	HLA-E - CD8A	MHC-I	Cell-Cell Contact	KEGG: hsa04514
913	Memory CD4+ T Cells	Cytotoxic CD8+ T Cells	HLA-E	CD8A	0.00144166925823924	0	HLA-E_CD8A	HLA-E - CD8A	MHC-I	Cell-Cell Contact	KEGG: hsa04514
914	Memory CD8+ T Cells	Cytotoxic CD8+ T Cells	HLA-E	CD8A	0.00145897023407008	0	HLA-E_CD8A	HLA-E - CD8A	MHC-I	Cell-Cell Contact	KEGG: hsa04514
915	Naive CD4+ T Cells	Cytotoxic CD8+ T Cells	HLA-E	CD8A	0.00144016834012493	0	HLA-E_CD8A	HLA-E - CD8A	MHC-I	Cell-Cell Contact	KEGG: hsa04514
916	Naive CD8+ T Cells	Cytotoxic CD8+ T Cells	HLA-E	CD8A	0.00136074029609656	0	HLA-E_CD8A	HLA-E - CD8A	MHC-I	Cell-Cell Contact	KEGG: hsa04514
917	Non-Classical Monocytes	Cytotoxic CD8+ T Cells	HLA-E	CD8A	0.00165711813259302	0	HLA-E_CD8A	HLA-E - CD8A	MHC-I	Cell-Cell Contact	KEGG: hsa04514
918	Regulatory CD4+ T Cells	Cytotoxic CD8+ T Cells	HLA-E	CD8A	0.00138506219743079	0	HLA-E_CD8A	HLA-E - CD8A	MHC-I	Cell-Cell Contact	KEGG: hsa04514
919	Central Memory CD8+ T Cells	Memory CD8+ T Cells	HLA-E	CD8A	0.000410835246367101	0	HLA-E_CD8A	HLA-E - CD8A	MHC-I	Cell-Cell Contact	KEGG: hsa04514
920	Classical Monocytes	Memory CD8+ T Cells	HLA-E	CD8A	0.000333693949707466	0	HLA-E_CD8A	HLA-E - CD8A	MHC-I	Cell-Cell Contact	KEGG: hsa04514
921	Cytotoxic CD8+ T Cells	Memory CD8+ T Cells	HLA-E	CD8A	0.000406602723073485	0	HLA-E_CD8A	HLA-E - CD8A	MHC-I	Cell-Cell Contact	KEGG: hsa04514
922	Gamma Delta T Cells	Memory CD8+ T Cells	HLA-E	CD8A	0.000417199530072008	0	HLA-E_CD8A	HLA-E - CD8A	MHC-I	Cell-Cell Contact	KEGG: hsa04514
923	Intermediate Monocytes	Memory CD8+ T Cells	HLA-E	CD8A	0.000368434487921102	0	HLA-E_CD8A	HLA-E - CD8A	MHC-I	Cell-Cell Contact	KEGG: hsa04514
924	Memory CD4+ T Cells	Memory CD8+ T Cells	HLA-E	CD8A	0.000392034030025414	0	HLA-E_CD8A	HLA-E - CD8A	MHC-I	Cell-Cell Contact	KEGG: hsa04514
925	Memory CD8+ T Cells	Memory CD8+ T Cells	HLA-E	CD8A	0.000397472513067243	0	HLA-E_CD8A	HLA-E - CD8A	MHC-I	Cell-Cell Contact	KEGG: hsa04514
926	Naive CD4+ T Cells	Memory CD8+ T Cells	HLA-E	CD8A	0.000391563169714377	0	HLA-E_CD8A	HLA-E - CD8A	MHC-I	Cell-Cell Contact	KEGG: hsa04514
927	Naive CD8+ T Cells	Memory CD8+ T Cells	HLA-E	CD8A	0.000366858760465521	0	HLA-E_CD8A	HLA-E - CD8A	MHC-I	Cell-Cell Contact	KEGG: hsa04514
928	Non-Classical Monocytes	Memory CD8+ T Cells	HLA-E	CD8A	0.000461225129430095	0	HLA-E_CD8A	HLA-E - CD8A	MHC-I	Cell-Cell Contact	KEGG: hsa04514
929	Regulatory CD4+ T Cells	Memory CD8+ T Cells	HLA-E	CD8A	0.000374379354864597	0	HLA-E_CD8A	HLA-E - CD8A	MHC-I	Cell-Cell Contact	KEGG: hsa04514
930	Central Memory CD8+ T Cells	Naive CD8+ T Cells	HLA-E	CD8A	0.00113406637683289	0	HLA-E_CD8A	HLA-E - CD8A	MHC-I	Cell-Cell Contact	KEGG: hsa04514
931	Classical Monocytes	Naive CD8+ T Cells	HLA-E	CD8A	0.000937333809871722	0	HLA-E_CD8A	HLA-E - CD8A	MHC-I	Cell-Cell Contact	KEGG: hsa04514
932	Cytotoxic CD8+ T Cells	Naive CD8+ T Cells	HLA-E	CD8A	0.0011234487922397	0	HLA-E_CD8A	HLA-E - CD8A	MHC-I	Cell-Cell Contact	KEGG: hsa04514
933	Gamma Delta T Cells	Naive CD8+ T Cells	HLA-E	CD8A	0.00114999376559625	0	HLA-E_CD8A	HLA-E - CD8A	MHC-I	Cell-Cell Contact	KEGG: hsa04514
934	Intermediate Monocytes	Naive CD8+ T Cells	HLA-E	CD8A	0.00102678233848039	0	HLA-E_CD8A	HLA-E - CD8A	MHC-I	Cell-Cell Contact	KEGG: hsa04514
935	Memory CD4+ T Cells	Naive CD8+ T Cells	HLA-E	CD8A	0.00108674752339053	0	HLA-E_CD8A	HLA-E - CD8A	MHC-I	Cell-Cell Contact	KEGG: hsa04514
936	Memory CD8+ T Cells	Naive CD8+ T Cells	HLA-E	CD8A	0.00110047620462917	0	HLA-E_CD8A	HLA-E - CD8A	MHC-I	Cell-Cell Contact	KEGG: hsa04514
937	Naive CD4+ T Cells	Naive CD8+ T Cells	HLA-E	CD8A	0.00108555732187828	0	HLA-E_CD8A	HLA-E - CD8A	MHC-I	Cell-Cell Contact	KEGG: hsa04514
938	Naive CD8+ T Cells	Naive CD8+ T Cells	HLA-E	CD8A	0.00102275567981587	0	HLA-E_CD8A	HLA-E - CD8A	MHC-I	Cell-Cell Contact	KEGG: hsa04514
939	Non-Classical Monocytes	Naive CD8+ T Cells	HLA-E	CD8A	0.00125894258001418	0	HLA-E_CD8A	HLA-E - CD8A	MHC-I	Cell-Cell Contact	KEGG: hsa04514
940	Regulatory CD4+ T Cells	Naive CD8+ T Cells	HLA-E	CD8A	0.00104194819994458	0	HLA-E_CD8A	HLA-E - CD8A	MHC-I	Cell-Cell Contact	KEGG: hsa04514
941	Central Memory CD8+ T Cells	Central Memory CD8+ T Cells	HLA-F	CD8A	0.000213455338961922	0	HLA-F_CD8A	HLA-F - CD8A	MHC-I	Cell-Cell Contact	KEGG: hsa04514
942	Cytotoxic CD8+ T Cells	Central Memory CD8+ T Cells	HLA-F	CD8A	0.000210344077819018	0	HLA-F_CD8A	HLA-F - CD8A	MHC-I	Cell-Cell Contact	KEGG: hsa04514
943	Gamma Delta T Cells	Central Memory CD8+ T Cells	HLA-F	CD8A	0.000188234302835687	0	HLA-F_CD8A	HLA-F - CD8A	MHC-I	Cell-Cell Contact	KEGG: hsa04514
944	Memory CD8+ T Cells	Central Memory CD8+ T Cells	HLA-F	CD8A	0.000171126187357504	0	HLA-F_CD8A	HLA-F - CD8A	MHC-I	Cell-Cell Contact	KEGG: hsa04514
945	Naive CD4+ T Cells	Central Memory CD8+ T Cells	HLA-F	CD8A	0.000137112143243952	0.01	HLA-F_CD8A	HLA-F - CD8A	MHC-I	Cell-Cell Contact	KEGG: hsa04514
946	Naive CD8+ T Cells	Central Memory CD8+ T Cells	HLA-F	CD8A	0.000165353050592269	0	HLA-F_CD8A	HLA-F - CD8A	MHC-I	Cell-Cell Contact	KEGG: hsa04514
947	Non-Classical Monocytes	Central Memory CD8+ T Cells	HLA-F	CD8A	0.000174009654313647	0	HLA-F_CD8A	HLA-F - CD8A	MHC-I	Cell-Cell Contact	KEGG: hsa04514
948	Regulatory CD4+ T Cells	Central Memory CD8+ T Cells	HLA-F	CD8A	0.000143062838085212	0	HLA-F_CD8A	HLA-F - CD8A	MHC-I	Cell-Cell Contact	KEGG: hsa04514
949	Central Memory CD8+ T Cells	Cytotoxic CD8+ T Cells	HLA-F	CD8A	0.000880189938234707	0	HLA-F_CD8A	HLA-F - CD8A	MHC-I	Cell-Cell Contact	KEGG: hsa04514
950	Classical Monocytes	Cytotoxic CD8+ T Cells	HLA-F	CD8A	0.000210525281874794	0	HLA-F_CD8A	HLA-F - CD8A	MHC-I	Cell-Cell Contact	KEGG: hsa04514
951	Cytotoxic CD8+ T Cells	Cytotoxic CD8+ T Cells	HLA-F	CD8A	0.000868408782683172	0	HLA-F_CD8A	HLA-F - CD8A	MHC-I	Cell-Cell Contact	KEGG: hsa04514
952	Gamma Delta T Cells	Cytotoxic CD8+ T Cells	HLA-F	CD8A	0.000783860220664982	0	HLA-F_CD8A	HLA-F - CD8A	MHC-I	Cell-Cell Contact	KEGG: hsa04514
953	Intermediate Monocytes	Cytotoxic CD8+ T Cells	HLA-F	CD8A	0.000476464083382955	0	HLA-F_CD8A	HLA-F - CD8A	MHC-I	Cell-Cell Contact	KEGG: hsa04514
954	Memory CD4+ T Cells	Cytotoxic CD8+ T Cells	HLA-F	CD8A	0.000498359932411613	0	HLA-F_CD8A	HLA-F - CD8A	MHC-I	Cell-Cell Contact	KEGG: hsa04514
955	Memory CD8+ T Cells	Cytotoxic CD8+ T Cells	HLA-F	CD8A	0.000717426146927404	0	HLA-F_CD8A	HLA-F - CD8A	MHC-I	Cell-Cell Contact	KEGG: hsa04514
956	Naive CD4+ T Cells	Cytotoxic CD8+ T Cells	HLA-F	CD8A	0.000582643466852465	0	HLA-F_CD8A	HLA-F - CD8A	MHC-I	Cell-Cell Contact	KEGG: hsa04514
957	Naive CD8+ T Cells	Cytotoxic CD8+ T Cells	HLA-F	CD8A	0.000694805161193902	0	HLA-F_CD8A	HLA-F - CD8A	MHC-I	Cell-Cell Contact	KEGG: hsa04514
958	Non-Classical Monocytes	Cytotoxic CD8+ T Cells	HLA-F	CD8A	0.000728685952396872	0	HLA-F_CD8A	HLA-F - CD8A	MHC-I	Cell-Cell Contact	KEGG: hsa04514
959	Regulatory CD4+ T Cells	Cytotoxic CD8+ T Cells	HLA-F	CD8A	0.000606487389799905	0	HLA-F_CD8A	HLA-F - CD8A	MHC-I	Cell-Cell Contact	KEGG: hsa04514
960	Central Memory CD8+ T Cells	Memory CD8+ T Cells	HLA-F	CD8A	0.000225820308821845	0	HLA-F_CD8A	HLA-F - CD8A	MHC-I	Cell-Cell Contact	KEGG: hsa04514
961	Cytotoxic CD8+ T Cells	Memory CD8+ T Cells	HLA-F	CD8A	0.000222533801171778	0	HLA-F_CD8A	HLA-F - CD8A	MHC-I	Cell-Cell Contact	KEGG: hsa04514
962	Gamma Delta T Cells	Memory CD8+ T Cells	HLA-F	CD8A	0.000199174420579857	0	HLA-F_CD8A	HLA-F - CD8A	MHC-I	Cell-Cell Contact	KEGG: hsa04514
963	Intermediate Monocytes	Memory CD8+ T Cells	HLA-F	CD8A	0.000117466341775807	0.01	HLA-F_CD8A	HLA-F - CD8A	MHC-I	Cell-Cell Contact	KEGG: hsa04514
964	Memory CD4+ T Cells	Memory CD8+ T Cells	HLA-F	CD8A	0.000123125315593488	0.01	HLA-F_CD8A	HLA-F - CD8A	MHC-I	Cell-Cell Contact	KEGG: hsa04514
965	Memory CD8+ T Cells	Memory CD8+ T Cells	HLA-F	CD8A	0.000181094282599548	0	HLA-F_CD8A	HLA-F - CD8A	MHC-I	Cell-Cell Contact	KEGG: hsa04514
966	Naive CD4+ T Cells	Memory CD8+ T Cells	HLA-F	CD8A	0.000145134451581709	0	HLA-F_CD8A	HLA-F - CD8A	MHC-I	Cell-Cell Contact	KEGG: hsa04514
967	Naive CD8+ T Cells	Memory CD8+ T Cells	HLA-F	CD8A	0.000174992131864592	0	HLA-F_CD8A	HLA-F - CD8A	MHC-I	Cell-Cell Contact	KEGG: hsa04514
968	Non-Classical Monocytes	Memory CD8+ T Cells	HLA-F	CD8A	0.000184141889902808	0	HLA-F_CD8A	HLA-F - CD8A	MHC-I	Cell-Cell Contact	KEGG: hsa04514
969	Regulatory CD4+ T Cells	Memory CD8+ T Cells	HLA-F	CD8A	0.000151426829217241	0	HLA-F_CD8A	HLA-F - CD8A	MHC-I	Cell-Cell Contact	KEGG: hsa04514
970	Central Memory CD8+ T Cells	Naive CD8+ T Cells	HLA-F	CD8A	0.000650322199945559	0	HLA-F_CD8A	HLA-F - CD8A	MHC-I	Cell-Cell Contact	KEGG: hsa04514
971	Classical Monocytes	Naive CD8+ T Cells	HLA-F	CD8A	0.000151946468149752	0	HLA-F_CD8A	HLA-F - CD8A	MHC-I	Cell-Cell Contact	KEGG: hsa04514
972	Cytotoxic CD8+ T Cells	Naive CD8+ T Cells	HLA-F	CD8A	0.000641350550194403	0	HLA-F_CD8A	HLA-F - CD8A	MHC-I	Cell-Cell Contact	KEGG: hsa04514
973	Gamma Delta T Cells	Naive CD8+ T Cells	HLA-F	CD8A	0.000577183277541591	0	HLA-F_CD8A	HLA-F - CD8A	MHC-I	Cell-Cell Contact	KEGG: hsa04514
974	Intermediate Monocytes	Naive CD8+ T Cells	HLA-F	CD8A	0.000347076459668361	0	HLA-F_CD8A	HLA-F - CD8A	MHC-I	Cell-Cell Contact	KEGG: hsa04514
975	Memory CD4+ T Cells	Naive CD8+ T Cells	HLA-F	CD8A	0.000363303691806173	0	HLA-F_CD8A	HLA-F - CD8A	MHC-I	Cell-Cell Contact	KEGG: hsa04514
976	Memory CD8+ T Cells	Naive CD8+ T Cells	HLA-F	CD8A	0.000527031498245514	0	HLA-F_CD8A	HLA-F - CD8A	MHC-I	Cell-Cell Contact	KEGG: hsa04514
977	Naive CD4+ T Cells	Naive CD8+ T Cells	HLA-F	CD8A	0.000425999180286874	0	HLA-F_CD8A	HLA-F - CD8A	MHC-I	Cell-Cell Contact	KEGG: hsa04514
978	Naive CD8+ T Cells	Naive CD8+ T Cells	HLA-F	CD8A	0.000510008113223746	0	HLA-F_CD8A	HLA-F - CD8A	MHC-I	Cell-Cell Contact	KEGG: hsa04514
979	Non-Classical Monocytes	Naive CD8+ T Cells	HLA-F	CD8A	0.000535515145354693	0	HLA-F_CD8A	HLA-F - CD8A	MHC-I	Cell-Cell Contact	KEGG: hsa04514
980	Regulatory CD4+ T Cells	Naive CD8+ T Cells	HLA-F	CD8A	0.000443802993092861	0	HLA-F_CD8A	HLA-F - CD8A	MHC-I	Cell-Cell Contact	KEGG: hsa04514
981	Central Memory CD8+ T Cells	Central Memory CD8+ T Cells	HLA-A	CD8B	0.000466319106847523	0	HLA-A_CD8B	HLA-A - CD8B	MHC-I	Cell-Cell Contact	KEGG: hsa04514
982	Classical Monocytes	Central Memory CD8+ T Cells	HLA-A	CD8B	0.000398685689911353	0.01	HLA-A_CD8B	HLA-A - CD8B	MHC-I	Cell-Cell Contact	KEGG: hsa04514
983	Cytotoxic CD8+ T Cells	Central Memory CD8+ T Cells	HLA-A	CD8B	0.000481215317641977	0	HLA-A_CD8B	HLA-A - CD8B	MHC-I	Cell-Cell Contact	KEGG: hsa04514
984	Gamma Delta T Cells	Central Memory CD8+ T Cells	HLA-A	CD8B	0.000481607311527995	0	HLA-A_CD8B	HLA-A - CD8B	MHC-I	Cell-Cell Contact	KEGG: hsa04514
985	Intermediate Monocytes	Central Memory CD8+ T Cells	HLA-A	CD8B	0.000411820590706013	0	HLA-A_CD8B	HLA-A - CD8B	MHC-I	Cell-Cell Contact	KEGG: hsa04514
986	Memory CD4+ T Cells	Central Memory CD8+ T Cells	HLA-A	CD8B	0.000475455252000862	0	HLA-A_CD8B	HLA-A - CD8B	MHC-I	Cell-Cell Contact	KEGG: hsa04514
987	Memory CD8+ T Cells	Central Memory CD8+ T Cells	HLA-A	CD8B	0.000459021969909548	0	HLA-A_CD8B	HLA-A - CD8B	MHC-I	Cell-Cell Contact	KEGG: hsa04514
988	Naive CD4+ T Cells	Central Memory CD8+ T Cells	HLA-A	CD8B	0.000410049603221641	0.01	HLA-A_CD8B	HLA-A - CD8B	MHC-I	Cell-Cell Contact	KEGG: hsa04514
989	Naive CD8+ T Cells	Central Memory CD8+ T Cells	HLA-A	CD8B	0.000410041153026601	0	HLA-A_CD8B	HLA-A - CD8B	MHC-I	Cell-Cell Contact	KEGG: hsa04514
990	Non-Classical Monocytes	Central Memory CD8+ T Cells	HLA-A	CD8B	0.000435310011997778	0	HLA-A_CD8B	HLA-A - CD8B	MHC-I	Cell-Cell Contact	KEGG: hsa04514
991	Regulatory CD4+ T Cells	Central Memory CD8+ T Cells	HLA-A	CD8B	0.000444679466572523	0	HLA-A_CD8B	HLA-A - CD8B	MHC-I	Cell-Cell Contact	KEGG: hsa04514
992	Central Memory CD8+ T Cells	Cytotoxic CD8+ T Cells	HLA-A	CD8B	0.00150090135707868	0	HLA-A_CD8B	HLA-A - CD8B	MHC-I	Cell-Cell Contact	KEGG: hsa04514
993	Classical Monocytes	Cytotoxic CD8+ T Cells	HLA-A	CD8B	0.00130839164291056	0	HLA-A_CD8B	HLA-A - CD8B	MHC-I	Cell-Cell Contact	KEGG: hsa04514
994	Cytotoxic CD8+ T Cells	Cytotoxic CD8+ T Cells	HLA-A	CD8B	0.00154231012241494	0	HLA-A_CD8B	HLA-A - CD8B	MHC-I	Cell-Cell Contact	KEGG: hsa04514
995	Gamma Delta T Cells	Cytotoxic CD8+ T Cells	HLA-A	CD8B	0.00154339507526343	0	HLA-A_CD8B	HLA-A - CD8B	MHC-I	Cell-Cell Contact	KEGG: hsa04514
996	Intermediate Monocytes	Cytotoxic CD8+ T Cells	HLA-A	CD8B	0.00134636724403324	0	HLA-A_CD8B	HLA-A - CD8B	MHC-I	Cell-Cell Contact	KEGG: hsa04514
997	Memory CD4+ T Cells	Cytotoxic CD8+ T Cells	HLA-A	CD8B	0.00152633969588689	0	HLA-A_CD8B	HLA-A - CD8B	MHC-I	Cell-Cell Contact	KEGG: hsa04514
998	Memory CD8+ T Cells	Cytotoxic CD8+ T Cells	HLA-A	CD8B	0.00148048829259074	0	HLA-A_CD8B	HLA-A - CD8B	MHC-I	Cell-Cell Contact	KEGG: hsa04514
999	Naive CD4+ T Cells	Cytotoxic CD8+ T Cells	HLA-A	CD8B	0.00134126379193047	0	HLA-A_CD8B	HLA-A - CD8B	MHC-I	Cell-Cell Contact	KEGG: hsa04514
1000	Naive CD8+ T Cells	Cytotoxic CD8+ T Cells	HLA-A	CD8B	0.00134123942848701	0	HLA-A_CD8B	HLA-A - CD8B	MHC-I	Cell-Cell Contact	KEGG: hsa04514
1001	Non-Classical Monocytes	Cytotoxic CD8+ T Cells	HLA-A	CD8B	0.00141356588063129	0	HLA-A_CD8B	HLA-A - CD8B	MHC-I	Cell-Cell Contact	KEGG: hsa04514
1002	Regulatory CD4+ T Cells	Cytotoxic CD8+ T Cells	HLA-A	CD8B	0.00144011792434573	0	HLA-A_CD8B	HLA-A - CD8B	MHC-I	Cell-Cell Contact	KEGG: hsa04514
1003	Central Memory CD8+ T Cells	Naive CD8+ T Cells	HLA-A	CD8B	0.0021159415551915	0	HLA-A_CD8B	HLA-A - CD8B	MHC-I	Cell-Cell Contact	KEGG: hsa04514
1004	Classical Monocytes	Naive CD8+ T Cells	HLA-A	CD8B	0.00186631282553088	0	HLA-A_CD8B	HLA-A - CD8B	MHC-I	Cell-Cell Contact	KEGG: hsa04514
1005	Cytotoxic CD8+ T Cells	Naive CD8+ T Cells	HLA-A	CD8B	0.00216887752068242	0	HLA-A_CD8B	HLA-A - CD8B	MHC-I	Cell-Cell Contact	KEGG: hsa04514
1006	Gamma Delta T Cells	Naive CD8+ T Cells	HLA-A	CD8B	0.00217026093653222	0	HLA-A_CD8B	HLA-A - CD8B	MHC-I	Cell-Cell Contact	KEGG: hsa04514
1007	Intermediate Monocytes	Naive CD8+ T Cells	HLA-A	CD8B	0.0019160214665851	0	HLA-A_CD8B	HLA-A - CD8B	MHC-I	Cell-Cell Contact	KEGG: hsa04514
1008	Memory CD4+ T Cells	Naive CD8+ T Cells	HLA-A	CD8B	0.00214849273057854	0	HLA-A_CD8B	HLA-A - CD8B	MHC-I	Cell-Cell Contact	KEGG: hsa04514
1009	Memory CD8+ T Cells	Naive CD8+ T Cells	HLA-A	CD8B	0.00208974812279315	0	HLA-A_CD8B	HLA-A - CD8B	MHC-I	Cell-Cell Contact	KEGG: hsa04514
1010	Naive CD4+ T Cells	Naive CD8+ T Cells	HLA-A	CD8B	0.00190935467305766	0	HLA-A_CD8B	HLA-A - CD8B	MHC-I	Cell-Cell Contact	KEGG: hsa04514
1011	Naive CD8+ T Cells	Naive CD8+ T Cells	HLA-A	CD8B	0.00190932283637168	0	HLA-A_CD8B	HLA-A - CD8B	MHC-I	Cell-Cell Contact	KEGG: hsa04514
1012	Non-Classical Monocytes	Naive CD8+ T Cells	HLA-A	CD8B	0.0020034184895724	0	HLA-A_CD8B	HLA-A - CD8B	MHC-I	Cell-Cell Contact	KEGG: hsa04514
1013	Regulatory CD4+ T Cells	Naive CD8+ T Cells	HLA-A	CD8B	0.00203775460226124	0	HLA-A_CD8B	HLA-A - CD8B	MHC-I	Cell-Cell Contact	KEGG: hsa04514
1014	Central Memory CD8+ T Cells	Central Memory CD8+ T Cells	HLA-B	CD8B	0.000502813272491749	0	HLA-B_CD8B	HLA-B - CD8B	MHC-I	Cell-Cell Contact	KEGG: hsa04514
1015	Classical Monocytes	Central Memory CD8+ T Cells	HLA-B	CD8B	0.000471093956154179	0	HLA-B_CD8B	HLA-B - CD8B	MHC-I	Cell-Cell Contact	KEGG: hsa04514
1016	Cytotoxic CD8+ T Cells	Central Memory CD8+ T Cells	HLA-B	CD8B	0.000528122165789738	0	HLA-B_CD8B	HLA-B - CD8B	MHC-I	Cell-Cell Contact	KEGG: hsa04514
1017	Gamma Delta T Cells	Central Memory CD8+ T Cells	HLA-B	CD8B	0.000528547705885564	0	HLA-B_CD8B	HLA-B - CD8B	MHC-I	Cell-Cell Contact	KEGG: hsa04514
1018	Intermediate Monocytes	Central Memory CD8+ T Cells	HLA-B	CD8B	0.000483255450959661	0	HLA-B_CD8B	HLA-B - CD8B	MHC-I	Cell-Cell Contact	KEGG: hsa04514
1019	Memory CD4+ T Cells	Central Memory CD8+ T Cells	HLA-B	CD8B	0.00048481529933365	0	HLA-B_CD8B	HLA-B - CD8B	MHC-I	Cell-Cell Contact	KEGG: hsa04514
1020	Memory CD8+ T Cells	Central Memory CD8+ T Cells	HLA-B	CD8B	0.00050680650954805	0	HLA-B_CD8B	HLA-B - CD8B	MHC-I	Cell-Cell Contact	KEGG: hsa04514
1021	Naive CD4+ T Cells	Central Memory CD8+ T Cells	HLA-B	CD8B	0.000458569456288918	0	HLA-B_CD8B	HLA-B - CD8B	MHC-I	Cell-Cell Contact	KEGG: hsa04514
1022	Naive CD8+ T Cells	Central Memory CD8+ T Cells	HLA-B	CD8B	0.000440155317332492	0.01	HLA-B_CD8B	HLA-B - CD8B	MHC-I	Cell-Cell Contact	KEGG: hsa04514
1023	Non-Classical Monocytes	Central Memory CD8+ T Cells	HLA-B	CD8B	0.000510082610810983	0	HLA-B_CD8B	HLA-B - CD8B	MHC-I	Cell-Cell Contact	KEGG: hsa04514
1024	Regulatory CD4+ T Cells	Central Memory CD8+ T Cells	HLA-B	CD8B	0.000474684618736237	0	HLA-B_CD8B	HLA-B - CD8B	MHC-I	Cell-Cell Contact	KEGG: hsa04514
1025	Central Memory CD8+ T Cells	Cytotoxic CD8+ T Cells	HLA-B	CD8B	0.00160173156096037	0	HLA-B_CD8B	HLA-B - CD8B	MHC-I	Cell-Cell Contact	KEGG: hsa04514
1026	Classical Monocytes	Cytotoxic CD8+ T Cells	HLA-B	CD8B	0.00151421274194016	0	HLA-B_CD8B	HLA-B - CD8B	MHC-I	Cell-Cell Contact	KEGG: hsa04514
1027	Cytotoxic CD8+ T Cells	Cytotoxic CD8+ T Cells	HLA-B	CD8B	0.00167044954139272	0	HLA-B_CD8B	HLA-B - CD8B	MHC-I	Cell-Cell Contact	KEGG: hsa04514
1028	Gamma Delta T Cells	Cytotoxic CD8+ T Cells	HLA-B	CD8B	0.001671596643342	0	HLA-B_CD8B	HLA-B - CD8B	MHC-I	Cell-Cell Contact	KEGG: hsa04514
1029	Intermediate Monocytes	Cytotoxic CD8+ T Cells	HLA-B	CD8B	0.00154795412762546	0	HLA-B_CD8B	HLA-B - CD8B	MHC-I	Cell-Cell Contact	KEGG: hsa04514
1030	Memory CD4+ T Cells	Cytotoxic CD8+ T Cells	HLA-B	CD8B	0.00155226503343968	0	HLA-B_CD8B	HLA-B - CD8B	MHC-I	Cell-Cell Contact	KEGG: hsa04514
1031	Memory CD8+ T Cells	Cytotoxic CD8+ T Cells	HLA-B	CD8B	0.00161263888719564	0	HLA-B_CD8B	HLA-B - CD8B	MHC-I	Cell-Cell Contact	KEGG: hsa04514
1032	Naive CD4+ T Cells	Cytotoxic CD8+ T Cells	HLA-B	CD8B	0.00147921963049471	0	HLA-B_CD8B	HLA-B - CD8B	MHC-I	Cell-Cell Contact	KEGG: hsa04514
1033	Naive CD8+ T Cells	Cytotoxic CD8+ T Cells	HLA-B	CD8B	0.00142731477014073	0	HLA-B_CD8B	HLA-B - CD8B	MHC-I	Cell-Cell Contact	KEGG: hsa04514
1034	Non-Classical Monocytes	Cytotoxic CD8+ T Cells	HLA-B	CD8B	0.00162156911366723	0	HLA-B_CD8B	HLA-B - CD8B	MHC-I	Cell-Cell Contact	KEGG: hsa04514
1035	Regulatory CD4+ T Cells	Cytotoxic CD8+ T Cells	HLA-B	CD8B	0.00152419906838624	0	HLA-B_CD8B	HLA-B - CD8B	MHC-I	Cell-Cell Contact	KEGG: hsa04514
1036	Central Memory CD8+ T Cells	Naive CD8+ T Cells	HLA-B	CD8B	0.00224437921648787	0	HLA-B_CD8B	HLA-B - CD8B	MHC-I	Cell-Cell Contact	KEGG: hsa04514
1037	Classical Monocytes	Naive CD8+ T Cells	HLA-B	CD8B	0.00213298745309004	0	HLA-B_CD8B	HLA-B - CD8B	MHC-I	Cell-Cell Contact	KEGG: hsa04514
1038	Cytotoxic CD8+ T Cells	Naive CD8+ T Cells	HLA-B	CD8B	0.00233102225448363	0	HLA-B_CD8B	HLA-B - CD8B	MHC-I	Cell-Cell Contact	KEGG: hsa04514
1039	Gamma Delta T Cells	Naive CD8+ T Cells	HLA-B	CD8B	0.00233246251806723	0	HLA-B_CD8B	HLA-B - CD8B	MHC-I	Cell-Cell Contact	KEGG: hsa04514
1040	Intermediate Monocytes	Naive CD8+ T Cells	HLA-B	CD8B	0.00217607217038702	0	HLA-B_CD8B	HLA-B - CD8B	MHC-I	Cell-Cell Contact	KEGG: hsa04514
1041	Memory CD4+ T Cells	Naive CD8+ T Cells	HLA-B	CD8B	0.00218156415837517	0	HLA-B_CD8B	HLA-B - CD8B	MHC-I	Cell-Cell Contact	KEGG: hsa04514
1042	Memory CD8+ T Cells	Naive CD8+ T Cells	HLA-B	CD8B	0.00225817955923684	0	HLA-B_CD8B	HLA-B - CD8B	MHC-I	Cell-Cell Contact	KEGG: hsa04514
1043	Naive CD4+ T Cells	Naive CD8+ T Cells	HLA-B	CD8B	0.00208811807235711	0	HLA-B_CD8B	HLA-B - CD8B	MHC-I	Cell-Cell Contact	KEGG: hsa04514
1044	Naive CD8+ T Cells	Naive CD8+ T Cells	HLA-B	CD8B	0.00202121189406154	0	HLA-B_CD8B	HLA-B - CD8B	MHC-I	Cell-Cell Contact	KEGG: hsa04514
1045	Non-Classical Monocytes	Naive CD8+ T Cells	HLA-B	CD8B	0.00226946492263432	0	HLA-B_CD8B	HLA-B - CD8B	MHC-I	Cell-Cell Contact	KEGG: hsa04514
1046	Regulatory CD4+ T Cells	Naive CD8+ T Cells	HLA-B	CD8B	0.00214575742127796	0	HLA-B_CD8B	HLA-B - CD8B	MHC-I	Cell-Cell Contact	KEGG: hsa04514
1047	Central Memory CD8+ T Cells	Central Memory CD8+ T Cells	HLA-C	CD8B	0.000466055063213112	0	HLA-C_CD8B	HLA-C - CD8B	MHC-I	Cell-Cell Contact	KEGG: hsa04514
1048	Classical Monocytes	Central Memory CD8+ T Cells	HLA-C	CD8B	0.000410212523256068	0	HLA-C_CD8B	HLA-C - CD8B	MHC-I	Cell-Cell Contact	KEGG: hsa04514
1049	Cytotoxic CD8+ T Cells	Central Memory CD8+ T Cells	HLA-C	CD8B	0.000491502014135866	0	HLA-C_CD8B	HLA-C - CD8B	MHC-I	Cell-Cell Contact	KEGG: hsa04514
1050	Gamma Delta T Cells	Central Memory CD8+ T Cells	HLA-C	CD8B	0.000477578222478329	0	HLA-C_CD8B	HLA-C - CD8B	MHC-I	Cell-Cell Contact	KEGG: hsa04514
1051	Intermediate Monocytes	Central Memory CD8+ T Cells	HLA-C	CD8B	0.000432531225644807	0	HLA-C_CD8B	HLA-C - CD8B	MHC-I	Cell-Cell Contact	KEGG: hsa04514
1052	Memory CD4+ T Cells	Central Memory CD8+ T Cells	HLA-C	CD8B	0.000435555825482094	0	HLA-C_CD8B	HLA-C - CD8B	MHC-I	Cell-Cell Contact	KEGG: hsa04514
1053	Memory CD8+ T Cells	Central Memory CD8+ T Cells	HLA-C	CD8B	0.000460440666250622	0	HLA-C_CD8B	HLA-C - CD8B	MHC-I	Cell-Cell Contact	KEGG: hsa04514
1054	Naive CD4+ T Cells	Central Memory CD8+ T Cells	HLA-C	CD8B	0.000389470779406135	0.01	HLA-C_CD8B	HLA-C - CD8B	MHC-I	Cell-Cell Contact	KEGG: hsa04514
1055	Naive CD8+ T Cells	Central Memory CD8+ T Cells	HLA-C	CD8B	0.000390378130305172	0.01	HLA-C_CD8B	HLA-C - CD8B	MHC-I	Cell-Cell Contact	KEGG: hsa04514
1056	Non-Classical Monocytes	Central Memory CD8+ T Cells	HLA-C	CD8B	0.000477626002766043	0	HLA-C_CD8B	HLA-C - CD8B	MHC-I	Cell-Cell Contact	KEGG: hsa04514
1057	Regulatory CD4+ T Cells	Central Memory CD8+ T Cells	HLA-C	CD8B	0.000429759229663793	0	HLA-C_CD8B	HLA-C - CD8B	MHC-I	Cell-Cell Contact	KEGG: hsa04514
1058	Central Memory CD8+ T Cells	Cytotoxic CD8+ T Cells	HLA-C	CD8B	0.00150016419756605	0	HLA-C_CD8B	HLA-C - CD8B	MHC-I	Cell-Cell Contact	KEGG: hsa04514
1059	Classical Monocytes	Cytotoxic CD8+ T Cells	HLA-C	CD8B	0.001341733496637	0	HLA-C_CD8B	HLA-C - CD8B	MHC-I	Cell-Cell Contact	KEGG: hsa04514
1060	Cytotoxic CD8+ T Cells	Cytotoxic CD8+ T Cells	HLA-C	CD8B	0.00157070185617547	0	HLA-C_CD8B	HLA-C - CD8B	MHC-I	Cell-Cell Contact	KEGG: hsa04514
1061	Gamma Delta T Cells	Cytotoxic CD8+ T Cells	HLA-C	CD8B	0.00153223194049803	0	HLA-C_CD8B	HLA-C - CD8B	MHC-I	Cell-Cell Contact	KEGG: hsa04514
1062	Intermediate Monocytes	Cytotoxic CD8+ T Cells	HLA-C	CD8B	0.00140566361255203	0	HLA-C_CD8B	HLA-C - CD8B	MHC-I	Cell-Cell Contact	KEGG: hsa04514
1063	Memory CD4+ T Cells	Cytotoxic CD8+ T Cells	HLA-C	CD8B	0.00141426431423076	0	HLA-C_CD8B	HLA-C - CD8B	MHC-I	Cell-Cell Contact	KEGG: hsa04514
1064	Memory CD8+ T Cells	Cytotoxic CD8+ T Cells	HLA-C	CD8B	0.001484463612677	0	HLA-C_CD8B	HLA-C - CD8B	MHC-I	Cell-Cell Contact	KEGG: hsa04514
1065	Naive CD4+ T Cells	Cytotoxic CD8+ T Cells	HLA-C	CD8B	0.00128157631604241	0	HLA-C_CD8B	HLA-C - CD8B	MHC-I	Cell-Cell Contact	KEGG: hsa04514
1066	Naive CD8+ T Cells	Cytotoxic CD8+ T Cells	HLA-C	CD8B	0.00128422307946676	0	HLA-C_CD8B	HLA-C - CD8B	MHC-I	Cell-Cell Contact	KEGG: hsa04514
1067	Non-Classical Monocytes	Cytotoxic CD8+ T Cells	HLA-C	CD8B	0.00153236447169955	0	HLA-C_CD8B	HLA-C - CD8B	MHC-I	Cell-Cell Contact	KEGG: hsa04514
1068	Regulatory CD4+ T Cells	Cytotoxic CD8+ T Cells	HLA-C	CD8B	0.00139776807498887	0	HLA-C_CD8B	HLA-C - CD8B	MHC-I	Cell-Cell Contact	KEGG: hsa04514
1069	Central Memory CD8+ T Cells	Naive CD8+ T Cells	HLA-C	CD8B	0.0021149967818574	0	HLA-C_CD8B	HLA-C - CD8B	MHC-I	Cell-Cell Contact	KEGG: hsa04514
1070	Classical Monocytes	Naive CD8+ T Cells	HLA-C	CD8B	0.00190996843643167	0	HLA-C_CD8B	HLA-C - CD8B	MHC-I	Cell-Cell Contact	KEGG: hsa04514
1071	Cytotoxic CD8+ T Cells	Naive CD8+ T Cells	HLA-C	CD8B	0.00220501998207081	0	HLA-C_CD8B	HLA-C - CD8B	MHC-I	Cell-Cell Contact	KEGG: hsa04514
1072	Gamma Delta T Cells	Naive CD8+ T Cells	HLA-C	CD8B	0.00215601822598008	0	HLA-C_CD8B	HLA-C - CD8B	MHC-I	Cell-Cell Contact	KEGG: hsa04514
1073	Intermediate Monocytes	Naive CD8+ T Cells	HLA-C	CD8B	0.00199317811575356	0	HLA-C_CD8B	HLA-C - CD8B	MHC-I	Cell-Cell Contact	KEGG: hsa04514
1074	Memory CD4+ T Cells	Naive CD8+ T Cells	HLA-C	CD8B	0.00200432310005675	0	HLA-C_CD8B	HLA-C - CD8B	MHC-I	Cell-Cell Contact	KEGG: hsa04514
1075	Memory CD8+ T Cells	Naive CD8+ T Cells	HLA-C	CD8B	0.00209485421954367	0	HLA-C_CD8B	HLA-C - CD8B	MHC-I	Cell-Cell Contact	KEGG: hsa04514
1076	Naive CD4+ T Cells	Naive CD8+ T Cells	HLA-C	CD8B	0.00183107292584592	0	HLA-C_CD8B	HLA-C - CD8B	MHC-I	Cell-Cell Contact	KEGG: hsa04514
1077	Naive CD8+ T Cells	Naive CD8+ T Cells	HLA-C	CD8B	0.00183455638407475	0	HLA-C_CD8B	HLA-C - CD8B	MHC-I	Cell-Cell Contact	KEGG: hsa04514
1078	Non-Classical Monocytes	Naive CD8+ T Cells	HLA-C	CD8B	0.00215618743137607	0	HLA-C_CD8B	HLA-C - CD8B	MHC-I	Cell-Cell Contact	KEGG: hsa04514
1079	Regulatory CD4+ T Cells	Naive CD8+ T Cells	HLA-C	CD8B	0.00198293660922417	0	HLA-C_CD8B	HLA-C - CD8B	MHC-I	Cell-Cell Contact	KEGG: hsa04514
1080	Central Memory CD8+ T Cells	Central Memory CD8+ T Cells	HLA-E	CD8B	0.000374409360365524	0	HLA-E_CD8B	HLA-E - CD8B	MHC-I	Cell-Cell Contact	KEGG: hsa04514
1081	Classical Monocytes	Central Memory CD8+ T Cells	HLA-E	CD8B	0.000303843031323016	0.01	HLA-E_CD8B	HLA-E - CD8B	MHC-I	Cell-Cell Contact	KEGG: hsa04514
1082	Cytotoxic CD8+ T Cells	Central Memory CD8+ T Cells	HLA-E	CD8B	0.000370534400123813	0	HLA-E_CD8B	HLA-E - CD8B	MHC-I	Cell-Cell Contact	KEGG: hsa04514
1083	Gamma Delta T Cells	Central Memory CD8+ T Cells	HLA-E	CD8B	0.000380236687259961	0	HLA-E_CD8B	HLA-E - CD8B	MHC-I	Cell-Cell Contact	KEGG: hsa04514
1084	Intermediate Monocytes	Central Memory CD8+ T Cells	HLA-E	CD8B	0.000335607331731596	0	HLA-E_CD8B	HLA-E - CD8B	MHC-I	Cell-Cell Contact	KEGG: hsa04514
1085	Memory CD4+ T Cells	Central Memory CD8+ T Cells	HLA-E	CD8B	0.000357199298931375	0	HLA-E_CD8B	HLA-E - CD8B	MHC-I	Cell-Cell Contact	KEGG: hsa04514
1086	Memory CD8+ T Cells	Central Memory CD8+ T Cells	HLA-E	CD8B	0.00036217676995864	0	HLA-E_CD8B	HLA-E - CD8B	MHC-I	Cell-Cell Contact	KEGG: hsa04514
1087	Naive CD4+ T Cells	Central Memory CD8+ T Cells	HLA-E	CD8B	0.000356768381483088	0	HLA-E_CD8B	HLA-E - CD8B	MHC-I	Cell-Cell Contact	KEGG: hsa04514
1088	Naive CD8+ T Cells	Central Memory CD8+ T Cells	HLA-E	CD8B	0.000334166058407796	0	HLA-E_CD8B	HLA-E - CD8B	MHC-I	Cell-Cell Contact	KEGG: hsa04514
1089	Non-Classical Monocytes	Central Memory CD8+ T Cells	HLA-E	CD8B	0.000420570776603599	0	HLA-E_CD8B	HLA-E - CD8B	MHC-I	Cell-Cell Contact	KEGG: hsa04514
1090	Regulatory CD4+ T Cells	Central Memory CD8+ T Cells	HLA-E	CD8B	0.000341045394815223	0	HLA-E_CD8B	HLA-E - CD8B	MHC-I	Cell-Cell Contact	KEGG: hsa04514
1091	Central Memory CD8+ T Cells	Cytotoxic CD8+ T Cells	HLA-E	CD8B	0.00123743684770519	0	HLA-E_CD8B	HLA-E - CD8B	MHC-I	Cell-Cell Contact	KEGG: hsa04514
1092	Classical Monocytes	Cytotoxic CD8+ T Cells	HLA-E	CD8B	0.00102535070543097	0	HLA-E_CD8B	HLA-E - CD8B	MHC-I	Cell-Cell Contact	KEGG: hsa04514
1093	Cytotoxic CD8+ T Cells	Cytotoxic CD8+ T Cells	HLA-E	CD8B	0.00122601787246739	0	HLA-E_CD8B	HLA-E - CD8B	MHC-I	Cell-Cell Contact	KEGG: hsa04514
1094	Gamma Delta T Cells	Cytotoxic CD8+ T Cells	HLA-E	CD8B	0.00125456058736339	0	HLA-E_CD8B	HLA-E - CD8B	MHC-I	Cell-Cell Contact	KEGG: hsa04514
1095	Intermediate Monocytes	Cytotoxic CD8+ T Cells	HLA-E	CD8B	0.00112191248395109	0	HLA-E_CD8B	HLA-E - CD8B	MHC-I	Cell-Cell Contact	KEGG: hsa04514
1096	Memory CD4+ T Cells	Cytotoxic CD8+ T Cells	HLA-E	CD8B	0.00118652258659715	0	HLA-E_CD8B	HLA-E - CD8B	MHC-I	Cell-Cell Contact	KEGG: hsa04514
1097	Memory CD8+ T Cells	Cytotoxic CD8+ T Cells	HLA-E	CD8B	0.0012013007538599	0	HLA-E_CD8B	HLA-E - CD8B	MHC-I	Cell-Cell Contact	KEGG: hsa04514
1098	Naive CD4+ T Cells	Cytotoxic CD8+ T Cells	HLA-E	CD8B	0.00118524115590085	0	HLA-E_CD8B	HLA-E - CD8B	MHC-I	Cell-Cell Contact	KEGG: hsa04514
1099	Naive CD8+ T Cells	Cytotoxic CD8+ T Cells	HLA-E	CD8B	0.00111757036520078	0	HLA-E_CD8B	HLA-E - CD8B	MHC-I	Cell-Cell Contact	KEGG: hsa04514
1100	Non-Classical Monocytes	Cytotoxic CD8+ T Cells	HLA-E	CD8B	0.00137150616884323	0	HLA-E_CD8B	HLA-E - CD8B	MHC-I	Cell-Cell Contact	KEGG: hsa04514
1101	Regulatory CD4+ T Cells	Cytotoxic CD8+ T Cells	HLA-E	CD8B	0.00113826246577116	0	HLA-E_CD8B	HLA-E - CD8B	MHC-I	Cell-Cell Contact	KEGG: hsa04514
1102	Central Memory CD8+ T Cells	Naive CD8+ T Cells	HLA-E	CD8B	0.00177281274763383	0	HLA-E_CD8B	HLA-E - CD8B	MHC-I	Cell-Cell Contact	KEGG: hsa04514
1103	Classical Monocytes	Naive CD8+ T Cells	HLA-E	CD8B	0.00148840329663601	0	HLA-E_CD8B	HLA-E - CD8B	MHC-I	Cell-Cell Contact	KEGG: hsa04514
1104	Cytotoxic CD8+ T Cells	Naive CD8+ T Cells	HLA-E	CD8B	0.00175768912133691	0	HLA-E_CD8B	HLA-E - CD8B	MHC-I	Cell-Cell Contact	KEGG: hsa04514
1105	Gamma Delta T Cells	Naive CD8+ T Cells	HLA-E	CD8B	0.00179545211813486	0	HLA-E_CD8B	HLA-E - CD8B	MHC-I	Cell-Cell Contact	KEGG: hsa04514
1106	Intermediate Monocytes	Naive CD8+ T Cells	HLA-E	CD8B	0.00161882115241807	0	HLA-E_CD8B	HLA-E - CD8B	MHC-I	Cell-Cell Contact	KEGG: hsa04514
1107	Memory CD4+ T Cells	Naive CD8+ T Cells	HLA-E	CD8B	0.00170521591367859	0	HLA-E_CD8B	HLA-E - CD8B	MHC-I	Cell-Cell Contact	KEGG: hsa04514
1108	Memory CD8+ T Cells	Naive CD8+ T Cells	HLA-E	CD8B	0.00172488004720283	0	HLA-E_CD8B	HLA-E - CD8B	MHC-I	Cell-Cell Contact	KEGG: hsa04514
1109	Naive CD4+ T Cells	Naive CD8+ T Cells	HLA-E	CD8B	0.0017035091242203	0	HLA-E_CD8B	HLA-E - CD8B	MHC-I	Cell-Cell Contact	KEGG: hsa04514
1110	Naive CD8+ T Cells	Naive CD8+ T Cells	HLA-E	CD8B	0.00161299016439376	0	HLA-E_CD8B	HLA-E - CD8B	MHC-I	Cell-Cell Contact	KEGG: hsa04514
1111	Non-Classical Monocytes	Naive CD8+ T Cells	HLA-E	CD8B	0.00194880055583297	0	HLA-E_CD8B	HLA-E - CD8B	MHC-I	Cell-Cell Contact	KEGG: hsa04514
1112	Regulatory CD4+ T Cells	Naive CD8+ T Cells	HLA-E	CD8B	0.00164074923612233	0	HLA-E_CD8B	HLA-E - CD8B	MHC-I	Cell-Cell Contact	KEGG: hsa04514
1113	Central Memory CD8+ T Cells	Central Memory CD8+ T Cells	HLA-F	CD8B	0.000205369444500118	0	HLA-F_CD8B	HLA-F - CD8B	MHC-I	Cell-Cell Contact	KEGG: hsa04514
1114	Cytotoxic CD8+ T Cells	Central Memory CD8+ T Cells	HLA-F	CD8B	0.000202373078423805	0	HLA-F_CD8B	HLA-F - CD8B	MHC-I	Cell-Cell Contact	KEGG: hsa04514
1115	Gamma Delta T Cells	Central Memory CD8+ T Cells	HLA-F	CD8B	0.000181082316906472	0	HLA-F_CD8B	HLA-F - CD8B	MHC-I	Cell-Cell Contact	KEGG: hsa04514
1116	Intermediate Monocytes	Central Memory CD8+ T Cells	HLA-F	CD8B	0.00010669804279356	0.04	HLA-F_CD8B	HLA-F - CD8B	MHC-I	Cell-Cell Contact	KEGG: hsa04514
1117	Memory CD4+ T Cells	Central Memory CD8+ T Cells	HLA-F	CD8B	0.00011184537263458	0.04	HLA-F_CD8B	HLA-F - CD8B	MHC-I	Cell-Cell Contact	KEGG: hsa04514
1118	Memory CD8+ T Cells	Central Memory CD8+ T Cells	HLA-F	CD8B	0.000164610977507129	0	HLA-F_CD8B	HLA-F - CD8B	MHC-I	Cell-Cell Contact	KEGG: hsa04514
1119	Naive CD4+ T Cells	Central Memory CD8+ T Cells	HLA-F	CD8B	0.000131870834262201	0.01	HLA-F_CD8B	HLA-F - CD8B	MHC-I	Cell-Cell Contact	KEGG: hsa04514
1120	Naive CD8+ T Cells	Central Memory CD8+ T Cells	HLA-F	CD8B	0.000159053319210001	0	HLA-F_CD8B	HLA-F - CD8B	MHC-I	Cell-Cell Contact	KEGG: hsa04514
1121	Non-Classical Monocytes	Central Memory CD8+ T Cells	HLA-F	CD8B	0.000167386934028038	0	HLA-F_CD8B	HLA-F - CD8B	MHC-I	Cell-Cell Contact	KEGG: hsa04514
1122	Regulatory CD4+ T Cells	Central Memory CD8+ T Cells	HLA-F	CD8B	0.000137597906414749	0	HLA-F_CD8B	HLA-F - CD8B	MHC-I	Cell-Cell Contact	KEGG: hsa04514
1123	Central Memory CD8+ T Cells	Cytotoxic CD8+ T Cells	HLA-F	CD8B	0.000714014623324997	0	HLA-F_CD8B	HLA-F - CD8B	MHC-I	Cell-Cell Contact	KEGG: hsa04514
1124	Classical Monocytes	Cytotoxic CD8+ T Cells	HLA-F	CD8B	0.000167904433700783	0	HLA-F_CD8B	HLA-F - CD8B	MHC-I	Cell-Cell Contact	KEGG: hsa04514
1125	Cytotoxic CD8+ T Cells	Cytotoxic CD8+ T Cells	HLA-F	CD8B	0.000704245562867129	0	HLA-F_CD8B	HLA-F - CD8B	MHC-I	Cell-Cell Contact	KEGG: hsa04514
1126	Gamma Delta T Cells	Cytotoxic CD8+ T Cells	HLA-F	CD8B	0.000634309233572913	0	HLA-F_CD8B	HLA-F - CD8B	MHC-I	Cell-Cell Contact	KEGG: hsa04514
1127	Intermediate Monocytes	Cytotoxic CD8+ T Cells	HLA-F	CD8B	0.000382561281217454	0	HLA-F_CD8B	HLA-F - CD8B	MHC-I	Cell-Cell Contact	KEGG: hsa04514
1128	Memory CD4+ T Cells	Cytotoxic CD8+ T Cells	HLA-F	CD8B	0.000400363677936546	0	HLA-F_CD8B	HLA-F - CD8B	MHC-I	Cell-Cell Contact	KEGG: hsa04514
1129	Memory CD8+ T Cells	Cytotoxic CD8+ T Cells	HLA-F	CD8B	0.000579567977165508	0	HLA-F_CD8B	HLA-F - CD8B	MHC-I	Cell-Cell Contact	KEGG: hsa04514
1130	Naive CD4+ T Cells	Cytotoxic CD8+ T Cells	HLA-F	CD8B	0.000469074940852555	0	HLA-F_CD8B	HLA-F - CD8B	MHC-I	Cell-Cell Contact	KEGG: hsa04514
1131	Naive CD8+ T Cells	Cytotoxic CD8+ T Cells	HLA-F	CD8B	0.000560970667942916	0	HLA-F_CD8B	HLA-F - CD8B	MHC-I	Cell-Cell Contact	KEGG: hsa04514
1132	Non-Classical Monocytes	Cytotoxic CD8+ T Cells	HLA-F	CD8B	0.000588832948115552	0	HLA-F_CD8B	HLA-F - CD8B	MHC-I	Cell-Cell Contact	KEGG: hsa04514
1133	Regulatory CD4+ T Cells	Cytotoxic CD8+ T Cells	HLA-F	CD8B	0.000488566812204254	0	HLA-F_CD8B	HLA-F - CD8B	MHC-I	Cell-Cell Contact	KEGG: hsa04514
1134	Central Memory CD8+ T Cells	Naive CD8+ T Cells	HLA-F	CD8B	0.00105699591778067	0	HLA-F_CD8B	HLA-F - CD8B	MHC-I	Cell-Cell Contact	KEGG: hsa04514
1135	Classical Monocytes	Naive CD8+ T Cells	HLA-F	CD8B	0.000257504922980019	0	HLA-F_CD8B	HLA-F - CD8B	MHC-I	Cell-Cell Contact	KEGG: hsa04514
1136	Cytotoxic CD8+ T Cells	Naive CD8+ T Cells	HLA-F	CD8B	0.00104318257068374	0	HLA-F_CD8B	HLA-F - CD8B	MHC-I	Cell-Cell Contact	KEGG: hsa04514
1137	Gamma Delta T Cells	Naive CD8+ T Cells	HLA-F	CD8B	0.000943789343116048	0	HLA-F_CD8B	HLA-F - CD8B	MHC-I	Cell-Cell Contact	KEGG: hsa04514
1138	Intermediate Monocytes	Naive CD8+ T Cells	HLA-F	CD8B	0.00057852626699547	0	HLA-F_CD8B	HLA-F - CD8B	MHC-I	Cell-Cell Contact	KEGG: hsa04514
1139	Memory CD4+ T Cells	Naive CD8+ T Cells	HLA-F	CD8B	0.000604748166883023	0	HLA-F_CD8B	HLA-F - CD8B	MHC-I	Cell-Cell Contact	KEGG: hsa04514
1140	Memory CD8+ T Cells	Naive CD8+ T Cells	HLA-F	CD8B	0.000865368878892819	0	HLA-F_CD8B	HLA-F - CD8B	MHC-I	Cell-Cell Contact	KEGG: hsa04514
1141	Naive CD4+ T Cells	Naive CD8+ T Cells	HLA-F	CD8B	0.000705390018849451	0	HLA-F_CD8B	HLA-F - CD8B	MHC-I	Cell-Cell Contact	KEGG: hsa04514
1142	Naive CD8+ T Cells	Naive CD8+ T Cells	HLA-F	CD8B	0.000838601478533548	0	HLA-F_CD8B	HLA-F - CD8B	MHC-I	Cell-Cell Contact	KEGG: hsa04514
1143	Non-Classical Monocytes	Naive CD8+ T Cells	HLA-F	CD8B	0.000878680270066219	0	HLA-F_CD8B	HLA-F - CD8B	MHC-I	Cell-Cell Contact	KEGG: hsa04514
1144	Regulatory CD4+ T Cells	Naive CD8+ T Cells	HLA-F	CD8B	0.000733777357500431	0	HLA-F_CD8B	HLA-F - CD8B	MHC-I	Cell-Cell Contact	KEGG: hsa04514
1145	Central Memory CD8+ T Cells	Gamma Delta T Cells	HLA-E	KLRC1	0.000730045805860293	0	HLA-E_KLRC1	HLA-E - KLRC1	MHC-I	Cell-Cell Contact	PMID: 24223577
1146	Classical Monocytes	Gamma Delta T Cells	HLA-E	KLRC1	0.000597527506075652	0	HLA-E_KLRC1	HLA-E - KLRC1	MHC-I	Cell-Cell Contact	PMID: 24223577
1147	Cytotoxic CD8+ T Cells	Gamma Delta T Cells	HLA-E	KLRC1	0.000722827371447172	0	HLA-E_KLRC1	HLA-E - KLRC1	MHC-I	Cell-Cell Contact	PMID: 24223577
1148	Gamma Delta T Cells	Gamma Delta T Cells	HLA-E	KLRC1	0.000740888518203798	0	HLA-E_KLRC1	HLA-E - KLRC1	MHC-I	Cell-Cell Contact	PMID: 24223577
1149	Intermediate Monocytes	Gamma Delta T Cells	HLA-E	KLRC1	0.000657458444769437	0	HLA-E_KLRC1	HLA-E - KLRC1	MHC-I	Cell-Cell Contact	PMID: 24223577
1150	Memory CD4+ T Cells	Gamma Delta T Cells	HLA-E	KLRC1	0.000697934625098825	0	HLA-E_KLRC1	HLA-E - KLRC1	MHC-I	Cell-Cell Contact	PMID: 24223577
1151	Memory CD8+ T Cells	Gamma Delta T Cells	HLA-E	KLRC1	0.000707235474844396	0	HLA-E_KLRC1	HLA-E - KLRC1	MHC-I	Cell-Cell Contact	PMID: 24223577
1152	Naive CD4+ T Cells	Gamma Delta T Cells	HLA-E	KLRC1	0.00069712889192377	0	HLA-E_KLRC1	HLA-E - KLRC1	MHC-I	Cell-Cell Contact	PMID: 24223577
1153	Naive CD8+ T Cells	Gamma Delta T Cells	HLA-E	KLRC1	0.000654749113589104	0	HLA-E_KLRC1	HLA-E - KLRC1	MHC-I	Cell-Cell Contact	PMID: 24223577
1154	Non-Classical Monocytes	Gamma Delta T Cells	HLA-E	KLRC1	0.000815522053789715	0	HLA-E_KLRC1	HLA-E - KLRC1	MHC-I	Cell-Cell Contact	PMID: 24223577
1155	Regulatory CD4+ T Cells	Gamma Delta T Cells	HLA-E	KLRC1	0.000667672511997462	0	HLA-E_KLRC1	HLA-E - KLRC1	MHC-I	Cell-Cell Contact	PMID: 24223577
1156	Central Memory CD8+ T Cells	Intermediate Monocytes	HLA-F	LILRB1	0.000157742108127081	0	HLA-F_LILRB1	HLA-F - LILRB1	MHC-I	Cell-Cell Contact	PMID: 28484462
1157	Classical Monocytes	Intermediate Monocytes	HLA-F	LILRB1	3.51152023463214e-05	0	HLA-F_LILRB1	HLA-F - LILRB1	MHC-I	Cell-Cell Contact	PMID: 28484462
1158	Cytotoxic CD8+ T Cells	Intermediate Monocytes	HLA-F	LILRB1	0.000155427229302775	0	HLA-F_LILRB1	HLA-F - LILRB1	MHC-I	Cell-Cell Contact	PMID: 28484462
1159	Gamma Delta T Cells	Intermediate Monocytes	HLA-F	LILRB1	0.000138990281847534	0	HLA-F_LILRB1	HLA-F - LILRB1	MHC-I	Cell-Cell Contact	PMID: 28484462
1160	Intermediate Monocytes	Intermediate Monocytes	HLA-F	LILRB1	8.1721603533877e-05	0	HLA-F_LILRB1	HLA-F - LILRB1	MHC-I	Cell-Cell Contact	PMID: 28484462
1161	Memory CD4+ T Cells	Intermediate Monocytes	HLA-F	LILRB1	8.56766738953389e-05	0	HLA-F_LILRB1	HLA-F - LILRB1	MHC-I	Cell-Cell Contact	PMID: 28484462
1162	Memory CD8+ T Cells	Intermediate Monocytes	HLA-F	LILRB1	0.000126287838765782	0	HLA-F_LILRB1	HLA-F - LILRB1	MHC-I	Cell-Cell Contact	PMID: 28484462
1163	Naive CD4+ T Cells	Intermediate Monocytes	HLA-F	LILRB1	0.000101074824672162	0	HLA-F_LILRB1	HLA-F - LILRB1	MHC-I	Cell-Cell Contact	PMID: 28484462
1164	Naive CD8+ T Cells	Intermediate Monocytes	HLA-F	LILRB1	0.000122004571662305	0	HLA-F_LILRB1	HLA-F - LILRB1	MHC-I	Cell-Cell Contact	PMID: 28484462
1165	Non-Classical Monocytes	Intermediate Monocytes	HLA-F	LILRB1	0.000128427770888355	0	HLA-F_LILRB1	HLA-F - LILRB1	MHC-I	Cell-Cell Contact	PMID: 28484462
1166	Regulatory CD4+ T Cells	Intermediate Monocytes	HLA-F	LILRB1	0.000105481791484735	0	HLA-F_LILRB1	HLA-F - LILRB1	MHC-I	Cell-Cell Contact	PMID: 28484462
1167	Central Memory CD8+ T Cells	Non-Classical Monocytes	HLA-F	LILRB1	0.000501576087320399	0	HLA-F_LILRB1	HLA-F - LILRB1	MHC-I	Cell-Cell Contact	PMID: 28484462
1168	Classical Monocytes	Non-Classical Monocytes	HLA-F	LILRB1	0.000115463624657882	0	HLA-F_LILRB1	HLA-F - LILRB1	MHC-I	Cell-Cell Contact	PMID: 28484462
1169	Cytotoxic CD8+ T Cells	Non-Classical Monocytes	HLA-F	LILRB1	0.000494523217282547	0	HLA-F_LILRB1	HLA-F - LILRB1	MHC-I	Cell-Cell Contact	PMID: 28484462
1170	Gamma Delta T Cells	Non-Classical Monocytes	HLA-F	LILRB1	0.000444190077713831	0	HLA-F_LILRB1	HLA-F - LILRB1	MHC-I	Cell-Cell Contact	PMID: 28484462
1171	Intermediate Monocytes	Non-Classical Monocytes	HLA-F	LILRB1	0.000265274277804314	0	HLA-F_LILRB1	HLA-F - LILRB1	MHC-I	Cell-Cell Contact	PMID: 28484462
1172	Memory CD4+ T Cells	Non-Classical Monocytes	HLA-F	LILRB1	0.000277811126005133	0	HLA-F_LILRB1	HLA-F - LILRB1	MHC-I	Cell-Cell Contact	PMID: 28484462
1173	Memory CD8+ T Cells	Non-Classical Monocytes	HLA-F	LILRB1	0.00040498536062085	0	HLA-F_LILRB1	HLA-F - LILRB1	MHC-I	Cell-Cell Contact	PMID: 28484462
1174	Naive CD4+ T Cells	Non-Classical Monocytes	HLA-F	LILRB1	0.000326362524916501	0	HLA-F_LILRB1	HLA-F - LILRB1	MHC-I	Cell-Cell Contact	PMID: 28484462
1175	Naive CD8+ T Cells	Non-Classical Monocytes	HLA-F	LILRB1	0.000391704557842341	0	HLA-F_LILRB1	HLA-F - LILRB1	MHC-I	Cell-Cell Contact	PMID: 28484462
1176	Non-Classical Monocytes	Non-Classical Monocytes	HLA-F	LILRB1	0.000411608936219717	0	HLA-F_LILRB1	HLA-F - LILRB1	MHC-I	Cell-Cell Contact	PMID: 28484462
1177	Regulatory CD4+ T Cells	Non-Classical Monocytes	HLA-F	LILRB1	0.000340182935668989	0	HLA-F_LILRB1	HLA-F - LILRB1	MHC-I	Cell-Cell Contact	PMID: 28484462
1178	Central Memory CD8+ T Cells	Central Memory CD8+ T Cells	HLA-E	KLRK1	0.000286865975304443	0	HLA-E_KLRK1	HLA-E - KLRK1	MHC-I	Cell-Cell Contact	PMID: 28484462
1179	Classical Monocytes	Central Memory CD8+ T Cells	HLA-E	KLRK1	0.000232313462262814	0	HLA-E_KLRK1	HLA-E - KLRK1	MHC-I	Cell-Cell Contact	PMID: 28484462
1180	Cytotoxic CD8+ T Cells	Central Memory CD8+ T Cells	HLA-E	KLRK1	0.000283864450998289	0	HLA-E_KLRK1	HLA-E - KLRK1	MHC-I	Cell-Cell Contact	PMID: 28484462
1181	Gamma Delta T Cells	Central Memory CD8+ T Cells	HLA-E	KLRK1	0.000291381090840021	0	HLA-E_KLRK1	HLA-E - KLRK1	MHC-I	Cell-Cell Contact	PMID: 28484462
1182	Intermediate Monocytes	Central Memory CD8+ T Cells	HLA-E	KLRK1	0.00025684119656449	0	HLA-E_KLRK1	HLA-E - KLRK1	MHC-I	Cell-Cell Contact	PMID: 28484462
1183	Memory CD4+ T Cells	Central Memory CD8+ T Cells	HLA-E	KLRK1	0.000273540415453943	0	HLA-E_KLRK1	HLA-E - KLRK1	MHC-I	Cell-Cell Contact	PMID: 28484462
1184	Memory CD8+ T Cells	Central Memory CD8+ T Cells	HLA-E	KLRK1	0.000277393019519303	0	HLA-E_KLRK1	HLA-E - KLRK1	MHC-I	Cell-Cell Contact	PMID: 28484462
1185	Naive CD4+ T Cells	Central Memory CD8+ T Cells	HLA-E	KLRK1	0.000273206935186041	0	HLA-E_KLRK1	HLA-E - KLRK1	MHC-I	Cell-Cell Contact	PMID: 28484462
1186	Naive CD8+ T Cells	Central Memory CD8+ T Cells	HLA-E	KLRK1	0.000255727276295026	0	HLA-E_KLRK1	HLA-E - KLRK1	MHC-I	Cell-Cell Contact	PMID: 28484462
1187	Non-Classical Monocytes	Central Memory CD8+ T Cells	HLA-E	KLRK1	0.00032267546350199	0	HLA-E_KLRK1	HLA-E - KLRK1	MHC-I	Cell-Cell Contact	PMID: 28484462
1188	Regulatory CD4+ T Cells	Central Memory CD8+ T Cells	HLA-E	KLRK1	0.000261044981026115	0	HLA-E_KLRK1	HLA-E - KLRK1	MHC-I	Cell-Cell Contact	PMID: 28484462
1189	Central Memory CD8+ T Cells	Cytotoxic CD8+ T Cells	HLA-E	KLRK1	0.000469741590973655	0	HLA-E_KLRK1	HLA-E - KLRK1	MHC-I	Cell-Cell Contact	PMID: 28484462
1190	Classical Monocytes	Cytotoxic CD8+ T Cells	HLA-E	KLRK1	0.00038207772710769	0	HLA-E_KLRK1	HLA-E - KLRK1	MHC-I	Cell-Cell Contact	PMID: 28484462
1191	Cytotoxic CD8+ T Cells	Cytotoxic CD8+ T Cells	HLA-E	KLRK1	0.000464938127187357	0	HLA-E_KLRK1	HLA-E - KLRK1	MHC-I	Cell-Cell Contact	PMID: 28484462
1192	Gamma Delta T Cells	Cytotoxic CD8+ T Cells	HLA-E	KLRK1	0.000476962978919266	0	HLA-E_KLRK1	HLA-E - KLRK1	MHC-I	Cell-Cell Contact	PMID: 28484462
1193	Intermediate Monocytes	Cytotoxic CD8+ T Cells	HLA-E	KLRK1	0.000421587682061034	0	HLA-E_KLRK1	HLA-E - KLRK1	MHC-I	Cell-Cell Contact	PMID: 28484462
1194	Memory CD4+ T Cells	Cytotoxic CD8+ T Cells	HLA-E	KLRK1	0.000448398532828908	0	HLA-E_KLRK1	HLA-E - KLRK1	MHC-I	Cell-Cell Contact	PMID: 28484462
1195	Memory CD8+ T Cells	Cytotoxic CD8+ T Cells	HLA-E	KLRK1	0.00045457378138777	0	HLA-E_KLRK1	HLA-E - KLRK1	MHC-I	Cell-Cell Contact	PMID: 28484462
1196	Naive CD4+ T Cells	Cytotoxic CD8+ T Cells	HLA-E	KLRK1	0.000447863826139227	0	HLA-E_KLRK1	HLA-E - KLRK1	MHC-I	Cell-Cell Contact	PMID: 28484462
1197	Naive CD8+ T Cells	Cytotoxic CD8+ T Cells	HLA-E	KLRK1	0.000419796713981009	0	HLA-E_KLRK1	HLA-E - KLRK1	MHC-I	Cell-Cell Contact	PMID: 28484462
1198	Non-Classical Monocytes	Cytotoxic CD8+ T Cells	HLA-E	KLRK1	0.000526871772733613	0	HLA-E_KLRK1	HLA-E - KLRK1	MHC-I	Cell-Cell Contact	PMID: 28484462
1199	Regulatory CD4+ T Cells	Cytotoxic CD8+ T Cells	HLA-E	KLRK1	0.000428343675340823	0	HLA-E_KLRK1	HLA-E - KLRK1	MHC-I	Cell-Cell Contact	PMID: 28484462
1200	Central Memory CD8+ T Cells	Gamma Delta T Cells	HLA-E	KLRK1	0.000427595315996244	0	HLA-E_KLRK1	HLA-E - KLRK1	MHC-I	Cell-Cell Contact	PMID: 28484462
1201	Classical Monocytes	Gamma Delta T Cells	HLA-E	KLRK1	0.000347446254997999	0	HLA-E_KLRK1	HLA-E - KLRK1	MHC-I	Cell-Cell Contact	PMID: 28484462
1202	Cytotoxic CD8+ T Cells	Gamma Delta T Cells	HLA-E	KLRK1	0.000423199430712384	0	HLA-E_KLRK1	HLA-E - KLRK1	MHC-I	Cell-Cell Contact	PMID: 28484462
1203	Gamma Delta T Cells	Gamma Delta T Cells	HLA-E	KLRK1	0.000434204877062651	0	HLA-E_KLRK1	HLA-E - KLRK1	MHC-I	Cell-Cell Contact	PMID: 28484462
1204	Intermediate Monocytes	Gamma Delta T Cells	HLA-E	KLRK1	0.000383549289748757	0	HLA-E_KLRK1	HLA-E - KLRK1	MHC-I	Cell-Cell Contact	PMID: 28484462
1205	Memory CD4+ T Cells	Gamma Delta T Cells	HLA-E	KLRK1	0.000408066954405541	0	HLA-E_KLRK1	HLA-E - KLRK1	MHC-I	Cell-Cell Contact	PMID: 28484462
1206	Memory CD8+ T Cells	Gamma Delta T Cells	HLA-E	KLRK1	0.000413716165274716	0	HLA-E_KLRK1	HLA-E - KLRK1	MHC-I	Cell-Cell Contact	PMID: 28484462
1207	Naive CD4+ T Cells	Gamma Delta T Cells	HLA-E	KLRK1	0.000407577834401888	0	HLA-E_KLRK1	HLA-E - KLRK1	MHC-I	Cell-Cell Contact	PMID: 28484462
1208	Naive CD8+ T Cells	Gamma Delta T Cells	HLA-E	KLRK1	0.000381912045668662	0	HLA-E_KLRK1	HLA-E - KLRK1	MHC-I	Cell-Cell Contact	PMID: 28484462
1209	Non-Classical Monocytes	Gamma Delta T Cells	HLA-E	KLRK1	0.000479915243731865	0	HLA-E_KLRK1	HLA-E - KLRK1	MHC-I	Cell-Cell Contact	PMID: 28484462
1210	Regulatory CD4+ T Cells	Gamma Delta T Cells	HLA-E	KLRK1	0.000389726003795609	0	HLA-E_KLRK1	HLA-E - KLRK1	MHC-I	Cell-Cell Contact	PMID: 28484462
1211	Central Memory CD8+ T Cells	Naive CD8+ T Cells	HLA-E	KLRK1	0.000351592361887684	0	HLA-E_KLRK1	HLA-E - KLRK1	MHC-I	Cell-Cell Contact	PMID: 28484462
1212	Classical Monocytes	Naive CD8+ T Cells	HLA-E	KLRK1	0.000285171007705806	0	HLA-E_KLRK1	HLA-E - KLRK1	MHC-I	Cell-Cell Contact	PMID: 28484462
1213	Cytotoxic CD8+ T Cells	Naive CD8+ T Cells	HLA-E	KLRK1	0.00034794313305982	0	HLA-E_KLRK1	HLA-E - KLRK1	MHC-I	Cell-Cell Contact	PMID: 28484462
1214	Gamma Delta T Cells	Naive CD8+ T Cells	HLA-E	KLRK1	0.000357080635734964	0	HLA-E_KLRK1	HLA-E - KLRK1	MHC-I	Cell-Cell Contact	PMID: 28484462
1215	Intermediate Monocytes	Naive CD8+ T Cells	HLA-E	KLRK1	0.000315060556320283	0	HLA-E_KLRK1	HLA-E - KLRK1	MHC-I	Cell-Cell Contact	PMID: 28484462
1216	Memory CD4+ T Cells	Naive CD8+ T Cells	HLA-E	KLRK1	0.000335386522179289	0	HLA-E_KLRK1	HLA-E - KLRK1	MHC-I	Cell-Cell Contact	PMID: 28484462
1217	Memory CD8+ T Cells	Naive CD8+ T Cells	HLA-E	KLRK1	0.000340073110738131	0	HLA-E_KLRK1	HLA-E - KLRK1	MHC-I	Cell-Cell Contact	PMID: 28484462
1218	Naive CD4+ T Cells	Naive CD8+ T Cells	HLA-E	KLRK1	0.000334980804412044	0	HLA-E_KLRK1	HLA-E - KLRK1	MHC-I	Cell-Cell Contact	PMID: 28484462
1219	Naive CD8+ T Cells	Naive CD8+ T Cells	HLA-E	KLRK1	0.00031370403044374	0	HLA-E_KLRK1	HLA-E - KLRK1	MHC-I	Cell-Cell Contact	PMID: 28484462
1220	Non-Classical Monocytes	Naive CD8+ T Cells	HLA-E	KLRK1	0.00039508150400033	0	HLA-E_KLRK1	HLA-E - KLRK1	MHC-I	Cell-Cell Contact	PMID: 28484462
1221	Regulatory CD4+ T Cells	Naive CD8+ T Cells	HLA-E	KLRK1	0.000320179131011517	0	HLA-E_KLRK1	HLA-E - KLRK1	MHC-I	Cell-Cell Contact	PMID: 28484462
1222	Central Memory CD8+ T Cells	Gamma Delta T Cells	HLA-E	CD94:NKG2A	0.00120770301735726	0	HLA-E_CD94:NKG2A	HLA-E - CD94:NKG2A	MHC-I	Cell-Cell Contact	PMID: 28484462
1223	Classical Monocytes	Gamma Delta T Cells	HLA-E	CD94:NKG2A	0.00099998779139762	0	HLA-E_CD94:NKG2A	HLA-E - CD94:NKG2A	MHC-I	Cell-Cell Contact	PMID: 28484462
1224	Cytotoxic CD8+ T Cells	Gamma Delta T Cells	HLA-E	CD94:NKG2A	0.00119651170396383	0	HLA-E_CD94:NKG2A	HLA-E - CD94:NKG2A	MHC-I	Cell-Cell Contact	PMID: 28484462
1225	Gamma Delta T Cells	Gamma Delta T Cells	HLA-E	CD94:NKG2A	0.00122448699647489	0	HLA-E_CD94:NKG2A	HLA-E - CD94:NKG2A	MHC-I	Cell-Cell Contact	PMID: 28484462
1226	Intermediate Monocytes	Gamma Delta T Cells	HLA-E	CD94:NKG2A	0.00109452216930065	0	HLA-E_CD94:NKG2A	HLA-E - CD94:NKG2A	MHC-I	Cell-Cell Contact	PMID: 28484462
1227	Memory CD4+ T Cells	Gamma Delta T Cells	HLA-E	CD94:NKG2A	0.00115781057942728	0	HLA-E_CD94:NKG2A	HLA-E - CD94:NKG2A	MHC-I	Cell-Cell Contact	PMID: 28484462
1228	Memory CD8+ T Cells	Gamma Delta T Cells	HLA-E	CD94:NKG2A	0.00117229036722885	0	HLA-E_CD94:NKG2A	HLA-E - CD94:NKG2A	MHC-I	Cell-Cell Contact	PMID: 28484462
1229	Naive CD4+ T Cells	Gamma Delta T Cells	HLA-E	CD94:NKG2A	0.00115655509046998	0	HLA-E_CD94:NKG2A	HLA-E - CD94:NKG2A	MHC-I	Cell-Cell Contact	PMID: 28484462
1230	Naive CD8+ T Cells	Gamma Delta T Cells	HLA-E	CD94:NKG2A	0.00109026987725595	0	HLA-E_CD94:NKG2A	HLA-E - CD94:NKG2A	MHC-I	Cell-Cell Contact	PMID: 28484462
1231	Non-Classical Monocytes	Gamma Delta T Cells	HLA-E	CD94:NKG2A	0.00133916477641946	0	HLA-E_CD94:NKG2A	HLA-E - CD94:NKG2A	MHC-I	Cell-Cell Contact	PMID: 28484462
1232	Regulatory CD4+ T Cells	Gamma Delta T Cells	HLA-E	CD94:NKG2A	0.00111053504670711	0	HLA-E_CD94:NKG2A	HLA-E - CD94:NKG2A	MHC-I	Cell-Cell Contact	PMID: 28484462
1233	Central Memory CD8+ T Cells	Classical Monocytes	HLA-DPA1	CD4	8.49695687241396e-05	0.04	HLA-DPA1_CD4	HLA-DPA1 - CD4	MHC-II	Cell-Cell Contact	KEGG: hsa04514
1234	Classical Monocytes	Classical Monocytes	HLA-DPA1	CD4	0.000205039703015495	0	HLA-DPA1_CD4	HLA-DPA1 - CD4	MHC-II	Cell-Cell Contact	KEGG: hsa04514
1235	Cytotoxic CD8+ T Cells	Classical Monocytes	HLA-DPA1	CD4	0.000120771214956853	0	HLA-DPA1_CD4	HLA-DPA1 - CD4	MHC-II	Cell-Cell Contact	KEGG: hsa04514
1236	Intermediate Monocytes	Classical Monocytes	HLA-DPA1	CD4	0.000364452278097342	0	HLA-DPA1_CD4	HLA-DPA1 - CD4	MHC-II	Cell-Cell Contact	KEGG: hsa04514
1237	Non-Classical Monocytes	Classical Monocytes	HLA-DPA1	CD4	0.000323416890163114	0	HLA-DPA1_CD4	HLA-DPA1 - CD4	MHC-II	Cell-Cell Contact	KEGG: hsa04514
1238	Central Memory CD8+ T Cells	Intermediate Monocytes	HLA-DPA1	CD4	0.000214479600112212	0	HLA-DPA1_CD4	HLA-DPA1 - CD4	MHC-II	Cell-Cell Contact	KEGG: hsa04514
1239	Classical Monocytes	Intermediate Monocytes	HLA-DPA1	CD4	0.000506233214769333	0	HLA-DPA1_CD4	HLA-DPA1 - CD4	MHC-II	Cell-Cell Contact	KEGG: hsa04514
1240	Cytotoxic CD8+ T Cells	Intermediate Monocytes	HLA-DPA1	CD4	0.000302829573518197	0	HLA-DPA1_CD4	HLA-DPA1 - CD4	MHC-II	Cell-Cell Contact	KEGG: hsa04514
1241	Gamma Delta T Cells	Intermediate Monocytes	HLA-DPA1	CD4	0.000124718859954878	0	HLA-DPA1_CD4	HLA-DPA1 - CD4	MHC-II	Cell-Cell Contact	KEGG: hsa04514
1242	Intermediate Monocytes	Intermediate Monocytes	HLA-DPA1	CD4	0.000874408966320726	0	HLA-DPA1_CD4	HLA-DPA1 - CD4	MHC-II	Cell-Cell Contact	KEGG: hsa04514
1243	Memory CD4+ T Cells	Intermediate Monocytes	HLA-DPA1	CD4	0.000101117263753986	0	HLA-DPA1_CD4	HLA-DPA1 - CD4	MHC-II	Cell-Cell Contact	KEGG: hsa04514
1244	Non-Classical Monocytes	Intermediate Monocytes	HLA-DPA1	CD4	0.000781636212022193	0	HLA-DPA1_CD4	HLA-DPA1 - CD4	MHC-II	Cell-Cell Contact	KEGG: hsa04514
1245	Classical Monocytes	Memory CD4+ T Cells	HLA-DPA1	CD4	0.000173025709650459	0	HLA-DPA1_CD4	HLA-DPA1 - CD4	MHC-II	Cell-Cell Contact	KEGG: hsa04514
1246	Cytotoxic CD8+ T Cells	Memory CD4+ T Cells	HLA-DPA1	CD4	0.000101748422916703	0	HLA-DPA1_CD4	HLA-DPA1 - CD4	MHC-II	Cell-Cell Contact	KEGG: hsa04514
1247	Intermediate Monocytes	Memory CD4+ T Cells	HLA-DPA1	CD4	0.000308501055603654	0	HLA-DPA1_CD4	HLA-DPA1 - CD4	MHC-II	Cell-Cell Contact	KEGG: hsa04514
1248	Non-Classical Monocytes	Memory CD4+ T Cells	HLA-DPA1	CD4	0.000273547339230738	0	HLA-DPA1_CD4	HLA-DPA1 - CD4	MHC-II	Cell-Cell Contact	KEGG: hsa04514
1249	Classical Monocytes	Naive CD4+ T Cells	HLA-DPA1	CD4	0.00016209670477516	0	HLA-DPA1_CD4	HLA-DPA1 - CD4	MHC-II	Cell-Cell Contact	KEGG: hsa04514
1250	Cytotoxic CD8+ T Cells	Naive CD4+ T Cells	HLA-DPA1	CD4	9.52685718146914e-05	0.01	HLA-DPA1_CD4	HLA-DPA1 - CD4	MHC-II	Cell-Cell Contact	KEGG: hsa04514
1251	Intermediate Monocytes	Naive CD4+ T Cells	HLA-DPA1	CD4	0.000289320852826811	0	HLA-DPA1_CD4	HLA-DPA1 - CD4	MHC-II	Cell-Cell Contact	KEGG: hsa04514
1252	Non-Classical Monocytes	Naive CD4+ T Cells	HLA-DPA1	CD4	0.000256470233222636	0	HLA-DPA1_CD4	HLA-DPA1 - CD4	MHC-II	Cell-Cell Contact	KEGG: hsa04514
1253	Central Memory CD8+ T Cells	Non-Classical Monocytes	HLA-DPA1	CD4	0.000215912842858548	0	HLA-DPA1_CD4	HLA-DPA1 - CD4	MHC-II	Cell-Cell Contact	KEGG: hsa04514
1254	Classical Monocytes	Non-Classical Monocytes	HLA-DPA1	CD4	0.000509492683974723	0	HLA-DPA1_CD4	HLA-DPA1 - CD4	MHC-II	Cell-Cell Contact	KEGG: hsa04514
1255	Cytotoxic CD8+ T Cells	Non-Classical Monocytes	HLA-DPA1	CD4	0.00030483085136812	0	HLA-DPA1_CD4	HLA-DPA1 - CD4	MHC-II	Cell-Cell Contact	KEGG: hsa04514
1256	Gamma Delta T Cells	Non-Classical Monocytes	HLA-DPA1	CD4	0.000125561639572771	0	HLA-DPA1_CD4	HLA-DPA1 - CD4	MHC-II	Cell-Cell Contact	KEGG: hsa04514
1257	Intermediate Monocytes	Non-Classical Monocytes	HLA-DPA1	CD4	0.000879770180313977	0	HLA-DPA1_CD4	HLA-DPA1 - CD4	MHC-II	Cell-Cell Contact	KEGG: hsa04514
1258	Memory CD4+ T Cells	Non-Classical Monocytes	HLA-DPA1	CD4	0.000101802551784873	0	HLA-DPA1_CD4	HLA-DPA1 - CD4	MHC-II	Cell-Cell Contact	KEGG: hsa04514
1259	Non-Classical Monocytes	Non-Classical Monocytes	HLA-DPA1	CD4	0.000786489149756384	0	HLA-DPA1_CD4	HLA-DPA1 - CD4	MHC-II	Cell-Cell Contact	KEGG: hsa04514
1260	Classical Monocytes	Regulatory CD4+ T Cells	HLA-DPA1	CD4	0.000179814789496775	0	HLA-DPA1_CD4	HLA-DPA1 - CD4	MHC-II	Cell-Cell Contact	KEGG: hsa04514
1261	Cytotoxic CD8+ T Cells	Regulatory CD4+ T Cells	HLA-DPA1	CD4	0.000105777328020905	0	HLA-DPA1_CD4	HLA-DPA1 - CD4	MHC-II	Cell-Cell Contact	KEGG: hsa04514
1262	Intermediate Monocytes	Regulatory CD4+ T Cells	HLA-DPA1	CD4	0.000320395351497617	0	HLA-DPA1_CD4	HLA-DPA1 - CD4	MHC-II	Cell-Cell Contact	KEGG: hsa04514
1263	Non-Classical Monocytes	Regulatory CD4+ T Cells	HLA-DPA1	CD4	0.000284142120597254	0	HLA-DPA1_CD4	HLA-DPA1 - CD4	MHC-II	Cell-Cell Contact	KEGG: hsa04514
1264	Central Memory CD8+ T Cells	Classical Monocytes	HLA-DPB1	CD4	8.34378149501231e-05	0.03	HLA-DPB1_CD4	HLA-DPB1 - CD4	MHC-II	Cell-Cell Contact	KEGG: hsa04514
1265	Classical Monocytes	Classical Monocytes	HLA-DPB1	CD4	0.00020166767264411	0	HLA-DPB1_CD4	HLA-DPB1 - CD4	MHC-II	Cell-Cell Contact	KEGG: hsa04514
1266	Cytotoxic CD8+ T Cells	Classical Monocytes	HLA-DPB1	CD4	0.000139051652086065	0	HLA-DPB1_CD4	HLA-DPB1 - CD4	MHC-II	Cell-Cell Contact	KEGG: hsa04514
1267	Gamma Delta T Cells	Classical Monocytes	HLA-DPB1	CD4	0.000119786699763262	0	HLA-DPB1_CD4	HLA-DPB1 - CD4	MHC-II	Cell-Cell Contact	KEGG: hsa04514
1268	Intermediate Monocytes	Classical Monocytes	HLA-DPB1	CD4	0.000344545811508468	0	HLA-DPB1_CD4	HLA-DPB1 - CD4	MHC-II	Cell-Cell Contact	KEGG: hsa04514
1269	Non-Classical Monocytes	Classical Monocytes	HLA-DPB1	CD4	0.000235581866362823	0	HLA-DPB1_CD4	HLA-DPB1 - CD4	MHC-II	Cell-Cell Contact	KEGG: hsa04514
1270	Central Memory CD8+ T Cells	Intermediate Monocytes	HLA-DPB1	CD4	0.000210673290670597	0	HLA-DPB1_CD4	HLA-DPB1 - CD4	MHC-II	Cell-Cell Contact	KEGG: hsa04514
1271	Classical Monocytes	Intermediate Monocytes	HLA-DPB1	CD4	0.00049821403733768	0	HLA-DPB1_CD4	HLA-DPB1 - CD4	MHC-II	Cell-Cell Contact	KEGG: hsa04514
1272	Cytotoxic CD8+ T Cells	Intermediate Monocytes	HLA-DPB1	CD4	0.0003474912646763	0	HLA-DPB1_CD4	HLA-DPB1 - CD4	MHC-II	Cell-Cell Contact	KEGG: hsa04514
1273	Gamma Delta T Cells	Intermediate Monocytes	HLA-DPB1	CD4	0.000300415684631822	0	HLA-DPB1_CD4	HLA-DPB1 - CD4	MHC-II	Cell-Cell Contact	KEGG: hsa04514
1274	Intermediate Monocytes	Intermediate Monocytes	HLA-DPB1	CD4	0.00082957346902067	0	HLA-DPB1_CD4	HLA-DPB1 - CD4	MHC-II	Cell-Cell Contact	KEGG: hsa04514
1275	Memory CD4+ T Cells	Intermediate Monocytes	HLA-DPB1	CD4	0.000112874413226008	0	HLA-DPB1_CD4	HLA-DPB1 - CD4	MHC-II	Cell-Cell Contact	KEGG: hsa04514
1276	Non-Classical Monocytes	Intermediate Monocytes	HLA-DPB1	CD4	0.000578420419517694	0	HLA-DPB1_CD4	HLA-DPB1 - CD4	MHC-II	Cell-Cell Contact	KEGG: hsa04514
1277	Classical Monocytes	Memory CD4+ T Cells	HLA-DPB1	CD4	0.000170169056654335	0	HLA-DPB1_CD4	HLA-DPB1 - CD4	MHC-II	Cell-Cell Contact	KEGG: hsa04514
1278	Cytotoxic CD8+ T Cells	Memory CD4+ T Cells	HLA-DPB1	CD4	0.000117190925796897	0	HLA-DPB1_CD4	HLA-DPB1 - CD4	MHC-II	Cell-Cell Contact	KEGG: hsa04514
1279	Gamma Delta T Cells	Memory CD4+ T Cells	HLA-DPB1	CD4	0.000100917058013129	0	HLA-DPB1_CD4	HLA-DPB1 - CD4	MHC-II	Cell-Cell Contact	KEGG: hsa04514
1280	Intermediate Monocytes	Memory CD4+ T Cells	HLA-DPB1	CD4	0.000291537877990915	0	HLA-DPB1_CD4	HLA-DPB1 - CD4	MHC-II	Cell-Cell Contact	KEGG: hsa04514
1281	Non-Classical Monocytes	Memory CD4+ T Cells	HLA-DPB1	CD4	0.000198916852607854	0	HLA-DPB1_CD4	HLA-DPB1 - CD4	MHC-II	Cell-Cell Contact	KEGG: hsa04514
1282	Classical Monocytes	Naive CD4+ T Cells	HLA-DPB1	CD4	0.000159416934584038	0	HLA-DPB1_CD4	HLA-DPB1 - CD4	MHC-II	Cell-Cell Contact	KEGG: hsa04514
1283	Cytotoxic CD8+ T Cells	Naive CD4+ T Cells	HLA-DPB1	CD4	0.000109740840218736	0	HLA-DPB1_CD4	HLA-DPB1 - CD4	MHC-II	Cell-Cell Contact	KEGG: hsa04514
1284	Gamma Delta T Cells	Naive CD4+ T Cells	HLA-DPB1	CD4	9.44895395239637e-05	0	HLA-DPB1_CD4	HLA-DPB1 - CD4	MHC-II	Cell-Cell Contact	KEGG: hsa04514
1285	Intermediate Monocytes	Naive CD4+ T Cells	HLA-DPB1	CD4	0.000273376075411681	0	HLA-DPB1_CD4	HLA-DPB1 - CD4	MHC-II	Cell-Cell Contact	KEGG: hsa04514
1286	Non-Classical Monocytes	Naive CD4+ T Cells	HLA-DPB1	CD4	0.00018639013021989	0	HLA-DPB1_CD4	HLA-DPB1 - CD4	MHC-II	Cell-Cell Contact	KEGG: hsa04514
1287	Central Memory CD8+ T Cells	Non-Classical Monocytes	HLA-DPB1	CD4	0.000212081768169181	0	HLA-DPB1_CD4	HLA-DPB1 - CD4	MHC-II	Cell-Cell Contact	KEGG: hsa04514
1288	Classical Monocytes	Non-Classical Monocytes	HLA-DPB1	CD4	0.000501425210799493	0	HLA-DPB1_CD4	HLA-DPB1 - CD4	MHC-II	Cell-Cell Contact	KEGG: hsa04514
1289	Cytotoxic CD8+ T Cells	Non-Classical Monocytes	HLA-DPB1	CD4	0.00034977472680042	0	HLA-DPB1_CD4	HLA-DPB1 - CD4	MHC-II	Cell-Cell Contact	KEGG: hsa04514
1290	Gamma Delta T Cells	Non-Classical Monocytes	HLA-DPB1	CD4	0.000302401615979236	0	HLA-DPB1_CD4	HLA-DPB1 - CD4	MHC-II	Cell-Cell Contact	KEGG: hsa04514
1291	Intermediate Monocytes	Non-Classical Monocytes	HLA-DPB1	CD4	0.00083469083474616	0	HLA-DPB1_CD4	HLA-DPB1 - CD4	MHC-II	Cell-Cell Contact	KEGG: hsa04514
1292	Memory CD4+ T Cells	Non-Classical Monocytes	HLA-DPB1	CD4	0.000113638272167157	0	HLA-DPB1_CD4	HLA-DPB1 - CD4	MHC-II	Cell-Cell Contact	KEGG: hsa04514
1293	Non-Classical Monocytes	Non-Classical Monocytes	HLA-DPB1	CD4	0.000582109804638522	0	HLA-DPB1_CD4	HLA-DPB1 - CD4	MHC-II	Cell-Cell Contact	KEGG: hsa04514
1294	Classical Monocytes	Regulatory CD4+ T Cells	HLA-DPB1	CD4	0.000176848498666156	0	HLA-DPB1_CD4	HLA-DPB1 - CD4	MHC-II	Cell-Cell Contact	KEGG: hsa04514
1295	Cytotoxic CD8+ T Cells	Regulatory CD4+ T Cells	HLA-DPB1	CD4	0.000121822177804846	0	HLA-DPB1_CD4	HLA-DPB1 - CD4	MHC-II	Cell-Cell Contact	KEGG: hsa04514
1296	Gamma Delta T Cells	Regulatory CD4+ T Cells	HLA-DPB1	CD4	0.000104913466888005	0	HLA-DPB1_CD4	HLA-DPB1 - CD4	MHC-II	Cell-Cell Contact	KEGG: hsa04514
1297	Intermediate Monocytes	Regulatory CD4+ T Cells	HLA-DPB1	CD4	0.000302803048330644	0	HLA-DPB1_CD4	HLA-DPB1 - CD4	MHC-II	Cell-Cell Contact	KEGG: hsa04514
1298	Non-Classical Monocytes	Regulatory CD4+ T Cells	HLA-DPB1	CD4	0.000206695882503468	0	HLA-DPB1_CD4	HLA-DPB1 - CD4	MHC-II	Cell-Cell Contact	KEGG: hsa04514
1299	Classical Monocytes	Classical Monocytes	HLA-DQA1	CD4	2.88478554398517e-05	0	HLA-DQA1_CD4	HLA-DQA1 - CD4	MHC-II	Cell-Cell Contact	KEGG: hsa04514
1300	Intermediate Monocytes	Classical Monocytes	HLA-DQA1	CD4	0.000137389922833491	0	HLA-DQA1_CD4	HLA-DQA1 - CD4	MHC-II	Cell-Cell Contact	KEGG: hsa04514
1301	Non-Classical Monocytes	Classical Monocytes	HLA-DQA1	CD4	4.20015715657179e-05	0	HLA-DQA1_CD4	HLA-DQA1 - CD4	MHC-II	Cell-Cell Contact	KEGG: hsa04514
1302	Classical Monocytes	Intermediate Monocytes	HLA-DQA1	CD4	7.35871248514508e-05	0	HLA-DQA1_CD4	HLA-DQA1 - CD4	MHC-II	Cell-Cell Contact	KEGG: hsa04514
1303	Intermediate Monocytes	Intermediate Monocytes	HLA-DQA1	CD4	0.000343443876111374	0	HLA-DQA1_CD4	HLA-DQA1 - CD4	MHC-II	Cell-Cell Contact	KEGG: hsa04514
1304	Non-Classical Monocytes	Intermediate Monocytes	HLA-DQA1	CD4	0.000106875810344148	0	HLA-DQA1_CD4	HLA-DQA1 - CD4	MHC-II	Cell-Cell Contact	KEGG: hsa04514
1305	Classical Monocytes	Memory CD4+ T Cells	HLA-DQA1	CD4	2.42608673531859e-05	0	HLA-DQA1_CD4	HLA-DQA1 - CD4	MHC-II	Cell-Cell Contact	KEGG: hsa04514
1306	Intermediate Monocytes	Memory CD4+ T Cells	HLA-DQA1	CD4	0.000115786719237462	0	HLA-DQA1_CD4	HLA-DQA1 - CD4	MHC-II	Cell-Cell Contact	KEGG: hsa04514
1307	Non-Classical Monocytes	Memory CD4+ T Cells	HLA-DQA1	CD4	3.53320339119176e-05	0	HLA-DQA1_CD4	HLA-DQA1 - CD4	MHC-II	Cell-Cell Contact	KEGG: hsa04514
1308	Classical Monocytes	Naive CD4+ T Cells	HLA-DQA1	CD4	2.27020887249568e-05	0	HLA-DQA1_CD4	HLA-DQA1 - CD4	MHC-II	Cell-Cell Contact	KEGG: hsa04514
1309	Intermediate Monocytes	Naive CD4+ T Cells	HLA-DQA1	CD4	0.000108424714172509	0	HLA-DQA1_CD4	HLA-DQA1 - CD4	MHC-II	Cell-Cell Contact	KEGG: hsa04514
1310	Non-Classical Monocytes	Naive CD4+ T Cells	HLA-DQA1	CD4	3.30647789612058e-05	0	HLA-DQA1_CD4	HLA-DQA1 - CD4	MHC-II	Cell-Cell Contact	KEGG: hsa04514
1311	Classical Monocytes	Non-Classical Monocytes	HLA-DQA1	CD4	7.4087529980937e-05	0	HLA-DQA1_CD4	HLA-DQA1 - CD4	MHC-II	Cell-Cell Contact	KEGG: hsa04514
1312	Intermediate Monocytes	Non-Classical Monocytes	HLA-DQA1	CD4	0.000345701903076873	0	HLA-DQA1_CD4	HLA-DQA1 - CD4	MHC-II	Cell-Cell Contact	KEGG: hsa04514
1313	Non-Classical Monocytes	Non-Classical Monocytes	HLA-DQA1	CD4	0.000107599610572807	0	HLA-DQA1_CD4	HLA-DQA1 - CD4	MHC-II	Cell-Cell Contact	KEGG: hsa04514
1314	Classical Monocytes	Regulatory CD4+ T Cells	HLA-DQA1	CD4	2.52310024255111e-05	0	HLA-DQA1_CD4	HLA-DQA1 - CD4	MHC-II	Cell-Cell Contact	KEGG: hsa04514
1315	Intermediate Monocytes	Regulatory CD4+ T Cells	HLA-DQA1	CD4	0.000120363298418076	0	HLA-DQA1_CD4	HLA-DQA1 - CD4	MHC-II	Cell-Cell Contact	KEGG: hsa04514
1316	Non-Classical Monocytes	Regulatory CD4+ T Cells	HLA-DQA1	CD4	3.67429048824094e-05	0	HLA-DQA1_CD4	HLA-DQA1 - CD4	MHC-II	Cell-Cell Contact	KEGG: hsa04514
1317	Classical Monocytes	Classical Monocytes	HLA-DMA	CD4	0.000129933695596398	0	HLA-DMA_CD4	HLA-DMA - CD4	MHC-II	Cell-Cell Contact	KEGG: hsa04514
1318	Intermediate Monocytes	Classical Monocytes	HLA-DMA	CD4	0.000199087100449843	0	HLA-DMA_CD4	HLA-DMA - CD4	MHC-II	Cell-Cell Contact	KEGG: hsa04514
1319	Non-Classical Monocytes	Classical Monocytes	HLA-DMA	CD4	3.52451677297481e-05	0	HLA-DMA_CD4	HLA-DMA - CD4	MHC-II	Cell-Cell Contact	KEGG: hsa04514
1320	Classical Monocytes	Intermediate Monocytes	HLA-DMA	CD4	0.000325252526529065	0	HLA-DMA_CD4	HLA-DMA - CD4	MHC-II	Cell-Cell Contact	KEGG: hsa04514
1321	Intermediate Monocytes	Intermediate Monocytes	HLA-DMA	CD4	0.000492070396718625	0	HLA-DMA_CD4	HLA-DMA - CD4	MHC-II	Cell-Cell Contact	KEGG: hsa04514
1322	Non-Classical Monocytes	Intermediate Monocytes	HLA-DMA	CD4	8.97976572009833e-05	0	HLA-DMA_CD4	HLA-DMA - CD4	MHC-II	Cell-Cell Contact	KEGG: hsa04514
1323	Classical Monocytes	Memory CD4+ T Cells	HLA-DMA	CD4	0.000109487115133388	0	HLA-DMA_CD4	HLA-DMA - CD4	MHC-II	Cell-Cell Contact	KEGG: hsa04514
1324	Intermediate Monocytes	Memory CD4+ T Cells	HLA-DMA	CD4	0.000167983148325992	0	HLA-DMA_CD4	HLA-DMA - CD4	MHC-II	Cell-Cell Contact	KEGG: hsa04514
1325	Non-Classical Monocytes	Memory CD4+ T Cells	HLA-DMA	CD4	2.96446287996812e-05	0	HLA-DMA_CD4	HLA-DMA - CD4	MHC-II	Cell-Cell Contact	KEGG: hsa04514
1326	Classical Monocytes	Naive CD4+ T Cells	HLA-DMA	CD4	0.000102520615075303	0	HLA-DMA_CD4	HLA-DMA - CD4	MHC-II	Cell-Cell Contact	KEGG: hsa04514
1327	Intermediate Monocytes	Naive CD4+ T Cells	HLA-DMA	CD4	0.000157366457534828	0	HLA-DMA_CD4	HLA-DMA - CD4	MHC-II	Cell-Cell Contact	KEGG: hsa04514
1328	Non-Classical Monocytes	Naive CD4+ T Cells	HLA-DMA	CD4	2.77411040538017e-05	0	HLA-DMA_CD4	HLA-DMA - CD4	MHC-II	Cell-Cell Contact	KEGG: hsa04514
1329	Classical Monocytes	Non-Classical Monocytes	HLA-DMA	CD4	0.000327395894996232	0	HLA-DMA_CD4	HLA-DMA - CD4	MHC-II	Cell-Cell Contact	KEGG: hsa04514
1330	Intermediate Monocytes	Non-Classical Monocytes	HLA-DMA	CD4	0.000495244497267493	0	HLA-DMA_CD4	HLA-DMA - CD4	MHC-II	Cell-Cell Contact	KEGG: hsa04514
1331	Non-Classical Monocytes	Non-Classical Monocytes	HLA-DMA	CD4	9.04070800276014e-05	0	HLA-DMA_CD4	HLA-DMA - CD4	MHC-II	Cell-Cell Contact	KEGG: hsa04514
1332	Classical Monocytes	Regulatory CD4+ T Cells	HLA-DMA	CD4	0.000113818174449538	0	HLA-DMA_CD4	HLA-DMA - CD4	MHC-II	Cell-Cell Contact	KEGG: hsa04514
1333	Intermediate Monocytes	Regulatory CD4+ T Cells	HLA-DMA	CD4	0.000174578640060465	0	HLA-DMA_CD4	HLA-DMA - CD4	MHC-II	Cell-Cell Contact	KEGG: hsa04514
1334	Non-Classical Monocytes	Regulatory CD4+ T Cells	HLA-DMA	CD4	3.08292423939128e-05	0	HLA-DMA_CD4	HLA-DMA - CD4	MHC-II	Cell-Cell Contact	KEGG: hsa04514
1335	Classical Monocytes	Classical Monocytes	HLA-DMB	CD4	3.48828383077791e-05	0	HLA-DMB_CD4	HLA-DMB - CD4	MHC-II	Cell-Cell Contact	KEGG: hsa04514
1336	Intermediate Monocytes	Classical Monocytes	HLA-DMB	CD4	3.98190648584268e-05	0	HLA-DMB_CD4	HLA-DMB - CD4	MHC-II	Cell-Cell Contact	KEGG: hsa04514
1337	Non-Classical Monocytes	Classical Monocytes	HLA-DMB	CD4	2.21583535279463e-05	0	HLA-DMB_CD4	HLA-DMB - CD4	MHC-II	Cell-Cell Contact	KEGG: hsa04514
1338	Classical Monocytes	Intermediate Monocytes	HLA-DMB	CD4	8.88805712356407e-05	0	HLA-DMB_CD4	HLA-DMB - CD4	MHC-II	Cell-Cell Contact	KEGG: hsa04514
1339	Intermediate Monocytes	Intermediate Monocytes	HLA-DMB	CD4	0.000101363832870287	0	HLA-DMB_CD4	HLA-DMB - CD4	MHC-II	Cell-Cell Contact	KEGG: hsa04514
1340	Non-Classical Monocytes	Intermediate Monocytes	HLA-DMB	CD4	5.65943689800736e-05	0	HLA-DMB_CD4	HLA-DMB - CD4	MHC-II	Cell-Cell Contact	KEGG: hsa04514
1341	Classical Monocytes	Memory CD4+ T Cells	HLA-DMB	CD4	2.93396690911872e-05	0	HLA-DMB_CD4	HLA-DMB - CD4	MHC-II	Cell-Cell Contact	KEGG: hsa04514
1342	Intermediate Monocytes	Memory CD4+ T Cells	HLA-DMB	CD4	3.34946813055958e-05	0	HLA-DMB_CD4	HLA-DMB - CD4	MHC-II	Cell-Cell Contact	KEGG: hsa04514
1343	Non-Classical Monocytes	Memory CD4+ T Cells	HLA-DMB	CD4	1.86326312692089e-05	0	HLA-DMB_CD4	HLA-DMB - CD4	MHC-II	Cell-Cell Contact	KEGG: hsa04514
1344	Classical Monocytes	Naive CD4+ T Cells	HLA-DMB	CD4	2.74556609639585e-05	0	HLA-DMB_CD4	HLA-DMB - CD4	MHC-II	Cell-Cell Contact	KEGG: hsa04514
1345	Intermediate Monocytes	Naive CD4+ T Cells	HLA-DMB	CD4	3.13448800914129e-05	0	HLA-DMB_CD4	HLA-DMB - CD4	MHC-II	Cell-Cell Contact	KEGG: hsa04514
1346	Non-Classical Monocytes	Naive CD4+ T Cells	HLA-DMB	CD4	1.74347058463042e-05	0	HLA-DMB_CD4	HLA-DMB - CD4	MHC-II	Cell-Cell Contact	KEGG: hsa04514
1347	Classical Monocytes	Non-Classical Monocytes	HLA-DMB	CD4	8.94838382757486e-05	0	HLA-DMB_CD4	HLA-DMB - CD4	MHC-II	Cell-Cell Contact	KEGG: hsa04514
1348	Intermediate Monocytes	Non-Classical Monocytes	HLA-DMB	CD4	0.00010205077105009	0	HLA-DMB_CD4	HLA-DMB - CD4	MHC-II	Cell-Cell Contact	KEGG: hsa04514
1349	Non-Classical Monocytes	Non-Classical Monocytes	HLA-DMB	CD4	5.69800242933311e-05	0	HLA-DMB_CD4	HLA-DMB - CD4	MHC-II	Cell-Cell Contact	KEGG: hsa04514
1350	Classical Monocytes	Regulatory CD4+ T Cells	HLA-DMB	CD4	3.05121415026507e-05	0	HLA-DMB_CD4	HLA-DMB - CD4	MHC-II	Cell-Cell Contact	KEGG: hsa04514
1351	Intermediate Monocytes	Regulatory CD4+ T Cells	HLA-DMB	CD4	3.4832494075155e-05	0	HLA-DMB_CD4	HLA-DMB - CD4	MHC-II	Cell-Cell Contact	KEGG: hsa04514
1352	Non-Classical Monocytes	Regulatory CD4+ T Cells	HLA-DMB	CD4	1.93782356736074e-05	0	HLA-DMB_CD4	HLA-DMB - CD4	MHC-II	Cell-Cell Contact	KEGG: hsa04514
1353	Intermediate Monocytes	Classical Monocytes	HLA-DQA2	CD4	4.38906619482027e-05	0	HLA-DQA2_CD4	HLA-DQA2 - CD4	MHC-II	Cell-Cell Contact	KEGG: hsa04514
1354	Non-Classical Monocytes	Classical Monocytes	HLA-DQA2	CD4	3.56404589729322e-05	0	HLA-DQA2_CD4	HLA-DQA2 - CD4	MHC-II	Cell-Cell Contact	KEGG: hsa04514
1355	Intermediate Monocytes	Intermediate Monocytes	HLA-DQA2	CD4	0.000111643109546524	0	HLA-DQA2_CD4	HLA-DQA2 - CD4	MHC-II	Cell-Cell Contact	KEGG: hsa04514
1356	Non-Classical Monocytes	Intermediate Monocytes	HLA-DQA2	CD4	9.07980297223931e-05	0	HLA-DQA2_CD4	HLA-DQA2 - CD4	MHC-II	Cell-Cell Contact	KEGG: hsa04514
1357	Intermediate Monocytes	Memory CD4+ T Cells	HLA-DQA2	CD4	3.69224977845384e-05	0	HLA-DQA2_CD4	HLA-DQA2 - CD4	MHC-II	Cell-Cell Contact	KEGG: hsa04514
1358	Non-Classical Monocytes	Memory CD4+ T Cells	HLA-DQA2	CD4	2.99773361607927e-05	0	HLA-DQA2_CD4	HLA-DQA2 - CD4	MHC-II	Cell-Cell Contact	KEGG: hsa04514
1359	Intermediate Monocytes	Naive CD4+ T Cells	HLA-DQA2	CD4	3.45536113856847e-05	0	HLA-DQA2_CD4	HLA-DQA2 - CD4	MHC-II	Cell-Cell Contact	KEGG: hsa04514
1360	Non-Classical Monocytes	Naive CD4+ T Cells	HLA-DQA2	CD4	2.80525205679658e-05	0	HLA-DQA2_CD4	HLA-DQA2 - CD4	MHC-II	Cell-Cell Contact	KEGG: hsa04514
1361	Intermediate Monocytes	Non-Classical Monocytes	HLA-DQA2	CD4	0.000112398750738724	0	HLA-DQA2_CD4	HLA-DQA2 - CD4	MHC-II	Cell-Cell Contact	KEGG: hsa04514
1362	Non-Classical Monocytes	Non-Classical Monocytes	HLA-DQA2	CD4	9.14141657794726e-05	0	HLA-DQA2_CD4	HLA-DQA2 - CD4	MHC-II	Cell-Cell Contact	KEGG: hsa04514
1363	Intermediate Monocytes	Regulatory CD4+ T Cells	HLA-DQA2	CD4	3.83965824732095e-05	0	HLA-DQA2_CD4	HLA-DQA2 - CD4	MHC-II	Cell-Cell Contact	KEGG: hsa04514
1364	Non-Classical Monocytes	Regulatory CD4+ T Cells	HLA-DQA2	CD4	3.11751945683789e-05	0	HLA-DQA2_CD4	HLA-DQA2 - CD4	MHC-II	Cell-Cell Contact	KEGG: hsa04514
1365	Classical Monocytes	Classical Monocytes	HLA-DQB1	CD4	0.000146566485948761	0	HLA-DQB1_CD4	HLA-DQB1 - CD4	MHC-II	Cell-Cell Contact	KEGG: hsa04514
1366	Intermediate Monocytes	Classical Monocytes	HLA-DQB1	CD4	0.000215919827631103	0	HLA-DQB1_CD4	HLA-DQB1 - CD4	MHC-II	Cell-Cell Contact	KEGG: hsa04514
1367	Non-Classical Monocytes	Classical Monocytes	HLA-DQB1	CD4	0.000126817153027656	0	HLA-DQB1_CD4	HLA-DQB1 - CD4	MHC-II	Cell-Cell Contact	KEGG: hsa04514
1368	Classical Monocytes	Intermediate Monocytes	HLA-DQB1	CD4	0.000365763815799156	0	HLA-DQB1_CD4	HLA-DQB1 - CD4	MHC-II	Cell-Cell Contact	KEGG: hsa04514
1369	Intermediate Monocytes	Intermediate Monocytes	HLA-DQB1	CD4	0.000532040649111051	0	HLA-DQB1_CD4	HLA-DQB1 - CD4	MHC-II	Cell-Cell Contact	KEGG: hsa04514
1370	Memory CD4+ T Cells	Intermediate Monocytes	HLA-DQB1	CD4	6.43131439722799e-05	0	HLA-DQB1_CD4	HLA-DQB1 - CD4	MHC-II	Cell-Cell Contact	KEGG: hsa04514
1371	Non-Classical Monocytes	Intermediate Monocytes	HLA-DQB1	CD4	0.000317634069368267	0	HLA-DQB1_CD4	HLA-DQB1 - CD4	MHC-II	Cell-Cell Contact	KEGG: hsa04514
1372	Classical Monocytes	Memory CD4+ T Cells	HLA-DQB1	CD4	0.00012354229311182	0	HLA-DQB1_CD4	HLA-DQB1 - CD4	MHC-II	Cell-Cell Contact	KEGG: hsa04514
1373	Intermediate Monocytes	Memory CD4+ T Cells	HLA-DQB1	CD4	0.000182245473590073	0	HLA-DQB1_CD4	HLA-DQB1 - CD4	MHC-II	Cell-Cell Contact	KEGG: hsa04514
1374	Non-Classical Monocytes	Memory CD4+ T Cells	HLA-DQB1	CD4	0.000106854554663259	0	HLA-DQB1_CD4	HLA-DQB1 - CD4	MHC-II	Cell-Cell Contact	KEGG: hsa04514
1375	Classical Monocytes	Naive CD4+ T Cells	HLA-DQB1	CD4	0.00011569417079191	0	HLA-DQB1_CD4	HLA-DQB1 - CD4	MHC-II	Cell-Cell Contact	KEGG: hsa04514
1376	Intermediate Monocytes	Naive CD4+ T Cells	HLA-DQB1	CD4	0.000170746400043761	0	HLA-DQB1_CD4	HLA-DQB1 - CD4	MHC-II	Cell-Cell Contact	KEGG: hsa04514
1377	Non-Classical Monocytes	Naive CD4+ T Cells	HLA-DQB1	CD4	0.000100053505327132	0	HLA-DQB1_CD4	HLA-DQB1 - CD4	MHC-II	Cell-Cell Contact	KEGG: hsa04514
1378	Classical Monocytes	Non-Classical Monocytes	HLA-DQB1	CD4	0.000368161768173352	0	HLA-DQB1_CD4	HLA-DQB1 - CD4	MHC-II	Cell-Cell Contact	KEGG: hsa04514
1379	Intermediate Monocytes	Non-Classical Monocytes	HLA-DQB1	CD4	0.000535454815540962	0	HLA-DQB1_CD4	HLA-DQB1 - CD4	MHC-II	Cell-Cell Contact	KEGG: hsa04514
1380	Memory CD4+ T Cells	Non-Classical Monocytes	HLA-DQB1	CD4	6.47509829761521e-05	0	HLA-DQB1_CD4	HLA-DQB1 - CD4	MHC-II	Cell-Cell Contact	KEGG: hsa04514
1381	Non-Classical Monocytes	Non-Classical Monocytes	HLA-DQB1	CD4	0.000319729255119643	0	HLA-DQB1_CD4	HLA-DQB1 - CD4	MHC-II	Cell-Cell Contact	KEGG: hsa04514
1382	Classical Monocytes	Regulatory CD4+ T Cells	HLA-DQB1	CD4	0.000128420587582813	0	HLA-DQB1_CD4	HLA-DQB1 - CD4	MHC-II	Cell-Cell Contact	KEGG: hsa04514
1383	Intermediate Monocytes	Regulatory CD4+ T Cells	HLA-DQB1	CD4	0.000189387845717492	0	HLA-DQB1_CD4	HLA-DQB1 - CD4	MHC-II	Cell-Cell Contact	KEGG: hsa04514
1384	Non-Classical Monocytes	Regulatory CD4+ T Cells	HLA-DQB1	CD4	0.000111082894436569	0	HLA-DQB1_CD4	HLA-DQB1 - CD4	MHC-II	Cell-Cell Contact	KEGG: hsa04514
1385	Classical Monocytes	Classical Monocytes	HLA-DRA	CD4	0.000351881809338722	0	HLA-DRA_CD4	HLA-DRA - CD4	MHC-II	Cell-Cell Contact	KEGG: hsa04514
1386	Intermediate Monocytes	Classical Monocytes	HLA-DRA	CD4	0.000429609803874314	0	HLA-DRA_CD4	HLA-DRA - CD4	MHC-II	Cell-Cell Contact	KEGG: hsa04514
1387	Non-Classical Monocytes	Classical Monocytes	HLA-DRA	CD4	0.000336801965249401	0	HLA-DRA_CD4	HLA-DRA - CD4	MHC-II	Cell-Cell Contact	KEGG: hsa04514
1388	Classical Monocytes	Intermediate Monocytes	HLA-DRA	CD4	0.000846133266713292	0	HLA-DRA_CD4	HLA-DRA - CD4	MHC-II	Cell-Cell Contact	KEGG: hsa04514
1389	Intermediate Monocytes	Intermediate Monocytes	HLA-DRA	CD4	0.00101897794675785	0	HLA-DRA_CD4	HLA-DRA - CD4	MHC-II	Cell-Cell Contact	KEGG: hsa04514
1390	Memory CD4+ T Cells	Intermediate Monocytes	HLA-DRA	CD4	9.05116415391133e-05	0	HLA-DRA_CD4	HLA-DRA - CD4	MHC-II	Cell-Cell Contact	KEGG: hsa04514
1391	Non-Classical Monocytes	Intermediate Monocytes	HLA-DRA	CD4	0.000812046102425798	0	HLA-DRA_CD4	HLA-DRA - CD4	MHC-II	Cell-Cell Contact	KEGG: hsa04514
1392	Classical Monocytes	Memory CD4+ T Cells	HLA-DRA	CD4	0.00029778767837827	0	HLA-DRA_CD4	HLA-DRA - CD4	MHC-II	Cell-Cell Contact	KEGG: hsa04514
1393	Intermediate Monocytes	Memory CD4+ T Cells	HLA-DRA	CD4	0.000364116555180704	0	HLA-DRA_CD4	HLA-DRA - CD4	MHC-II	Cell-Cell Contact	KEGG: hsa04514
1394	Non-Classical Monocytes	Memory CD4+ T Cells	HLA-DRA	CD4	0.000284942549131904	0	HLA-DRA_CD4	HLA-DRA - CD4	MHC-II	Cell-Cell Contact	KEGG: hsa04514
1395	Classical Monocytes	Naive CD4+ T Cells	HLA-DRA	CD4	0.000279250171420133	0	HLA-DRA_CD4	HLA-DRA - CD4	MHC-II	Cell-Cell Contact	KEGG: hsa04514
1396	Intermediate Monocytes	Naive CD4+ T Cells	HLA-DRA	CD4	0.00034162708655837	0	HLA-DRA_CD4	HLA-DRA - CD4	MHC-II	Cell-Cell Contact	KEGG: hsa04514
1397	Non-Classical Monocytes	Naive CD4+ T Cells	HLA-DRA	CD4	0.000267177844363926	0	HLA-DRA_CD4	HLA-DRA - CD4	MHC-II	Cell-Cell Contact	KEGG: hsa04514
1398	Classical Monocytes	Non-Classical Monocytes	HLA-DRA	CD4	0.000851341087348118	0	HLA-DRA_CD4	HLA-DRA - CD4	MHC-II	Cell-Cell Contact	KEGG: hsa04514
1399	Intermediate Monocytes	Non-Classical Monocytes	HLA-DRA	CD4	0.00102510259411784	0	HLA-DRA_CD4	HLA-DRA - CD4	MHC-II	Cell-Cell Contact	KEGG: hsa04514
1400	Memory CD4+ T Cells	Non-Classical Monocytes	HLA-DRA	CD4	9.11258558931522e-05	0	HLA-DRA_CD4	HLA-DRA - CD4	MHC-II	Cell-Cell Contact	KEGG: hsa04514
1401	Non-Classical Monocytes	Non-Classical Monocytes	HLA-DRA	CD4	0.000817067229649782	0	HLA-DRA_CD4	HLA-DRA - CD4	MHC-II	Cell-Cell Contact	KEGG: hsa04514
1402	Classical Monocytes	Regulatory CD4+ T Cells	HLA-DRA	CD4	0.000309284976081785	0	HLA-DRA_CD4	HLA-DRA - CD4	MHC-II	Cell-Cell Contact	KEGG: hsa04514
1403	Intermediate Monocytes	Regulatory CD4+ T Cells	HLA-DRA	CD4	0.000378053221903002	0	HLA-DRA_CD4	HLA-DRA - CD4	MHC-II	Cell-Cell Contact	KEGG: hsa04514
1404	Non-Classical Monocytes	Regulatory CD4+ T Cells	HLA-DRA	CD4	0.000295962332794457	0	HLA-DRA_CD4	HLA-DRA - CD4	MHC-II	Cell-Cell Contact	KEGG: hsa04514
1405	Classical Monocytes	Classical Monocytes	HLA-DRB1	CD4	0.000278046393511555	0	HLA-DRB1_CD4	HLA-DRB1 - CD4	MHC-II	Cell-Cell Contact	KEGG: hsa04514
1406	Cytotoxic CD8+ T Cells	Classical Monocytes	HLA-DRB1	CD4	5.46021220619329e-05	0.03	HLA-DRB1_CD4	HLA-DRB1 - CD4	MHC-II	Cell-Cell Contact	KEGG: hsa04514
1407	Intermediate Monocytes	Classical Monocytes	HLA-DRB1	CD4	0.00035442681280322	0	HLA-DRB1_CD4	HLA-DRB1 - CD4	MHC-II	Cell-Cell Contact	KEGG: hsa04514
1408	Non-Classical Monocytes	Classical Monocytes	HLA-DRB1	CD4	0.000294172606739853	0	HLA-DRB1_CD4	HLA-DRB1 - CD4	MHC-II	Cell-Cell Contact	KEGG: hsa04514
1409	Central Memory CD8+ T Cells	Intermediate Monocytes	HLA-DRB1	CD4	8.13503771904777e-05	0.01	HLA-DRB1_CD4	HLA-DRB1 - CD4	MHC-II	Cell-Cell Contact	KEGG: hsa04514
1410	Classical Monocytes	Intermediate Monocytes	HLA-DRB1	CD4	0.000677468453750622	0	HLA-DRB1_CD4	HLA-DRB1 - CD4	MHC-II	Cell-Cell Contact	KEGG: hsa04514
1411	Cytotoxic CD8+ T Cells	Intermediate Monocytes	HLA-DRB1	CD4	0.000138610665989657	0	HLA-DRB1_CD4	HLA-DRB1 - CD4	MHC-II	Cell-Cell Contact	KEGG: hsa04514
1412	Gamma Delta T Cells	Intermediate Monocytes	HLA-DRB1	CD4	0.000121825906745124	0	HLA-DRB1_CD4	HLA-DRB1 - CD4	MHC-II	Cell-Cell Contact	KEGG: hsa04514
1413	Intermediate Monocytes	Intermediate Monocytes	HLA-DRB1	CD4	0.000851868117545678	0	HLA-DRB1_CD4	HLA-DRB1 - CD4	MHC-II	Cell-Cell Contact	KEGG: hsa04514
1414	Memory CD4+ T Cells	Intermediate Monocytes	HLA-DRB1	CD4	0.000130161702789131	0	HLA-DRB1_CD4	HLA-DRB1 - CD4	MHC-II	Cell-Cell Contact	KEGG: hsa04514
1415	Non-Classical Monocytes	Intermediate Monocytes	HLA-DRB1	CD4	0.000714687402857544	0	HLA-DRB1_CD4	HLA-DRB1 - CD4	MHC-II	Cell-Cell Contact	KEGG: hsa04514
1416	Classical Monocytes	Memory CD4+ T Cells	HLA-DRB1	CD4	0.000234965784722189	0	HLA-DRB1_CD4	HLA-DRB1 - CD4	MHC-II	Cell-Cell Contact	KEGG: hsa04514
1417	Intermediate Monocytes	Memory CD4+ T Cells	HLA-DRB1	CD4	0.000299956274608278	0	HLA-DRB1_CD4	HLA-DRB1 - CD4	MHC-II	Cell-Cell Contact	KEGG: hsa04514
1418	Non-Classical Monocytes	Memory CD4+ T Cells	HLA-DRB1	CD4	0.000248671195008816	0	HLA-DRB1_CD4	HLA-DRB1 - CD4	MHC-II	Cell-Cell Contact	KEGG: hsa04514
1419	Classical Monocytes	Naive CD4+ T Cells	HLA-DRB1	CD4	0.000220230880168973	0	HLA-DRB1_CD4	HLA-DRB1 - CD4	MHC-II	Cell-Cell Contact	KEGG: hsa04514
1420	Intermediate Monocytes	Naive CD4+ T Cells	HLA-DRB1	CD4	0.000281288537388707	0	HLA-DRB1_CD4	HLA-DRB1 - CD4	MHC-II	Cell-Cell Contact	KEGG: hsa04514
1421	Non-Classical Monocytes	Naive CD4+ T Cells	HLA-DRB1	CD4	0.000233101763729426	0	HLA-DRB1_CD4	HLA-DRB1 - CD4	MHC-II	Cell-Cell Contact	KEGG: hsa04514
1422	Central Memory CD8+ T Cells	Non-Classical Monocytes	HLA-DRB1	CD4	8.19030458959004e-05	0.01	HLA-DRB1_CD4	HLA-DRB1 - CD4	MHC-II	Cell-Cell Contact	KEGG: hsa04514
1423	Classical Monocytes	Non-Classical Monocytes	HLA-DRB1	CD4	0.000681733568721605	0	HLA-DRB1_CD4	HLA-DRB1 - CD4	MHC-II	Cell-Cell Contact	KEGG: hsa04514
1424	Cytotoxic CD8+ T Cells	Non-Classical Monocytes	HLA-DRB1	CD4	0.000139545709252443	0	HLA-DRB1_CD4	HLA-DRB1 - CD4	MHC-II	Cell-Cell Contact	KEGG: hsa04514
1425	Gamma Delta T Cells	Non-Classical Monocytes	HLA-DRB1	CD4	0.000122649431982019	0	HLA-DRB1_CD4	HLA-DRB1 - CD4	MHC-II	Cell-Cell Contact	KEGG: hsa04514
1426	Intermediate Monocytes	Non-Classical Monocytes	HLA-DRB1	CD4	0.000857107157110217	0	HLA-DRB1_CD4	HLA-DRB1 - CD4	MHC-II	Cell-Cell Contact	KEGG: hsa04514
1427	Memory CD4+ T Cells	Non-Classical Monocytes	HLA-DRB1	CD4	0.000131040669954047	0	HLA-DRB1_CD4	HLA-DRB1 - CD4	MHC-II	Cell-Cell Contact	KEGG: hsa04514
1428	Non-Classical Monocytes	Non-Classical Monocytes	HLA-DRB1	CD4	0.000719164625086863	0	HLA-DRB1_CD4	HLA-DRB1 - CD4	MHC-II	Cell-Cell Contact	KEGG: hsa04514
1429	Classical Monocytes	Regulatory CD4+ T Cells	HLA-DRB1	CD4	0.000244111910210006	0	HLA-DRB1_CD4	HLA-DRB1 - CD4	MHC-II	Cell-Cell Contact	KEGG: hsa04514
1430	Intermediate Monocytes	Regulatory CD4+ T Cells	HLA-DRB1	CD4	0.000311534025608381	0	HLA-DRB1_CD4	HLA-DRB1 - CD4	MHC-II	Cell-Cell Contact	KEGG: hsa04514
1431	Non-Classical Monocytes	Regulatory CD4+ T Cells	HLA-DRB1	CD4	0.000258333644445161	0	HLA-DRB1_CD4	HLA-DRB1 - CD4	MHC-II	Cell-Cell Contact	KEGG: hsa04514
1432	Classical Monocytes	Classical Monocytes	HLA-DRB5	CD4	0.000157696038836525	0	HLA-DRB5_CD4	HLA-DRB5 - CD4	MHC-II	Cell-Cell Contact	KEGG: hsa04514
1433	Intermediate Monocytes	Classical Monocytes	HLA-DRB5	CD4	0.000240420832029484	0	HLA-DRB5_CD4	HLA-DRB5 - CD4	MHC-II	Cell-Cell Contact	KEGG: hsa04514
1434	Non-Classical Monocytes	Classical Monocytes	HLA-DRB5	CD4	0.000212922000529509	0	HLA-DRB5_CD4	HLA-DRB5 - CD4	MHC-II	Cell-Cell Contact	KEGG: hsa04514
1435	Classical Monocytes	Intermediate Monocytes	HLA-DRB5	CD4	0.00039273290545749	0	HLA-DRB5_CD4	HLA-DRB5 - CD4	MHC-II	Cell-Cell Contact	KEGG: hsa04514
1436	Intermediate Monocytes	Intermediate Monocytes	HLA-DRB5	CD4	0.00058978415999094	0	HLA-DRB5_CD4	HLA-DRB5 - CD4	MHC-II	Cell-Cell Contact	KEGG: hsa04514
1437	Non-Classical Monocytes	Intermediate Monocytes	HLA-DRB5	CD4	0.000524940065370364	0	HLA-DRB5_CD4	HLA-DRB5 - CD4	MHC-II	Cell-Cell Contact	KEGG: hsa04514
1438	Classical Monocytes	Memory CD4+ T Cells	HLA-DRB5	CD4	0.000132952133528488	0	HLA-DRB5_CD4	HLA-DRB5 - CD4	MHC-II	Cell-Cell Contact	KEGG: hsa04514
1439	Intermediate Monocytes	Memory CD4+ T Cells	HLA-DRB5	CD4	0.000203021744773818	0	HLA-DRB5_CD4	HLA-DRB5 - CD4	MHC-II	Cell-Cell Contact	KEGG: hsa04514
1440	Non-Classical Monocytes	Memory CD4+ T Cells	HLA-DRB5	CD4	0.000179704741708931	0	HLA-DRB5_CD4	HLA-DRB5 - CD4	MHC-II	Cell-Cell Contact	KEGG: hsa04514
1441	Classical Monocytes	Naive CD4+ T Cells	HLA-DRB5	CD4	0.000124515386476112	0	HLA-DRB5_CD4	HLA-DRB5 - CD4	MHC-II	Cell-Cell Contact	KEGG: hsa04514
1442	Intermediate Monocytes	Naive CD4+ T Cells	HLA-DRB5	CD4	0.000190242615529628	0	HLA-DRB5_CD4	HLA-DRB5 - CD4	MHC-II	Cell-Cell Contact	KEGG: hsa04514
1443	Non-Classical Monocytes	Naive CD4+ T Cells	HLA-DRB5	CD4	0.000168362640268818	0	HLA-DRB5_CD4	HLA-DRB5 - CD4	MHC-II	Cell-Cell Contact	KEGG: hsa04514
1444	Classical Monocytes	Non-Classical Monocytes	HLA-DRB5	CD4	0.000395298818906879	0	HLA-DRB5_CD4	HLA-DRB5 - CD4	MHC-II	Cell-Cell Contact	KEGG: hsa04514
1445	Intermediate Monocytes	Non-Classical Monocytes	HLA-DRB5	CD4	0.000593540430056361	0	HLA-DRB5_CD4	HLA-DRB5 - CD4	MHC-II	Cell-Cell Contact	KEGG: hsa04514
1446	Non-Classical Monocytes	Non-Classical Monocytes	HLA-DRB5	CD4	0.00052831177974428	0	HLA-DRB5_CD4	HLA-DRB5 - CD4	MHC-II	Cell-Cell Contact	KEGG: hsa04514
1447	Classical Monocytes	Regulatory CD4+ T Cells	HLA-DRB5	CD4	0.000138195685364686	0	HLA-DRB5_CD4	HLA-DRB5 - CD4	MHC-II	Cell-Cell Contact	KEGG: hsa04514
1448	Intermediate Monocytes	Regulatory CD4+ T Cells	HLA-DRB5	CD4	0.000210957105739698	0	HLA-DRB5_CD4	HLA-DRB5 - CD4	MHC-II	Cell-Cell Contact	KEGG: hsa04514
1449	Non-Classical Monocytes	Regulatory CD4+ T Cells	HLA-DRB5	CD4	0.000186749840931458	0	HLA-DRB5_CD4	HLA-DRB5 - CD4	MHC-II	Cell-Cell Contact	KEGG: hsa04514
1450	Classical Monocytes	Classical Monocytes	PECAM1	PECAM1	4.5460526719103e-05	0	PECAM1_PECAM1	PECAM1 - PECAM1	PECAM1	Cell-Cell Contact	KEGG: hsa04514
1451	Intermediate Monocytes	Classical Monocytes	PECAM1	PECAM1	0.000149508966404074	0	PECAM1_PECAM1	PECAM1 - PECAM1	PECAM1	Cell-Cell Contact	KEGG: hsa04514
1452	Non-Classical Monocytes	Classical Monocytes	PECAM1	PECAM1	0.000307042894318	0	PECAM1_PECAM1	PECAM1 - PECAM1	PECAM1	Cell-Cell Contact	KEGG: hsa04514
1453	Classical Monocytes	Intermediate Monocytes	PECAM1	PECAM1	0.000149508966404074	0	PECAM1_PECAM1	PECAM1 - PECAM1	PECAM1	Cell-Cell Contact	KEGG: hsa04514
1454	Intermediate Monocytes	Intermediate Monocytes	PECAM1	PECAM1	0.000477854144231974	0	PECAM1_PECAM1	PECAM1 - PECAM1	PECAM1	Cell-Cell Contact	KEGG: hsa04514
1455	Non-Classical Monocytes	Intermediate Monocytes	PECAM1	PECAM1	0.000941229380525821	0	PECAM1_PECAM1	PECAM1 - PECAM1	PECAM1	Cell-Cell Contact	KEGG: hsa04514
1456	Classical Monocytes	Non-Classical Monocytes	PECAM1	PECAM1	0.000307042894318	0	PECAM1_PECAM1	PECAM1 - PECAM1	PECAM1	Cell-Cell Contact	KEGG: hsa04514
1457	Intermediate Monocytes	Non-Classical Monocytes	PECAM1	PECAM1	0.000941229380525821	0	PECAM1_PECAM1	PECAM1 - PECAM1	PECAM1	Cell-Cell Contact	KEGG: hsa04514
1458	Non-Classical Monocytes	Non-Classical Monocytes	PECAM1	PECAM1	0.00175279276979252	0	PECAM1_PECAM1	PECAM1 - PECAM1	PECAM1	Cell-Cell Contact	KEGG: hsa04514
1459	Central Memory CD8+ T Cells	Central Memory CD8+ T Cells	SELPLG	SELL	0.000248361984527731	0	SELPLG_SELL	SELPLG - SELL	SELPLG	Cell-Cell Contact	PMC2431087; PMID: 8892633,PMID: 8896607
1460	Cytotoxic CD8+ T Cells	Central Memory CD8+ T Cells	SELPLG	SELL	0.000114131273412364	0	SELPLG_SELL	SELPLG - SELL	SELPLG	Cell-Cell Contact	PMC2431087; PMID: 8892633,PMID: 8896607
1461	Gamma Delta T Cells	Central Memory CD8+ T Cells	SELPLG	SELL	0.000107341353516304	0	SELPLG_SELL	SELPLG - SELL	SELPLG	Cell-Cell Contact	PMC2431087; PMID: 8892633,PMID: 8896607
1462	Intermediate Monocytes	Central Memory CD8+ T Cells	SELPLG	SELL	9.01894178168792e-05	0.02	SELPLG_SELL	SELPLG - SELL	SELPLG	Cell-Cell Contact	PMC2431087; PMID: 8892633,PMID: 8896607
1463	Memory CD4+ T Cells	Central Memory CD8+ T Cells	SELPLG	SELL	0.00012689108975902	0	SELPLG_SELL	SELPLG - SELL	SELPLG	Cell-Cell Contact	PMC2431087; PMID: 8892633,PMID: 8896607
1464	Memory CD8+ T Cells	Central Memory CD8+ T Cells	SELPLG	SELL	0.000105742928240572	0	SELPLG_SELL	SELPLG - SELL	SELPLG	Cell-Cell Contact	PMC2431087; PMID: 8892633,PMID: 8896607
1465	Naive CD4+ T Cells	Central Memory CD8+ T Cells	SELPLG	SELL	8.04534537309237e-05	0	SELPLG_SELL	SELPLG - SELL	SELPLG	Cell-Cell Contact	PMC2431087; PMID: 8892633,PMID: 8896607
1466	Naive CD8+ T Cells	Central Memory CD8+ T Cells	SELPLG	SELL	7.55486913783207e-05	0	SELPLG_SELL	SELPLG - SELL	SELPLG	Cell-Cell Contact	PMC2431087; PMID: 8892633,PMID: 8896607
1467	Non-Classical Monocytes	Central Memory CD8+ T Cells	SELPLG	SELL	0.000453342958540252	0	SELPLG_SELL	SELPLG - SELL	SELPLG	Cell-Cell Contact	PMC2431087; PMID: 8892633,PMID: 8896607
1468	Regulatory CD4+ T Cells	Central Memory CD8+ T Cells	SELPLG	SELL	0.000106196614409674	0	SELPLG_SELL	SELPLG - SELL	SELPLG	Cell-Cell Contact	PMC2431087; PMID: 8892633,PMID: 8896607
1469	Central Memory CD8+ T Cells	Classical Monocytes	SELPLG	SELL	0.000110412927173729	0	SELPLG_SELL	SELPLG - SELL	SELPLG	Cell-Cell Contact	PMC2431087; PMID: 8892633,PMID: 8896607
1470	Memory CD4+ T Cells	Classical Monocytes	SELPLG	SELL	5.59404419718453e-05	0	SELPLG_SELL	SELPLG - SELL	SELPLG	Cell-Cell Contact	PMC2431087; PMID: 8892633,PMID: 8896607
1471	Non-Classical Monocytes	Classical Monocytes	SELPLG	SELL	0.000204443939518414	0	SELPLG_SELL	SELPLG - SELL	SELPLG	Cell-Cell Contact	PMC2431087; PMID: 8892633,PMID: 8896607
1472	Central Memory CD8+ T Cells	Memory CD4+ T Cells	SELPLG	SELL	0.000350717182255985	0	SELPLG_SELL	SELPLG - SELL	SELPLG	Cell-Cell Contact	PMC2431087; PMID: 8892633,PMID: 8896607
1473	Cytotoxic CD8+ T Cells	Memory CD4+ T Cells	SELPLG	SELL	0.000162287118963421	0	SELPLG_SELL	SELPLG - SELL	SELPLG	Cell-Cell Contact	PMC2431087; PMID: 8892633,PMID: 8896607
1474	Gamma Delta T Cells	Memory CD4+ T Cells	SELPLG	SELL	0.000152685972302953	0	SELPLG_SELL	SELPLG - SELL	SELPLG	Cell-Cell Contact	PMC2431087; PMID: 8892633,PMID: 8896607
1475	Intermediate Monocytes	Memory CD4+ T Cells	SELPLG	SELL	0.000128402532227459	0	SELPLG_SELL	SELPLG - SELL	SELPLG	Cell-Cell Contact	PMC2431087; PMID: 8892633,PMID: 8896607
1476	Memory CD4+ T Cells	Memory CD4+ T Cells	SELPLG	SELL	0.000180311626533386	0	SELPLG_SELL	SELPLG - SELL	SELPLG	Cell-Cell Contact	PMC2431087; PMID: 8892633,PMID: 8896607
1477	Memory CD8+ T Cells	Memory CD4+ T Cells	SELPLG	SELL	0.000150424769958202	0	SELPLG_SELL	SELPLG - SELL	SELPLG	Cell-Cell Contact	PMC2431087; PMID: 8892633,PMID: 8896607
1478	Naive CD4+ T Cells	Memory CD4+ T Cells	SELPLG	SELL	0.000114599287526524	0	SELPLG_SELL	SELPLG - SELL	SELPLG	Cell-Cell Contact	PMC2431087; PMID: 8892633,PMID: 8896607
1479	Naive CD8+ T Cells	Memory CD4+ T Cells	SELPLG	SELL	0.000107640238534568	0	SELPLG_SELL	SELPLG - SELL	SELPLG	Cell-Cell Contact	PMC2431087; PMID: 8892633,PMID: 8896607
1480	Non-Classical Monocytes	Memory CD4+ T Cells	SELPLG	SELL	0.000633499053267871	0	SELPLG_SELL	SELPLG - SELL	SELPLG	Cell-Cell Contact	PMC2431087; PMID: 8892633,PMID: 8896607
1481	Regulatory CD4+ T Cells	Memory CD4+ T Cells	SELPLG	SELL	0.000151066612317237	0	SELPLG_SELL	SELPLG - SELL	SELPLG	Cell-Cell Contact	PMC2431087; PMID: 8892633,PMID: 8896607
1482	Central Memory CD8+ T Cells	Naive CD4+ T Cells	SELPLG	SELL	0.000356335226982654	0	SELPLG_SELL	SELPLG - SELL	SELPLG	Cell-Cell Contact	PMC2431087; PMID: 8892633,PMID: 8896607
1483	Cytotoxic CD8+ T Cells	Naive CD4+ T Cells	SELPLG	SELL	0.000164949666968914	0	SELPLG_SELL	SELPLG - SELL	SELPLG	Cell-Cell Contact	PMC2431087; PMID: 8892633,PMID: 8896607
1484	Gamma Delta T Cells	Naive CD4+ T Cells	SELPLG	SELL	0.000155194017259114	0	SELPLG_SELL	SELPLG - SELL	SELPLG	Cell-Cell Contact	PMC2431087; PMID: 8892633,PMID: 8896607
1485	Intermediate Monocytes	Naive CD4+ T Cells	SELPLG	SELL	0.000130518111414655	0	SELPLG_SELL	SELPLG - SELL	SELPLG	Cell-Cell Contact	PMC2431087; PMID: 8892633,PMID: 8896607
1486	Memory CD4+ T Cells	Naive CD4+ T Cells	SELPLG	SELL	0.00018326320305434	0	SELPLG_SELL	SELPLG - SELL	SELPLG	Cell-Cell Contact	PMC2431087; PMID: 8892633,PMID: 8896607
1487	Memory CD8+ T Cells	Naive CD4+ T Cells	SELPLG	SELL	0.000152896372126521	0	SELPLG_SELL	SELPLG - SELL	SELPLG	Cell-Cell Contact	PMC2431087; PMID: 8892633,PMID: 8896607
1488	Naive CD4+ T Cells	Naive CD4+ T Cells	SELPLG	SELL	0.000116490698626193	0	SELPLG_SELL	SELPLG - SELL	SELPLG	Cell-Cell Contact	PMC2431087; PMID: 8892633,PMID: 8896607
1489	Naive CD8+ T Cells	Naive CD4+ T Cells	SELPLG	SELL	0.000109418335608472	0	SELPLG_SELL	SELPLG - SELL	SELPLG	Cell-Cell Contact	PMC2431087; PMID: 8892633,PMID: 8896607
1490	Non-Classical Monocytes	Naive CD4+ T Cells	SELPLG	SELL	0.000643278694113121	0	SELPLG_SELL	SELPLG - SELL	SELPLG	Cell-Cell Contact	PMC2431087; PMID: 8892633,PMID: 8896607
1491	Regulatory CD4+ T Cells	Naive CD4+ T Cells	SELPLG	SELL	0.000153548560910705	0	SELPLG_SELL	SELPLG - SELL	SELPLG	Cell-Cell Contact	PMC2431087; PMID: 8892633,PMID: 8896607
1492	Central Memory CD8+ T Cells	Naive CD8+ T Cells	SELPLG	SELL	0.00035174211335183	0	SELPLG_SELL	SELPLG - SELL	SELPLG	Cell-Cell Contact	PMC2431087; PMID: 8892633,PMID: 8896607
1493	Cytotoxic CD8+ T Cells	Naive CD8+ T Cells	SELPLG	SELL	0.000162772710900852	0	SELPLG_SELL	SELPLG - SELL	SELPLG	Cell-Cell Contact	PMC2431087; PMID: 8892633,PMID: 8896607
1494	Gamma Delta T Cells	Naive CD8+ T Cells	SELPLG	SELL	0.000153143378910217	0	SELPLG_SELL	SELPLG - SELL	SELPLG	Cell-Cell Contact	PMC2431087; PMID: 8892633,PMID: 8896607
1495	Intermediate Monocytes	Naive CD8+ T Cells	SELPLG	SELL	0.000128788347078884	0	SELPLG_SELL	SELPLG - SELL	SELPLG	Cell-Cell Contact	PMC2431087; PMID: 8892633,PMID: 8896607
1496	Memory CD4+ T Cells	Naive CD8+ T Cells	SELPLG	SELL	0.000180849947168126	0	SELPLG_SELL	SELPLG - SELL	SELPLG	Cell-Cell Contact	PMC2431087; PMID: 8892633,PMID: 8896607
1497	Memory CD8+ T Cells	Naive CD8+ T Cells	SELPLG	SELL	0.000150875528596743	0	SELPLG_SELL	SELPLG - SELL	SELPLG	Cell-Cell Contact	PMC2431087; PMID: 8892633,PMID: 8896607
1498	Naive CD4+ T Cells	Naive CD8+ T Cells	SELPLG	SELL	0.000114944213312656	0	SELPLG_SELL	SELPLG - SELL	SELPLG	Cell-Cell Contact	PMC2431087; PMID: 8892633,PMID: 8896607
1499	Naive CD8+ T Cells	Naive CD8+ T Cells	SELPLG	SELL	0.000107964496155753	0	SELPLG_SELL	SELPLG - SELL	SELPLG	Cell-Cell Contact	PMC2431087; PMID: 8892633,PMID: 8896607
1500	Non-Classical Monocytes	Naive CD8+ T Cells	SELPLG	SELL	0.000635284042299047	0	SELPLG_SELL	SELPLG - SELL	SELPLG	Cell-Cell Contact	PMC2431087; PMID: 8892633,PMID: 8896607
1501	Regulatory CD4+ T Cells	Naive CD8+ T Cells	SELPLG	SELL	0.000151519258366892	0	SELPLG_SELL	SELPLG - SELL	SELPLG	Cell-Cell Contact	PMC2431087; PMID: 8892633,PMID: 8896607
1502	Central Memory CD8+ T Cells	Regulatory CD4+ T Cells	SELPLG	SELL	0.000106707145110708	0	SELPLG_SELL	SELPLG - SELL	SELPLG	Cell-Cell Contact	PMC2431087; PMID: 8892633,PMID: 8896607
1503	Memory CD4+ T Cells	Regulatory CD4+ T Cells	SELPLG	SELL	5.40507974955943e-05	0	SELPLG_SELL	SELPLG - SELL	SELPLG	Cell-Cell Contact	PMC2431087; PMID: 8892633,PMID: 8896607
1504	Non-Classical Monocytes	Regulatory CD4+ T Cells	SELPLG	SELL	0.000197658702709286	0	SELPLG_SELL	SELPLG - SELL	SELPLG	Cell-Cell Contact	PMC2431087; PMID: 8892633,PMID: 8896607
1505	Central Memory CD8+ T Cells	Classical Monocytes	SEMA4D	PLXNB2	6.70432596359753e-05	0	SEMA4D_PLXNB2	SEMA4D - PLXNB2	SEMA4	Cell-Cell Contact	PMID: 27533782
1506	Cytotoxic CD8+ T Cells	Classical Monocytes	SEMA4D	PLXNB2	2.49890918150472e-05	0	SEMA4D_PLXNB2	SEMA4D - PLXNB2	SEMA4	Cell-Cell Contact	PMID: 27533782
1507	Gamma Delta T Cells	Classical Monocytes	SEMA4D	PLXNB2	3.31177475515568e-05	0	SEMA4D_PLXNB2	SEMA4D - PLXNB2	SEMA4	Cell-Cell Contact	PMID: 27533782
1508	Memory CD4+ T Cells	Classical Monocytes	SEMA4D	PLXNB2	2.55552781010392e-05	0	SEMA4D_PLXNB2	SEMA4D - PLXNB2	SEMA4	Cell-Cell Contact	PMID: 27533782
1509	Memory CD8+ T Cells	Classical Monocytes	SEMA4D	PLXNB2	2.43146134469634e-05	0	SEMA4D_PLXNB2	SEMA4D - PLXNB2	SEMA4	Cell-Cell Contact	PMID: 27533782
1510	Naive CD4+ T Cells	Classical Monocytes	SEMA4D	PLXNB2	3.03323569397261e-05	0	SEMA4D_PLXNB2	SEMA4D - PLXNB2	SEMA4	Cell-Cell Contact	PMID: 27533782
1511	Naive CD8+ T Cells	Classical Monocytes	SEMA4D	PLXNB2	3.26354697061933e-05	0	SEMA4D_PLXNB2	SEMA4D - PLXNB2	SEMA4	Cell-Cell Contact	PMID: 27533782
1512	Non-Classical Monocytes	Classical Monocytes	SEMA4D	PLXNB2	2.13331785105308e-05	0	SEMA4D_PLXNB2	SEMA4D - PLXNB2	SEMA4	Cell-Cell Contact	PMID: 27533782
1513	Regulatory CD4+ T Cells	Classical Monocytes	SEMA4D	PLXNB2	2.79143238995284e-05	0	SEMA4D_PLXNB2	SEMA4D - PLXNB2	SEMA4	Cell-Cell Contact	PMID: 27533782
1514	Central Memory CD8+ T Cells	Intermediate Monocytes	SEMA4D	PLXNB2	0.000199257447575396	0	SEMA4D_PLXNB2	SEMA4D - PLXNB2	SEMA4	Cell-Cell Contact	PMID: 27533782
1515	Cytotoxic CD8+ T Cells	Intermediate Monocytes	SEMA4D	PLXNB2	7.50284681568992e-05	0	SEMA4D_PLXNB2	SEMA4D - PLXNB2	SEMA4	Cell-Cell Contact	PMID: 27533782
1516	Gamma Delta T Cells	Intermediate Monocytes	SEMA4D	PLXNB2	9.92382937389299e-05	0	SEMA4D_PLXNB2	SEMA4D - PLXNB2	SEMA4	Cell-Cell Contact	PMID: 27533782
1517	Memory CD4+ T Cells	Intermediate Monocytes	SEMA4D	PLXNB2	7.67178570322794e-05	0	SEMA4D_PLXNB2	SEMA4D - PLXNB2	SEMA4	Cell-Cell Contact	PMID: 27533782
1518	Memory CD8+ T Cells	Intermediate Monocytes	SEMA4D	PLXNB2	7.3015350027264e-05	0	SEMA4D_PLXNB2	SEMA4D - PLXNB2	SEMA4	Cell-Cell Contact	PMID: 27533782
1519	Naive CD4+ T Cells	Intermediate Monocytes	SEMA4D	PLXNB2	9.09532379513912e-05	0	SEMA4D_PLXNB2	SEMA4D - PLXNB2	SEMA4	Cell-Cell Contact	PMID: 27533782
1520	Naive CD8+ T Cells	Intermediate Monocytes	SEMA4D	PLXNB2	9.78045750783348e-05	0	SEMA4D_PLXNB2	SEMA4D - PLXNB2	SEMA4	Cell-Cell Contact	PMID: 27533782
1521	Non-Classical Monocytes	Intermediate Monocytes	SEMA4D	PLXNB2	6.41087363917822e-05	0	SEMA4D_PLXNB2	SEMA4D - PLXNB2	SEMA4	Cell-Cell Contact	PMID: 27533782
1522	Regulatory CD4+ T Cells	Intermediate Monocytes	SEMA4D	PLXNB2	8.37517866201082e-05	0	SEMA4D_PLXNB2	SEMA4D - PLXNB2	SEMA4	Cell-Cell Contact	PMID: 27533782
1523	Central Memory CD8+ T Cells	Non-Classical Monocytes	SEMA4D	PLXNB2	0.000200560704102639	0	SEMA4D_PLXNB2	SEMA4D - PLXNB2	SEMA4	Cell-Cell Contact	PMID: 27533782
1524	Cytotoxic CD8+ T Cells	Non-Classical Monocytes	SEMA4D	PLXNB2	7.55268057563047e-05	0	SEMA4D_PLXNB2	SEMA4D - PLXNB2	SEMA4	Cell-Cell Contact	PMID: 27533782
1525	Gamma Delta T Cells	Non-Classical Monocytes	SEMA4D	PLXNB2	9.9895471052763e-05	0	SEMA4D_PLXNB2	SEMA4D - PLXNB2	SEMA4	Cell-Cell Contact	PMID: 27533782
1526	Memory CD4+ T Cells	Non-Classical Monocytes	SEMA4D	PLXNB2	7.72273097048715e-05	0	SEMA4D_PLXNB2	SEMA4D - PLXNB2	SEMA4	Cell-Cell Contact	PMID: 27533782
1527	Memory CD8+ T Cells	Non-Classical Monocytes	SEMA4D	PLXNB2	7.35004365418957e-05	0	SEMA4D_PLXNB2	SEMA4D - PLXNB2	SEMA4	Cell-Cell Contact	PMID: 27533782
1528	Naive CD4+ T Cells	Non-Classical Monocytes	SEMA4D	PLXNB2	9.15561650474243e-05	0	SEMA4D_PLXNB2	SEMA4D - PLXNB2	SEMA4	Cell-Cell Contact	PMID: 27533782
1529	Naive CD8+ T Cells	Non-Classical Monocytes	SEMA4D	PLXNB2	9.84523724778515e-05	0	SEMA4D_PLXNB2	SEMA4D - PLXNB2	SEMA4	Cell-Cell Contact	PMID: 27533782
1530	Non-Classical Monocytes	Non-Classical Monocytes	SEMA4D	PLXNB2	6.45351168958187e-05	0	SEMA4D_PLXNB2	SEMA4D - PLXNB2	SEMA4	Cell-Cell Contact	PMID: 27533782
1531	Regulatory CD4+ T Cells	Non-Classical Monocytes	SEMA4D	PLXNB2	8.43074678540644e-05	0	SEMA4D_PLXNB2	SEMA4D - PLXNB2	SEMA4	Cell-Cell Contact	PMID: 27533782
