# Supplementary material for: Immunometabolic alterations in type 2 diabetes mellitus revealed by single-cell RNA sequencing: insights into subtypes and therapeutic targets
Source: Front Immunol. 2025 Jan 14;15:1537909. doi: 10.3389/fimmu.2024.1537909 (PMC11772204; doi:10.3389/fimmu.2024.1537909)
Supplement: Supplementary Table 4 — Cell-cell interactions between T cells and monocytes in Healthy Controls. [file DataSheet4.csv]

	source	target	ligand	receptor	prob	pval	interaction_name	interaction_name_2	pathway_name	annotation	evidence
1	Central Memory CD8+ T Cells	Classical Monocytes	CCL5	CCR1	0.000884109463047904	0	CCL5_CCR1	CCL5 - CCR1	CCL	Secreted Signaling	KEGG: hsa04060
2	Cytotoxic CD8+ T Cells	Classical Monocytes	CCL5	CCR1	0.00112025461619371	0	CCL5_CCR1	CCL5 - CCR1	CCL	Secreted Signaling	KEGG: hsa04060
3	Gamma Delta T Cells	Classical Monocytes	CCL5	CCR1	0.00112520018209416	0	CCL5_CCR1	CCL5 - CCR1	CCL	Secreted Signaling	KEGG: hsa04060
4	Memory CD8+ T Cells	Classical Monocytes	CCL5	CCR1	0.000830510962476638	0	CCL5_CCR1	CCL5 - CCR1	CCL	Secreted Signaling	KEGG: hsa04060
5	Regulatory CD4+ T Cells	Classical Monocytes	CCL5	CCR1	8.22369172516897e-05	0	CCL5_CCR1	CCL5 - CCR1	CCL	Secreted Signaling	KEGG: hsa04060
6	Central Memory CD8+ T Cells	Intermediate Monocytes	CCL5	CCR1	0.000307854216749701	0	CCL5_CCR1	CCL5 - CCR1	CCL	Secreted Signaling	KEGG: hsa04060
7	Cytotoxic CD8+ T Cells	Intermediate Monocytes	CCL5	CCR1	0.000398390350454696	0	CCL5_CCR1	CCL5 - CCR1	CCL	Secreted Signaling	KEGG: hsa04060
8	Gamma Delta T Cells	Intermediate Monocytes	CCL5	CCR1	0.000400327689673572	0	CCL5_CCR1	CCL5 - CCR1	CCL	Secreted Signaling	KEGG: hsa04060
9	Memory CD8+ T Cells	Intermediate Monocytes	CCL5	CCR1	0.000287828334627333	0	CCL5_CCR1	CCL5 - CCR1	CCL	Secreted Signaling	KEGG: hsa04060
10	Regulatory CD4+ T Cells	Intermediate Monocytes	CCL5	CCR1	2.67418016995256e-05	0	CCL5_CCR1	CCL5 - CCR1	CCL	Secreted Signaling	KEGG: hsa04060
11	Classical Monocytes	Classical Monocytes	CCL3	CCR1	0.000152217884474283	0	CCL3_CCR1	CCL3 - CCR1	CCL	Secreted Signaling	KEGG: hsa04060
12	Intermediate Monocytes	Classical Monocytes	CCL3	CCR1	7.86361043308234e-05	0	CCL3_CCR1	CCL3 - CCR1	CCL	Secreted Signaling	KEGG: hsa04060
13	Classical Monocytes	Intermediate Monocytes	CCL3	CCR1	4.97855558665358e-05	0	CCL3_CCR1	CCL3 - CCR1	CCL	Secreted Signaling	KEGG: hsa04060
14	Intermediate Monocytes	Intermediate Monocytes	CCL3	CCR1	2.5563297702081e-05	0	CCL3_CCR1	CCL3 - CCR1	CCL	Secreted Signaling	KEGG: hsa04060
15	Classical Monocytes	Classical Monocytes	CCL3L1	CCR1	0.000125743154828506	0	CCL3L1_CCR1	CCL3L1 - CCR1	CCL	Secreted Signaling	KEGG: hsa04060
16	Classical Monocytes	Intermediate Monocytes	CCL3L1	CCR1	4.10364044324808e-05	0	CCL3L1_CCR1	CCL3L1 - CCR1	CCL	Secreted Signaling	KEGG: hsa04060
17	Central Memory CD8+ T Cells	Central Memory CD8+ T Cells	MIF	CD74_CXCR4	0.000994595891564607	0	MIF_CD74_CXCR4	MIF - (CD74+CXCR4)	MIF	Secreted Signaling	PMID: 29637711; PMID: 24760155
18	Cytotoxic CD8+ T Cells	Central Memory CD8+ T Cells	MIF	CD74_CXCR4	0.000896892777616981	0.03	MIF_CD74_CXCR4	MIF - (CD74+CXCR4)	MIF	Secreted Signaling	PMID: 29637711; PMID: 24760155
19	Gamma Delta T Cells	Central Memory CD8+ T Cells	MIF	CD74_CXCR4	0.000913502757055025	0	MIF_CD74_CXCR4	MIF - (CD74+CXCR4)	MIF	Secreted Signaling	PMID: 29637711; PMID: 24760155
20	Regulatory CD4+ T Cells	Central Memory CD8+ T Cells	MIF	CD74_CXCR4	0.000945488308545187	0	MIF_CD74_CXCR4	MIF - (CD74+CXCR4)	MIF	Secreted Signaling	PMID: 29637711; PMID: 24760155
21	Central Memory CD8+ T Cells	Classical Monocytes	MIF	CD74_CXCR4	0.00110321678568322	0	MIF_CD74_CXCR4	MIF - (CD74+CXCR4)	MIF	Secreted Signaling	PMID: 29637711; PMID: 24760155
22	Cytotoxic CD8+ T Cells	Classical Monocytes	MIF	CD74_CXCR4	0.000996305725055621	0	MIF_CD74_CXCR4	MIF - (CD74+CXCR4)	MIF	Secreted Signaling	PMID: 29637711; PMID: 24760155
23	Gamma Delta T Cells	Classical Monocytes	MIF	CD74_CXCR4	0.00101450326638349	0	MIF_CD74_CXCR4	MIF - (CD74+CXCR4)	MIF	Secreted Signaling	PMID: 29637711; PMID: 24760155
24	Memory CD4+ T Cells	Classical Monocytes	MIF	CD74_CXCR4	0.000940982611364497	0.04	MIF_CD74_CXCR4	MIF - (CD74+CXCR4)	MIF	Secreted Signaling	PMID: 29637711; PMID: 24760155
25	Memory CD8+ T Cells	Classical Monocytes	MIF	CD74_CXCR4	0.000949660790024855	0	MIF_CD74_CXCR4	MIF - (CD74+CXCR4)	MIF	Secreted Signaling	PMID: 29637711; PMID: 24760155
26	Regulatory CD4+ T Cells	Classical Monocytes	MIF	CD74_CXCR4	0.00104952035761789	0	MIF_CD74_CXCR4	MIF - (CD74+CXCR4)	MIF	Secreted Signaling	PMID: 29637711; PMID: 24760155
27	Central Memory CD8+ T Cells	Cytotoxic CD8+ T Cells	MIF	CD74_CXCR4	0.00109419053088283	0	MIF_CD74_CXCR4	MIF - (CD74+CXCR4)	MIF	Secreted Signaling	PMID: 29637711; PMID: 24760155
28	Cytotoxic CD8+ T Cells	Cytotoxic CD8+ T Cells	MIF	CD74_CXCR4	0.000988033506114658	0	MIF_CD74_CXCR4	MIF - (CD74+CXCR4)	MIF	Secreted Signaling	PMID: 29637711; PMID: 24760155
29	Gamma Delta T Cells	Cytotoxic CD8+ T Cells	MIF	CD74_CXCR4	0.00100610087029055	0	MIF_CD74_CXCR4	MIF - (CD74+CXCR4)	MIF	Secreted Signaling	PMID: 29637711; PMID: 24760155
30	Memory CD4+ T Cells	Cytotoxic CD8+ T Cells	MIF	CD74_CXCR4	0.000933110762397063	0	MIF_CD74_CXCR4	MIF - (CD74+CXCR4)	MIF	Secreted Signaling	PMID: 29637711; PMID: 24760155
31	Memory CD8+ T Cells	Cytotoxic CD8+ T Cells	MIF	CD74_CXCR4	0.000941725678561149	0.01	MIF_CD74_CXCR4	MIF - (CD74+CXCR4)	MIF	Secreted Signaling	PMID: 29637711; PMID: 24760155
32	Regulatory CD4+ T Cells	Cytotoxic CD8+ T Cells	MIF	CD74_CXCR4	0.0010408695783707	0	MIF_CD74_CXCR4	MIF - (CD74+CXCR4)	MIF	Secreted Signaling	PMID: 29637711; PMID: 24760155
33	Central Memory CD8+ T Cells	Gamma Delta T Cells	MIF	CD74_CXCR4	0.00125763329640467	0	MIF_CD74_CXCR4	MIF - (CD74+CXCR4)	MIF	Secreted Signaling	PMID: 29637711; PMID: 24760155
34	Cytotoxic CD8+ T Cells	Gamma Delta T Cells	MIF	CD74_CXCR4	0.00113813623666065	0	MIF_CD74_CXCR4	MIF - (CD74+CXCR4)	MIF	Secreted Signaling	PMID: 29637711; PMID: 24760155
35	Gamma Delta T Cells	Gamma Delta T Cells	MIF	CD74_CXCR4	0.00115851139488833	0	MIF_CD74_CXCR4	MIF - (CD74+CXCR4)	MIF	Secreted Signaling	PMID: 29637711; PMID: 24760155
36	Memory CD4+ T Cells	Gamma Delta T Cells	MIF	CD74_CXCR4	0.00107610356274917	0	MIF_CD74_CXCR4	MIF - (CD74+CXCR4)	MIF	Secreted Signaling	PMID: 29637711; PMID: 24760155
37	Memory CD8+ T Cells	Gamma Delta T Cells	MIF	CD74_CXCR4	0.00108584312476809	0	MIF_CD74_CXCR4	MIF - (CD74+CXCR4)	MIF	Secreted Signaling	PMID: 29637711; PMID: 24760155
38	Naive CD4+ T Cells	Gamma Delta T Cells	MIF	CD74_CXCR4	0.00102307867633335	0	MIF_CD74_CXCR4	MIF - (CD74+CXCR4)	MIF	Secreted Signaling	PMID: 29637711; PMID: 24760155
39	Naive CD8+ T Cells	Gamma Delta T Cells	MIF	CD74_CXCR4	0.000979135347275207	0	MIF_CD74_CXCR4	MIF - (CD74+CXCR4)	MIF	Secreted Signaling	PMID: 29637711; PMID: 24760155
40	Regulatory CD4+ T Cells	Gamma Delta T Cells	MIF	CD74_CXCR4	0.0011976779994519	0	MIF_CD74_CXCR4	MIF - (CD74+CXCR4)	MIF	Secreted Signaling	PMID: 29637711; PMID: 24760155
41	Central Memory CD8+ T Cells	Intermediate Monocytes	MIF	CD74_CXCR4	0.00115651428491948	0	MIF_CD74_CXCR4	MIF - (CD74+CXCR4)	MIF	Secreted Signaling	PMID: 29637711; PMID: 24760155
42	Cytotoxic CD8+ T Cells	Intermediate Monocytes	MIF	CD74_CXCR4	0.00104519207941037	0	MIF_CD74_CXCR4	MIF - (CD74+CXCR4)	MIF	Secreted Signaling	PMID: 29637711; PMID: 24760155
43	Gamma Delta T Cells	Intermediate Monocytes	MIF	CD74_CXCR4	0.00106415179730844	0	MIF_CD74_CXCR4	MIF - (CD74+CXCR4)	MIF	Secreted Signaling	PMID: 29637711; PMID: 24760155
44	Memory CD4+ T Cells	Intermediate Monocytes	MIF	CD74_CXCR4	0.00098752322065021	0	MIF_CD74_CXCR4	MIF - (CD74+CXCR4)	MIF	Secreted Signaling	PMID: 29637711; PMID: 24760155
45	Memory CD8+ T Cells	Intermediate Monocytes	MIF	CD74_CXCR4	0.000996572210695951	0	MIF_CD74_CXCR4	MIF - (CD74+CXCR4)	MIF	Secreted Signaling	PMID: 29637711; PMID: 24760155
46	Naive CD4+ T Cells	Intermediate Monocytes	MIF	CD74_CXCR4	0.000938293387284691	0	MIF_CD74_CXCR4	MIF - (CD74+CXCR4)	MIF	Secreted Signaling	PMID: 29637711; PMID: 24760155
47	Regulatory CD4+ T Cells	Intermediate Monocytes	MIF	CD74_CXCR4	0.00110062242436712	0	MIF_CD74_CXCR4	MIF - (CD74+CXCR4)	MIF	Secreted Signaling	PMID: 29637711; PMID: 24760155
48	Central Memory CD8+ T Cells	Memory CD4+ T Cells	MIF	CD74_CXCR4	0.00113085263293831	0	MIF_CD74_CXCR4	MIF - (CD74+CXCR4)	MIF	Secreted Signaling	PMID: 29637711; PMID: 24760155
49	Cytotoxic CD8+ T Cells	Memory CD4+ T Cells	MIF	CD74_CXCR4	0.00102164549725147	0	MIF_CD74_CXCR4	MIF - (CD74+CXCR4)	MIF	Secreted Signaling	PMID: 29637711; PMID: 24760155
50	Gamma Delta T Cells	Memory CD4+ T Cells	MIF	CD74_CXCR4	0.00104023962819425	0	MIF_CD74_CXCR4	MIF - (CD74+CXCR4)	MIF	Secreted Signaling	PMID: 29637711; PMID: 24760155
51	Memory CD4+ T Cells	Memory CD4+ T Cells	MIF	CD74_CXCR4	0.000965102148546159	0.01	MIF_CD74_CXCR4	MIF - (CD74+CXCR4)	MIF	Secreted Signaling	PMID: 29637711; PMID: 24760155
52	Memory CD8+ T Cells	Memory CD4+ T Cells	MIF	CD74_CXCR4	0.000973973185559882	0	MIF_CD74_CXCR4	MIF - (CD74+CXCR4)	MIF	Secreted Signaling	PMID: 29637711; PMID: 24760155
53	Naive CD4+ T Cells	Memory CD4+ T Cells	MIF	CD74_CXCR4	0.00091684921930162	0.01	MIF_CD74_CXCR4	MIF - (CD74+CXCR4)	MIF	Secreted Signaling	PMID: 29637711; PMID: 24760155
54	Regulatory CD4+ T Cells	Memory CD4+ T Cells	MIF	CD74_CXCR4	0.0010760132056788	0	MIF_CD74_CXCR4	MIF - (CD74+CXCR4)	MIF	Secreted Signaling	PMID: 29637711; PMID: 24760155
55	Central Memory CD8+ T Cells	Memory CD8+ T Cells	MIF	CD74_CXCR4	0.00104947285946356	0	MIF_CD74_CXCR4	MIF - (CD74+CXCR4)	MIF	Secreted Signaling	PMID: 29637711; PMID: 24760155
56	Cytotoxic CD8+ T Cells	Memory CD8+ T Cells	MIF	CD74_CXCR4	0.000947081246256356	0	MIF_CD74_CXCR4	MIF - (CD74+CXCR4)	MIF	Secreted Signaling	PMID: 29637711; PMID: 24760155
57	Gamma Delta T Cells	Memory CD8+ T Cells	MIF	CD74_CXCR4	0.000964499012134798	0	MIF_CD74_CXCR4	MIF - (CD74+CXCR4)	MIF	Secreted Signaling	PMID: 29637711; PMID: 24760155
58	Regulatory CD4+ T Cells	Memory CD8+ T Cells	MIF	CD74_CXCR4	0.000998027728863333	0	MIF_CD74_CXCR4	MIF - (CD74+CXCR4)	MIF	Secreted Signaling	PMID: 29637711; PMID: 24760155
59	Central Memory CD8+ T Cells	Regulatory CD4+ T Cells	MIF	CD74_CXCR4	0.000925293286972006	0.01	MIF_CD74_CXCR4	MIF - (CD74+CXCR4)	MIF	Secreted Signaling	PMID: 29637711; PMID: 24760155
60	Central Memory CD8+ T Cells	Central Memory CD8+ T Cells	MIF	CD74_CD44	0.000780127891860689	0.01	MIF_CD74_CD44	MIF - (CD74+CD44)	MIF	Secreted Signaling	PMID: 29637711; PMID: 26175090
61	Central Memory CD8+ T Cells	Classical Monocytes	MIF	CD74_CD44	0.00138345138819513	0	MIF_CD74_CD44	MIF - (CD74+CD44)	MIF	Secreted Signaling	PMID: 29637711; PMID: 26175090
62	Cytotoxic CD8+ T Cells	Classical Monocytes	MIF	CD74_CD44	0.00125413920580374	0	MIF_CD74_CD44	MIF - (CD74+CD44)	MIF	Secreted Signaling	PMID: 29637711; PMID: 26175090
63	Gamma Delta T Cells	Classical Monocytes	MIF	CD74_CD44	0.00127621916609977	0	MIF_CD74_CD44	MIF - (CD74+CD44)	MIF	Secreted Signaling	PMID: 29637711; PMID: 26175090
64	Memory CD4+ T Cells	Classical Monocytes	MIF	CD74_CD44	0.001186836918358	0	MIF_CD74_CD44	MIF - (CD74+CD44)	MIF	Secreted Signaling	PMID: 29637711; PMID: 26175090
65	Memory CD8+ T Cells	Classical Monocytes	MIF	CD74_CD44	0.00119741175552243	0	MIF_CD74_CD44	MIF - (CD74+CD44)	MIF	Secreted Signaling	PMID: 29637711; PMID: 26175090
66	Naive CD4+ T Cells	Classical Monocytes	MIF	CD74_CD44	0.00112921279467454	0	MIF_CD74_CD44	MIF - (CD74+CD44)	MIF	Secreted Signaling	PMID: 29637711; PMID: 26175090
67	Naive CD8+ T Cells	Classical Monocytes	MIF	CD74_CD44	0.0010813915572608	0	MIF_CD74_CD44	MIF - (CD74+CD44)	MIF	Secreted Signaling	PMID: 29637711; PMID: 26175090
68	Regulatory CD4+ T Cells	Classical Monocytes	MIF	CD74_CD44	0.00131862675075088	0	MIF_CD74_CD44	MIF - (CD74+CD44)	MIF	Secreted Signaling	PMID: 29637711; PMID: 26175090
69	Central Memory CD8+ T Cells	Gamma Delta T Cells	MIF	CD74_CD44	0.000874429514872138	0	MIF_CD74_CD44	MIF - (CD74+CD44)	MIF	Secreted Signaling	PMID: 29637711; PMID: 26175090
70	Cytotoxic CD8+ T Cells	Gamma Delta T Cells	MIF	CD74_CD44	0.000787252523897568	0	MIF_CD74_CD44	MIF - (CD74+CD44)	MIF	Secreted Signaling	PMID: 29637711; PMID: 26175090
71	Gamma Delta T Cells	Gamma Delta T Cells	MIF	CD74_CD44	0.00080205306721731	0	MIF_CD74_CD44	MIF - (CD74+CD44)	MIF	Secreted Signaling	PMID: 29637711; PMID: 26175090
72	Memory CD8+ T Cells	Gamma Delta T Cells	MIF	CD74_CD44	0.000749385882866479	0.01	MIF_CD74_CD44	MIF - (CD74+CD44)	MIF	Secreted Signaling	PMID: 29637711; PMID: 26175090
73	Regulatory CD4+ T Cells	Gamma Delta T Cells	MIF	CD74_CD44	0.000830577218003425	0	MIF_CD74_CD44	MIF - (CD74+CD44)	MIF	Secreted Signaling	PMID: 29637711; PMID: 26175090
74	Central Memory CD8+ T Cells	Intermediate Monocytes	MIF	CD74_CD44	0.00138170698172216	0	MIF_CD74_CD44	MIF - (CD74+CD44)	MIF	Secreted Signaling	PMID: 29637711; PMID: 26175090
75	Cytotoxic CD8+ T Cells	Intermediate Monocytes	MIF	CD74_CD44	0.00125252817061307	0	MIF_CD74_CD44	MIF - (CD74+CD44)	MIF	Secreted Signaling	PMID: 29637711; PMID: 26175090
76	Gamma Delta T Cells	Intermediate Monocytes	MIF	CD74_CD44	0.00127458492445099	0	MIF_CD74_CD44	MIF - (CD74+CD44)	MIF	Secreted Signaling	PMID: 29637711; PMID: 26175090
77	Memory CD4+ T Cells	Intermediate Monocytes	MIF	CD74_CD44	0.0011852977202854	0	MIF_CD74_CD44	MIF - (CD74+CD44)	MIF	Secreted Signaling	PMID: 29637711; PMID: 26175090
78	Memory CD8+ T Cells	Intermediate Monocytes	MIF	CD74_CD44	0.00119586116027532	0	MIF_CD74_CD44	MIF - (CD74+CD44)	MIF	Secreted Signaling	PMID: 29637711; PMID: 26175090
79	Naive CD4+ T Cells	Intermediate Monocytes	MIF	CD74_CD44	0.00112773642110942	0	MIF_CD74_CD44	MIF - (CD74+CD44)	MIF	Secreted Signaling	PMID: 29637711; PMID: 26175090
80	Naive CD8+ T Cells	Intermediate Monocytes	MIF	CD74_CD44	0.00107996824359746	0	MIF_CD74_CD44	MIF - (CD74+CD44)	MIF	Secreted Signaling	PMID: 29637711; PMID: 26175090
81	Regulatory CD4+ T Cells	Intermediate Monocytes	MIF	CD74_CD44	0.0013169484385222	0	MIF_CD74_CD44	MIF - (CD74+CD44)	MIF	Secreted Signaling	PMID: 29637711; PMID: 26175090
82	Central Memory CD8+ T Cells	Memory CD4+ T Cells	MIF	CD74_CD44	0.00104016244576343	0	MIF_CD74_CD44	MIF - (CD74+CD44)	MIF	Secreted Signaling	PMID: 29637711; PMID: 26175090
83	Cytotoxic CD8+ T Cells	Memory CD4+ T Cells	MIF	CD74_CD44	0.000938561036215702	0	MIF_CD74_CD44	MIF - (CD74+CD44)	MIF	Secreted Signaling	PMID: 29637711; PMID: 26175090
84	Gamma Delta T Cells	Memory CD4+ T Cells	MIF	CD74_CD44	0.000955842575466929	0	MIF_CD74_CD44	MIF - (CD74+CD44)	MIF	Secreted Signaling	PMID: 29637711; PMID: 26175090
85	Memory CD4+ T Cells	Memory CD4+ T Cells	MIF	CD74_CD44	0.000886053487662471	0	MIF_CD74_CD44	MIF - (CD74+CD44)	MIF	Secreted Signaling	PMID: 29637711; PMID: 26175090
86	Memory CD8+ T Cells	Memory CD4+ T Cells	MIF	CD74_CD44	0.000894286944308478	0	MIF_CD74_CD44	MIF - (CD74+CD44)	MIF	Secreted Signaling	PMID: 29637711; PMID: 26175090
87	Naive CD4+ T Cells	Memory CD4+ T Cells	MIF	CD74_CD44	0.000841297290813808	0	MIF_CD74_CD44	MIF - (CD74+CD44)	MIF	Secreted Signaling	PMID: 29637711; PMID: 26175090
88	Naive CD8+ T Cells	Memory CD4+ T Cells	MIF	CD74_CD44	0.000804294630111003	0	MIF_CD74_CD44	MIF - (CD74+CD44)	MIF	Secreted Signaling	PMID: 29637711; PMID: 26175090
89	Regulatory CD4+ T Cells	Memory CD4+ T Cells	MIF	CD74_CD44	0.000989111143510739	0	MIF_CD74_CD44	MIF - (CD74+CD44)	MIF	Secreted Signaling	PMID: 29637711; PMID: 26175090
90	Central Memory CD8+ T Cells	Non-Classical Monocytes	MIF	CD74_CD44	0.00131815319239129	0	MIF_CD74_CD44	MIF - (CD74+CD44)	MIF	Secreted Signaling	PMID: 29637711; PMID: 26175090
91	Cytotoxic CD8+ T Cells	Non-Classical Monocytes	MIF	CD74_CD44	0.00119388550022991	0	MIF_CD74_CD44	MIF - (CD74+CD44)	MIF	Secreted Signaling	PMID: 29637711; PMID: 26175090
92	Gamma Delta T Cells	Non-Classical Monocytes	MIF	CD74_CD44	0.00121508852170476	0	MIF_CD74_CD44	MIF - (CD74+CD44)	MIF	Secreted Signaling	PMID: 29637711; PMID: 26175090
93	Memory CD4+ T Cells	Non-Classical Monocytes	MIF	CD74_CD44	0.00112929579561472	0	MIF_CD74_CD44	MIF - (CD74+CD44)	MIF	Secreted Signaling	PMID: 29637711; PMID: 26175090
94	Memory CD8+ T Cells	Non-Classical Monocytes	MIF	CD74_CD44	0.00113944047565098	0	MIF_CD74_CD44	MIF - (CD74+CD44)	MIF	Secreted Signaling	PMID: 29637711; PMID: 26175090
95	Naive CD4+ T Cells	Non-Classical Monocytes	MIF	CD74_CD44	0.00107404148797846	0	MIF_CD74_CD44	MIF - (CD74+CD44)	MIF	Secreted Signaling	PMID: 29637711; PMID: 26175090
96	Naive CD8+ T Cells	Non-Classical Monocytes	MIF	CD74_CD44	0.00102822001641426	0	MIF_CD74_CD44	MIF - (CD74+CD44)	MIF	Secreted Signaling	PMID: 29637711; PMID: 26175090
97	Regulatory CD4+ T Cells	Non-Classical Monocytes	MIF	CD74_CD44	0.00125582983110192	0	MIF_CD74_CD44	MIF - (CD74+CD44)	MIF	Secreted Signaling	PMID: 29637711; PMID: 26175090
98	Classical Monocytes	Classical Monocytes	IL1B	IL1R2	0.000105098294147599	0	IL1B_IL1R2	IL1B - IL1R2	IL1	Secreted Signaling	KEGG: hsa04060
99	Intermediate Monocytes	Classical Monocytes	IL1B	IL1R2	5.66233169703982e-05	0	IL1B_IL1R2	IL1B - IL1R2	IL1	Secreted Signaling	KEGG: hsa04060
100	Central Memory CD8+ T Cells	Classical Monocytes	IL16	CD4	4.0183812868989e-05	0	IL16_CD4	IL16 - CD4	IL16	Secreted Signaling	KEGG: hsa04060
101	Gamma Delta T Cells	Classical Monocytes	IL16	CD4	4.55386798845366e-05	0	IL16_CD4	IL16 - CD4	IL16	Secreted Signaling	KEGG: hsa04060
102	Memory CD4+ T Cells	Classical Monocytes	IL16	CD4	5.03594381583913e-05	0	IL16_CD4	IL16 - CD4	IL16	Secreted Signaling	KEGG: hsa04060
103	Naive CD4+ T Cells	Classical Monocytes	IL16	CD4	4.70329571668011e-05	0	IL16_CD4	IL16 - CD4	IL16	Secreted Signaling	KEGG: hsa04060
104	Naive CD8+ T Cells	Classical Monocytes	IL16	CD4	5.23875071296809e-05	0	IL16_CD4	IL16 - CD4	IL16	Secreted Signaling	KEGG: hsa04060
105	Non-Classical Monocytes	Classical Monocytes	IL16	CD4	3.53441725618855e-05	0	IL16_CD4	IL16 - CD4	IL16	Secreted Signaling	KEGG: hsa04060
106	Regulatory CD4+ T Cells	Classical Monocytes	IL16	CD4	4.14166150728677e-05	0	IL16_CD4	IL16 - CD4	IL16	Secreted Signaling	KEGG: hsa04060
107	Central Memory CD8+ T Cells	Intermediate Monocytes	IL16	CD4	0.000110527236870695	0	IL16_CD4	IL16 - CD4	IL16	Secreted Signaling	KEGG: hsa04060
108	Gamma Delta T Cells	Intermediate Monocytes	IL16	CD4	0.000125113417262716	0	IL16_CD4	IL16 - CD4	IL16	Secreted Signaling	KEGG: hsa04060
109	Intermediate Monocytes	Intermediate Monocytes	IL16	CD4	8.36967523186168e-05	0	IL16_CD4	IL16 - CD4	IL16	Secreted Signaling	KEGG: hsa04060
110	Memory CD4+ T Cells	Intermediate Monocytes	IL16	CD4	0.000138216353586504	0	IL16_CD4	IL16 - CD4	IL16	Secreted Signaling	KEGG: hsa04060
111	Naive CD4+ T Cells	Intermediate Monocytes	IL16	CD4	0.000129177770182979	0	IL16_CD4	IL16 - CD4	IL16	Secreted Signaling	KEGG: hsa04060
112	Naive CD8+ T Cells	Intermediate Monocytes	IL16	CD4	0.000143720678634942	0	IL16_CD4	IL16 - CD4	IL16	Secreted Signaling	KEGG: hsa04060
113	Non-Classical Monocytes	Intermediate Monocytes	IL16	CD4	9.7315853289796e-05	0	IL16_CD4	IL16 - CD4	IL16	Secreted Signaling	KEGG: hsa04060
114	Regulatory CD4+ T Cells	Intermediate Monocytes	IL16	CD4	0.000113888225694266	0	IL16_CD4	IL16 - CD4	IL16	Secreted Signaling	KEGG: hsa04060
115	Central Memory CD8+ T Cells	Memory CD4+ T Cells	IL16	CD4	3.21548159890256e-05	0.03	IL16_CD4	IL16 - CD4	IL16	Secreted Signaling	KEGG: hsa04060
116	Gamma Delta T Cells	Memory CD4+ T Cells	IL16	CD4	3.64444857021272e-05	0	IL16_CD4	IL16 - CD4	IL16	Secreted Signaling	KEGG: hsa04060
117	Memory CD4+ T Cells	Memory CD4+ T Cells	IL16	CD4	4.03072472276739e-05	0	IL16_CD4	IL16 - CD4	IL16	Secreted Signaling	KEGG: hsa04060
118	Naive CD4+ T Cells	Memory CD4+ T Cells	IL16	CD4	3.76417185679952e-05	0	IL16_CD4	IL16 - CD4	IL16	Secreted Signaling	KEGG: hsa04060
119	Naive CD8+ T Cells	Memory CD4+ T Cells	IL16	CD4	4.1932562215327e-05	0	IL16_CD4	IL16 - CD4	IL16	Secreted Signaling	KEGG: hsa04060
120	Regulatory CD4+ T Cells	Memory CD4+ T Cells	IL16	CD4	3.31422886282879e-05	0.03	IL16_CD4	IL16 - CD4	IL16	Secreted Signaling	KEGG: hsa04060
121	Naive CD8+ T Cells	Naive CD4+ T Cells	IL16	CD4	3.36708884724717e-05	0	IL16_CD4	IL16 - CD4	IL16	Secreted Signaling	KEGG: hsa04060
122	Central Memory CD8+ T Cells	Non-Classical Monocytes	IL16	CD4	9.65370287894597e-05	0	IL16_CD4	IL16 - CD4	IL16	Secreted Signaling	KEGG: hsa04060
123	Gamma Delta T Cells	Non-Classical Monocytes	IL16	CD4	0.000109301682865905	0	IL16_CD4	IL16 - CD4	IL16	Secreted Signaling	KEGG: hsa04060
124	Intermediate Monocytes	Non-Classical Monocytes	IL16	CD4	7.30722323093158e-05	0	IL16_CD4	IL16 - CD4	IL16	Secreted Signaling	KEGG: hsa04060
125	Memory CD4+ T Cells	Non-Classical Monocytes	IL16	CD4	0.000120773251635104	0	IL16_CD4	IL16 - CD4	IL16	Secreted Signaling	KEGG: hsa04060
126	Naive CD4+ T Cells	Non-Classical Monocytes	IL16	CD4	0.000112859508311017	0	IL16_CD4	IL16 - CD4	IL16	Secreted Signaling	KEGG: hsa04060
127	Naive CD8+ T Cells	Non-Classical Monocytes	IL16	CD4	0.000125593659060687	0	IL16_CD4	IL16 - CD4	IL16	Secreted Signaling	KEGG: hsa04060
128	Non-Classical Monocytes	Non-Classical Monocytes	IL16	CD4	8.49804744490382e-05	0	IL16_CD4	IL16 - CD4	IL16	Secreted Signaling	KEGG: hsa04060
129	Regulatory CD4+ T Cells	Non-Classical Monocytes	IL16	CD4	9.94777838293937e-05	0	IL16_CD4	IL16 - CD4	IL16	Secreted Signaling	KEGG: hsa04060
130	Memory CD4+ T Cells	Regulatory CD4+ T Cells	IL16	CD4	3.58238214171964e-05	0	IL16_CD4	IL16 - CD4	IL16	Secreted Signaling	KEGG: hsa04060
131	Naive CD4+ T Cells	Regulatory CD4+ T Cells	IL16	CD4	3.34535768239618e-05	0.04	IL16_CD4	IL16 - CD4	IL16	Secreted Signaling	KEGG: hsa04060
132	Naive CD8+ T Cells	Regulatory CD4+ T Cells	IL16	CD4	3.72691698362972e-05	0	IL16_CD4	IL16 - CD4	IL16	Secreted Signaling	KEGG: hsa04060
133	Regulatory CD4+ T Cells	Classical Monocytes	CD40LG	ITGA5_ITGB1	2.54386522580113e-05	0	CD40LG_ITGA5_ITGB1	CD40LG - (ITGA5+ITGB1)	CD40	Secreted Signaling	PMID: 28676852
134	Regulatory CD4+ T Cells	Classical Monocytes	CD40LG	ITGAM_ITGB2	8.59576692107289e-05	0	CD40LG_ITGAM_ITGB2	CD40LG - (ITGAM+ITGB2)	CD40	Secreted Signaling	PMID: 28676852
135	Regulatory CD4+ T Cells	Intermediate Monocytes	CD40LG	ITGAM_ITGB2	6.17452674930187e-05	0	CD40LG_ITGAM_ITGB2	CD40LG - (ITGAM+ITGB2)	CD40	Secreted Signaling	PMID: 28676852
136	Classical Monocytes	Classical Monocytes	RETN	TLR4	0.000118321484193015	0	RETN_TLR4	RETN - TLR4	RESISTIN	Secreted Signaling	PMID: 30809105
137	Intermediate Monocytes	Classical Monocytes	RETN	TLR4	1.48615323404622e-05	0	RETN_TLR4	RETN - TLR4	RESISTIN	Secreted Signaling	PMID: 30809105
138	Classical Monocytes	Intermediate Monocytes	RETN	TLR4	9.01559772536683e-05	0	RETN_TLR4	RETN - TLR4	RESISTIN	Secreted Signaling	PMID: 30809105
139	Intermediate Monocytes	Intermediate Monocytes	RETN	TLR4	1.12897287288477e-05	0	RETN_TLR4	RETN - TLR4	RESISTIN	Secreted Signaling	PMID: 30809105
140	Classical Monocytes	Non-Classical Monocytes	RETN	TLR4	8.81055312598983e-05	0	RETN_TLR4	RETN - TLR4	RESISTIN	Secreted Signaling	PMID: 30809105
141	Intermediate Monocytes	Non-Classical Monocytes	RETN	TLR4	1.10305424254832e-05	0	RETN_TLR4	RETN - TLR4	RESISTIN	Secreted Signaling	PMID: 30809105
142	Classical Monocytes	Central Memory CD8+ T Cells	RETN	CAP1	0.000179205686470589	0	RETN_CAP1	RETN - CAP1	RESISTIN	Secreted Signaling	PMID: 30809105
143	Intermediate Monocytes	Central Memory CD8+ T Cells	RETN	CAP1	2.26568380715847e-05	0	RETN_CAP1	RETN - CAP1	RESISTIN	Secreted Signaling	PMID: 30809105
144	Classical Monocytes	Classical Monocytes	RETN	CAP1	0.000169108506048874	0	RETN_CAP1	RETN - CAP1	RESISTIN	Secreted Signaling	PMID: 30809105
145	Intermediate Monocytes	Classical Monocytes	RETN	CAP1	2.13569599126827e-05	0	RETN_CAP1	RETN - CAP1	RESISTIN	Secreted Signaling	PMID: 30809105
146	Classical Monocytes	Cytotoxic CD8+ T Cells	RETN	CAP1	0.000164761732643921	0	RETN_CAP1	RETN - CAP1	RESISTIN	Secreted Signaling	PMID: 30809105
147	Intermediate Monocytes	Cytotoxic CD8+ T Cells	RETN	CAP1	2.07982423777062e-05	0	RETN_CAP1	RETN - CAP1	RESISTIN	Secreted Signaling	PMID: 30809105
148	Classical Monocytes	Gamma Delta T Cells	RETN	CAP1	5.79629759971835e-05	0	RETN_CAP1	RETN - CAP1	RESISTIN	Secreted Signaling	PMID: 30809105
149	Intermediate Monocytes	Gamma Delta T Cells	RETN	CAP1	7.23345896165757e-06	0	RETN_CAP1	RETN - CAP1	RESISTIN	Secreted Signaling	PMID: 30809105
150	Classical Monocytes	Intermediate Monocytes	RETN	CAP1	0.00025342378168593	0	RETN_CAP1	RETN - CAP1	RESISTIN	Secreted Signaling	PMID: 30809105
151	Intermediate Monocytes	Intermediate Monocytes	RETN	CAP1	3.22991786083734e-05	0	RETN_CAP1	RETN - CAP1	RESISTIN	Secreted Signaling	PMID: 30809105
152	Classical Monocytes	Memory CD4+ T Cells	RETN	CAP1	0.000158774303735878	0	RETN_CAP1	RETN - CAP1	RESISTIN	Secreted Signaling	PMID: 30809105
153	Intermediate Monocytes	Memory CD4+ T Cells	RETN	CAP1	2.00294987059883e-05	0	RETN_CAP1	RETN - CAP1	RESISTIN	Secreted Signaling	PMID: 30809105
154	Classical Monocytes	Memory CD8+ T Cells	RETN	CAP1	5.85786333248422e-05	0	RETN_CAP1	RETN - CAP1	RESISTIN	Secreted Signaling	PMID: 30809105
155	Intermediate Monocytes	Memory CD8+ T Cells	RETN	CAP1	7.31076960691533e-06	0	RETN_CAP1	RETN - CAP1	RESISTIN	Secreted Signaling	PMID: 30809105
156	Classical Monocytes	Naive CD4+ T Cells	RETN	CAP1	5.46369398596627e-05	0	RETN_CAP1	RETN - CAP1	RESISTIN	Secreted Signaling	PMID: 30809105
157	Intermediate Monocytes	Naive CD4+ T Cells	RETN	CAP1	6.81597031526029e-06	0	RETN_CAP1	RETN - CAP1	RESISTIN	Secreted Signaling	PMID: 30809105
158	Classical Monocytes	Naive CD8+ T Cells	RETN	CAP1	4.94162597711941e-05	0	RETN_CAP1	RETN - CAP1	RESISTIN	Secreted Signaling	PMID: 30809105
159	Intermediate Monocytes	Naive CD8+ T Cells	RETN	CAP1	6.16126010632561e-06	0	RETN_CAP1	RETN - CAP1	RESISTIN	Secreted Signaling	PMID: 30809105
160	Classical Monocytes	Non-Classical Monocytes	RETN	CAP1	0.000270392263296171	0	RETN_CAP1	RETN - CAP1	RESISTIN	Secreted Signaling	PMID: 30809105
161	Intermediate Monocytes	Non-Classical Monocytes	RETN	CAP1	3.45256423954939e-05	0	RETN_CAP1	RETN - CAP1	RESISTIN	Secreted Signaling	PMID: 30809105
162	Classical Monocytes	Regulatory CD4+ T Cells	RETN	CAP1	0.000122963975482838	0	RETN_CAP1	RETN - CAP1	RESISTIN	Secreted Signaling	PMID: 30809105
163	Intermediate Monocytes	Regulatory CD4+ T Cells	RETN	CAP1	1.54523433360997e-05	0	RETN_CAP1	RETN - CAP1	RESISTIN	Secreted Signaling	PMID: 30809105
164	Classical Monocytes	Intermediate Monocytes	NAMPT	INSR	3.99712936803108e-05	0	NAMPT_INSR	NAMPT - INSR	VISFATIN	Secreted Signaling	PMID: 28490838
165	Intermediate Monocytes	Intermediate Monocytes	NAMPT	INSR	2.99649128891296e-05	0	NAMPT_INSR	NAMPT - INSR	VISFATIN	Secreted Signaling	PMID: 28490838
166	Non-Classical Monocytes	Intermediate Monocytes	NAMPT	INSR	2.69313419836007e-05	0	NAMPT_INSR	NAMPT - INSR	VISFATIN	Secreted Signaling	PMID: 28490838
167	Classical Monocytes	Non-Classical Monocytes	NAMPT	INSR	0.000235430857282209	0	NAMPT_INSR	NAMPT - INSR	VISFATIN	Secreted Signaling	PMID: 28490838
168	Intermediate Monocytes	Non-Classical Monocytes	NAMPT	INSR	0.000177549612292132	0	NAMPT_INSR	NAMPT - INSR	VISFATIN	Secreted Signaling	PMID: 28490838
169	Non-Classical Monocytes	Non-Classical Monocytes	NAMPT	INSR	0.000159865012346871	0	NAMPT_INSR	NAMPT - INSR	VISFATIN	Secreted Signaling	PMID: 28490838
170	Classical Monocytes	Classical Monocytes	NAMPT	ITGA5_ITGB1	0.000320862611936164	0	NAMPT_ITGA5_ITGB1	NAMPT - (ITGA5+ITGB1)	VISFATIN	Secreted Signaling	PMID: 28490838
171	Intermediate Monocytes	Classical Monocytes	NAMPT	ITGA5_ITGB1	0.000242612427393515	0	NAMPT_ITGA5_ITGB1	NAMPT - (ITGA5+ITGB1)	VISFATIN	Secreted Signaling	PMID: 28490838
172	Non-Classical Monocytes	Classical Monocytes	NAMPT	ITGA5_ITGB1	0.000218622524242076	0	NAMPT_ITGA5_ITGB1	NAMPT - (ITGA5+ITGB1)	VISFATIN	Secreted Signaling	PMID: 28490838
173	Central Memory CD8+ T Cells	Central Memory CD8+ T Cells	GZMA	F2R	0.000157792102027504	0	GZMA_F2R	GZMA - F2R	PARs	Secreted Signaling	KEGG: hsa04080
174	Cytotoxic CD8+ T Cells	Central Memory CD8+ T Cells	GZMA	F2R	0.000182699993635368	0	GZMA_F2R	GZMA - F2R	PARs	Secreted Signaling	KEGG: hsa04080
175	Gamma Delta T Cells	Central Memory CD8+ T Cells	GZMA	F2R	0.00018541924833292	0	GZMA_F2R	GZMA - F2R	PARs	Secreted Signaling	KEGG: hsa04080
176	Memory CD8+ T Cells	Central Memory CD8+ T Cells	GZMA	F2R	0.00015386443715633	0	GZMA_F2R	GZMA - F2R	PARs	Secreted Signaling	KEGG: hsa04080
177	Central Memory CD8+ T Cells	Non-Classical Monocytes	ANXA1	FPR2	3.34036893483645e-05	0	ANXA1_FPR2	ANXA1 - FPR2	ANNEXIN	Secreted Signaling	PMID: 23230437
178	Classical Monocytes	Non-Classical Monocytes	ANXA1	FPR2	5.30817777198168e-05	0	ANXA1_FPR2	ANXA1 - FPR2	ANNEXIN	Secreted Signaling	PMID: 23230437
179	Cytotoxic CD8+ T Cells	Non-Classical Monocytes	ANXA1	FPR2	3.75468062821713e-05	0	ANXA1_FPR2	ANXA1 - FPR2	ANNEXIN	Secreted Signaling	PMID: 23230437
180	Gamma Delta T Cells	Non-Classical Monocytes	ANXA1	FPR2	3.73225717699659e-05	0	ANXA1_FPR2	ANXA1 - FPR2	ANNEXIN	Secreted Signaling	PMID: 23230437
181	Intermediate Monocytes	Non-Classical Monocytes	ANXA1	FPR2	3.4812724182044e-05	0	ANXA1_FPR2	ANXA1 - FPR2	ANNEXIN	Secreted Signaling	PMID: 23230437
182	Memory CD4+ T Cells	Non-Classical Monocytes	ANXA1	FPR2	8.87289075038531e-06	0	ANXA1_FPR2	ANXA1 - FPR2	ANNEXIN	Secreted Signaling	PMID: 23230437
183	Memory CD8+ T Cells	Non-Classical Monocytes	ANXA1	FPR2	3.81065273766781e-05	0	ANXA1_FPR2	ANXA1 - FPR2	ANNEXIN	Secreted Signaling	PMID: 23230437
184	Naive CD4+ T Cells	Non-Classical Monocytes	ANXA1	FPR2	7.97187748768043e-06	0	ANXA1_FPR2	ANXA1 - FPR2	ANNEXIN	Secreted Signaling	PMID: 23230437
185	Naive CD8+ T Cells	Non-Classical Monocytes	ANXA1	FPR2	5.28783180491902e-06	0	ANXA1_FPR2	ANXA1 - FPR2	ANNEXIN	Secreted Signaling	PMID: 23230437
186	Non-Classical Monocytes	Non-Classical Monocytes	ANXA1	FPR2	3.54443997634457e-05	0	ANXA1_FPR2	ANXA1 - FPR2	ANNEXIN	Secreted Signaling	PMID: 23230437
187	Regulatory CD4+ T Cells	Non-Classical Monocytes	ANXA1	FPR2	4.21232870391477e-05	0	ANXA1_FPR2	ANXA1 - FPR2	ANNEXIN	Secreted Signaling	PMID: 23230437
188	Central Memory CD8+ T Cells	Classical Monocytes	ANXA1	FPR1	0.000985340835988839	0	ANXA1_FPR1	ANXA1 - FPR1	ANNEXIN	Secreted Signaling	PMID: 23230437
189	Classical Monocytes	Classical Monocytes	ANXA1	FPR1	0.00146592996959306	0	ANXA1_FPR1	ANXA1 - FPR1	ANNEXIN	Secreted Signaling	PMID: 23230437
190	Cytotoxic CD8+ T Cells	Classical Monocytes	ANXA1	FPR1	0.00109189171456271	0	ANXA1_FPR1	ANXA1 - FPR1	ANNEXIN	Secreted Signaling	PMID: 23230437
191	Gamma Delta T Cells	Classical Monocytes	ANXA1	FPR1	0.00108620214581688	0	ANXA1_FPR1	ANXA1 - FPR1	ANNEXIN	Secreted Signaling	PMID: 23230437
192	Intermediate Monocytes	Classical Monocytes	ANXA1	FPR1	0.00102191913689065	0	ANXA1_FPR1	ANXA1 - FPR1	ANNEXIN	Secreted Signaling	PMID: 23230437
193	Memory CD4+ T Cells	Classical Monocytes	ANXA1	FPR1	0.000286024785128395	0	ANXA1_FPR1	ANXA1 - FPR1	ANNEXIN	Secreted Signaling	PMID: 23230437
194	Memory CD8+ T Cells	Classical Monocytes	ANXA1	FPR1	0.00110605575372656	0	ANXA1_FPR1	ANXA1 - FPR1	ANNEXIN	Secreted Signaling	PMID: 23230437
195	Naive CD4+ T Cells	Classical Monocytes	ANXA1	FPR1	0.000257858955329789	0	ANXA1_FPR1	ANXA1 - FPR1	ANNEXIN	Secreted Signaling	PMID: 23230437
196	Naive CD8+ T Cells	Classical Monocytes	ANXA1	FPR1	0.000172801470345888	0	ANXA1_FPR1	ANXA1 - FPR1	ANNEXIN	Secreted Signaling	PMID: 23230437
197	Non-Classical Monocytes	Classical Monocytes	ANXA1	FPR1	0.00103820227824163	0	ANXA1_FPR1	ANXA1 - FPR1	ANNEXIN	Secreted Signaling	PMID: 23230437
198	Regulatory CD4+ T Cells	Classical Monocytes	ANXA1	FPR1	0.00120613860950824	0	ANXA1_FPR1	ANXA1 - FPR1	ANNEXIN	Secreted Signaling	PMID: 23230437
199	Central Memory CD8+ T Cells	Intermediate Monocytes	ANXA1	FPR1	0.000771327063578528	0	ANXA1_FPR1	ANXA1 - FPR1	ANNEXIN	Secreted Signaling	PMID: 23230437
200	Classical Monocytes	Intermediate Monocytes	ANXA1	FPR1	0.00116422841367807	0	ANXA1_FPR1	ANXA1 - FPR1	ANNEXIN	Secreted Signaling	PMID: 23230437
201	Cytotoxic CD8+ T Cells	Intermediate Monocytes	ANXA1	FPR1	0.000857461473773621	0	ANXA1_FPR1	ANXA1 - FPR1	ANNEXIN	Secreted Signaling	PMID: 23230437
202	Gamma Delta T Cells	Intermediate Monocytes	ANXA1	FPR1	0.000852848213070894	0	ANXA1_FPR1	ANXA1 - FPR1	ANNEXIN	Secreted Signaling	PMID: 23230437
203	Intermediate Monocytes	Intermediate Monocytes	ANXA1	FPR1	0.000800834704156038	0	ANXA1_FPR1	ANXA1 - FPR1	ANNEXIN	Secreted Signaling	PMID: 23230437
204	Memory CD4+ T Cells	Intermediate Monocytes	ANXA1	FPR1	0.000219324324614711	0	ANXA1_FPR1	ANXA1 - FPR1	ANNEXIN	Secreted Signaling	PMID: 23230437
205	Memory CD8+ T Cells	Intermediate Monocytes	ANXA1	FPR1	0.000868952899049618	0	ANXA1_FPR1	ANXA1 - FPR1	ANNEXIN	Secreted Signaling	PMID: 23230437
206	Naive CD4+ T Cells	Intermediate Monocytes	ANXA1	FPR1	0.000197564071270192	0	ANXA1_FPR1	ANXA1 - FPR1	ANNEXIN	Secreted Signaling	PMID: 23230437
207	Naive CD8+ T Cells	Intermediate Monocytes	ANXA1	FPR1	0.000132067423459283	0	ANXA1_FPR1	ANXA1 - FPR1	ANNEXIN	Secreted Signaling	PMID: 23230437
208	Non-Classical Monocytes	Intermediate Monocytes	ANXA1	FPR1	0.000813991032525894	0	ANXA1_FPR1	ANXA1 - FPR1	ANNEXIN	Secreted Signaling	PMID: 23230437
209	Regulatory CD4+ T Cells	Intermediate Monocytes	ANXA1	FPR1	0.000950429747706237	0	ANXA1_FPR1	ANXA1 - FPR1	ANNEXIN	Secreted Signaling	PMID: 23230437
210	Central Memory CD8+ T Cells	Non-Classical Monocytes	ANXA1	FPR1	0.000630315335048137	0	ANXA1_FPR1	ANXA1 - FPR1	ANNEXIN	Secreted Signaling	PMID: 23230437
211	Classical Monocytes	Non-Classical Monocytes	ANXA1	FPR1	0.000960595878720935	0	ANXA1_FPR1	ANXA1 - FPR1	ANNEXIN	Secreted Signaling	PMID: 23230437
212	Cytotoxic CD8+ T Cells	Non-Classical Monocytes	ANXA1	FPR1	0.000702178536969322	0	ANXA1_FPR1	ANXA1 - FPR1	ANNEXIN	Secreted Signaling	PMID: 23230437
213	Gamma Delta T Cells	Non-Classical Monocytes	ANXA1	FPR1	0.000698321955354574	0	ANXA1_FPR1	ANXA1 - FPR1	ANNEXIN	Secreted Signaling	PMID: 23230437
214	Intermediate Monocytes	Non-Classical Monocytes	ANXA1	FPR1	0.000654899955369978	0	ANXA1_FPR1	ANXA1 - FPR1	ANNEXIN	Secreted Signaling	PMID: 23230437
215	Memory CD4+ T Cells	Non-Classical Monocytes	ANXA1	FPR1	0.000176846382615918	0	ANXA1_FPR1	ANXA1 - FPR1	ANNEXIN	Secreted Signaling	PMID: 23230437
216	Memory CD8+ T Cells	Non-Classical Monocytes	ANXA1	FPR1	0.000711788892248517	0	ANXA1_FPR1	ANXA1 - FPR1	ANNEXIN	Secreted Signaling	PMID: 23230437
217	Naive CD4+ T Cells	Non-Classical Monocytes	ANXA1	FPR1	0.000159217170500605	0	ANXA1_FPR1	ANXA1 - FPR1	ANNEXIN	Secreted Signaling	PMID: 23230437
218	Naive CD8+ T Cells	Non-Classical Monocytes	ANXA1	FPR1	0.000106265860664938	0	ANXA1_FPR1	ANXA1 - FPR1	ANNEXIN	Secreted Signaling	PMID: 23230437
219	Non-Classical Monocytes	Non-Classical Monocytes	ANXA1	FPR1	0.000665872718985425	0	ANXA1_FPR1	ANXA1 - FPR1	ANNEXIN	Secreted Signaling	PMID: 23230437
220	Regulatory CD4+ T Cells	Non-Classical Monocytes	ANXA1	FPR1	0.000780083756865214	0	ANXA1_FPR1	ANXA1 - FPR1	ANNEXIN	Secreted Signaling	PMID: 23230437
221	Classical Monocytes	Intermediate Monocytes	GRN	SORT1	0.000142208196419568	0	GRN_SORT1	GRN - SORT1	GRN	Secreted Signaling	PMID: 29555433
222	Intermediate Monocytes	Intermediate Monocytes	GRN	SORT1	0.00011098300056356	0	GRN_SORT1	GRN - SORT1	GRN	Secreted Signaling	PMID: 29555433
223	Non-Classical Monocytes	Intermediate Monocytes	GRN	SORT1	6.96846051863265e-05	0	GRN_SORT1	GRN - SORT1	GRN	Secreted Signaling	PMID: 29555433
224	Classical Monocytes	Non-Classical Monocytes	GRN	SORT1	0.000182204289404682	0	GRN_SORT1	GRN - SORT1	GRN	Secreted Signaling	PMID: 29555433
225	Intermediate Monocytes	Non-Classical Monocytes	GRN	SORT1	0.000142350914219932	0	GRN_SORT1	GRN - SORT1	GRN	Secreted Signaling	PMID: 29555433
226	Non-Classical Monocytes	Non-Classical Monocytes	GRN	SORT1	8.9508199301401e-05	0	GRN_SORT1	GRN - SORT1	GRN	Secreted Signaling	PMID: 29555433
227	Classical Monocytes	Central Memory CD8+ T Cells	LGALS9	PTPRC	0.00039494428105794	0	LGALS9_CD45	LGALS9 - CD45	GALECTIN	Secreted Signaling	PMID: 30120235
228	Intermediate Monocytes	Central Memory CD8+ T Cells	LGALS9	PTPRC	0.00108672899732145	0	LGALS9_CD45	LGALS9 - CD45	GALECTIN	Secreted Signaling	PMID: 30120235
229	Non-Classical Monocytes	Central Memory CD8+ T Cells	LGALS9	PTPRC	0.00127150590348379	0	LGALS9_CD45	LGALS9 - CD45	GALECTIN	Secreted Signaling	PMID: 30120235
230	Classical Monocytes	Classical Monocytes	LGALS9	PTPRC	0.000352462392135492	0	LGALS9_CD45	LGALS9 - CD45	GALECTIN	Secreted Signaling	PMID: 30120235
231	Intermediate Monocytes	Classical Monocytes	LGALS9	PTPRC	0.000979093753126865	0	LGALS9_CD45	LGALS9 - CD45	GALECTIN	Secreted Signaling	PMID: 30120235
232	Non-Classical Monocytes	Classical Monocytes	LGALS9	PTPRC	0.00114849775669936	0	LGALS9_CD45	LGALS9 - CD45	GALECTIN	Secreted Signaling	PMID: 30120235
233	Classical Monocytes	Cytotoxic CD8+ T Cells	LGALS9	PTPRC	0.000407972055996157	0	LGALS9_CD45	LGALS9 - CD45	GALECTIN	Secreted Signaling	PMID: 30120235
234	Intermediate Monocytes	Cytotoxic CD8+ T Cells	LGALS9	PTPRC	0.00111933047957893	0	LGALS9_CD45	LGALS9 - CD45	GALECTIN	Secreted Signaling	PMID: 30120235
235	Non-Classical Monocytes	Cytotoxic CD8+ T Cells	LGALS9	PTPRC	0.00130863998669386	0	LGALS9_CD45	LGALS9 - CD45	GALECTIN	Secreted Signaling	PMID: 30120235
236	Classical Monocytes	Gamma Delta T Cells	LGALS9	PTPRC	0.000404681911906447	0	LGALS9_CD45	LGALS9 - CD45	GALECTIN	Secreted Signaling	PMID: 30120235
237	Intermediate Monocytes	Gamma Delta T Cells	LGALS9	PTPRC	0.00111111483310422	0	LGALS9_CD45	LGALS9 - CD45	GALECTIN	Secreted Signaling	PMID: 30120235
238	Non-Classical Monocytes	Gamma Delta T Cells	LGALS9	PTPRC	0.00129928751724009	0	LGALS9_CD45	LGALS9 - CD45	GALECTIN	Secreted Signaling	PMID: 30120235
239	Classical Monocytes	Intermediate Monocytes	LGALS9	PTPRC	0.000381770644162373	0	LGALS9_CD45	LGALS9 - CD45	GALECTIN	Secreted Signaling	PMID: 30120235
240	Intermediate Monocytes	Intermediate Monocytes	LGALS9	PTPRC	0.00105356967797864	0	LGALS9_CD45	LGALS9 - CD45	GALECTIN	Secreted Signaling	PMID: 30120235
241	Non-Classical Monocytes	Intermediate Monocytes	LGALS9	PTPRC	0.00123367754401364	0	LGALS9_CD45	LGALS9 - CD45	GALECTIN	Secreted Signaling	PMID: 30120235
242	Classical Monocytes	Memory CD4+ T Cells	LGALS9	PTPRC	0.000386802945603059	0	LGALS9_CD45	LGALS9 - CD45	GALECTIN	Secreted Signaling	PMID: 30120235
243	Intermediate Monocytes	Memory CD4+ T Cells	LGALS9	PTPRC	0.00106625946304173	0	LGALS9_CD45	LGALS9 - CD45	GALECTIN	Secreted Signaling	PMID: 30120235
244	Non-Classical Monocytes	Memory CD4+ T Cells	LGALS9	PTPRC	0.00124816115341875	0	LGALS9_CD45	LGALS9 - CD45	GALECTIN	Secreted Signaling	PMID: 30120235
245	Classical Monocytes	Memory CD8+ T Cells	LGALS9	PTPRC	0.00033951096246335	0	LGALS9_CD45	LGALS9 - CD45	GALECTIN	Secreted Signaling	PMID: 30120235
246	Intermediate Monocytes	Memory CD8+ T Cells	LGALS9	PTPRC	0.000945869118649511	0	LGALS9_CD45	LGALS9 - CD45	GALECTIN	Secreted Signaling	PMID: 30120235
247	Non-Classical Monocytes	Memory CD8+ T Cells	LGALS9	PTPRC	0.00111040072395682	0	LGALS9_CD45	LGALS9 - CD45	GALECTIN	Secreted Signaling	PMID: 30120235
248	Classical Monocytes	Naive CD4+ T Cells	LGALS9	PTPRC	0.000332958737951221	0	LGALS9_CD45	LGALS9 - CD45	GALECTIN	Secreted Signaling	PMID: 30120235
249	Intermediate Monocytes	Naive CD4+ T Cells	LGALS9	PTPRC	0.000928986540067118	0	LGALS9_CD45	LGALS9 - CD45	GALECTIN	Secreted Signaling	PMID: 30120235
250	Non-Classical Monocytes	Naive CD4+ T Cells	LGALS9	PTPRC	0.00109101924835462	0	LGALS9_CD45	LGALS9 - CD45	GALECTIN	Secreted Signaling	PMID: 30120235
251	Classical Monocytes	Naive CD8+ T Cells	LGALS9	PTPRC	0.000316067909098687	0	LGALS9_CD45	LGALS9 - CD45	GALECTIN	Secreted Signaling	PMID: 30120235
252	Intermediate Monocytes	Naive CD8+ T Cells	LGALS9	PTPRC	0.000885234178779801	0	LGALS9_CD45	LGALS9 - CD45	GALECTIN	Secreted Signaling	PMID: 30120235
253	Non-Classical Monocytes	Naive CD8+ T Cells	LGALS9	PTPRC	0.00104071833200286	0	LGALS9_CD45	LGALS9 - CD45	GALECTIN	Secreted Signaling	PMID: 30120235
254	Classical Monocytes	Non-Classical Monocytes	LGALS9	PTPRC	0.000420084101443775	0	LGALS9_CD45	LGALS9 - CD45	GALECTIN	Secreted Signaling	PMID: 30120235
255	Intermediate Monocytes	Non-Classical Monocytes	LGALS9	PTPRC	0.00114947172633188	0	LGALS9_CD45	LGALS9 - CD45	GALECTIN	Secreted Signaling	PMID: 30120235
256	Non-Classical Monocytes	Non-Classical Monocytes	LGALS9	PTPRC	0.00134292083542598	0	LGALS9_CD45	LGALS9 - CD45	GALECTIN	Secreted Signaling	PMID: 30120235
257	Classical Monocytes	Regulatory CD4+ T Cells	LGALS9	PTPRC	0.000318209110195649	0	LGALS9_CD45	LGALS9 - CD45	GALECTIN	Secreted Signaling	PMID: 30120235
258	Intermediate Monocytes	Regulatory CD4+ T Cells	LGALS9	PTPRC	0.000890799062958342	0	LGALS9_CD45	LGALS9 - CD45	GALECTIN	Secreted Signaling	PMID: 30120235
259	Non-Classical Monocytes	Regulatory CD4+ T Cells	LGALS9	PTPRC	0.0010471219445762	0	LGALS9_CD45	LGALS9 - CD45	GALECTIN	Secreted Signaling	PMID: 30120235
260	Intermediate Monocytes	Central Memory CD8+ T Cells	BAG6	NCR3	3.62247500793457e-06	0	BAG6_NCR3-PS	BAG6 - NCR3-PS	BAG	Secreted Signaling	PMID: 30021652
261	Non-Classical Monocytes	Central Memory CD8+ T Cells	BAG6	NCR3	3.56479460773352e-06	0	BAG6_NCR3-PS	BAG6 - NCR3-PS	BAG	Secreted Signaling	PMID: 30021652
262	Intermediate Monocytes	Gamma Delta T Cells	BAG6	NCR3	2.44716189479121e-05	0	BAG6_NCR3-PS	BAG6 - NCR3-PS	BAG	Secreted Signaling	PMID: 30021652
263	Non-Classical Monocytes	Gamma Delta T Cells	BAG6	NCR3	2.40829270024387e-05	0	BAG6_NCR3-PS	BAG6 - NCR3-PS	BAG	Secreted Signaling	PMID: 30021652
264	Intermediate Monocytes	Memory CD8+ T Cells	BAG6	NCR3	3.64486503457536e-05	0	BAG6_NCR3-PS	BAG6 - NCR3-PS	BAG	Secreted Signaling	PMID: 30021652
265	Non-Classical Monocytes	Memory CD8+ T Cells	BAG6	NCR3	3.58705508364115e-05	0	BAG6_NCR3-PS	BAG6 - NCR3-PS	BAG	Secreted Signaling	PMID: 30021652
266	Classical Monocytes	Non-Classical Monocytes	LGALS9	HAVCR2	5.26511177870726e-06	0	LGALS9_HAVCR2	LGALS9 - HAVCR2	GALECTIN	Secreted Signaling	PMID: 27192565
267	Intermediate Monocytes	Non-Classical Monocytes	LGALS9	HAVCR2	1.58633967691441e-05	0	LGALS9_HAVCR2	LGALS9 - HAVCR2	GALECTIN	Secreted Signaling	PMID: 27192565
268	Non-Classical Monocytes	Non-Classical Monocytes	LGALS9	HAVCR2	1.90437437415471e-05	0	LGALS9_HAVCR2	LGALS9 - HAVCR2	GALECTIN	Secreted Signaling	PMID: 27192565
269	Classical Monocytes	Central Memory CD8+ T Cells	LGALS9	CD44	0.000183154014401147	0	LGALS9_CD44	LGALS9 - CD44	GALECTIN	Secreted Signaling	PMID: 25065622
270	Intermediate Monocytes	Central Memory CD8+ T Cells	LGALS9	CD44	0.000528899236047882	0	LGALS9_CD44	LGALS9 - CD44	GALECTIN	Secreted Signaling	PMID: 25065622
271	Non-Classical Monocytes	Central Memory CD8+ T Cells	LGALS9	CD44	0.000627114976206377	0	LGALS9_CD44	LGALS9 - CD44	GALECTIN	Secreted Signaling	PMID: 25065622
272	Classical Monocytes	Classical Monocytes	LGALS9	CD44	0.000280295448432262	0	LGALS9_CD44	LGALS9 - CD44	GALECTIN	Secreted Signaling	PMID: 25065622
273	Intermediate Monocytes	Classical Monocytes	LGALS9	CD44	0.000791458069342073	0	LGALS9_CD44	LGALS9 - CD44	GALECTIN	Secreted Signaling	PMID: 25065622
274	Non-Classical Monocytes	Classical Monocytes	LGALS9	CD44	0.000932552744554938	0	LGALS9_CD44	LGALS9 - CD44	GALECTIN	Secreted Signaling	PMID: 25065622
275	Intermediate Monocytes	Cytotoxic CD8+ T Cells	LGALS9	CD44	0.000191266647420793	0	LGALS9_CD44	LGALS9 - CD44	GALECTIN	Secreted Signaling	PMID: 25065622
276	Non-Classical Monocytes	Cytotoxic CD8+ T Cells	LGALS9	CD44	0.000228637697879909	0	LGALS9_CD44	LGALS9 - CD44	GALECTIN	Secreted Signaling	PMID: 25065622
277	Classical Monocytes	Gamma Delta T Cells	LGALS9	CD44	0.000172848067317204	0	LGALS9_CD44	LGALS9 - CD44	GALECTIN	Secreted Signaling	PMID: 25065622
278	Intermediate Monocytes	Gamma Delta T Cells	LGALS9	CD44	0.000500342968706573	0	LGALS9_CD44	LGALS9 - CD44	GALECTIN	Secreted Signaling	PMID: 25065622
279	Non-Classical Monocytes	Gamma Delta T Cells	LGALS9	CD44	0.000593662821201628	0	LGALS9_CD44	LGALS9 - CD44	GALECTIN	Secreted Signaling	PMID: 25065622
280	Classical Monocytes	Intermediate Monocytes	LGALS9	CD44	0.000237871685171576	0	LGALS9_CD44	LGALS9 - CD44	GALECTIN	Secreted Signaling	PMID: 25065622
281	Intermediate Monocytes	Intermediate Monocytes	LGALS9	CD44	0.000678240062193828	0	LGALS9_CD44	LGALS9 - CD44	GALECTIN	Secreted Signaling	PMID: 25065622
282	Non-Classical Monocytes	Intermediate Monocytes	LGALS9	CD44	0.000801315401680602	0	LGALS9_CD44	LGALS9 - CD44	GALECTIN	Secreted Signaling	PMID: 25065622
283	Classical Monocytes	Memory CD4+ T Cells	LGALS9	CD44	0.000231931711074352	0	LGALS9_CD44	LGALS9 - CD44	GALECTIN	Secreted Signaling	PMID: 25065622
284	Intermediate Monocytes	Memory CD4+ T Cells	LGALS9	CD44	0.000662210742502376	0	LGALS9_CD44	LGALS9 - CD44	GALECTIN	Secreted Signaling	PMID: 25065622
285	Non-Classical Monocytes	Memory CD4+ T Cells	LGALS9	CD44	0.000782677452592203	0	LGALS9_CD44	LGALS9 - CD44	GALECTIN	Secreted Signaling	PMID: 25065622
286	Classical Monocytes	Memory CD8+ T Cells	LGALS9	CD44	0.000161407731109773	0	LGALS9_CD44	LGALS9 - CD44	GALECTIN	Secreted Signaling	PMID: 25065622
287	Intermediate Monocytes	Memory CD8+ T Cells	LGALS9	CD44	0.000468481627609936	0	LGALS9_CD44	LGALS9 - CD44	GALECTIN	Secreted Signaling	PMID: 25065622
288	Non-Classical Monocytes	Memory CD8+ T Cells	LGALS9	CD44	0.000556284735142259	0	LGALS9_CD44	LGALS9 - CD44	GALECTIN	Secreted Signaling	PMID: 25065622
289	Classical Monocytes	Naive CD4+ T Cells	LGALS9	CD44	0.000163486625409519	0	LGALS9_CD44	LGALS9 - CD44	GALECTIN	Secreted Signaling	PMID: 25065622
290	Intermediate Monocytes	Naive CD4+ T Cells	LGALS9	CD44	0.000474284068254845	0	LGALS9_CD44	LGALS9 - CD44	GALECTIN	Secreted Signaling	PMID: 25065622
291	Non-Classical Monocytes	Naive CD4+ T Cells	LGALS9	CD44	0.000563096123850095	0	LGALS9_CD44	LGALS9 - CD44	GALECTIN	Secreted Signaling	PMID: 25065622
292	Classical Monocytes	Naive CD8+ T Cells	LGALS9	CD44	0.000155699089034351	0	LGALS9_CD44	LGALS9 - CD44	GALECTIN	Secreted Signaling	PMID: 25065622
293	Intermediate Monocytes	Naive CD8+ T Cells	LGALS9	CD44	0.00045251895844973	0	LGALS9_CD44	LGALS9 - CD44	GALECTIN	Secreted Signaling	PMID: 25065622
294	Non-Classical Monocytes	Naive CD8+ T Cells	LGALS9	CD44	0.000537536614373861	0	LGALS9_CD44	LGALS9 - CD44	GALECTIN	Secreted Signaling	PMID: 25065622
295	Classical Monocytes	Non-Classical Monocytes	LGALS9	CD44	0.000251471500358458	0	LGALS9_CD44	LGALS9 - CD44	GALECTIN	Secreted Signaling	PMID: 25065622
296	Intermediate Monocytes	Non-Classical Monocytes	LGALS9	CD44	0.000714774970329012	0	LGALS9_CD44	LGALS9 - CD44	GALECTIN	Secreted Signaling	PMID: 25065622
297	Non-Classical Monocytes	Non-Classical Monocytes	LGALS9	CD44	0.000843742675670472	0	LGALS9_CD44	LGALS9 - CD44	GALECTIN	Secreted Signaling	PMID: 25065622
298	Classical Monocytes	Regulatory CD4+ T Cells	LGALS9	CD44	0.000179238202761029	0	LGALS9_CD44	LGALS9 - CD44	GALECTIN	Secreted Signaling	PMID: 25065622
299	Intermediate Monocytes	Regulatory CD4+ T Cells	LGALS9	CD44	0.000518065307164262	0	LGALS9_CD44	LGALS9 - CD44	GALECTIN	Secreted Signaling	PMID: 25065622
300	Non-Classical Monocytes	Regulatory CD4+ T Cells	LGALS9	CD44	0.000614429003034649	0	LGALS9_CD44	LGALS9 - CD44	GALECTIN	Secreted Signaling	PMID: 25065622
301	Classical Monocytes	Classical Monocytes	THBS1	CD36	0.000329944781836367	0	THBS1_CD36	THBS1 - CD36	THBS	ECM-Receptor	KEGG: hsa04512
302	Classical Monocytes	Intermediate Monocytes	THBS1	CD36	8.83070456282746e-05	0	THBS1_CD36	THBS1 - CD36	THBS	ECM-Receptor	KEGG: hsa04512
303	Classical Monocytes	Central Memory CD8+ T Cells	THBS1	CD47	0.000262609492233681	0	THBS1_CD47	THBS1 - CD47	THBS	ECM-Receptor	KEGG: hsa04512
304	Classical Monocytes	Classical Monocytes	THBS1	CD47	4.99243126898996e-05	0	THBS1_CD47	THBS1 - CD47	THBS	ECM-Receptor	KEGG: hsa04512
305	Classical Monocytes	Cytotoxic CD8+ T Cells	THBS1	CD47	0.000116068267997501	0	THBS1_CD47	THBS1 - CD47	THBS	ECM-Receptor	KEGG: hsa04512
306	Classical Monocytes	Gamma Delta T Cells	THBS1	CD47	0.000113555324719728	0	THBS1_CD47	THBS1 - CD47	THBS	ECM-Receptor	KEGG: hsa04512
307	Classical Monocytes	Intermediate Monocytes	THBS1	CD47	0.000117366549353675	0	THBS1_CD47	THBS1 - CD47	THBS	ECM-Receptor	KEGG: hsa04512
308	Classical Monocytes	Memory CD4+ T Cells	THBS1	CD47	0.000325937313879607	0	THBS1_CD47	THBS1 - CD47	THBS	ECM-Receptor	KEGG: hsa04512
309	Classical Monocytes	Memory CD8+ T Cells	THBS1	CD47	9.85683520347117e-05	0	THBS1_CD47	THBS1 - CD47	THBS	ECM-Receptor	KEGG: hsa04512
310	Classical Monocytes	Naive CD4+ T Cells	THBS1	CD47	9.14909143813326e-05	0	THBS1_CD47	THBS1 - CD47	THBS	ECM-Receptor	KEGG: hsa04512
311	Classical Monocytes	Naive CD8+ T Cells	THBS1	CD47	7.98648721984787e-05	0	THBS1_CD47	THBS1 - CD47	THBS	ECM-Receptor	KEGG: hsa04512
312	Classical Monocytes	Non-Classical Monocytes	THBS1	CD47	0.00030070280275699	0	THBS1_CD47	THBS1 - CD47	THBS	ECM-Receptor	KEGG: hsa04512
313	Classical Monocytes	Regulatory CD4+ T Cells	THBS1	CD47	0.000120477012727221	0	THBS1_CD47	THBS1 - CD47	THBS	ECM-Receptor	KEGG: hsa04512
314	Central Memory CD8+ T Cells	Central Memory CD8+ T Cells	ADGRE5	CD55	0.000238437391017544	0.02	ADGRE5_CD55	ADGRE5 - CD55	ADGRE5	Cell-Cell Contact	PMID: 11297558
315	Classical Monocytes	Central Memory CD8+ T Cells	ADGRE5	CD55	0.000317863817456158	0	ADGRE5_CD55	ADGRE5 - CD55	ADGRE5	Cell-Cell Contact	PMID: 11297558
316	Intermediate Monocytes	Central Memory CD8+ T Cells	ADGRE5	CD55	0.000460840768956598	0	ADGRE5_CD55	ADGRE5 - CD55	ADGRE5	Cell-Cell Contact	PMID: 11297558
317	Non-Classical Monocytes	Central Memory CD8+ T Cells	ADGRE5	CD55	0.000495668734684248	0	ADGRE5_CD55	ADGRE5 - CD55	ADGRE5	Cell-Cell Contact	PMID: 11297558
318	Central Memory CD8+ T Cells	Classical Monocytes	ADGRE5	CD55	0.000430815938436675	0	ADGRE5_CD55	ADGRE5 - CD55	ADGRE5	Cell-Cell Contact	PMID: 11297558
319	Classical Monocytes	Classical Monocytes	ADGRE5	CD55	0.000569776652535434	0	ADGRE5_CD55	ADGRE5 - CD55	ADGRE5	Cell-Cell Contact	PMID: 11297558
320	Cytotoxic CD8+ T Cells	Classical Monocytes	ADGRE5	CD55	0.000215890646496422	0	ADGRE5_CD55	ADGRE5 - CD55	ADGRE5	Cell-Cell Contact	PMID: 11297558
321	Gamma Delta T Cells	Classical Monocytes	ADGRE5	CD55	0.000197140004174678	0	ADGRE5_CD55	ADGRE5 - CD55	ADGRE5	Cell-Cell Contact	PMID: 11297558
322	Intermediate Monocytes	Classical Monocytes	ADGRE5	CD55	0.000814452027267044	0	ADGRE5_CD55	ADGRE5 - CD55	ADGRE5	Cell-Cell Contact	PMID: 11297558
323	Memory CD4+ T Cells	Classical Monocytes	ADGRE5	CD55	0.00013827346460281	0.02	ADGRE5_CD55	ADGRE5 - CD55	ADGRE5	Cell-Cell Contact	PMID: 11297558
324	Memory CD8+ T Cells	Classical Monocytes	ADGRE5	CD55	0.000179087691450675	0	ADGRE5_CD55	ADGRE5 - CD55	ADGRE5	Cell-Cell Contact	PMID: 11297558
325	Non-Classical Monocytes	Classical Monocytes	ADGRE5	CD55	0.00087301440001675	0	ADGRE5_CD55	ADGRE5 - CD55	ADGRE5	Cell-Cell Contact	PMID: 11297558
326	Regulatory CD4+ T Cells	Classical Monocytes	ADGRE5	CD55	0.000162844062921598	0.01	ADGRE5_CD55	ADGRE5 - CD55	ADGRE5	Cell-Cell Contact	PMID: 11297558
327	Classical Monocytes	Gamma Delta T Cells	ADGRE5	CD55	0.000141088137980498	0.02	ADGRE5_CD55	ADGRE5 - CD55	ADGRE5	Cell-Cell Contact	PMID: 11297558
328	Intermediate Monocytes	Gamma Delta T Cells	ADGRE5	CD55	0.000206617829171154	0.01	ADGRE5_CD55	ADGRE5 - CD55	ADGRE5	Cell-Cell Contact	PMID: 11297558
329	Non-Classical Monocytes	Gamma Delta T Cells	ADGRE5	CD55	0.000222781435401024	0	ADGRE5_CD55	ADGRE5 - CD55	ADGRE5	Cell-Cell Contact	PMID: 11297558
330	Central Memory CD8+ T Cells	Intermediate Monocytes	ADGRE5	CD55	0.000291297632907021	0	ADGRE5_CD55	ADGRE5 - CD55	ADGRE5	Cell-Cell Contact	PMID: 11297558
331	Classical Monocytes	Intermediate Monocytes	ADGRE5	CD55	0.000387482353484741	0	ADGRE5_CD55	ADGRE5 - CD55	ADGRE5	Cell-Cell Contact	PMID: 11297558
332	Cytotoxic CD8+ T Cells	Intermediate Monocytes	ADGRE5	CD55	0.00014468959685505	0.02	ADGRE5_CD55	ADGRE5 - CD55	ADGRE5	Cell-Cell Contact	PMID: 11297558
333	Intermediate Monocytes	Intermediate Monocytes	ADGRE5	CD55	0.000559569048989877	0	ADGRE5_CD55	ADGRE5 - CD55	ADGRE5	Cell-Cell Contact	PMID: 11297558
334	Non-Classical Monocytes	Intermediate Monocytes	ADGRE5	CD55	0.000601283475727736	0	ADGRE5_CD55	ADGRE5 - CD55	ADGRE5	Cell-Cell Contact	PMID: 11297558
335	Intermediate Monocytes	Memory CD8+ T Cells	ADGRE5	CD55	0.000200294693490148	0	ADGRE5_CD55	ADGRE5 - CD55	ADGRE5	Cell-Cell Contact	PMID: 11297558
336	Non-Classical Monocytes	Memory CD8+ T Cells	ADGRE5	CD55	0.000215976902484004	0	ADGRE5_CD55	ADGRE5 - CD55	ADGRE5	Cell-Cell Contact	PMID: 11297558
337	Central Memory CD8+ T Cells	Naive CD4+ T Cells	ADGRE5	CD55	0.000140440628297919	0.03	ADGRE5_CD55	ADGRE5 - CD55	ADGRE5	Cell-Cell Contact	PMID: 11297558
338	Classical Monocytes	Naive CD4+ T Cells	ADGRE5	CD55	0.000187987723058396	0.03	ADGRE5_CD55	ADGRE5 - CD55	ADGRE5	Cell-Cell Contact	PMID: 11297558
339	Intermediate Monocytes	Naive CD4+ T Cells	ADGRE5	CD55	0.000274564112880309	0	ADGRE5_CD55	ADGRE5 - CD55	ADGRE5	Cell-Cell Contact	PMID: 11297558
340	Non-Classical Monocytes	Naive CD4+ T Cells	ADGRE5	CD55	0.000295847964074484	0.01	ADGRE5_CD55	ADGRE5 - CD55	ADGRE5	Cell-Cell Contact	PMID: 11297558
341	Central Memory CD8+ T Cells	Naive CD8+ T Cells	ADGRE5	CD55	0.000302679519650314	0	ADGRE5_CD55	ADGRE5 - CD55	ADGRE5	Cell-Cell Contact	PMID: 11297558
342	Classical Monocytes	Naive CD8+ T Cells	ADGRE5	CD55	0.000402432779873917	0	ADGRE5_CD55	ADGRE5 - CD55	ADGRE5	Cell-Cell Contact	PMID: 11297558
343	Cytotoxic CD8+ T Cells	Naive CD8+ T Cells	ADGRE5	CD55	0.00015045115415769	0	ADGRE5_CD55	ADGRE5 - CD55	ADGRE5	Cell-Cell Contact	PMID: 11297558
344	Gamma Delta T Cells	Naive CD8+ T Cells	ADGRE5	CD55	0.000137287148571007	0.01	ADGRE5_CD55	ADGRE5 - CD55	ADGRE5	Cell-Cell Contact	PMID: 11297558
345	Intermediate Monocytes	Naive CD8+ T Cells	ADGRE5	CD55	0.000580669721542187	0	ADGRE5_CD55	ADGRE5 - CD55	ADGRE5	Cell-Cell Contact	PMID: 11297558
346	Non-Classical Monocytes	Naive CD8+ T Cells	ADGRE5	CD55	0.00062382979027594	0	ADGRE5_CD55	ADGRE5 - CD55	ADGRE5	Cell-Cell Contact	PMID: 11297558
347	Central Memory CD8+ T Cells	Non-Classical Monocytes	ADGRE5	CD55	0.00032876383055874	0	ADGRE5_CD55	ADGRE5 - CD55	ADGRE5	Cell-Cell Contact	PMID: 11297558
348	Classical Monocytes	Non-Classical Monocytes	ADGRE5	CD55	0.000436642172297372	0	ADGRE5_CD55	ADGRE5 - CD55	ADGRE5	Cell-Cell Contact	PMID: 11297558
349	Cytotoxic CD8+ T Cells	Non-Classical Monocytes	ADGRE5	CD55	0.000163686439638418	0.01	ADGRE5_CD55	ADGRE5 - CD55	ADGRE5	Cell-Cell Contact	PMID: 11297558
350	Gamma Delta T Cells	Non-Classical Monocytes	ADGRE5	CD55	0.000149385708546352	0	ADGRE5_CD55	ADGRE5 - CD55	ADGRE5	Cell-Cell Contact	PMID: 11297558
351	Intermediate Monocytes	Non-Classical Monocytes	ADGRE5	CD55	0.000628818581880596	0	ADGRE5_CD55	ADGRE5 - CD55	ADGRE5	Cell-Cell Contact	PMID: 11297558
352	Non-Classical Monocytes	Non-Classical Monocytes	ADGRE5	CD55	0.00067524296125933	0	ADGRE5_CD55	ADGRE5 - CD55	ADGRE5	Cell-Cell Contact	PMID: 11297558
353	Classical Monocytes	Regulatory CD4+ T Cells	ADGRE5	CD55	0.000149452491246291	0.02	ADGRE5_CD55	ADGRE5 - CD55	ADGRE5	Cell-Cell Contact	PMID: 11297558
354	Intermediate Monocytes	Regulatory CD4+ T Cells	ADGRE5	CD55	0.000218762463324334	0.01	ADGRE5_CD55	ADGRE5 - CD55	ADGRE5	Cell-Cell Contact	PMID: 11297558
355	Non-Classical Monocytes	Regulatory CD4+ T Cells	ADGRE5	CD55	0.000235848330082438	0.01	ADGRE5_CD55	ADGRE5 - CD55	ADGRE5	Cell-Cell Contact	PMID: 11297558
356	Classical Monocytes	Central Memory CD8+ T Cells	APP	CD74	0.000121207228400374	0	APP_CD74	APP - CD74	APP	Cell-Cell Contact	PMID: 19849849
357	Classical Monocytes	Classical Monocytes	APP	CD74	0.00028525712916339	0	APP_CD74	APP - CD74	APP	Cell-Cell Contact	PMID: 19849849
358	Classical Monocytes	Cytotoxic CD8+ T Cells	APP	CD74	0.000140959575004727	0	APP_CD74	APP - CD74	APP	Cell-Cell Contact	PMID: 19849849
359	Classical Monocytes	Gamma Delta T Cells	APP	CD74	0.000164828727363066	0	APP_CD74	APP - CD74	APP	Cell-Cell Contact	PMID: 19849849
360	Classical Monocytes	Intermediate Monocytes	APP	CD74	0.000334803588889574	0	APP_CD74	APP - CD74	APP	Cell-Cell Contact	PMID: 19849849
361	Classical Monocytes	Memory CD4+ T Cells	APP	CD74	0.000180211642102962	0	APP_CD74	APP - CD74	APP	Cell-Cell Contact	PMID: 19849849
362	Classical Monocytes	Memory CD8+ T Cells	APP	CD74	0.00011736459852194	0	APP_CD74	APP - CD74	APP	Cell-Cell Contact	PMID: 19849849
363	Classical Monocytes	Naive CD4+ T Cells	APP	CD74	3.07161491608506e-05	0	APP_CD74	APP - CD74	APP	Cell-Cell Contact	PMID: 19849849
364	Classical Monocytes	Naive CD8+ T Cells	APP	CD74	2.86554166797772e-05	0	APP_CD74	APP - CD74	APP	Cell-Cell Contact	PMID: 19849849
365	Classical Monocytes	Non-Classical Monocytes	APP	CD74	0.000284302717643503	0	APP_CD74	APP - CD74	APP	Cell-Cell Contact	PMID: 19849849
366	Classical Monocytes	Regulatory CD4+ T Cells	APP	CD74	9.56020563130188e-05	0	APP_CD74	APP - CD74	APP	Cell-Cell Contact	PMID: 19849849
367	Classical Monocytes	Memory CD4+ T Cells	CD86	CD28	4.01364164046801e-05	0	CD86_CD28	CD86 - CD28	CD86	Cell-Cell Contact	PMID: 23954143
368	Intermediate Monocytes	Memory CD4+ T Cells	CD86	CD28	8.90774604834589e-05	0	CD86_CD28	CD86 - CD28	CD86	Cell-Cell Contact	PMID: 23954143
369	Non-Classical Monocytes	Memory CD4+ T Cells	CD86	CD28	0.00010773138321302	0	CD86_CD28	CD86 - CD28	CD86	Cell-Cell Contact	PMID: 23954143
370	Classical Monocytes	Memory CD8+ T Cells	CD86	CD28	2.97907213354982e-05	0	CD86_CD28	CD86 - CD28	CD86	Cell-Cell Contact	PMID: 23954143
371	Intermediate Monocytes	Memory CD8+ T Cells	CD86	CD28	6.62181317498158e-05	0	CD86_CD28	CD86 - CD28	CD86	Cell-Cell Contact	PMID: 23954143
372	Non-Classical Monocytes	Memory CD8+ T Cells	CD86	CD28	8.01319486858194e-05	0	CD86_CD28	CD86 - CD28	CD86	Cell-Cell Contact	PMID: 23954143
373	Classical Monocytes	Memory CD4+ T Cells	CD86	CTLA4	4.34836770364299e-05	0	CD86_CTLA4	CD86 - CTLA4	CD86	Cell-Cell Contact	PMID: 23954143
374	Intermediate Monocytes	Memory CD4+ T Cells	CD86	CTLA4	9.64583920932425e-05	0	CD86_CTLA4	CD86 - CTLA4	CD86	Cell-Cell Contact	PMID: 23954143
375	Non-Classical Monocytes	Memory CD4+ T Cells	CD86	CTLA4	0.000116635921781248	0	CD86_CTLA4	CD86 - CTLA4	CD86	Cell-Cell Contact	PMID: 23954143
376	Central Memory CD8+ T Cells	Classical Monocytes	CD99	PILRA	0.000205250936606346	0	CD99_PILRA	CD99 - PILRA	CD99	Cell-Cell Contact	PMID: 18234675
377	Classical Monocytes	Classical Monocytes	CD99	PILRA	0.000107635243472774	0	CD99_PILRA	CD99 - PILRA	CD99	Cell-Cell Contact	PMID: 18234675
378	Cytotoxic CD8+ T Cells	Classical Monocytes	CD99	PILRA	0.000254344749342026	0	CD99_PILRA	CD99 - PILRA	CD99	Cell-Cell Contact	PMID: 18234675
379	Gamma Delta T Cells	Classical Monocytes	CD99	PILRA	0.000182079669465223	0	CD99_PILRA	CD99 - PILRA	CD99	Cell-Cell Contact	PMID: 18234675
380	Intermediate Monocytes	Classical Monocytes	CD99	PILRA	2.62770562277938e-05	0	CD99_PILRA	CD99 - PILRA	CD99	Cell-Cell Contact	PMID: 18234675
381	Memory CD4+ T Cells	Classical Monocytes	CD99	PILRA	0.000174392445504322	0	CD99_PILRA	CD99 - PILRA	CD99	Cell-Cell Contact	PMID: 18234675
382	Memory CD8+ T Cells	Classical Monocytes	CD99	PILRA	0.000149111376284242	0	CD99_PILRA	CD99 - PILRA	CD99	Cell-Cell Contact	PMID: 18234675
383	Naive CD4+ T Cells	Classical Monocytes	CD99	PILRA	3.77017665762326e-05	0	CD99_PILRA	CD99 - PILRA	CD99	Cell-Cell Contact	PMID: 18234675
384	Naive CD8+ T Cells	Classical Monocytes	CD99	PILRA	3.06624934574049e-05	0	CD99_PILRA	CD99 - PILRA	CD99	Cell-Cell Contact	PMID: 18234675
385	Regulatory CD4+ T Cells	Classical Monocytes	CD99	PILRA	0.000153778262378228	0	CD99_PILRA	CD99 - PILRA	CD99	Cell-Cell Contact	PMID: 18234675
386	Central Memory CD8+ T Cells	Intermediate Monocytes	CD99	PILRA	0.000632993020321582	0	CD99_PILRA	CD99 - PILRA	CD99	Cell-Cell Contact	PMID: 18234675
387	Classical Monocytes	Intermediate Monocytes	CD99	PILRA	0.000340542615049751	0	CD99_PILRA	CD99 - PILRA	CD99	Cell-Cell Contact	PMID: 18234675
388	Cytotoxic CD8+ T Cells	Intermediate Monocytes	CD99	PILRA	0.000774565065752759	0	CD99_PILRA	CD99 - PILRA	CD99	Cell-Cell Contact	PMID: 18234675
389	Gamma Delta T Cells	Intermediate Monocytes	CD99	PILRA	0.00056491777937472	0	CD99_PILRA	CD99 - PILRA	CD99	Cell-Cell Contact	PMID: 18234675
390	Intermediate Monocytes	Intermediate Monocytes	CD99	PILRA	8.49707832115306e-05	0	CD99_PILRA	CD99 - PILRA	CD99	Cell-Cell Contact	PMID: 18234675
391	Memory CD4+ T Cells	Intermediate Monocytes	CD99	PILRA	0.00054215169629399	0	CD99_PILRA	CD99 - PILRA	CD99	Cell-Cell Contact	PMID: 18234675
392	Memory CD8+ T Cells	Intermediate Monocytes	CD99	PILRA	0.000466632907354871	0	CD99_PILRA	CD99 - PILRA	CD99	Cell-Cell Contact	PMID: 18234675
393	Naive CD4+ T Cells	Intermediate Monocytes	CD99	PILRA	0.000121537810933424	0	CD99_PILRA	CD99 - PILRA	CD99	Cell-Cell Contact	PMID: 18234675
394	Naive CD8+ T Cells	Intermediate Monocytes	CD99	PILRA	9.90339936938876e-05	0	CD99_PILRA	CD99 - PILRA	CD99	Cell-Cell Contact	PMID: 18234675
395	Regulatory CD4+ T Cells	Intermediate Monocytes	CD99	PILRA	0.000480648992065007	0	CD99_PILRA	CD99 - PILRA	CD99	Cell-Cell Contact	PMID: 18234675
396	Central Memory CD8+ T Cells	Non-Classical Monocytes	CD99	PILRA	0.00100136671723976	0	CD99_PILRA	CD99 - PILRA	CD99	Cell-Cell Contact	PMID: 18234675
397	Classical Monocytes	Non-Classical Monocytes	CD99	PILRA	0.000551011599150626	0	CD99_PILRA	CD99 - PILRA	CD99	Cell-Cell Contact	PMID: 18234675
398	Cytotoxic CD8+ T Cells	Non-Classical Monocytes	CD99	PILRA	0.00121224014878047	0	CD99_PILRA	CD99 - PILRA	CD99	Cell-Cell Contact	PMID: 18234675
399	Gamma Delta T Cells	Non-Classical Monocytes	CD99	PILRA	0.000898338207976466	0	CD99_PILRA	CD99 - PILRA	CD99	Cell-Cell Contact	PMID: 18234675
400	Intermediate Monocytes	Non-Classical Monocytes	CD99	PILRA	0.000140282492128743	0	CD99_PILRA	CD99 - PILRA	CD99	Cell-Cell Contact	PMID: 18234675
401	Memory CD4+ T Cells	Non-Classical Monocytes	CD99	PILRA	0.000863642519573668	0	CD99_PILRA	CD99 - PILRA	CD99	Cell-Cell Contact	PMID: 18234675
402	Memory CD8+ T Cells	Non-Classical Monocytes	CD99	PILRA	0.000747677609896387	0	CD99_PILRA	CD99 - PILRA	CD99	Cell-Cell Contact	PMID: 18234675
403	Naive CD4+ T Cells	Non-Classical Monocytes	CD99	PILRA	0.000200070587635529	0	CD99_PILRA	CD99 - PILRA	CD99	Cell-Cell Contact	PMID: 18234675
404	Naive CD8+ T Cells	Non-Classical Monocytes	CD99	PILRA	0.000163317361858457	0	CD99_PILRA	CD99 - PILRA	CD99	Cell-Cell Contact	PMID: 18234675
405	Regulatory CD4+ T Cells	Non-Classical Monocytes	CD99	PILRA	0.000769302515107508	0	CD99_PILRA	CD99 - PILRA	CD99	Cell-Cell Contact	PMID: 18234675
406	Central Memory CD8+ T Cells	Central Memory CD8+ T Cells	CD99	CD99	0.00105807568886903	0	CD99_CD99	CD99 - CD99	CD99	Cell-Cell Contact	KEGG: hsa04514
407	Classical Monocytes	Central Memory CD8+ T Cells	CD99	CD99	0.00058426790560751	0	CD99_CD99	CD99 - CD99	CD99	Cell-Cell Contact	KEGG: hsa04514
408	Cytotoxic CD8+ T Cells	Central Memory CD8+ T Cells	CD99	CD99	0.00127878861054594	0	CD99_CD99	CD99 - CD99	CD99	Cell-Cell Contact	KEGG: hsa04514
409	Gamma Delta T Cells	Central Memory CD8+ T Cells	CD99	CD99	0.000949975657537019	0	CD99_CD99	CD99 - CD99	CD99	Cell-Cell Contact	KEGG: hsa04514
410	Memory CD4+ T Cells	Central Memory CD8+ T Cells	CD99	CD99	0.000913532958527998	0	CD99_CD99	CD99 - CD99	CD99	Cell-Cell Contact	KEGG: hsa04514
411	Memory CD8+ T Cells	Central Memory CD8+ T Cells	CD99	CD99	0.00079158556933207	0	CD99_CD99	CD99 - CD99	CD99	Cell-Cell Contact	KEGG: hsa04514
412	Regulatory CD4+ T Cells	Central Memory CD8+ T Cells	CD99	CD99	0.000814342833291441	0	CD99_CD99	CD99 - CD99	CD99	Cell-Cell Contact	KEGG: hsa04514
413	Central Memory CD8+ T Cells	Classical Monocytes	CD99	CD99	0.00058426790560751	0	CD99_CD99	CD99 - CD99	CD99	Cell-Cell Contact	KEGG: hsa04514
414	Cytotoxic CD8+ T Cells	Classical Monocytes	CD99	CD99	0.000715964722155142	0	CD99_CD99	CD99 - CD99	CD99	Cell-Cell Contact	KEGG: hsa04514
415	Gamma Delta T Cells	Classical Monocytes	CD99	CD99	0.000521075011865386	0	CD99_CD99	CD99 - CD99	CD99	Cell-Cell Contact	KEGG: hsa04514
416	Memory CD4+ T Cells	Classical Monocytes	CD99	CD99	0.000499961055568748	0.01	CD99_CD99	CD99 - CD99	CD99	Cell-Cell Contact	KEGG: hsa04514
417	Central Memory CD8+ T Cells	Cytotoxic CD8+ T Cells	CD99	CD99	0.00127878861054594	0	CD99_CD99	CD99 - CD99	CD99	Cell-Cell Contact	KEGG: hsa04514
418	Classical Monocytes	Cytotoxic CD8+ T Cells	CD99	CD99	0.000715964722155142	0	CD99_CD99	CD99 - CD99	CD99	Cell-Cell Contact	KEGG: hsa04514
419	Cytotoxic CD8+ T Cells	Cytotoxic CD8+ T Cells	CD99	CD99	0.00153573038269726	0	CD99_CD99	CD99 - CD99	CD99	Cell-Cell Contact	KEGG: hsa04514
420	Gamma Delta T Cells	Cytotoxic CD8+ T Cells	CD99	CD99	0.00115174300046151	0	CD99_CD99	CD99 - CD99	CD99	Cell-Cell Contact	KEGG: hsa04514
421	Memory CD4+ T Cells	Cytotoxic CD8+ T Cells	CD99	CD99	0.00110873341377338	0	CD99_CD99	CD99 - CD99	CD99	Cell-Cell Contact	KEGG: hsa04514
422	Memory CD8+ T Cells	Cytotoxic CD8+ T Cells	CD99	CD99	0.000964146410221611	0	CD99_CD99	CD99 - CD99	CD99	Cell-Cell Contact	KEGG: hsa04514
423	Regulatory CD4+ T Cells	Cytotoxic CD8+ T Cells	CD99	CD99	0.000991206596820419	0	CD99_CD99	CD99 - CD99	CD99	Cell-Cell Contact	KEGG: hsa04514
424	Central Memory CD8+ T Cells	Gamma Delta T Cells	CD99	CD99	0.000949975657537019	0	CD99_CD99	CD99 - CD99	CD99	Cell-Cell Contact	KEGG: hsa04514
425	Classical Monocytes	Gamma Delta T Cells	CD99	CD99	0.000521075011865386	0	CD99_CD99	CD99 - CD99	CD99	Cell-Cell Contact	KEGG: hsa04514
426	Cytotoxic CD8+ T Cells	Gamma Delta T Cells	CD99	CD99	0.00115174300046151	0	CD99_CD99	CD99 - CD99	CD99	Cell-Cell Contact	KEGG: hsa04514
427	Gamma Delta T Cells	Gamma Delta T Cells	CD99	CD99	0.000851614692409243	0	CD99_CD99	CD99 - CD99	CD99	Cell-Cell Contact	KEGG: hsa04514
428	Memory CD4+ T Cells	Gamma Delta T Cells	CD99	CD99	0.000818523040824402	0	CD99_CD99	CD99 - CD99	CD99	Cell-Cell Contact	KEGG: hsa04514
429	Memory CD8+ T Cells	Gamma Delta T Cells	CD99	CD99	0.000708036907371036	0	CD99_CD99	CD99 - CD99	CD99	Cell-Cell Contact	KEGG: hsa04514
430	Regulatory CD4+ T Cells	Gamma Delta T Cells	CD99	CD99	0.000728626429579021	0	CD99_CD99	CD99 - CD99	CD99	Cell-Cell Contact	KEGG: hsa04514
431	Central Memory CD8+ T Cells	Memory CD4+ T Cells	CD99	CD99	0.000913532958527998	0	CD99_CD99	CD99 - CD99	CD99	Cell-Cell Contact	KEGG: hsa04514
432	Classical Monocytes	Memory CD4+ T Cells	CD99	CD99	0.000499961055568748	0.01	CD99_CD99	CD99 - CD99	CD99	Cell-Cell Contact	KEGG: hsa04514
433	Cytotoxic CD8+ T Cells	Memory CD4+ T Cells	CD99	CD99	0.00110873341377338	0	CD99_CD99	CD99 - CD99	CD99	Cell-Cell Contact	KEGG: hsa04514
434	Gamma Delta T Cells	Memory CD4+ T Cells	CD99	CD99	0.000818523040824402	0	CD99_CD99	CD99 - CD99	CD99	Cell-Cell Contact	KEGG: hsa04514
435	Memory CD4+ T Cells	Memory CD4+ T Cells	CD99	CD99	0.000786580806172147	0	CD99_CD99	CD99 - CD99	CD99	Cell-Cell Contact	KEGG: hsa04514
436	Memory CD8+ T Cells	Memory CD4+ T Cells	CD99	CD99	0.000680012542214663	0	CD99_CD99	CD99 - CD99	CD99	Cell-Cell Contact	KEGG: hsa04514
437	Regulatory CD4+ T Cells	Memory CD4+ T Cells	CD99	CD99	0.000699862601816334	0	CD99_CD99	CD99 - CD99	CD99	Cell-Cell Contact	KEGG: hsa04514
438	Central Memory CD8+ T Cells	Memory CD8+ T Cells	CD99	CD99	0.00079158556933207	0	CD99_CD99	CD99 - CD99	CD99	Cell-Cell Contact	KEGG: hsa04514
439	Cytotoxic CD8+ T Cells	Memory CD8+ T Cells	CD99	CD99	0.000964146410221611	0	CD99_CD99	CD99 - CD99	CD99	Cell-Cell Contact	KEGG: hsa04514
440	Gamma Delta T Cells	Memory CD8+ T Cells	CD99	CD99	0.000708036907371036	0	CD99_CD99	CD99 - CD99	CD99	Cell-Cell Contact	KEGG: hsa04514
441	Memory CD4+ T Cells	Memory CD8+ T Cells	CD99	CD99	0.000680012542214663	0	CD99_CD99	CD99 - CD99	CD99	Cell-Cell Contact	KEGG: hsa04514
442	Memory CD8+ T Cells	Memory CD8+ T Cells	CD99	CD99	0.000586749570729395	0	CD99_CD99	CD99 - CD99	CD99	Cell-Cell Contact	KEGG: hsa04514
443	Regulatory CD4+ T Cells	Memory CD8+ T Cells	CD99	CD99	0.000604094054112255	0	CD99_CD99	CD99 - CD99	CD99	Cell-Cell Contact	KEGG: hsa04514
444	Central Memory CD8+ T Cells	Regulatory CD4+ T Cells	CD99	CD99	0.000814342833291441	0	CD99_CD99	CD99 - CD99	CD99	Cell-Cell Contact	KEGG: hsa04514
445	Cytotoxic CD8+ T Cells	Regulatory CD4+ T Cells	CD99	CD99	0.000991206596820419	0	CD99_CD99	CD99 - CD99	CD99	Cell-Cell Contact	KEGG: hsa04514
446	Gamma Delta T Cells	Regulatory CD4+ T Cells	CD99	CD99	0.000728626429579021	0	CD99_CD99	CD99 - CD99	CD99	Cell-Cell Contact	KEGG: hsa04514
447	Memory CD4+ T Cells	Regulatory CD4+ T Cells	CD99	CD99	0.000699862601816334	0	CD99_CD99	CD99 - CD99	CD99	Cell-Cell Contact	KEGG: hsa04514
448	Memory CD8+ T Cells	Regulatory CD4+ T Cells	CD99	CD99	0.000604094054112255	0	CD99_CD99	CD99 - CD99	CD99	Cell-Cell Contact	KEGG: hsa04514
449	Regulatory CD4+ T Cells	Regulatory CD4+ T Cells	CD99	CD99	0.000621909715000328	0	CD99_CD99	CD99 - CD99	CD99	Cell-Cell Contact	KEGG: hsa04514
450	Central Memory CD8+ T Cells	Central Memory CD8+ T Cells	CLEC2D	KLRB1	0.000545636307328448	0	CLEC2D_KLRB1	CLEC2D - KLRB1	CLEC	Cell-Cell Contact	PMID: 24223577
451	Cytotoxic CD8+ T Cells	Central Memory CD8+ T Cells	CLEC2D	KLRB1	0.000615299046418382	0	CLEC2D_KLRB1	CLEC2D - KLRB1	CLEC	Cell-Cell Contact	PMID: 24223577
452	Gamma Delta T Cells	Central Memory CD8+ T Cells	CLEC2D	KLRB1	0.000556824368252215	0	CLEC2D_KLRB1	CLEC2D - KLRB1	CLEC	Cell-Cell Contact	PMID: 24223577
453	Memory CD4+ T Cells	Central Memory CD8+ T Cells	CLEC2D	KLRB1	0.000504224085216792	0	CLEC2D_KLRB1	CLEC2D - KLRB1	CLEC	Cell-Cell Contact	PMID: 24223577
454	Memory CD8+ T Cells	Central Memory CD8+ T Cells	CLEC2D	KLRB1	0.000219998664398088	0	CLEC2D_KLRB1	CLEC2D - KLRB1	CLEC	Cell-Cell Contact	PMID: 24223577
455	Naive CD4+ T Cells	Central Memory CD8+ T Cells	CLEC2D	KLRB1	0.000222720468251718	0	CLEC2D_KLRB1	CLEC2D - KLRB1	CLEC	Cell-Cell Contact	PMID: 24223577
456	Naive CD8+ T Cells	Central Memory CD8+ T Cells	CLEC2D	KLRB1	0.000501143040699304	0	CLEC2D_KLRB1	CLEC2D - KLRB1	CLEC	Cell-Cell Contact	PMID: 24223577
457	Regulatory CD4+ T Cells	Central Memory CD8+ T Cells	CLEC2D	KLRB1	0.00018239046896066	0	CLEC2D_KLRB1	CLEC2D - KLRB1	CLEC	Cell-Cell Contact	PMID: 24223577
458	Central Memory CD8+ T Cells	Cytotoxic CD8+ T Cells	CLEC2D	KLRB1	0.000182907241582512	0	CLEC2D_KLRB1	CLEC2D - KLRB1	CLEC	Cell-Cell Contact	PMID: 24223577
459	Cytotoxic CD8+ T Cells	Cytotoxic CD8+ T Cells	CLEC2D	KLRB1	0.000207504423170058	0	CLEC2D_KLRB1	CLEC2D - KLRB1	CLEC	Cell-Cell Contact	PMID: 24223577
460	Gamma Delta T Cells	Cytotoxic CD8+ T Cells	CLEC2D	KLRB1	0.000186837714608309	0	CLEC2D_KLRB1	CLEC2D - KLRB1	CLEC	Cell-Cell Contact	PMID: 24223577
461	Memory CD4+ T Cells	Cytotoxic CD8+ T Cells	CLEC2D	KLRB1	0.000168424404278353	0	CLEC2D_KLRB1	CLEC2D - KLRB1	CLEC	Cell-Cell Contact	PMID: 24223577
462	Naive CD8+ T Cells	Cytotoxic CD8+ T Cells	CLEC2D	KLRB1	0.000167351003099933	0	CLEC2D_KLRB1	CLEC2D - KLRB1	CLEC	Cell-Cell Contact	PMID: 24223577
463	Central Memory CD8+ T Cells	Gamma Delta T Cells	CLEC2D	KLRB1	0.00104612147984664	0	CLEC2D_KLRB1	CLEC2D - KLRB1	CLEC	Cell-Cell Contact	PMID: 24223577
464	Cytotoxic CD8+ T Cells	Gamma Delta T Cells	CLEC2D	KLRB1	0.00116999690327709	0	CLEC2D_KLRB1	CLEC2D - KLRB1	CLEC	Cell-Cell Contact	PMID: 24223577
465	Gamma Delta T Cells	Gamma Delta T Cells	CLEC2D	KLRB1	0.00106615433269522	0	CLEC2D_KLRB1	CLEC2D - KLRB1	CLEC	Cell-Cell Contact	PMID: 24223577
466	Memory CD4+ T Cells	Gamma Delta T Cells	CLEC2D	KLRB1	0.000971504781961374	0	CLEC2D_KLRB1	CLEC2D - KLRB1	CLEC	Cell-Cell Contact	PMID: 24223577
467	Memory CD8+ T Cells	Gamma Delta T Cells	CLEC2D	KLRB1	0.000438771451536134	0	CLEC2D_KLRB1	CLEC2D - KLRB1	CLEC	Cell-Cell Contact	PMID: 24223577
468	Naive CD4+ T Cells	Gamma Delta T Cells	CLEC2D	KLRB1	0.000444050487737596	0	CLEC2D_KLRB1	CLEC2D - KLRB1	CLEC	Cell-Cell Contact	PMID: 24223577
469	Naive CD8+ T Cells	Gamma Delta T Cells	CLEC2D	KLRB1	0.000965923836406597	0	CLEC2D_KLRB1	CLEC2D - KLRB1	CLEC	Cell-Cell Contact	PMID: 24223577
470	Regulatory CD4+ T Cells	Gamma Delta T Cells	CLEC2D	KLRB1	0.000365463658130964	0	CLEC2D_KLRB1	CLEC2D - KLRB1	CLEC	Cell-Cell Contact	PMID: 24223577
471	Central Memory CD8+ T Cells	Memory CD8+ T Cells	CLEC2D	KLRB1	0.00115753898586507	0	CLEC2D_KLRB1	CLEC2D - KLRB1	CLEC	Cell-Cell Contact	PMID: 24223577
472	Cytotoxic CD8+ T Cells	Memory CD8+ T Cells	CLEC2D	KLRB1	0.00129224588656762	0	CLEC2D_KLRB1	CLEC2D - KLRB1	CLEC	Cell-Cell Contact	PMID: 24223577
473	Gamma Delta T Cells	Memory CD8+ T Cells	CLEC2D	KLRB1	0.00117935684854938	0	CLEC2D_KLRB1	CLEC2D - KLRB1	CLEC	Cell-Cell Contact	PMID: 24223577
474	Memory CD4+ T Cells	Memory CD8+ T Cells	CLEC2D	KLRB1	0.00107616001720112	0	CLEC2D_KLRB1	CLEC2D - KLRB1	CLEC	Cell-Cell Contact	PMID: 24223577
475	Memory CD8+ T Cells	Memory CD8+ T Cells	CLEC2D	KLRB1	0.000489893044805079	0	CLEC2D_KLRB1	CLEC2D - KLRB1	CLEC	Cell-Cell Contact	PMID: 24223577
476	Naive CD4+ T Cells	Memory CD8+ T Cells	CLEC2D	KLRB1	0.000495748181902486	0	CLEC2D_KLRB1	CLEC2D - KLRB1	CLEC	Cell-Cell Contact	PMID: 24223577
477	Naive CD8+ T Cells	Memory CD8+ T Cells	CLEC2D	KLRB1	0.00107006607757326	0	CLEC2D_KLRB1	CLEC2D - KLRB1	CLEC	Cell-Cell Contact	PMID: 24223577
478	Regulatory CD4+ T Cells	Memory CD8+ T Cells	CLEC2D	KLRB1	0.000408489940687099	0	CLEC2D_KLRB1	CLEC2D - KLRB1	CLEC	Cell-Cell Contact	PMID: 24223577
479	Central Memory CD8+ T Cells	Regulatory CD4+ T Cells	CLEC2D	KLRB1	0.000200129127729612	0	CLEC2D_KLRB1	CLEC2D - KLRB1	CLEC	Cell-Cell Contact	PMID: 24223577
480	Cytotoxic CD8+ T Cells	Regulatory CD4+ T Cells	CLEC2D	KLRB1	0.000226977244928927	0	CLEC2D_KLRB1	CLEC2D - KLRB1	CLEC	Cell-Cell Contact	PMID: 24223577
481	Gamma Delta T Cells	Regulatory CD4+ T Cells	CLEC2D	KLRB1	0.000204420318886823	0	CLEC2D_KLRB1	CLEC2D - KLRB1	CLEC	Cell-Cell Contact	PMID: 24223577
482	Memory CD4+ T Cells	Regulatory CD4+ T Cells	CLEC2D	KLRB1	0.000184313739119388	0	CLEC2D_KLRB1	CLEC2D - KLRB1	CLEC	Cell-Cell Contact	PMID: 24223577
483	Naive CD8+ T Cells	Regulatory CD4+ T Cells	CLEC2D	KLRB1	0.000183141362893135	0	CLEC2D_KLRB1	CLEC2D - KLRB1	CLEC	Cell-Cell Contact	PMID: 24223577
484	Central Memory CD8+ T Cells	Central Memory CD8+ T Cells	CLEC2B	KLRB1	0.000430266946457629	0	CLEC2B_KLRB1	CLEC2B - KLRB1	CLEC	Cell-Cell Contact	PMID: 24223577
485	Classical Monocytes	Central Memory CD8+ T Cells	CLEC2B	KLRB1	0.000112795476395278	0.04	CLEC2B_KLRB1	CLEC2B - KLRB1	CLEC	Cell-Cell Contact	PMID: 24223577
486	Cytotoxic CD8+ T Cells	Central Memory CD8+ T Cells	CLEC2B	KLRB1	0.000505323490398714	0	CLEC2B_KLRB1	CLEC2B - KLRB1	CLEC	Cell-Cell Contact	PMID: 24223577
487	Gamma Delta T Cells	Central Memory CD8+ T Cells	CLEC2B	KLRB1	0.000516693341506525	0	CLEC2B_KLRB1	CLEC2B - KLRB1	CLEC	Cell-Cell Contact	PMID: 24223577
488	Intermediate Monocytes	Central Memory CD8+ T Cells	CLEC2B	KLRB1	0.000386447080496058	0	CLEC2B_KLRB1	CLEC2B - KLRB1	CLEC	Cell-Cell Contact	PMID: 24223577
489	Memory CD4+ T Cells	Central Memory CD8+ T Cells	CLEC2B	KLRB1	0.000160856642016418	0	CLEC2B_KLRB1	CLEC2B - KLRB1	CLEC	Cell-Cell Contact	PMID: 24223577
490	Memory CD8+ T Cells	Central Memory CD8+ T Cells	CLEC2B	KLRB1	0.000188784233758613	0	CLEC2B_KLRB1	CLEC2B - KLRB1	CLEC	Cell-Cell Contact	PMID: 24223577
491	Naive CD4+ T Cells	Central Memory CD8+ T Cells	CLEC2B	KLRB1	0.000125547231838228	0.04	CLEC2B_KLRB1	CLEC2B - KLRB1	CLEC	Cell-Cell Contact	PMID: 24223577
492	Naive CD8+ T Cells	Central Memory CD8+ T Cells	CLEC2B	KLRB1	0.000124684986652097	0.02	CLEC2B_KLRB1	CLEC2B - KLRB1	CLEC	Cell-Cell Contact	PMID: 24223577
493	Non-Classical Monocytes	Central Memory CD8+ T Cells	CLEC2B	KLRB1	0.00055287385004624	0	CLEC2B_KLRB1	CLEC2B - KLRB1	CLEC	Cell-Cell Contact	PMID: 24223577
494	Regulatory CD4+ T Cells	Central Memory CD8+ T Cells	CLEC2B	KLRB1	0.00014227609587261	0.01	CLEC2B_KLRB1	CLEC2B - KLRB1	CLEC	Cell-Cell Contact	PMID: 24223577
495	Central Memory CD8+ T Cells	Cytotoxic CD8+ T Cells	CLEC2B	KLRB1	0.000142814302829135	0.03	CLEC2B_KLRB1	CLEC2B - KLRB1	CLEC	Cell-Cell Contact	PMID: 24223577
496	Cytotoxic CD8+ T Cells	Cytotoxic CD8+ T Cells	CLEC2B	KLRB1	0.000168807562076092	0	CLEC2B_KLRB1	CLEC2B - KLRB1	CLEC	Cell-Cell Contact	PMID: 24223577
497	Gamma Delta T Cells	Cytotoxic CD8+ T Cells	CLEC2B	KLRB1	0.000172774356109026	0	CLEC2B_KLRB1	CLEC2B - KLRB1	CLEC	Cell-Cell Contact	PMID: 24223577
498	Intermediate Monocytes	Cytotoxic CD8+ T Cells	CLEC2B	KLRB1	0.000127792063963282	0.02	CLEC2B_KLRB1	CLEC2B - KLRB1	CLEC	Cell-Cell Contact	PMID: 24223577
499	Non-Classical Monocytes	Cytotoxic CD8+ T Cells	CLEC2B	KLRB1	0.000185448994068855	0	CLEC2B_KLRB1	CLEC2B - KLRB1	CLEC	Cell-Cell Contact	PMID: 24223577
500	Central Memory CD8+ T Cells	Gamma Delta T Cells	CLEC2B	KLRB1	0.000836396236337804	0	CLEC2B_KLRB1	CLEC2B - KLRB1	CLEC	Cell-Cell Contact	PMID: 24223577
501	Classical Monocytes	Gamma Delta T Cells	CLEC2B	KLRB1	0.000227983690092901	0	CLEC2B_KLRB1	CLEC2B - KLRB1	CLEC	Cell-Cell Contact	PMID: 24223577
502	Cytotoxic CD8+ T Cells	Gamma Delta T Cells	CLEC2B	KLRB1	0.000973495229578715	0	CLEC2B_KLRB1	CLEC2B - KLRB1	CLEC	Cell-Cell Contact	PMID: 24223577
503	Gamma Delta T Cells	Gamma Delta T Cells	CLEC2B	KLRB1	0.000994049474625265	0	CLEC2B_KLRB1	CLEC2B - KLRB1	CLEC	Cell-Cell Contact	PMID: 24223577
504	Intermediate Monocytes	Gamma Delta T Cells	CLEC2B	KLRB1	0.000755201948290256	0	CLEC2B_KLRB1	CLEC2B - KLRB1	CLEC	Cell-Cell Contact	PMID: 24223577
505	Memory CD4+ T Cells	Gamma Delta T Cells	CLEC2B	KLRB1	0.000323179700569874	0	CLEC2B_KLRB1	CLEC2B - KLRB1	CLEC	Cell-Cell Contact	PMID: 24223577
506	Memory CD8+ T Cells	Gamma Delta T Cells	CLEC2B	KLRB1	0.000377974983699975	0	CLEC2B_KLRB1	CLEC2B - KLRB1	CLEC	Cell-Cell Contact	PMID: 24223577
507	Naive CD4+ T Cells	Gamma Delta T Cells	CLEC2B	KLRB1	0.000253352974278773	0	CLEC2B_KLRB1	CLEC2B - KLRB1	CLEC	Cell-Cell Contact	PMID: 24223577
508	Naive CD8+ T Cells	Gamma Delta T Cells	CLEC2B	KLRB1	0.000251640111286277	0	CLEC2B_KLRB1	CLEC2B - KLRB1	CLEC	Cell-Cell Contact	PMID: 24223577
509	Non-Classical Monocytes	Gamma Delta T Cells	CLEC2B	KLRB1	0.00105908678597792	0	CLEC2B_KLRB1	CLEC2B - KLRB1	CLEC	Cell-Cell Contact	PMID: 24223577
510	Regulatory CD4+ T Cells	Gamma Delta T Cells	CLEC2B	KLRB1	0.000286512147565785	0	CLEC2B_KLRB1	CLEC2B - KLRB1	CLEC	Cell-Cell Contact	PMID: 24223577
511	Central Memory CD8+ T Cells	Memory CD8+ T Cells	CLEC2B	KLRB1	0.000928349626592891	0	CLEC2B_KLRB1	CLEC2B - KLRB1	CLEC	Cell-Cell Contact	PMID: 24223577
512	Classical Monocytes	Memory CD8+ T Cells	CLEC2B	KLRB1	0.000255347588750516	0	CLEC2B_KLRB1	CLEC2B - KLRB1	CLEC	Cell-Cell Contact	PMID: 24223577
513	Cytotoxic CD8+ T Cells	Memory CD8+ T Cells	CLEC2B	KLRB1	0.00107833318140415	0	CLEC2B_KLRB1	CLEC2B - KLRB1	CLEC	Cell-Cell Contact	PMID: 24223577
514	Gamma Delta T Cells	Memory CD8+ T Cells	CLEC2B	KLRB1	0.00110076676836881	0	CLEC2B_KLRB1	CLEC2B - KLRB1	CLEC	Cell-Cell Contact	PMID: 24223577
515	Intermediate Monocytes	Memory CD8+ T Cells	CLEC2B	KLRB1	0.000839237372839591	0	CLEC2B_KLRB1	CLEC2B - KLRB1	CLEC	Cell-Cell Contact	PMID: 24223577
516	Memory CD4+ T Cells	Memory CD8+ T Cells	CLEC2B	KLRB1	0.00036145566144599	0	CLEC2B_KLRB1	CLEC2B - KLRB1	CLEC	Cell-Cell Contact	PMID: 24223577
517	Memory CD8+ T Cells	Memory CD8+ T Cells	CLEC2B	KLRB1	0.00042239546679613	0	CLEC2B_KLRB1	CLEC2B - KLRB1	CLEC	Cell-Cell Contact	PMID: 24223577
518	Naive CD4+ T Cells	Memory CD8+ T Cells	CLEC2B	KLRB1	0.000283654364003951	0	CLEC2B_KLRB1	CLEC2B - KLRB1	CLEC	Cell-Cell Contact	PMID: 24223577
519	Naive CD8+ T Cells	Memory CD8+ T Cells	CLEC2B	KLRB1	0.000281743844852216	0	CLEC2B_KLRB1	CLEC2B - KLRB1	CLEC	Cell-Cell Contact	PMID: 24223577
520	Non-Classical Monocytes	Memory CD8+ T Cells	CLEC2B	KLRB1	0.00117166102647845	0	CLEC2B_KLRB1	CLEC2B - KLRB1	CLEC	Cell-Cell Contact	PMID: 24223577
521	Regulatory CD4+ T Cells	Memory CD8+ T Cells	CLEC2B	KLRB1	0.000320620700642313	0	CLEC2B_KLRB1	CLEC2B - KLRB1	CLEC	Cell-Cell Contact	PMID: 24223577
522	Central Memory CD8+ T Cells	Regulatory CD4+ T Cells	CLEC2B	KLRB1	0.000156334208346052	0	CLEC2B_KLRB1	CLEC2B - KLRB1	CLEC	Cell-Cell Contact	PMID: 24223577
523	Cytotoxic CD8+ T Cells	Regulatory CD4+ T Cells	CLEC2B	KLRB1	0.000184732219625765	0	CLEC2B_KLRB1	CLEC2B - KLRB1	CLEC	Cell-Cell Contact	PMID: 24223577
524	Gamma Delta T Cells	Regulatory CD4+ T Cells	CLEC2B	KLRB1	0.000189064486500718	0	CLEC2B_KLRB1	CLEC2B - KLRB1	CLEC	Cell-Cell Contact	PMID: 24223577
525	Intermediate Monocytes	Regulatory CD4+ T Cells	CLEC2B	KLRB1	0.000139914347619895	0	CLEC2B_KLRB1	CLEC2B - KLRB1	CLEC	Cell-Cell Contact	PMID: 24223577
526	Non-Classical Monocytes	Regulatory CD4+ T Cells	CLEC2B	KLRB1	0.000202904193781571	0	CLEC2B_KLRB1	CLEC2B - KLRB1	CLEC	Cell-Cell Contact	PMID: 24223577
527	Central Memory CD8+ T Cells	Central Memory CD8+ T Cells	CD69	KLRB1	0.000757688344986199	0	CLEC2C_KLRB1	CLEC2C - KLRB1	CLEC	Cell-Cell Contact	PMID: 24223577
528	Cytotoxic CD8+ T Cells	Central Memory CD8+ T Cells	CD69	KLRB1	0.000679470328936772	0	CLEC2C_KLRB1	CLEC2C - KLRB1	CLEC	Cell-Cell Contact	PMID: 24223577
529	Gamma Delta T Cells	Central Memory CD8+ T Cells	CD69	KLRB1	0.000900911141221005	0	CLEC2C_KLRB1	CLEC2C - KLRB1	CLEC	Cell-Cell Contact	PMID: 24223577
530	Memory CD4+ T Cells	Central Memory CD8+ T Cells	CD69	KLRB1	0.000741890396543814	0	CLEC2C_KLRB1	CLEC2C - KLRB1	CLEC	Cell-Cell Contact	PMID: 24223577
531	Memory CD8+ T Cells	Central Memory CD8+ T Cells	CD69	KLRB1	0.000918346045297266	0	CLEC2C_KLRB1	CLEC2C - KLRB1	CLEC	Cell-Cell Contact	PMID: 24223577
532	Naive CD4+ T Cells	Central Memory CD8+ T Cells	CD69	KLRB1	0.000681675687540518	0	CLEC2C_KLRB1	CLEC2C - KLRB1	CLEC	Cell-Cell Contact	PMID: 24223577
533	Naive CD8+ T Cells	Central Memory CD8+ T Cells	CD69	KLRB1	0.00059144358582839	0	CLEC2C_KLRB1	CLEC2C - KLRB1	CLEC	Cell-Cell Contact	PMID: 24223577
534	Regulatory CD4+ T Cells	Central Memory CD8+ T Cells	CD69	KLRB1	0.00105177365572564	0	CLEC2C_KLRB1	CLEC2C - KLRB1	CLEC	Cell-Cell Contact	PMID: 24223577
535	Central Memory CD8+ T Cells	Cytotoxic CD8+ T Cells	CD69	KLRB1	0.00025871585962364	0.03	CLEC2C_KLRB1	CLEC2C - KLRB1	CLEC	Cell-Cell Contact	PMID: 24223577
536	Gamma Delta T Cells	Cytotoxic CD8+ T Cells	CD69	KLRB1	0.000311534150285266	0	CLEC2C_KLRB1	CLEC2C - KLRB1	CLEC	Cell-Cell Contact	PMID: 24223577
537	Memory CD4+ T Cells	Cytotoxic CD8+ T Cells	CD69	KLRB1	0.000252970990302396	0.03	CLEC2C_KLRB1	CLEC2C - KLRB1	CLEC	Cell-Cell Contact	PMID: 24223577
538	Memory CD8+ T Cells	Cytotoxic CD8+ T Cells	CD69	KLRB1	0.00031805578162447	0	CLEC2C_KLRB1	CLEC2C - KLRB1	CLEC	Cell-Cell Contact	PMID: 24223577
539	Regulatory CD4+ T Cells	Cytotoxic CD8+ T Cells	CD69	KLRB1	0.000368643214824213	0	CLEC2C_KLRB1	CLEC2C - KLRB1	CLEC	Cell-Cell Contact	PMID: 24223577
540	Central Memory CD8+ T Cells	Gamma Delta T Cells	CD69	KLRB1	0.00141697240985431	0	CLEC2C_KLRB1	CLEC2C - KLRB1	CLEC	Cell-Cell Contact	PMID: 24223577
541	Cytotoxic CD8+ T Cells	Gamma Delta T Cells	CD69	KLRB1	0.00128232094023445	0	CLEC2C_KLRB1	CLEC2C - KLRB1	CLEC	Cell-Cell Contact	PMID: 24223577
542	Gamma Delta T Cells	Gamma Delta T Cells	CD69	KLRB1	0.00165730372389688	0	CLEC2C_KLRB1	CLEC2C - KLRB1	CLEC	Cell-Cell Contact	PMID: 24223577
543	Memory CD4+ T Cells	Gamma Delta T Cells	CD69	KLRB1	0.00138997354278283	0	CLEC2C_KLRB1	CLEC2C - KLRB1	CLEC	Cell-Cell Contact	PMID: 24223577
544	Memory CD8+ T Cells	Gamma Delta T Cells	CD69	KLRB1	0.00168602506091879	0	CLEC2C_KLRB1	CLEC2C - KLRB1	CLEC	Cell-Cell Contact	PMID: 24223577
545	Naive CD4+ T Cells	Gamma Delta T Cells	CD69	KLRB1	0.00128615118873527	0	CLEC2C_KLRB1	CLEC2C - KLRB1	CLEC	Cell-Cell Contact	PMID: 24223577
546	Naive CD8+ T Cells	Gamma Delta T Cells	CD69	KLRB1	0.00112780639291322	0	CLEC2C_KLRB1	CLEC2C - KLRB1	CLEC	Cell-Cell Contact	PMID: 24223577
547	Regulatory CD4+ T Cells	Gamma Delta T Cells	CD69	KLRB1	0.0019021097152503	0	CLEC2C_KLRB1	CLEC2C - KLRB1	CLEC	Cell-Cell Contact	PMID: 24223577
548	Central Memory CD8+ T Cells	Memory CD8+ T Cells	CD69	KLRB1	0.00155935497532463	0	CLEC2C_KLRB1	CLEC2C - KLRB1	CLEC	Cell-Cell Contact	PMID: 24223577
549	Cytotoxic CD8+ T Cells	Memory CD8+ T Cells	CD69	KLRB1	0.00141396715684651	0	CLEC2C_KLRB1	CLEC2C - KLRB1	CLEC	Cell-Cell Contact	PMID: 24223577
550	Gamma Delta T Cells	Memory CD8+ T Cells	CD69	KLRB1	0.00181742605546621	0	CLEC2C_KLRB1	CLEC2C - KLRB1	CLEC	Cell-Cell Contact	PMID: 24223577
551	Memory CD4+ T Cells	Memory CD8+ T Cells	CD69	KLRB1	0.00153024944136219	0	CLEC2C_KLRB1	CLEC2C - KLRB1	CLEC	Cell-Cell Contact	PMID: 24223577
552	Memory CD8+ T Cells	Memory CD8+ T Cells	CD69	KLRB1	0.0018481461337367	0	CLEC2C_KLRB1	CLEC2C - KLRB1	CLEC	Cell-Cell Contact	PMID: 24223577
553	Naive CD4+ T Cells	Memory CD8+ T Cells	CD69	KLRB1	0.00141811076240433	0	CLEC2C_KLRB1	CLEC2C - KLRB1	CLEC	Cell-Cell Contact	PMID: 24223577
554	Naive CD8+ T Cells	Memory CD8+ T Cells	CD69	KLRB1	0.00124642153223135	0	CLEC2C_KLRB1	CLEC2C - KLRB1	CLEC	Cell-Cell Contact	PMID: 24223577
555	Regulatory CD4+ T Cells	Memory CD8+ T Cells	CD69	KLRB1	0.00207844387858542	0	CLEC2C_KLRB1	CLEC2C - KLRB1	CLEC	Cell-Cell Contact	PMID: 24223577
556	Central Memory CD8+ T Cells	Regulatory CD4+ T Cells	CD69	KLRB1	0.000282825811792683	0	CLEC2C_KLRB1	CLEC2C - KLRB1	CLEC	Cell-Cell Contact	PMID: 24223577
557	Cytotoxic CD8+ T Cells	Regulatory CD4+ T Cells	CD69	KLRB1	0.000251983494660784	0.04	CLEC2C_KLRB1	CLEC2C - KLRB1	CLEC	Cell-Cell Contact	PMID: 24223577
558	Gamma Delta T Cells	Regulatory CD4+ T Cells	CD69	KLRB1	0.000340357022062975	0	CLEC2C_KLRB1	CLEC2C - KLRB1	CLEC	Cell-Cell Contact	PMID: 24223577
559	Memory CD4+ T Cells	Regulatory CD4+ T Cells	CD69	KLRB1	0.000276564067889699	0	CLEC2C_KLRB1	CLEC2C - KLRB1	CLEC	Cell-Cell Contact	PMID: 24223577
560	Memory CD8+ T Cells	Regulatory CD4+ T Cells	CD69	KLRB1	0.000347455668232629	0	CLEC2C_KLRB1	CLEC2C - KLRB1	CLEC	Cell-Cell Contact	PMID: 24223577
561	Naive CD4+ T Cells	Regulatory CD4+ T Cells	CD69	KLRB1	0.000252847610636028	0.01	CLEC2C_KLRB1	CLEC2C - KLRB1	CLEC	Cell-Cell Contact	PMID: 24223577
562	Regulatory CD4+ T Cells	Regulatory CD4+ T Cells	CD69	KLRB1	0.00040248237123317	0	CLEC2C_KLRB1	CLEC2C - KLRB1	CLEC	Cell-Cell Contact	PMID: 24223577
563	Central Memory CD8+ T Cells	Central Memory CD8+ T Cells	ICAM2	ITGAL_ITGB2	0.000111761562955992	0	ICAM2_ITGAL_ITGB2	ICAM2 - (ITGAL+ITGB2)	ICAM	Cell-Cell Contact	KEGG: hsa04514
564	Gamma Delta T Cells	Central Memory CD8+ T Cells	ICAM2	ITGAL_ITGB2	0.000117966069109759	0	ICAM2_ITGAL_ITGB2	ICAM2 - (ITGAL+ITGB2)	ICAM	Cell-Cell Contact	KEGG: hsa04514
565	Intermediate Monocytes	Central Memory CD8+ T Cells	ICAM2	ITGAL_ITGB2	0.000303568854771524	0	ICAM2_ITGAL_ITGB2	ICAM2 - (ITGAL+ITGB2)	ICAM	Cell-Cell Contact	KEGG: hsa04514
566	Memory CD4+ T Cells	Central Memory CD8+ T Cells	ICAM2	ITGAL_ITGB2	0.000136662814192682	0	ICAM2_ITGAL_ITGB2	ICAM2 - (ITGAL+ITGB2)	ICAM	Cell-Cell Contact	KEGG: hsa04514
567	Memory CD8+ T Cells	Central Memory CD8+ T Cells	ICAM2	ITGAL_ITGB2	0.000124943065420984	0	ICAM2_ITGAL_ITGB2	ICAM2 - (ITGAL+ITGB2)	ICAM	Cell-Cell Contact	KEGG: hsa04514
568	Naive CD4+ T Cells	Central Memory CD8+ T Cells	ICAM2	ITGAL_ITGB2	9.98075985710832e-05	0	ICAM2_ITGAL_ITGB2	ICAM2 - (ITGAL+ITGB2)	ICAM	Cell-Cell Contact	KEGG: hsa04514
569	Non-Classical Monocytes	Central Memory CD8+ T Cells	ICAM2	ITGAL_ITGB2	0.000378285744430548	0	ICAM2_ITGAL_ITGB2	ICAM2 - (ITGAL+ITGB2)	ICAM	Cell-Cell Contact	KEGG: hsa04514
570	Regulatory CD4+ T Cells	Central Memory CD8+ T Cells	ICAM2	ITGAL_ITGB2	0.000132784301805941	0	ICAM2_ITGAL_ITGB2	ICAM2 - (ITGAL+ITGB2)	ICAM	Cell-Cell Contact	KEGG: hsa04514
571	Intermediate Monocytes	Classical Monocytes	ICAM2	ITGAL_ITGB2	0.00017914867227778	0	ICAM2_ITGAL_ITGB2	ICAM2 - (ITGAL+ITGB2)	ICAM	Cell-Cell Contact	KEGG: hsa04514
572	Non-Classical Monocytes	Classical Monocytes	ICAM2	ITGAL_ITGB2	0.000224104298972203	0	ICAM2_ITGAL_ITGB2	ICAM2 - (ITGAL+ITGB2)	ICAM	Cell-Cell Contact	KEGG: hsa04514
573	Central Memory CD8+ T Cells	Cytotoxic CD8+ T Cells	ICAM2	ITGAL_ITGB2	8.93531246672968e-05	0	ICAM2_ITGAL_ITGB2	ICAM2 - (ITGAL+ITGB2)	ICAM	Cell-Cell Contact	KEGG: hsa04514
574	Gamma Delta T Cells	Cytotoxic CD8+ T Cells	ICAM2	ITGAL_ITGB2	9.43280072095176e-05	0	ICAM2_ITGAL_ITGB2	ICAM2 - (ITGAL+ITGB2)	ICAM	Cell-Cell Contact	KEGG: hsa04514
575	Intermediate Monocytes	Cytotoxic CD8+ T Cells	ICAM2	ITGAL_ITGB2	0.000243852933012947	0	ICAM2_ITGAL_ITGB2	ICAM2 - (ITGAL+ITGB2)	ICAM	Cell-Cell Contact	KEGG: hsa04514
576	Memory CD4+ T Cells	Cytotoxic CD8+ T Cells	ICAM2	ITGAL_ITGB2	0.000109328573833132	0	ICAM2_ITGAL_ITGB2	ICAM2 - (ITGAL+ITGB2)	ICAM	Cell-Cell Contact	KEGG: hsa04514
577	Memory CD8+ T Cells	Cytotoxic CD8+ T Cells	ICAM2	ITGAL_ITGB2	9.99241001201802e-05	0	ICAM2_ITGAL_ITGB2	ICAM2 - (ITGAL+ITGB2)	ICAM	Cell-Cell Contact	KEGG: hsa04514
578	Non-Classical Monocytes	Cytotoxic CD8+ T Cells	ICAM2	ITGAL_ITGB2	0.000304434104321918	0	ICAM2_ITGAL_ITGB2	ICAM2 - (ITGAL+ITGB2)	ICAM	Cell-Cell Contact	KEGG: hsa04514
579	Regulatory CD4+ T Cells	Cytotoxic CD8+ T Cells	ICAM2	ITGAL_ITGB2	0.000106215673878794	0	ICAM2_ITGAL_ITGB2	ICAM2 - (ITGAL+ITGB2)	ICAM	Cell-Cell Contact	KEGG: hsa04514
580	Intermediate Monocytes	Gamma Delta T Cells	ICAM2	ITGAL_ITGB2	0.000194744345897683	0	ICAM2_ITGAL_ITGB2	ICAM2 - (ITGAL+ITGB2)	ICAM	Cell-Cell Contact	KEGG: hsa04514
581	Memory CD4+ T Cells	Gamma Delta T Cells	ICAM2	ITGAL_ITGB2	8.70174005665227e-05	0	ICAM2_ITGAL_ITGB2	ICAM2 - (ITGAL+ITGB2)	ICAM	Cell-Cell Contact	KEGG: hsa04514
582	Non-Classical Monocytes	Gamma Delta T Cells	ICAM2	ITGAL_ITGB2	0.000243495695362516	0	ICAM2_ITGAL_ITGB2	ICAM2 - (ITGAL+ITGB2)	ICAM	Cell-Cell Contact	KEGG: hsa04514
583	Regulatory CD4+ T Cells	Gamma Delta T Cells	ICAM2	ITGAL_ITGB2	8.45331791798432e-05	0.01	ICAM2_ITGAL_ITGB2	ICAM2 - (ITGAL+ITGB2)	ICAM	Cell-Cell Contact	KEGG: hsa04514
584	Central Memory CD8+ T Cells	Intermediate Monocytes	ICAM2	ITGAL_ITGB2	0.000128714013301868	0	ICAM2_ITGAL_ITGB2	ICAM2 - (ITGAL+ITGB2)	ICAM	Cell-Cell Contact	KEGG: hsa04514
585	Gamma Delta T Cells	Intermediate Monocytes	ICAM2	ITGAL_ITGB2	0.000135843962846715	0	ICAM2_ITGAL_ITGB2	ICAM2 - (ITGAL+ITGB2)	ICAM	Cell-Cell Contact	KEGG: hsa04514
586	Intermediate Monocytes	Intermediate Monocytes	ICAM2	ITGAL_ITGB2	0.000348372201118281	0	ICAM2_ITGAL_ITGB2	ICAM2 - (ITGAL+ITGB2)	ICAM	Cell-Cell Contact	KEGG: hsa04514
587	Memory CD4+ T Cells	Intermediate Monocytes	ICAM2	ITGAL_ITGB2	0.000157319502350582	0	ICAM2_ITGAL_ITGB2	ICAM2 - (ITGAL+ITGB2)	ICAM	Cell-Cell Contact	KEGG: hsa04514
588	Memory CD8+ T Cells	Intermediate Monocytes	ICAM2	ITGAL_ITGB2	0.00014385965877382	0	ICAM2_ITGAL_ITGB2	ICAM2 - (ITGAL+ITGB2)	ICAM	Cell-Cell Contact	KEGG: hsa04514
589	Naive CD4+ T Cells	Intermediate Monocytes	ICAM2	ITGAL_ITGB2	0.000114972393556933	0	ICAM2_ITGAL_ITGB2	ICAM2 - (ITGAL+ITGB2)	ICAM	Cell-Cell Contact	KEGG: hsa04514
590	Non-Classical Monocytes	Intermediate Monocytes	ICAM2	ITGAL_ITGB2	0.000433515959633208	0	ICAM2_ITGAL_ITGB2	ICAM2 - (ITGAL+ITGB2)	ICAM	Cell-Cell Contact	KEGG: hsa04514
591	Regulatory CD4+ T Cells	Intermediate Monocytes	ICAM2	ITGAL_ITGB2	0.000152865775738526	0	ICAM2_ITGAL_ITGB2	ICAM2 - (ITGAL+ITGB2)	ICAM	Cell-Cell Contact	KEGG: hsa04514
592	Intermediate Monocytes	Memory CD4+ T Cells	ICAM2	ITGAL_ITGB2	0.000143680383669406	0	ICAM2_ITGAL_ITGB2	ICAM2 - (ITGAL+ITGB2)	ICAM	Cell-Cell Contact	KEGG: hsa04514
593	Non-Classical Monocytes	Memory CD4+ T Cells	ICAM2	ITGAL_ITGB2	0.000179933659789669	0	ICAM2_ITGAL_ITGB2	ICAM2 - (ITGAL+ITGB2)	ICAM	Cell-Cell Contact	KEGG: hsa04514
594	Central Memory CD8+ T Cells	Non-Classical Monocytes	ICAM2	ITGAL_ITGB2	0.000167167181472469	0	ICAM2_ITGAL_ITGB2	ICAM2 - (ITGAL+ITGB2)	ICAM	Cell-Cell Contact	KEGG: hsa04514
595	Gamma Delta T Cells	Non-Classical Monocytes	ICAM2	ITGAL_ITGB2	0.000176381016235882	0	ICAM2_ITGAL_ITGB2	ICAM2 - (ITGAL+ITGB2)	ICAM	Cell-Cell Contact	KEGG: hsa04514
596	Intermediate Monocytes	Non-Classical Monocytes	ICAM2	ITGAL_ITGB2	0.000448827780607573	0	ICAM2_ITGAL_ITGB2	ICAM2 - (ITGAL+ITGB2)	ICAM	Cell-Cell Contact	KEGG: hsa04514
597	Memory CD4+ T Cells	Non-Classical Monocytes	ICAM2	ITGAL_ITGB2	0.000204104135849732	0	ICAM2_ITGAL_ITGB2	ICAM2 - (ITGAL+ITGB2)	ICAM	Cell-Cell Contact	KEGG: hsa04514
598	Memory CD8+ T Cells	Non-Classical Monocytes	ICAM2	ITGAL_ITGB2	0.00018673371860683	0	ICAM2_ITGAL_ITGB2	ICAM2 - (ITGAL+ITGB2)	ICAM	Cell-Cell Contact	KEGG: hsa04514
599	Naive CD4+ T Cells	Non-Classical Monocytes	ICAM2	ITGAL_ITGB2	0.000149395653078187	0	ICAM2_ITGAL_ITGB2	ICAM2 - (ITGAL+ITGB2)	ICAM	Cell-Cell Contact	KEGG: hsa04514
600	Non-Classical Monocytes	Non-Classical Monocytes	ICAM2	ITGAL_ITGB2	0.000556796434470282	0	ICAM2_ITGAL_ITGB2	ICAM2 - (ITGAL+ITGB2)	ICAM	Cell-Cell Contact	KEGG: hsa04514
601	Regulatory CD4+ T Cells	Non-Classical Monocytes	ICAM2	ITGAL_ITGB2	0.000198358338948259	0	ICAM2_ITGAL_ITGB2	ICAM2 - (ITGAL+ITGB2)	ICAM	Cell-Cell Contact	KEGG: hsa04514
602	Central Memory CD8+ T Cells	Classical Monocytes	ICAM2	ITGAM_ITGB2	8.8261113886461e-05	0	ICAM2_ITGAM_ITGB2	ICAM2 - (ITGAM+ITGB2)	ICAM	Cell-Cell Contact	KEGG: hsa04514
603	Gamma Delta T Cells	Classical Monocytes	ICAM2	ITGAM_ITGB2	9.31758898908242e-05	0	ICAM2_ITGAM_ITGB2	ICAM2 - (ITGAM+ITGB2)	ICAM	Cell-Cell Contact	KEGG: hsa04514
604	Intermediate Monocytes	Classical Monocytes	ICAM2	ITGAM_ITGB2	0.000240928381406653	0	ICAM2_ITGAM_ITGB2	ICAM2 - (ITGAM+ITGB2)	ICAM	Cell-Cell Contact	KEGG: hsa04514
605	Memory CD4+ T Cells	Classical Monocytes	ICAM2	ITGAM_ITGB2	0.000107995662196758	0	ICAM2_ITGAM_ITGB2	ICAM2 - (ITGAM+ITGB2)	ICAM	Cell-Cell Contact	KEGG: hsa04514
606	Memory CD8+ T Cells	Classical Monocytes	ICAM2	ITGAM_ITGB2	9.87044581668728e-05	0	ICAM2_ITGAM_ITGB2	ICAM2 - (ITGAM+ITGB2)	ICAM	Cell-Cell Contact	KEGG: hsa04514
607	Naive CD4+ T Cells	Classical Monocytes	ICAM2	ITGAM_ITGB2	7.87964524194899e-05	0	ICAM2_ITGAM_ITGB2	ICAM2 - (ITGAM+ITGB2)	ICAM	Cell-Cell Contact	KEGG: hsa04514
608	Non-Classical Monocytes	Classical Monocytes	ICAM2	ITGAM_ITGB2	0.000300810246147657	0	ICAM2_ITGAM_ITGB2	ICAM2 - (ITGAM+ITGB2)	ICAM	Cell-Cell Contact	KEGG: hsa04514
609	Regulatory CD4+ T Cells	Classical Monocytes	ICAM2	ITGAM_ITGB2	0.000104920225811686	0	ICAM2_ITGAM_ITGB2	ICAM2 - (ITGAM+ITGB2)	ICAM	Cell-Cell Contact	KEGG: hsa04514
610	Central Memory CD8+ T Cells	Intermediate Monocytes	ICAM2	ITGAM_ITGB2	6.34049121530736e-05	0	ICAM2_ITGAM_ITGB2	ICAM2 - (ITGAM+ITGB2)	ICAM	Cell-Cell Contact	KEGG: hsa04514
611	Gamma Delta T Cells	Intermediate Monocytes	ICAM2	ITGAM_ITGB2	6.69469160727246e-05	0	ICAM2_ITGAM_ITGB2	ICAM2 - (ITGAM+ITGB2)	ICAM	Cell-Cell Contact	KEGG: hsa04514
612	Intermediate Monocytes	Intermediate Monocytes	ICAM2	ITGAM_ITGB2	0.000173992775403741	0	ICAM2_ITGAM_ITGB2	ICAM2 - (ITGAM+ITGB2)	ICAM	Cell-Cell Contact	KEGG: hsa04514
613	Memory CD4+ T Cells	Intermediate Monocytes	ICAM2	ITGAM_ITGB2	7.76345641705932e-05	0	ICAM2_ITGAM_ITGB2	ICAM2 - (ITGAM+ITGB2)	ICAM	Cell-Cell Contact	KEGG: hsa04514
614	Memory CD8+ T Cells	Intermediate Monocytes	ICAM2	ITGAM_ITGB2	7.09327044284548e-05	0	ICAM2_ITGAM_ITGB2	ICAM2 - (ITGAM+ITGB2)	ICAM	Cell-Cell Contact	KEGG: hsa04514
615	Naive CD4+ T Cells	Intermediate Monocytes	ICAM2	ITGAM_ITGB2	5.65872526080588e-05	0	ICAM2_ITGAM_ITGB2	ICAM2 - (ITGAM+ITGB2)	ICAM	Cell-Cell Contact	KEGG: hsa04514
616	Non-Classical Monocytes	Intermediate Monocytes	ICAM2	ITGAM_ITGB2	0.00021768941458472	0	ICAM2_ITGAM_ITGB2	ICAM2 - (ITGAM+ITGB2)	ICAM	Cell-Cell Contact	KEGG: hsa04514
617	Regulatory CD4+ T Cells	Intermediate Monocytes	ICAM2	ITGAM_ITGB2	7.54157388677586e-05	0	ICAM2_ITGAM_ITGB2	ICAM2 - (ITGAM+ITGB2)	ICAM	Cell-Cell Contact	KEGG: hsa04514
618	Central Memory CD8+ T Cells	Central Memory CD8+ T Cells	ITGB2	CD226	0.00016687697269573	0	ITGB2_CD226	ITGB2 - CD226	ITGB2	Cell-Cell Contact	KEGG: hsa04514
619	Classical Monocytes	Central Memory CD8+ T Cells	ITGB2	CD226	0.000203442005523644	0	ITGB2_CD226	ITGB2 - CD226	ITGB2	Cell-Cell Contact	KEGG: hsa04514
620	Cytotoxic CD8+ T Cells	Central Memory CD8+ T Cells	ITGB2	CD226	0.000200294526581472	0	ITGB2_CD226	ITGB2 - CD226	ITGB2	Cell-Cell Contact	KEGG: hsa04514
621	Gamma Delta T Cells	Central Memory CD8+ T Cells	ITGB2	CD226	0.000137601780837863	0	ITGB2_CD226	ITGB2 - CD226	ITGB2	Cell-Cell Contact	KEGG: hsa04514
622	Intermediate Monocytes	Central Memory CD8+ T Cells	ITGB2	CD226	0.000202139962959154	0	ITGB2_CD226	ITGB2 - CD226	ITGB2	Cell-Cell Contact	KEGG: hsa04514
623	Memory CD4+ T Cells	Central Memory CD8+ T Cells	ITGB2	CD226	0.000106226156413227	0	ITGB2_CD226	ITGB2 - CD226	ITGB2	Cell-Cell Contact	KEGG: hsa04514
624	Memory CD8+ T Cells	Central Memory CD8+ T Cells	ITGB2	CD226	0.000107678259259417	0	ITGB2_CD226	ITGB2 - CD226	ITGB2	Cell-Cell Contact	KEGG: hsa04514
625	Naive CD4+ T Cells	Central Memory CD8+ T Cells	ITGB2	CD226	4.10035679636643e-05	0	ITGB2_CD226	ITGB2 - CD226	ITGB2	Cell-Cell Contact	KEGG: hsa04514
626	Naive CD8+ T Cells	Central Memory CD8+ T Cells	ITGB2	CD226	3.27496946262419e-05	0	ITGB2_CD226	ITGB2 - CD226	ITGB2	Cell-Cell Contact	KEGG: hsa04514
627	Non-Classical Monocytes	Central Memory CD8+ T Cells	ITGB2	CD226	0.000215855041327247	0	ITGB2_CD226	ITGB2 - CD226	ITGB2	Cell-Cell Contact	KEGG: hsa04514
628	Regulatory CD4+ T Cells	Central Memory CD8+ T Cells	ITGB2	CD226	9.74948480631515e-05	0	ITGB2_CD226	ITGB2 - CD226	ITGB2	Cell-Cell Contact	KEGG: hsa04514
629	Central Memory CD8+ T Cells	Cytotoxic CD8+ T Cells	ITGB2	CD226	0.000195085541314352	0	ITGB2_CD226	ITGB2 - CD226	ITGB2	Cell-Cell Contact	KEGG: hsa04514
630	Classical Monocytes	Cytotoxic CD8+ T Cells	ITGB2	CD226	0.000237650060104768	0	ITGB2_CD226	ITGB2 - CD226	ITGB2	Cell-Cell Contact	KEGG: hsa04514
631	Cytotoxic CD8+ T Cells	Cytotoxic CD8+ T Cells	ITGB2	CD226	0.000233988705968218	0	ITGB2_CD226	ITGB2 - CD226	ITGB2	Cell-Cell Contact	KEGG: hsa04514
632	Gamma Delta T Cells	Cytotoxic CD8+ T Cells	ITGB2	CD226	0.000160960092717615	0	ITGB2_CD226	ITGB2 - CD226	ITGB2	Cell-Cell Contact	KEGG: hsa04514
633	Intermediate Monocytes	Cytotoxic CD8+ T Cells	ITGB2	CD226	0.000236135497020985	0	ITGB2_CD226	ITGB2 - CD226	ITGB2	Cell-Cell Contact	KEGG: hsa04514
634	Memory CD4+ T Cells	Cytotoxic CD8+ T Cells	ITGB2	CD226	0.000124339851335551	0	ITGB2_CD226	ITGB2 - CD226	ITGB2	Cell-Cell Contact	KEGG: hsa04514
635	Memory CD8+ T Cells	Cytotoxic CD8+ T Cells	ITGB2	CD226	0.000126035741562785	0	ITGB2_CD226	ITGB2 - CD226	ITGB2	Cell-Cell Contact	KEGG: hsa04514
636	Naive CD4+ T Cells	Cytotoxic CD8+ T Cells	ITGB2	CD226	4.8061019972882e-05	0	ITGB2_CD226	ITGB2 - CD226	ITGB2	Cell-Cell Contact	KEGG: hsa04514
637	Naive CD8+ T Cells	Cytotoxic CD8+ T Cells	ITGB2	CD226	3.83931390749749e-05	0	ITGB2_CD226	ITGB2 - CD226	ITGB2	Cell-Cell Contact	KEGG: hsa04514
638	Non-Classical Monocytes	Cytotoxic CD8+ T Cells	ITGB2	CD226	0.000252085032653423	0	ITGB2_CD226	ITGB2 - CD226	ITGB2	Cell-Cell Contact	KEGG: hsa04514
639	Regulatory CD4+ T Cells	Cytotoxic CD8+ T Cells	ITGB2	CD226	0.000114140509842279	0	ITGB2_CD226	ITGB2 - CD226	ITGB2	Cell-Cell Contact	KEGG: hsa04514
640	Central Memory CD8+ T Cells	Gamma Delta T Cells	ITGB2	CD226	0.00020635878969999	0	ITGB2_CD226	ITGB2 - CD226	ITGB2	Cell-Cell Contact	KEGG: hsa04514
641	Classical Monocytes	Gamma Delta T Cells	ITGB2	CD226	0.000251306348346972	0	ITGB2_CD226	ITGB2 - CD226	ITGB2	Cell-Cell Contact	KEGG: hsa04514
642	Cytotoxic CD8+ T Cells	Gamma Delta T Cells	ITGB2	CD226	0.000247441084516685	0	ITGB2_CD226	ITGB2 - CD226	ITGB2	Cell-Cell Contact	KEGG: hsa04514
643	Gamma Delta T Cells	Gamma Delta T Cells	ITGB2	CD226	0.000170302980080818	0	ITGB2_CD226	ITGB2 - CD226	ITGB2	Cell-Cell Contact	KEGG: hsa04514
644	Intermediate Monocytes	Gamma Delta T Cells	ITGB2	CD226	0.000249707460144679	0	ITGB2_CD226	ITGB2 - CD226	ITGB2	Cell-Cell Contact	KEGG: hsa04514
645	Memory CD4+ T Cells	Gamma Delta T Cells	ITGB2	CD226	0.000131591643689129	0	ITGB2_CD226	ITGB2 - CD226	ITGB2	Cell-Cell Contact	KEGG: hsa04514
646	Memory CD8+ T Cells	Gamma Delta T Cells	ITGB2	CD226	0.000133384821499318	0	ITGB2_CD226	ITGB2 - CD226	ITGB2	Cell-Cell Contact	KEGG: hsa04514
647	Naive CD4+ T Cells	Gamma Delta T Cells	ITGB2	CD226	5.08918651624422e-05	0	ITGB2_CD226	ITGB2 - CD226	ITGB2	Cell-Cell Contact	KEGG: hsa04514
648	Naive CD8+ T Cells	Gamma Delta T Cells	ITGB2	CD226	4.06573536088443e-05	0	ITGB2_CD226	ITGB2 - CD226	ITGB2	Cell-Cell Contact	KEGG: hsa04514
649	Non-Classical Monocytes	Gamma Delta T Cells	ITGB2	CD226	0.000266543265518466	0	ITGB2_CD226	ITGB2 - CD226	ITGB2	Cell-Cell Contact	KEGG: hsa04514
650	Regulatory CD4+ T Cells	Gamma Delta T Cells	ITGB2	CD226	0.000120806280698039	0	ITGB2_CD226	ITGB2 - CD226	ITGB2	Cell-Cell Contact	KEGG: hsa04514
651	Classical Monocytes	Central Memory CD8+ T Cells	ITGB2	ICAM2	0.000205776047378825	0	ITGB2_ICAM2	ITGB2 - ICAM2	ITGB2	Cell-Cell Contact	KEGG: hsa04514
652	Cytotoxic CD8+ T Cells	Central Memory CD8+ T Cells	ITGB2	ICAM2	0.000202593365698121	0	ITGB2_ICAM2	ITGB2 - ICAM2	ITGB2	Cell-Cell Contact	KEGG: hsa04514
653	Intermediate Monocytes	Central Memory CD8+ T Cells	ITGB2	ICAM2	0.000204459445676497	0	ITGB2_ICAM2	ITGB2 - ICAM2	ITGB2	Cell-Cell Contact	KEGG: hsa04514
654	Non-Classical Monocytes	Central Memory CD8+ T Cells	ITGB2	ICAM2	0.000218327637863045	0	ITGB2_ICAM2	ITGB2 - ICAM2	ITGB2	Cell-Cell Contact	KEGG: hsa04514
655	Central Memory CD8+ T Cells	Gamma Delta T Cells	ITGB2	ICAM2	0.000178102165234185	0.02	ITGB2_ICAM2	ITGB2 - ICAM2	ITGB2	Cell-Cell Contact	KEGG: hsa04514
656	Classical Monocytes	Gamma Delta T Cells	ITGB2	ICAM2	0.000217060860712846	0	ITGB2_ICAM2	ITGB2 - ICAM2	ITGB2	Cell-Cell Contact	KEGG: hsa04514
657	Cytotoxic CD8+ T Cells	Gamma Delta T Cells	ITGB2	ICAM2	0.000213708268521446	0	ITGB2_ICAM2	ITGB2 - ICAM2	ITGB2	Cell-Cell Contact	KEGG: hsa04514
658	Intermediate Monocytes	Gamma Delta T Cells	ITGB2	ICAM2	0.000215673988579377	0	ITGB2_ICAM2	ITGB2 - ICAM2	ITGB2	Cell-Cell Contact	KEGG: hsa04514
659	Non-Classical Monocytes	Gamma Delta T Cells	ITGB2	ICAM2	0.000230281114310834	0	ITGB2_ICAM2	ITGB2 - ICAM2	ITGB2	Cell-Cell Contact	KEGG: hsa04514
660	Central Memory CD8+ T Cells	Intermediate Monocytes	ITGB2	ICAM2	0.000453058579325471	0	ITGB2_ICAM2	ITGB2 - ICAM2	ITGB2	Cell-Cell Contact	KEGG: hsa04514
661	Classical Monocytes	Intermediate Monocytes	ITGB2	ICAM2	0.000548085645004613	0	ITGB2_ICAM2	ITGB2 - ICAM2	ITGB2	Cell-Cell Contact	KEGG: hsa04514
662	Cytotoxic CD8+ T Cells	Intermediate Monocytes	ITGB2	ICAM2	0.000539963300607476	0	ITGB2_ICAM2	ITGB2 - ICAM2	ITGB2	Cell-Cell Contact	KEGG: hsa04514
663	Gamma Delta T Cells	Intermediate Monocytes	ITGB2	ICAM2	0.000375909234505529	0	ITGB2_ICAM2	ITGB2 - ICAM2	ITGB2	Cell-Cell Contact	KEGG: hsa04514
664	Intermediate Monocytes	Intermediate Monocytes	ITGB2	ICAM2	0.000544726913881661	0	ITGB2_ICAM2	ITGB2 - ICAM2	ITGB2	Cell-Cell Contact	KEGG: hsa04514
665	Memory CD4+ T Cells	Intermediate Monocytes	ITGB2	ICAM2	0.000292148703861302	0	ITGB2_ICAM2	ITGB2 - ICAM2	ITGB2	Cell-Cell Contact	KEGG: hsa04514
666	Memory CD8+ T Cells	Intermediate Monocytes	ITGB2	ICAM2	0.00029605012380646	0	ITGB2_ICAM2	ITGB2 - ICAM2	ITGB2	Cell-Cell Contact	KEGG: hsa04514
667	Non-Classical Monocytes	Intermediate Monocytes	ITGB2	ICAM2	0.000580014089468428	0	ITGB2_ICAM2	ITGB2 - ICAM2	ITGB2	Cell-Cell Contact	KEGG: hsa04514
668	Regulatory CD4+ T Cells	Intermediate Monocytes	ITGB2	ICAM2	0.000268638618467199	0	ITGB2_ICAM2	ITGB2 - ICAM2	ITGB2	Cell-Cell Contact	KEGG: hsa04514
669	Central Memory CD8+ T Cells	Memory CD4+ T Cells	ITGB2	ICAM2	0.000206088917519285	0	ITGB2_ICAM2	ITGB2 - ICAM2	ITGB2	Cell-Cell Contact	KEGG: hsa04514
670	Classical Monocytes	Memory CD4+ T Cells	ITGB2	ICAM2	0.000250979525410786	0	ITGB2_ICAM2	ITGB2 - ICAM2	ITGB2	Cell-Cell Contact	KEGG: hsa04514
671	Cytotoxic CD8+ T Cells	Memory CD4+ T Cells	ITGB2	ICAM2	0.00024711913332004	0	ITGB2_ICAM2	ITGB2 - ICAM2	ITGB2	Cell-Cell Contact	KEGG: hsa04514
672	Intermediate Monocytes	Memory CD4+ T Cells	ITGB2	ICAM2	0.000249382651843689	0	ITGB2_ICAM2	ITGB2 - ICAM2	ITGB2	Cell-Cell Contact	KEGG: hsa04514
673	Non-Classical Monocytes	Memory CD4+ T Cells	ITGB2	ICAM2	0.0002661972853035	0	ITGB2_ICAM2	ITGB2 - ICAM2	ITGB2	Cell-Cell Contact	KEGG: hsa04514
674	Central Memory CD8+ T Cells	Memory CD8+ T Cells	ITGB2	ICAM2	0.000188553535526502	0.02	ITGB2_ICAM2	ITGB2 - ICAM2	ITGB2	Cell-Cell Contact	KEGG: hsa04514
675	Classical Monocytes	Memory CD8+ T Cells	ITGB2	ICAM2	0.000229733450524488	0	ITGB2_ICAM2	ITGB2 - ICAM2	ITGB2	Cell-Cell Contact	KEGG: hsa04514
676	Cytotoxic CD8+ T Cells	Memory CD8+ T Cells	ITGB2	ICAM2	0.000226190626622747	0	ITGB2_ICAM2	ITGB2 - ICAM2	ITGB2	Cell-Cell Contact	KEGG: hsa04514
677	Intermediate Monocytes	Memory CD8+ T Cells	ITGB2	ICAM2	0.000228267905838077	0	ITGB2_ICAM2	ITGB2 - ICAM2	ITGB2	Cell-Cell Contact	KEGG: hsa04514
678	Non-Classical Monocytes	Memory CD8+ T Cells	ITGB2	ICAM2	0.000243702163962762	0	ITGB2_ICAM2	ITGB2 - ICAM2	ITGB2	Cell-Cell Contact	KEGG: hsa04514
679	Classical Monocytes	Naive CD4+ T Cells	ITGB2	ICAM2	0.000183993279712968	0.03	ITGB2_ICAM2	ITGB2 - ICAM2	ITGB2	Cell-Cell Contact	KEGG: hsa04514
680	Intermediate Monocytes	Naive CD4+ T Cells	ITGB2	ICAM2	0.000182812887425784	0.01	ITGB2_ICAM2	ITGB2 - ICAM2	ITGB2	Cell-Cell Contact	KEGG: hsa04514
681	Non-Classical Monocytes	Naive CD4+ T Cells	ITGB2	ICAM2	0.000195248392017479	0	ITGB2_ICAM2	ITGB2 - ICAM2	ITGB2	Cell-Cell Contact	KEGG: hsa04514
682	Central Memory CD8+ T Cells	Non-Classical Monocytes	ITGB2	ICAM2	0.000561971801644369	0	ITGB2_ICAM2	ITGB2 - ICAM2	ITGB2	Cell-Cell Contact	KEGG: hsa04514
683	Classical Monocytes	Non-Classical Monocytes	ITGB2	ICAM2	0.00067786057129631	0	ITGB2_ICAM2	ITGB2 - ICAM2	ITGB2	Cell-Cell Contact	KEGG: hsa04514
684	Cytotoxic CD8+ T Cells	Non-Classical Monocytes	ITGB2	ICAM2	0.00066798151480661	0	ITGB2_ICAM2	ITGB2 - ICAM2	ITGB2	Cell-Cell Contact	KEGG: hsa04514
685	Gamma Delta T Cells	Non-Classical Monocytes	ITGB2	ICAM2	0.000467385803377755	0	ITGB2_ICAM2	ITGB2 - ICAM2	ITGB2	Cell-Cell Contact	KEGG: hsa04514
686	Intermediate Monocytes	Non-Classical Monocytes	ITGB2	ICAM2	0.000673776006272384	0	ITGB2_ICAM2	ITGB2 - ICAM2	ITGB2	Cell-Cell Contact	KEGG: hsa04514
687	Memory CD4+ T Cells	Non-Classical Monocytes	ITGB2	ICAM2	0.000364183356462437	0	ITGB2_ICAM2	ITGB2 - ICAM2	ITGB2	Cell-Cell Contact	KEGG: hsa04514
688	Memory CD8+ T Cells	Non-Classical Monocytes	ITGB2	ICAM2	0.000369002218382765	0	ITGB2_ICAM2	ITGB2 - ICAM2	ITGB2	Cell-Cell Contact	KEGG: hsa04514
689	Non-Classical Monocytes	Non-Classical Monocytes	ITGB2	ICAM2	0.000716646865789709	0	ITGB2_ICAM2	ITGB2 - ICAM2	ITGB2	Cell-Cell Contact	KEGG: hsa04514
690	Regulatory CD4+ T Cells	Non-Classical Monocytes	ITGB2	ICAM2	0.000335120099001119	0	ITGB2_ICAM2	ITGB2 - ICAM2	ITGB2	Cell-Cell Contact	KEGG: hsa04514
691	Central Memory CD8+ T Cells	Regulatory CD4+ T Cells	ITGB2	ICAM2	0.00020028863482755	0.01	ITGB2_ICAM2	ITGB2 - ICAM2	ITGB2	Cell-Cell Contact	KEGG: hsa04514
692	Classical Monocytes	Regulatory CD4+ T Cells	ITGB2	ICAM2	0.000243954064309615	0	ITGB2_ICAM2	ITGB2 - ICAM2	ITGB2	Cell-Cell Contact	KEGG: hsa04514
693	Cytotoxic CD8+ T Cells	Regulatory CD4+ T Cells	ITGB2	ICAM2	0.000240198493919361	0	ITGB2_ICAM2	ITGB2 - ICAM2	ITGB2	Cell-Cell Contact	KEGG: hsa04514
694	Intermediate Monocytes	Regulatory CD4+ T Cells	ITGB2	ICAM2	0.000242400538563371	0	ITGB2_ICAM2	ITGB2 - ICAM2	ITGB2	Cell-Cell Contact	KEGG: hsa04514
695	Non-Classical Monocytes	Regulatory CD4+ T Cells	ITGB2	ICAM2	0.000258759601164445	0	ITGB2_ICAM2	ITGB2 - ICAM2	ITGB2	Cell-Cell Contact	KEGG: hsa04514
696	Central Memory CD8+ T Cells	Central Memory CD8+ T Cells	LCK	CD8 receptor	0.000221067579558322	0	LCK_CD8A_CD8B1	LCK - (CD8A+CD8B1)	LCK	Cell-Cell Contact	PMID: 25427562
697	Cytotoxic CD8+ T Cells	Central Memory CD8+ T Cells	LCK	CD8 receptor	0.000205309949853704	0	LCK_CD8A_CD8B1	LCK - (CD8A+CD8B1)	LCK	Cell-Cell Contact	PMID: 25427562
698	Gamma Delta T Cells	Central Memory CD8+ T Cells	LCK	CD8 receptor	6.99747740801765e-05	0	LCK_CD8A_CD8B1	LCK - (CD8A+CD8B1)	LCK	Cell-Cell Contact	PMID: 25427562
699	Memory CD4+ T Cells	Central Memory CD8+ T Cells	LCK	CD8 receptor	0.000217007093674542	0	LCK_CD8A_CD8B1	LCK - (CD8A+CD8B1)	LCK	Cell-Cell Contact	PMID: 25427562
700	Memory CD8+ T Cells	Central Memory CD8+ T Cells	LCK	CD8 receptor	6.60478285124221e-05	0	LCK_CD8A_CD8B1	LCK - (CD8A+CD8B1)	LCK	Cell-Cell Contact	PMID: 25427562
701	Naive CD4+ T Cells	Central Memory CD8+ T Cells	LCK	CD8 receptor	0.000169890787448098	0	LCK_CD8A_CD8B1	LCK - (CD8A+CD8B1)	LCK	Cell-Cell Contact	PMID: 25427562
702	Naive CD8+ T Cells	Central Memory CD8+ T Cells	LCK	CD8 receptor	0.000169481845522836	0	LCK_CD8A_CD8B1	LCK - (CD8A+CD8B1)	LCK	Cell-Cell Contact	PMID: 25427562
703	Regulatory CD4+ T Cells	Central Memory CD8+ T Cells	LCK	CD8 receptor	0.000163029618104475	0	LCK_CD8A_CD8B1	LCK - (CD8A+CD8B1)	LCK	Cell-Cell Contact	PMID: 25427562
704	Central Memory CD8+ T Cells	Cytotoxic CD8+ T Cells	LCK	CD8 receptor	0.000788905231261419	0	LCK_CD8A_CD8B1	LCK - (CD8A+CD8B1)	LCK	Cell-Cell Contact	PMID: 25427562
705	Cytotoxic CD8+ T Cells	Cytotoxic CD8+ T Cells	LCK	CD8 receptor	0.000736377845238671	0	LCK_CD8A_CD8B1	LCK - (CD8A+CD8B1)	LCK	Cell-Cell Contact	PMID: 25427562
706	Gamma Delta T Cells	Cytotoxic CD8+ T Cells	LCK	CD8 receptor	0.000262372741295042	0	LCK_CD8A_CD8B1	LCK - (CD8A+CD8B1)	LCK	Cell-Cell Contact	PMID: 25427562
707	Memory CD4+ T Cells	Cytotoxic CD8+ T Cells	LCK	CD8 receptor	0.000775420401159486	0	LCK_CD8A_CD8B1	LCK - (CD8A+CD8B1)	LCK	Cell-Cell Contact	PMID: 25427562
708	Memory CD8+ T Cells	Cytotoxic CD8+ T Cells	LCK	CD8 receptor	0.000247975266926002	0	LCK_CD8A_CD8B1	LCK - (CD8A+CD8B1)	LCK	Cell-Cell Contact	PMID: 25427562
709	Naive CD4+ T Cells	Cytotoxic CD8+ T Cells	LCK	CD8 receptor	0.000616347925699001	0	LCK_CD8A_CD8B1	LCK - (CD8A+CD8B1)	LCK	Cell-Cell Contact	PMID: 25427562
710	Naive CD8+ T Cells	Cytotoxic CD8+ T Cells	LCK	CD8 receptor	0.000614945964738837	0	LCK_CD8A_CD8B1	LCK - (CD8A+CD8B1)	LCK	Cell-Cell Contact	PMID: 25427562
711	Regulatory CD4+ T Cells	Cytotoxic CD8+ T Cells	LCK	CD8 receptor	0.000592776642739149	0	LCK_CD8A_CD8B1	LCK - (CD8A+CD8B1)	LCK	Cell-Cell Contact	PMID: 25427562
712	Central Memory CD8+ T Cells	Naive CD8+ T Cells	LCK	CD8 receptor	0.000895782354054536	0	LCK_CD8A_CD8B1	LCK - (CD8A+CD8B1)	LCK	Cell-Cell Contact	PMID: 25427562
713	Cytotoxic CD8+ T Cells	Naive CD8+ T Cells	LCK	CD8 receptor	0.000836935506687935	0	LCK_CD8A_CD8B1	LCK - (CD8A+CD8B1)	LCK	Cell-Cell Contact	PMID: 25427562
714	Gamma Delta T Cells	Naive CD8+ T Cells	LCK	CD8 receptor	0.000300787882258482	0	LCK_CD8A_CD8B1	LCK - (CD8A+CD8B1)	LCK	Cell-Cell Contact	PMID: 25427562
715	Memory CD4+ T Cells	Naive CD8+ T Cells	LCK	CD8 receptor	0.00088068588351128	0	LCK_CD8A_CD8B1	LCK - (CD8A+CD8B1)	LCK	Cell-Cell Contact	PMID: 25427562
716	Memory CD8+ T Cells	Naive CD8+ T Cells	LCK	CD8 receptor	0.000284357319160541	0	LCK_CD8A_CD8B1	LCK - (CD8A+CD8B1)	LCK	Cell-Cell Contact	PMID: 25427562
717	Naive CD4+ T Cells	Naive CD8+ T Cells	LCK	CD8 receptor	0.000702043205994424	0	LCK_CD8A_CD8B1	LCK - (CD8A+CD8B1)	LCK	Cell-Cell Contact	PMID: 25427562
718	Naive CD8+ T Cells	Naive CD8+ T Cells	LCK	CD8 receptor	0.000700464172803497	0	LCK_CD8A_CD8B1	LCK - (CD8A+CD8B1)	LCK	Cell-Cell Contact	PMID: 25427562
719	Regulatory CD4+ T Cells	Naive CD8+ T Cells	LCK	CD8 receptor	0.000675484089117352	0	LCK_CD8A_CD8B1	LCK - (CD8A+CD8B1)	LCK	Cell-Cell Contact	PMID: 25427562
720	Central Memory CD8+ T Cells	Central Memory CD8+ T Cells	HLA-A	CD8A	0.000600858987218367	0	HLA-A_CD8A	HLA-A - CD8A	MHC-I	Cell-Cell Contact	KEGG: hsa04514
721	Classical Monocytes	Central Memory CD8+ T Cells	HLA-A	CD8A	0.000507860704701601	0	HLA-A_CD8A	HLA-A - CD8A	MHC-I	Cell-Cell Contact	KEGG: hsa04514
722	Cytotoxic CD8+ T Cells	Central Memory CD8+ T Cells	HLA-A	CD8A	0.00064240522143884	0	HLA-A_CD8A	HLA-A - CD8A	MHC-I	Cell-Cell Contact	KEGG: hsa04514
723	Gamma Delta T Cells	Central Memory CD8+ T Cells	HLA-A	CD8A	0.000611032114888478	0	HLA-A_CD8A	HLA-A - CD8A	MHC-I	Cell-Cell Contact	KEGG: hsa04514
724	Intermediate Monocytes	Central Memory CD8+ T Cells	HLA-A	CD8A	0.00049769761322664	0	HLA-A_CD8A	HLA-A - CD8A	MHC-I	Cell-Cell Contact	KEGG: hsa04514
725	Memory CD4+ T Cells	Central Memory CD8+ T Cells	HLA-A	CD8A	0.000621687170537812	0	HLA-A_CD8A	HLA-A - CD8A	MHC-I	Cell-Cell Contact	KEGG: hsa04514
726	Memory CD8+ T Cells	Central Memory CD8+ T Cells	HLA-A	CD8A	0.000591500199418702	0	HLA-A_CD8A	HLA-A - CD8A	MHC-I	Cell-Cell Contact	KEGG: hsa04514
727	Naive CD4+ T Cells	Central Memory CD8+ T Cells	HLA-A	CD8A	0.000511743916732843	0	HLA-A_CD8A	HLA-A - CD8A	MHC-I	Cell-Cell Contact	KEGG: hsa04514
728	Naive CD8+ T Cells	Central Memory CD8+ T Cells	HLA-A	CD8A	0.000524422707879118	0	HLA-A_CD8A	HLA-A - CD8A	MHC-I	Cell-Cell Contact	KEGG: hsa04514
729	Non-Classical Monocytes	Central Memory CD8+ T Cells	HLA-A	CD8A	0.000505686866905299	0	HLA-A_CD8A	HLA-A - CD8A	MHC-I	Cell-Cell Contact	KEGG: hsa04514
730	Regulatory CD4+ T Cells	Central Memory CD8+ T Cells	HLA-A	CD8A	0.000583070414805223	0	HLA-A_CD8A	HLA-A - CD8A	MHC-I	Cell-Cell Contact	KEGG: hsa04514
731	Central Memory CD8+ T Cells	Cytotoxic CD8+ T Cells	HLA-A	CD8A	0.00208743993862888	0	HLA-A_CD8A	HLA-A - CD8A	MHC-I	Cell-Cell Contact	KEGG: hsa04514
732	Classical Monocytes	Cytotoxic CD8+ T Cells	HLA-A	CD8A	0.00181896657727004	0	HLA-A_CD8A	HLA-A - CD8A	MHC-I	Cell-Cell Contact	KEGG: hsa04514
733	Cytotoxic CD8+ T Cells	Cytotoxic CD8+ T Cells	HLA-A	CD8A	0.00220223757195407	0	HLA-A_CD8A	HLA-A - CD8A	MHC-I	Cell-Cell Contact	KEGG: hsa04514
734	Gamma Delta T Cells	Cytotoxic CD8+ T Cells	HLA-A	CD8A	0.00211583338351292	0	HLA-A_CD8A	HLA-A - CD8A	MHC-I	Cell-Cell Contact	KEGG: hsa04514
735	Intermediate Monocytes	Cytotoxic CD8+ T Cells	HLA-A	CD8A	0.00178861632453981	0	HLA-A_CD8A	HLA-A - CD8A	MHC-I	Cell-Cell Contact	KEGG: hsa04514
736	Memory CD4+ T Cells	Cytotoxic CD8+ T Cells	HLA-A	CD8A	0.00214537327177254	0	HLA-A_CD8A	HLA-A - CD8A	MHC-I	Cell-Cell Contact	KEGG: hsa04514
737	Memory CD8+ T Cells	Cytotoxic CD8+ T Cells	HLA-A	CD8A	0.00206115413023985	0	HLA-A_CD8A	HLA-A - CD8A	MHC-I	Cell-Cell Contact	KEGG: hsa04514
738	Naive CD4+ T Cells	Cytotoxic CD8+ T Cells	HLA-A	CD8A	0.00183050895061472	0	HLA-A_CD8A	HLA-A - CD8A	MHC-I	Cell-Cell Contact	KEGG: hsa04514
739	Naive CD8+ T Cells	Cytotoxic CD8+ T Cells	HLA-A	CD8A	0.00186798850895172	0	HLA-A_CD8A	HLA-A - CD8A	MHC-I	Cell-Cell Contact	KEGG: hsa04514
740	Non-Classical Monocytes	Cytotoxic CD8+ T Cells	HLA-A	CD8A	0.00181249207448458	0	HLA-A_CD8A	HLA-A - CD8A	MHC-I	Cell-Cell Contact	KEGG: hsa04514
741	Regulatory CD4+ T Cells	Cytotoxic CD8+ T Cells	HLA-A	CD8A	0.00203734083627199	0	HLA-A_CD8A	HLA-A - CD8A	MHC-I	Cell-Cell Contact	KEGG: hsa04514
742	Central Memory CD8+ T Cells	Memory CD8+ T Cells	HLA-A	CD8A	0.000551469803171761	0	HLA-A_CD8A	HLA-A - CD8A	MHC-I	Cell-Cell Contact	KEGG: hsa04514
743	Classical Monocytes	Memory CD8+ T Cells	HLA-A	CD8A	0.000465651284359762	0	HLA-A_CD8A	HLA-A - CD8A	MHC-I	Cell-Cell Contact	KEGG: hsa04514
744	Cytotoxic CD8+ T Cells	Memory CD8+ T Cells	HLA-A	CD8A	0.000589863886500846	0	HLA-A_CD8A	HLA-A - CD8A	MHC-I	Cell-Cell Contact	KEGG: hsa04514
745	Gamma Delta T Cells	Memory CD8+ T Cells	HLA-A	CD8A	0.00056086792244847	0	HLA-A_CD8A	HLA-A - CD8A	MHC-I	Cell-Cell Contact	KEGG: hsa04514
746	Intermediate Monocytes	Memory CD8+ T Cells	HLA-A	CD8A	0.000456283181539981	0	HLA-A_CD8A	HLA-A - CD8A	MHC-I	Cell-Cell Contact	KEGG: hsa04514
747	Memory CD4+ T Cells	Memory CD8+ T Cells	HLA-A	CD8A	0.000570713454969819	0	HLA-A_CD8A	HLA-A - CD8A	MHC-I	Cell-Cell Contact	KEGG: hsa04514
748	Memory CD8+ T Cells	Memory CD8+ T Cells	HLA-A	CD8A	0.00054282579685398	0	HLA-A_CD8A	HLA-A - CD8A	MHC-I	Cell-Cell Contact	KEGG: hsa04514
749	Naive CD4+ T Cells	Memory CD8+ T Cells	HLA-A	CD8A	0.000469231278210344	0	HLA-A_CD8A	HLA-A - CD8A	MHC-I	Cell-Cell Contact	KEGG: hsa04514
750	Naive CD8+ T Cells	Memory CD8+ T Cells	HLA-A	CD8A	0.000480922128571885	0	HLA-A_CD8A	HLA-A - CD8A	MHC-I	Cell-Cell Contact	KEGG: hsa04514
751	Non-Classical Monocytes	Memory CD8+ T Cells	HLA-A	CD8A	0.00046364731939266	0	HLA-A_CD8A	HLA-A - CD8A	MHC-I	Cell-Cell Contact	KEGG: hsa04514
752	Regulatory CD4+ T Cells	Memory CD8+ T Cells	HLA-A	CD8A	0.000535041325939987	0	HLA-A_CD8A	HLA-A - CD8A	MHC-I	Cell-Cell Contact	KEGG: hsa04514
753	Central Memory CD8+ T Cells	Naive CD8+ T Cells	HLA-A	CD8A	0.00168682381227929	0	HLA-A_CD8A	HLA-A - CD8A	MHC-I	Cell-Cell Contact	KEGG: hsa04514
754	Classical Monocytes	Naive CD8+ T Cells	HLA-A	CD8A	0.00145771585027905	0	HLA-A_CD8A	HLA-A - CD8A	MHC-I	Cell-Cell Contact	KEGG: hsa04514
755	Cytotoxic CD8+ T Cells	Naive CD8+ T Cells	HLA-A	CD8A	0.00178595978382501	0	HLA-A_CD8A	HLA-A - CD8A	MHC-I	Cell-Cell Contact	KEGG: hsa04514
756	Gamma Delta T Cells	Naive CD8+ T Cells	HLA-A	CD8A	0.00171127770138436	0	HLA-A_CD8A	HLA-A - CD8A	MHC-I	Cell-Cell Contact	KEGG: hsa04514
757	Intermediate Monocytes	Naive CD8+ T Cells	HLA-A	CD8A	0.00143205401180311	0	HLA-A_CD8A	HLA-A - CD8A	MHC-I	Cell-Cell Contact	KEGG: hsa04514
758	Memory CD4+ T Cells	Naive CD8+ T Cells	HLA-A	CD8A	0.00173676484217579	0	HLA-A_CD8A	HLA-A - CD8A	MHC-I	Cell-Cell Contact	KEGG: hsa04514
759	Memory CD8+ T Cells	Naive CD8+ T Cells	HLA-A	CD8A	0.00166422355627165	0	HLA-A_CD8A	HLA-A - CD8A	MHC-I	Cell-Cell Contact	KEGG: hsa04514
760	Naive CD4+ T Cells	Naive CD8+ T Cells	HLA-A	CD8A	0.00146748779510081	0	HLA-A_CD8A	HLA-A - CD8A	MHC-I	Cell-Cell Contact	KEGG: hsa04514
761	Naive CD8+ T Cells	Naive CD8+ T Cells	HLA-A	CD8A	0.00149926654773977	0	HLA-A_CD8A	HLA-A - CD8A	MHC-I	Cell-Cell Contact	KEGG: hsa04514
762	Non-Classical Monocytes	Naive CD8+ T Cells	HLA-A	CD8A	0.00145223748236934	0	HLA-A_CD8A	HLA-A - CD8A	MHC-I	Cell-Cell Contact	KEGG: hsa04514
763	Regulatory CD4+ T Cells	Naive CD8+ T Cells	HLA-A	CD8A	0.00164378096170769	0	HLA-A_CD8A	HLA-A - CD8A	MHC-I	Cell-Cell Contact	KEGG: hsa04514
764	Central Memory CD8+ T Cells	Central Memory CD8+ T Cells	HLA-B	CD8A	0.000640388976596157	0	HLA-B_CD8A	HLA-B - CD8A	MHC-I	Cell-Cell Contact	KEGG: hsa04514
765	Classical Monocytes	Central Memory CD8+ T Cells	HLA-B	CD8A	0.000561025506731292	0	HLA-B_CD8A	HLA-B - CD8A	MHC-I	Cell-Cell Contact	KEGG: hsa04514
766	Cytotoxic CD8+ T Cells	Central Memory CD8+ T Cells	HLA-B	CD8A	0.00067261522553912	0	HLA-B_CD8A	HLA-B - CD8A	MHC-I	Cell-Cell Contact	KEGG: hsa04514
767	Gamma Delta T Cells	Central Memory CD8+ T Cells	HLA-B	CD8A	0.000657091273479967	0	HLA-B_CD8A	HLA-B - CD8A	MHC-I	Cell-Cell Contact	KEGG: hsa04514
768	Intermediate Monocytes	Central Memory CD8+ T Cells	HLA-B	CD8A	0.000579778091343866	0	HLA-B_CD8A	HLA-B - CD8A	MHC-I	Cell-Cell Contact	KEGG: hsa04514
769	Memory CD4+ T Cells	Central Memory CD8+ T Cells	HLA-B	CD8A	0.000628447161081348	0	HLA-B_CD8A	HLA-B - CD8A	MHC-I	Cell-Cell Contact	KEGG: hsa04514
770	Memory CD8+ T Cells	Central Memory CD8+ T Cells	HLA-B	CD8A	0.000631120852175521	0	HLA-B_CD8A	HLA-B - CD8A	MHC-I	Cell-Cell Contact	KEGG: hsa04514
771	Naive CD4+ T Cells	Central Memory CD8+ T Cells	HLA-B	CD8A	0.000567562023187873	0	HLA-B_CD8A	HLA-B - CD8A	MHC-I	Cell-Cell Contact	KEGG: hsa04514
772	Naive CD8+ T Cells	Central Memory CD8+ T Cells	HLA-B	CD8A	0.000554411872510469	0	HLA-B_CD8A	HLA-B - CD8A	MHC-I	Cell-Cell Contact	KEGG: hsa04514
773	Non-Classical Monocytes	Central Memory CD8+ T Cells	HLA-B	CD8A	0.000597316553850995	0	HLA-B_CD8A	HLA-B - CD8A	MHC-I	Cell-Cell Contact	KEGG: hsa04514
774	Regulatory CD4+ T Cells	Central Memory CD8+ T Cells	HLA-B	CD8A	0.000621172676959305	0	HLA-B_CD8A	HLA-B - CD8A	MHC-I	Cell-Cell Contact	KEGG: hsa04514
775	Central Memory CD8+ T Cells	Cytotoxic CD8+ T Cells	HLA-B	CD8A	0.00219673662754866	0	HLA-B_CD8A	HLA-B - CD8A	MHC-I	Cell-Cell Contact	KEGG: hsa04514
776	Classical Monocytes	Cytotoxic CD8+ T Cells	HLA-B	CD8A	0.00197444552609948	0	HLA-B_CD8A	HLA-B - CD8A	MHC-I	Cell-Cell Contact	KEGG: hsa04514
777	Cytotoxic CD8+ T Cells	Cytotoxic CD8+ T Cells	HLA-B	CD8A	0.00228382178799373	0	HLA-B_CD8A	HLA-B - CD8A	MHC-I	Cell-Cell Contact	KEGG: hsa04514
778	Gamma Delta T Cells	Cytotoxic CD8+ T Cells	HLA-B	CD8A	0.00224209349992938	0	HLA-B_CD8A	HLA-B - CD8A	MHC-I	Cell-Cell Contact	KEGG: hsa04514
779	Intermediate Monocytes	Cytotoxic CD8+ T Cells	HLA-B	CD8A	0.00202800491627282	0	HLA-B_CD8A	HLA-B - CD8A	MHC-I	Cell-Cell Contact	KEGG: hsa04514
780	Memory CD4+ T Cells	Cytotoxic CD8+ T Cells	HLA-B	CD8A	0.00216401011290476	0	HLA-B_CD8A	HLA-B - CD8A	MHC-I	Cell-Cell Contact	KEGG: hsa04514
781	Memory CD8+ T Cells	Cytotoxic CD8+ T Cells	HLA-B	CD8A	0.00217135906812318	0	HLA-B_CD8A	HLA-B - CD8A	MHC-I	Cell-Cell Contact	KEGG: hsa04514
782	Naive CD4+ T Cells	Cytotoxic CD8+ T Cells	HLA-B	CD8A	0.00199318894393641	0	HLA-B_CD8A	HLA-B - CD8A	MHC-I	Cell-Cell Contact	KEGG: hsa04514
783	Naive CD8+ T Cells	Cytotoxic CD8+ T Cells	HLA-B	CD8A	0.00195539923675447	0	HLA-B_CD8A	HLA-B - CD8A	MHC-I	Cell-Cell Contact	KEGG: hsa04514
784	Non-Classical Monocytes	Cytotoxic CD8+ T Cells	HLA-B	CD8A	0.00207750909287564	0	HLA-B_CD8A	HLA-B - CD8A	MHC-I	Cell-Cell Contact	KEGG: hsa04514
785	Regulatory CD4+ T Cells	Cytotoxic CD8+ T Cells	HLA-B	CD8A	0.00214395153801345	0	HLA-B_CD8A	HLA-B - CD8A	MHC-I	Cell-Cell Contact	KEGG: hsa04514
786	Central Memory CD8+ T Cells	Memory CD8+ T Cells	HLA-B	CD8A	0.000587999825665137	0	HLA-B_CD8A	HLA-B - CD8A	MHC-I	Cell-Cell Contact	KEGG: hsa04514
787	Classical Monocytes	Memory CD8+ T Cells	HLA-B	CD8A	0.000514690642588085	0	HLA-B_CD8A	HLA-B - CD8A	MHC-I	Cell-Cell Contact	KEGG: hsa04514
788	Cytotoxic CD8+ T Cells	Memory CD8+ T Cells	HLA-B	CD8A	0.00061780333311554	0	HLA-B_CD8A	HLA-B - CD8A	MHC-I	Cell-Cell Contact	KEGG: hsa04514
789	Gamma Delta T Cells	Memory CD8+ T Cells	HLA-B	CD8A	0.00060344388482966	0	HLA-B_CD8A	HLA-B - CD8A	MHC-I	Cell-Cell Contact	KEGG: hsa04514
790	Intermediate Monocytes	Memory CD8+ T Cells	HLA-B	CD8A	0.000532001417348526	0	HLA-B_CD8A	HLA-B - CD8A	MHC-I	Cell-Cell Contact	KEGG: hsa04514
791	Memory CD4+ T Cells	Memory CD8+ T Cells	HLA-B	CD8A	0.000576961018987573	0	HLA-B_CD8A	HLA-B - CD8A	MHC-I	Cell-Cell Contact	KEGG: hsa04514
792	Memory CD8+ T Cells	Memory CD8+ T Cells	HLA-B	CD8A	0.00057943228679215	0	HLA-B_CD8A	HLA-B - CD8A	MHC-I	Cell-Cell Contact	KEGG: hsa04514
793	Naive CD4+ T Cells	Memory CD8+ T Cells	HLA-B	CD8A	0.000520723802594855	0	HLA-B_CD8A	HLA-B - CD8A	MHC-I	Cell-Cell Contact	KEGG: hsa04514
794	Naive CD8+ T Cells	Memory CD8+ T Cells	HLA-B	CD8A	0.000508587163968463	0	HLA-B_CD8A	HLA-B - CD8A	MHC-I	Cell-Cell Contact	KEGG: hsa04514
795	Non-Classical Monocytes	Memory CD8+ T Cells	HLA-B	CD8A	0.000548197720584044	0	HLA-B_CD8A	HLA-B - CD8A	MHC-I	Cell-Cell Contact	KEGG: hsa04514
796	Regulatory CD4+ T Cells	Memory CD8+ T Cells	HLA-B	CD8A	0.0005702379985771	0	HLA-B_CD8A	HLA-B - CD8A	MHC-I	Cell-Cell Contact	KEGG: hsa04514
797	Central Memory CD8+ T Cells	Naive CD8+ T Cells	HLA-B	CD8A	0.00178119313809088	0	HLA-B_CD8A	HLA-B - CD8A	MHC-I	Cell-Cell Contact	KEGG: hsa04514
798	Classical Monocytes	Naive CD8+ T Cells	HLA-B	CD8A	0.00158993323891378	0	HLA-B_CD8A	HLA-B - CD8A	MHC-I	Cell-Cell Contact	KEGG: hsa04514
799	Cytotoxic CD8+ T Cells	Naive CD8+ T Cells	HLA-B	CD8A	0.00185684610557169	0	HLA-B_CD8A	HLA-B - CD8A	MHC-I	Cell-Cell Contact	KEGG: hsa04514
800	Gamma Delta T Cells	Naive CD8+ T Cells	HLA-B	CD8A	0.00182054440961035	0	HLA-B_CD8A	HLA-B - CD8A	MHC-I	Cell-Cell Contact	KEGG: hsa04514
801	Intermediate Monocytes	Naive CD8+ T Cells	HLA-B	CD8A	0.00163577475193817	0	HLA-B_CD8A	HLA-B - CD8A	MHC-I	Cell-Cell Contact	KEGG: hsa04514
802	Memory CD4+ T Cells	Naive CD8+ T Cells	HLA-B	CD8A	0.00175286891403956	0	HLA-B_CD8A	HLA-B - CD8A	MHC-I	Cell-Cell Contact	KEGG: hsa04514
803	Memory CD8+ T Cells	Naive CD8+ T Cells	HLA-B	CD8A	0.00175922427771492	0	HLA-B_CD8A	HLA-B - CD8A	MHC-I	Cell-Cell Contact	KEGG: hsa04514
804	Naive CD4+ T Cells	Naive CD8+ T Cells	HLA-B	CD8A	0.00160595843829726	0	HLA-B_CD8A	HLA-B - CD8A	MHC-I	Cell-Cell Contact	KEGG: hsa04514
805	Naive CD8+ T Cells	Naive CD8+ T Cells	HLA-B	CD8A	0.00157366813248744	0	HLA-B_CD8A	HLA-B - CD8A	MHC-I	Cell-Cell Contact	KEGG: hsa04514
806	Non-Classical Monocytes	Naive CD8+ T Cells	HLA-B	CD8A	0.00167828104026218	0	HLA-B_CD8A	HLA-B - CD8A	MHC-I	Cell-Cell Contact	KEGG: hsa04514
807	Regulatory CD4+ T Cells	Naive CD8+ T Cells	HLA-B	CD8A	0.00173553709072865	0	HLA-B_CD8A	HLA-B - CD8A	MHC-I	Cell-Cell Contact	KEGG: hsa04514
808	Central Memory CD8+ T Cells	Central Memory CD8+ T Cells	HLA-C	CD8A	0.000602807590782954	0	HLA-C_CD8A	HLA-C - CD8A	MHC-I	Cell-Cell Contact	KEGG: hsa04514
809	Classical Monocytes	Central Memory CD8+ T Cells	HLA-C	CD8A	0.00045518780577952	0	HLA-C_CD8A	HLA-C - CD8A	MHC-I	Cell-Cell Contact	KEGG: hsa04514
810	Cytotoxic CD8+ T Cells	Central Memory CD8+ T Cells	HLA-C	CD8A	0.000659154371342963	0	HLA-C_CD8A	HLA-C - CD8A	MHC-I	Cell-Cell Contact	KEGG: hsa04514
811	Gamma Delta T Cells	Central Memory CD8+ T Cells	HLA-C	CD8A	0.000624437066769955	0	HLA-C_CD8A	HLA-C - CD8A	MHC-I	Cell-Cell Contact	KEGG: hsa04514
812	Intermediate Monocytes	Central Memory CD8+ T Cells	HLA-C	CD8A	0.000501499844643826	0	HLA-C_CD8A	HLA-C - CD8A	MHC-I	Cell-Cell Contact	KEGG: hsa04514
813	Memory CD4+ T Cells	Central Memory CD8+ T Cells	HLA-C	CD8A	0.00056587017862124	0	HLA-C_CD8A	HLA-C - CD8A	MHC-I	Cell-Cell Contact	KEGG: hsa04514
814	Memory CD8+ T Cells	Central Memory CD8+ T Cells	HLA-C	CD8A	0.00058043016027824	0	HLA-C_CD8A	HLA-C - CD8A	MHC-I	Cell-Cell Contact	KEGG: hsa04514
815	Naive CD4+ T Cells	Central Memory CD8+ T Cells	HLA-C	CD8A	0.000510513381873548	0	HLA-C_CD8A	HLA-C - CD8A	MHC-I	Cell-Cell Contact	KEGG: hsa04514
816	Naive CD8+ T Cells	Central Memory CD8+ T Cells	HLA-C	CD8A	0.000503071363533605	0	HLA-C_CD8A	HLA-C - CD8A	MHC-I	Cell-Cell Contact	KEGG: hsa04514
817	Non-Classical Monocytes	Central Memory CD8+ T Cells	HLA-C	CD8A	0.000542181276851913	0	HLA-C_CD8A	HLA-C - CD8A	MHC-I	Cell-Cell Contact	KEGG: hsa04514
818	Regulatory CD4+ T Cells	Central Memory CD8+ T Cells	HLA-C	CD8A	0.000547636925306254	0	HLA-C_CD8A	HLA-C - CD8A	MHC-I	Cell-Cell Contact	KEGG: hsa04514
819	Central Memory CD8+ T Cells	Cytotoxic CD8+ T Cells	HLA-C	CD8A	0.0020928929695872	0	HLA-C_CD8A	HLA-C - CD8A	MHC-I	Cell-Cell Contact	KEGG: hsa04514
820	Classical Monocytes	Cytotoxic CD8+ T Cells	HLA-C	CD8A	0.00165940314957563	0	HLA-C_CD8A	HLA-C - CD8A	MHC-I	Cell-Cell Contact	KEGG: hsa04514
821	Cytotoxic CD8+ T Cells	Cytotoxic CD8+ T Cells	HLA-C	CD8A	0.00224766274844155	0	HLA-C_CD8A	HLA-C - CD8A	MHC-I	Cell-Cell Contact	KEGG: hsa04514
822	Gamma Delta T Cells	Cytotoxic CD8+ T Cells	HLA-C	CD8A	0.00215296429211578	0	HLA-C_CD8A	HLA-C - CD8A	MHC-I	Cell-Cell Contact	KEGG: hsa04514
823	Intermediate Monocytes	Cytotoxic CD8+ T Cells	HLA-C	CD8A	0.00179999509756551	0	HLA-C_CD8A	HLA-C - CD8A	MHC-I	Cell-Cell Contact	KEGG: hsa04514
824	Memory CD4+ T Cells	Cytotoxic CD8+ T Cells	HLA-C	CD8A	0.00198834526518624	0	HLA-C_CD8A	HLA-C - CD8A	MHC-I	Cell-Cell Contact	KEGG: hsa04514
825	Memory CD8+ T Cells	Cytotoxic CD8+ T Cells	HLA-C	CD8A	0.00202985555059681	0	HLA-C_CD8A	HLA-C - CD8A	MHC-I	Cell-Cell Contact	KEGG: hsa04514
826	Naive CD4+ T Cells	Cytotoxic CD8+ T Cells	HLA-C	CD8A	0.00182685456250043	0	HLA-C_CD8A	HLA-C - CD8A	MHC-I	Cell-Cell Contact	KEGG: hsa04514
827	Naive CD8+ T Cells	Cytotoxic CD8+ T Cells	HLA-C	CD8A	0.00180468968900461	0	HLA-C_CD8A	HLA-C - CD8A	MHC-I	Cell-Cell Contact	KEGG: hsa04514
828	Non-Classical Monocytes	Cytotoxic CD8+ T Cells	HLA-C	CD8A	0.00191995851210416	0	HLA-C_CD8A	HLA-C - CD8A	MHC-I	Cell-Cell Contact	KEGG: hsa04514
829	Regulatory CD4+ T Cells	Cytotoxic CD8+ T Cells	HLA-C	CD8A	0.00193580258327954	0	HLA-C_CD8A	HLA-C - CD8A	MHC-I	Cell-Cell Contact	KEGG: hsa04514
830	Central Memory CD8+ T Cells	Memory CD8+ T Cells	HLA-C	CD8A	0.00055326979957439	0	HLA-C_CD8A	HLA-C - CD8A	MHC-I	Cell-Cell Contact	KEGG: hsa04514
831	Classical Monocytes	Memory CD8+ T Cells	HLA-C	CD8A	0.000417120726531782	0	HLA-C_CD8A	HLA-C - CD8A	MHC-I	Cell-Cell Contact	KEGG: hsa04514
832	Cytotoxic CD8+ T Cells	Memory CD8+ T Cells	HLA-C	CD8A	0.000605351947101055	0	HLA-C_CD8A	HLA-C - CD8A	MHC-I	Cell-Cell Contact	KEGG: hsa04514
833	Gamma Delta T Cells	Memory CD8+ T Cells	HLA-C	CD8A	0.000573254791901755	0	HLA-C_CD8A	HLA-C - CD8A	MHC-I	Cell-Cell Contact	KEGG: hsa04514
834	Intermediate Monocytes	Memory CD8+ T Cells	HLA-C	CD8A	0.000459787751718265	0	HLA-C_CD8A	HLA-C - CD8A	MHC-I	Cell-Cell Contact	KEGG: hsa04514
835	Memory CD4+ T Cells	Memory CD8+ T Cells	HLA-C	CD8A	0.000519162160512771	0	HLA-C_CD8A	HLA-C - CD8A	MHC-I	Cell-Cell Contact	KEGG: hsa04514
836	Memory CD8+ T Cells	Memory CD8+ T Cells	HLA-C	CD8A	0.00053260347661074	0	HLA-C_CD8A	HLA-C - CD8A	MHC-I	Cell-Cell Contact	KEGG: hsa04514
837	Naive CD4+ T Cells	Memory CD8+ T Cells	HLA-C	CD8A	0.000468096796649306	0	HLA-C_CD8A	HLA-C - CD8A	MHC-I	Cell-Cell Contact	KEGG: hsa04514
838	Naive CD8+ T Cells	Memory CD8+ T Cells	HLA-C	CD8A	0.000461236326183155	0	HLA-C_CD8A	HLA-C - CD8A	MHC-I	Cell-Cell Contact	KEGG: hsa04514
839	Non-Classical Monocytes	Memory CD8+ T Cells	HLA-C	CD8A	0.000497302279111731	0	HLA-C_CD8A	HLA-C - CD8A	MHC-I	Cell-Cell Contact	KEGG: hsa04514
840	Regulatory CD4+ T Cells	Memory CD8+ T Cells	HLA-C	CD8A	0.000502335712895848	0	HLA-C_CD8A	HLA-C - CD8A	MHC-I	Cell-Cell Contact	KEGG: hsa04514
841	Central Memory CD8+ T Cells	Naive CD8+ T Cells	HLA-C	CD8A	0.00169151689391446	0	HLA-C_CD8A	HLA-C - CD8A	MHC-I	Cell-Cell Contact	KEGG: hsa04514
842	Classical Monocytes	Naive CD8+ T Cells	HLA-C	CD8A	0.00132333581221344	0	HLA-C_CD8A	HLA-C - CD8A	MHC-I	Cell-Cell Contact	KEGG: hsa04514
843	Cytotoxic CD8+ T Cells	Naive CD8+ T Cells	HLA-C	CD8A	0.00182538392996153	0	HLA-C_CD8A	HLA-C - CD8A	MHC-I	Cell-Cell Contact	KEGG: hsa04514
844	Gamma Delta T Cells	Naive CD8+ T Cells	HLA-C	CD8A	0.00174332197796351	0	HLA-C_CD8A	HLA-C - CD8A	MHC-I	Cell-Cell Contact	KEGG: hsa04514
845	Intermediate Monocytes	Naive CD8+ T Cells	HLA-C	CD8A	0.00144166940598749	0	HLA-C_CD8A	HLA-C - CD8A	MHC-I	Cell-Cell Contact	KEGG: hsa04514
846	Memory CD4+ T Cells	Naive CD8+ T Cells	HLA-C	CD8A	0.00160181541930299	0	HLA-C_CD8A	HLA-C - CD8A	MHC-I	Cell-Cell Contact	KEGG: hsa04514
847	Memory CD8+ T Cells	Naive CD8+ T Cells	HLA-C	CD8A	0.00163736143294561	0	HLA-C_CD8A	HLA-C - CD8A	MHC-I	Cell-Cell Contact	KEGG: hsa04514
848	Naive CD4+ T Cells	Naive CD8+ T Cells	HLA-C	CD8A	0.00146439318366798	0	HLA-C_CD8A	HLA-C - CD8A	MHC-I	Cell-Cell Contact	KEGG: hsa04514
849	Naive CD8+ T Cells	Naive CD8+ T Cells	HLA-C	CD8A	0.00144563843617719	0	HLA-C_CD8A	HLA-C - CD8A	MHC-I	Cell-Cell Contact	KEGG: hsa04514
850	Non-Classical Monocytes	Naive CD8+ T Cells	HLA-C	CD8A	0.00154345351487794	0	HLA-C_CD8A	HLA-C - CD8A	MHC-I	Cell-Cell Contact	KEGG: hsa04514
851	Regulatory CD4+ T Cells	Naive CD8+ T Cells	HLA-C	CD8A	0.00155695302564244	0	HLA-C_CD8A	HLA-C - CD8A	MHC-I	Cell-Cell Contact	KEGG: hsa04514
852	Central Memory CD8+ T Cells	Central Memory CD8+ T Cells	HLA-E	CD8A	0.000487205333272893	0	HLA-E_CD8A	HLA-E - CD8A	MHC-I	Cell-Cell Contact	KEGG: hsa04514
853	Classical Monocytes	Central Memory CD8+ T Cells	HLA-E	CD8A	0.000377861697956038	0	HLA-E_CD8A	HLA-E - CD8A	MHC-I	Cell-Cell Contact	KEGG: hsa04514
854	Cytotoxic CD8+ T Cells	Central Memory CD8+ T Cells	HLA-E	CD8A	0.000496064209560205	0	HLA-E_CD8A	HLA-E - CD8A	MHC-I	Cell-Cell Contact	KEGG: hsa04514
855	Gamma Delta T Cells	Central Memory CD8+ T Cells	HLA-E	CD8A	0.000484892113622524	0	HLA-E_CD8A	HLA-E - CD8A	MHC-I	Cell-Cell Contact	KEGG: hsa04514
856	Intermediate Monocytes	Central Memory CD8+ T Cells	HLA-E	CD8A	0.00040872286726988	0	HLA-E_CD8A	HLA-E - CD8A	MHC-I	Cell-Cell Contact	KEGG: hsa04514
857	Memory CD4+ T Cells	Central Memory CD8+ T Cells	HLA-E	CD8A	0.000474746264883945	0	HLA-E_CD8A	HLA-E - CD8A	MHC-I	Cell-Cell Contact	KEGG: hsa04514
858	Memory CD8+ T Cells	Central Memory CD8+ T Cells	HLA-E	CD8A	0.00045148665767716	0	HLA-E_CD8A	HLA-E - CD8A	MHC-I	Cell-Cell Contact	KEGG: hsa04514
859	Naive CD4+ T Cells	Central Memory CD8+ T Cells	HLA-E	CD8A	0.000448701235888446	0	HLA-E_CD8A	HLA-E - CD8A	MHC-I	Cell-Cell Contact	KEGG: hsa04514
860	Naive CD8+ T Cells	Central Memory CD8+ T Cells	HLA-E	CD8A	0.000435598558794137	0	HLA-E_CD8A	HLA-E - CD8A	MHC-I	Cell-Cell Contact	KEGG: hsa04514
861	Non-Classical Monocytes	Central Memory CD8+ T Cells	HLA-E	CD8A	0.000475490705439108	0	HLA-E_CD8A	HLA-E - CD8A	MHC-I	Cell-Cell Contact	KEGG: hsa04514
862	Regulatory CD4+ T Cells	Central Memory CD8+ T Cells	HLA-E	CD8A	0.000442485501749002	0	HLA-E_CD8A	HLA-E - CD8A	MHC-I	Cell-Cell Contact	KEGG: hsa04514
863	Central Memory CD8+ T Cells	Cytotoxic CD8+ T Cells	HLA-E	CD8A	0.00175706611066452	0	HLA-E_CD8A	HLA-E - CD8A	MHC-I	Cell-Cell Contact	KEGG: hsa04514
864	Classical Monocytes	Cytotoxic CD8+ T Cells	HLA-E	CD8A	0.00141456349740835	0	HLA-E_CD8A	HLA-E - CD8A	MHC-I	Cell-Cell Contact	KEGG: hsa04514
865	Cytotoxic CD8+ T Cells	Cytotoxic CD8+ T Cells	HLA-E	CD8A	0.00178371922992159	0	HLA-E_CD8A	HLA-E - CD8A	MHC-I	Cell-Cell Contact	KEGG: hsa04514
866	Gamma Delta T Cells	Cytotoxic CD8+ T Cells	HLA-E	CD8A	0.00175008040056497	0	HLA-E_CD8A	HLA-E - CD8A	MHC-I	Cell-Cell Contact	KEGG: hsa04514
867	Intermediate Monocytes	Cytotoxic CD8+ T Cells	HLA-E	CD8A	0.00151384275472711	0	HLA-E_CD8A	HLA-E - CD8A	MHC-I	Cell-Cell Contact	KEGG: hsa04514
868	Memory CD4+ T Cells	Cytotoxic CD8+ T Cells	HLA-E	CD8A	0.00171931240246901	0	HLA-E_CD8A	HLA-E - CD8A	MHC-I	Cell-Cell Contact	KEGG: hsa04514
869	Memory CD8+ T Cells	Cytotoxic CD8+ T Cells	HLA-E	CD8A	0.00164797676974231	0	HLA-E_CD8A	HLA-E - CD8A	MHC-I	Cell-Cell Contact	KEGG: hsa04514
870	Naive CD4+ T Cells	Cytotoxic CD8+ T Cells	HLA-E	CD8A	0.00163935853042973	0	HLA-E_CD8A	HLA-E - CD8A	MHC-I	Cell-Cell Contact	KEGG: hsa04514
871	Naive CD8+ T Cells	Cytotoxic CD8+ T Cells	HLA-E	CD8A	0.00159859850716384	0	HLA-E_CD8A	HLA-E - CD8A	MHC-I	Cell-Cell Contact	KEGG: hsa04514
872	Non-Classical Monocytes	Cytotoxic CD8+ T Cells	HLA-E	CD8A	0.00172157711169189	0	HLA-E_CD8A	HLA-E - CD8A	MHC-I	Cell-Cell Contact	KEGG: hsa04514
873	Regulatory CD4+ T Cells	Cytotoxic CD8+ T Cells	HLA-E	CD8A	0.00162006782988805	0	HLA-E_CD8A	HLA-E - CD8A	MHC-I	Cell-Cell Contact	KEGG: hsa04514
874	Central Memory CD8+ T Cells	Memory CD8+ T Cells	HLA-E	CD8A	0.000446613780448559	0	HLA-E_CD8A	HLA-E - CD8A	MHC-I	Cell-Cell Contact	KEGG: hsa04514
875	Classical Monocytes	Memory CD8+ T Cells	HLA-E	CD8A	0.000345974857828677	0	HLA-E_CD8A	HLA-E - CD8A	MHC-I	Cell-Cell Contact	KEGG: hsa04514
876	Cytotoxic CD8+ T Cells	Memory CD8+ T Cells	HLA-E	CD8A	0.000454777738081185	0	HLA-E_CD8A	HLA-E - CD8A	MHC-I	Cell-Cell Contact	KEGG: hsa04514
877	Gamma Delta T Cells	Memory CD8+ T Cells	HLA-E	CD8A	0.000444482272292121	0	HLA-E_CD8A	HLA-E - CD8A	MHC-I	Cell-Cell Contact	KEGG: hsa04514
878	Intermediate Monocytes	Memory CD8+ T Cells	HLA-E	CD8A	0.000374355346248817	0	HLA-E_CD8A	HLA-E - CD8A	MHC-I	Cell-Cell Contact	KEGG: hsa04514
879	Memory CD4+ T Cells	Memory CD8+ T Cells	HLA-E	CD8A	0.000435134663079378	0	HLA-E_CD8A	HLA-E - CD8A	MHC-I	Cell-Cell Contact	KEGG: hsa04514
880	Memory CD8+ T Cells	Memory CD8+ T Cells	HLA-E	CD8A	0.000413712705470445	0	HLA-E_CD8A	HLA-E - CD8A	MHC-I	Cell-Cell Contact	KEGG: hsa04514
881	Naive CD4+ T Cells	Memory CD8+ T Cells	HLA-E	CD8A	0.000411148064312522	0	HLA-E_CD8A	HLA-E - CD8A	MHC-I	Cell-Cell Contact	KEGG: hsa04514
882	Naive CD8+ T Cells	Memory CD8+ T Cells	HLA-E	CD8A	0.000399085995730277	0	HLA-E_CD8A	HLA-E - CD8A	MHC-I	Cell-Cell Contact	KEGG: hsa04514
883	Non-Classical Monocytes	Memory CD8+ T Cells	HLA-E	CD8A	0.000435820464614191	0	HLA-E_CD8A	HLA-E - CD8A	MHC-I	Cell-Cell Contact	KEGG: hsa04514
884	Regulatory CD4+ T Cells	Memory CD8+ T Cells	HLA-E	CD8A	0.000405425558924785	0	HLA-E_CD8A	HLA-E - CD8A	MHC-I	Cell-Cell Contact	KEGG: hsa04514
885	Central Memory CD8+ T Cells	Naive CD8+ T Cells	HLA-E	CD8A	0.00140542836191331	0	HLA-E_CD8A	HLA-E - CD8A	MHC-I	Cell-Cell Contact	KEGG: hsa04514
886	Classical Monocytes	Naive CD8+ T Cells	HLA-E	CD8A	0.00111967616547979	0	HLA-E_CD8A	HLA-E - CD8A	MHC-I	Cell-Cell Contact	KEGG: hsa04514
887	Cytotoxic CD8+ T Cells	Naive CD8+ T Cells	HLA-E	CD8A	0.00142791789746116	0	HLA-E_CD8A	HLA-E - CD8A	MHC-I	Cell-Cell Contact	KEGG: hsa04514
888	Gamma Delta T Cells	Naive CD8+ T Cells	HLA-E	CD8A	0.001399540012427	0	HLA-E_CD8A	HLA-E - CD8A	MHC-I	Cell-Cell Contact	KEGG: hsa04514
889	Intermediate Monocytes	Naive CD8+ T Cells	HLA-E	CD8A	0.00120189053788492	0	HLA-E_CD8A	HLA-E - CD8A	MHC-I	Cell-Cell Contact	KEGG: hsa04514
890	Memory CD4+ T Cells	Naive CD8+ T Cells	HLA-E	CD8A	0.00137363532810656	0	HLA-E_CD8A	HLA-E - CD8A	MHC-I	Cell-Cell Contact	KEGG: hsa04514
891	Memory CD8+ T Cells	Naive CD8+ T Cells	HLA-E	CD8A	0.00131376325594011	0	HLA-E_CD8A	HLA-E - CD8A	MHC-I	Cell-Cell Contact	KEGG: hsa04514
892	Naive CD4+ T Cells	Naive CD8+ T Cells	HLA-E	CD8A	0.00130654768030054	0	HLA-E_CD8A	HLA-E - CD8A	MHC-I	Cell-Cell Contact	KEGG: hsa04514
893	Naive CD8+ T Cells	Naive CD8+ T Cells	HLA-E	CD8A	0.00127247313640416	0	HLA-E_CD8A	HLA-E - CD8A	MHC-I	Cell-Cell Contact	KEGG: hsa04514
894	Non-Classical Monocytes	Naive CD8+ T Cells	HLA-E	CD8A	0.0013755403986612	0	HLA-E_CD8A	HLA-E - CD8A	MHC-I	Cell-Cell Contact	KEGG: hsa04514
895	Regulatory CD4+ T Cells	Naive CD8+ T Cells	HLA-E	CD8A	0.00129041044691436	0	HLA-E_CD8A	HLA-E - CD8A	MHC-I	Cell-Cell Contact	KEGG: hsa04514
896	Central Memory CD8+ T Cells	Central Memory CD8+ T Cells	HLA-F	CD8A	0.000235209288785801	0	HLA-F_CD8A	HLA-F - CD8A	MHC-I	Cell-Cell Contact	KEGG: hsa04514
897	Classical Monocytes	Central Memory CD8+ T Cells	HLA-F	CD8A	0.000136567389791591	0	HLA-F_CD8A	HLA-F - CD8A	MHC-I	Cell-Cell Contact	KEGG: hsa04514
898	Cytotoxic CD8+ T Cells	Central Memory CD8+ T Cells	HLA-F	CD8A	0.000220695166238083	0	HLA-F_CD8A	HLA-F - CD8A	MHC-I	Cell-Cell Contact	KEGG: hsa04514
899	Gamma Delta T Cells	Central Memory CD8+ T Cells	HLA-F	CD8A	0.000225038191768925	0	HLA-F_CD8A	HLA-F - CD8A	MHC-I	Cell-Cell Contact	KEGG: hsa04514
900	Intermediate Monocytes	Central Memory CD8+ T Cells	HLA-F	CD8A	0.000151155037832486	0	HLA-F_CD8A	HLA-F - CD8A	MHC-I	Cell-Cell Contact	KEGG: hsa04514
901	Memory CD4+ T Cells	Central Memory CD8+ T Cells	HLA-F	CD8A	0.000159153374608168	0	HLA-F_CD8A	HLA-F - CD8A	MHC-I	Cell-Cell Contact	KEGG: hsa04514
902	Memory CD8+ T Cells	Central Memory CD8+ T Cells	HLA-F	CD8A	0.000181922274739393	0	HLA-F_CD8A	HLA-F - CD8A	MHC-I	Cell-Cell Contact	KEGG: hsa04514
903	Naive CD4+ T Cells	Central Memory CD8+ T Cells	HLA-F	CD8A	7.01993786793685e-05	0.03	HLA-F_CD8A	HLA-F - CD8A	MHC-I	Cell-Cell Contact	KEGG: hsa04514
904	Naive CD8+ T Cells	Central Memory CD8+ T Cells	HLA-F	CD8A	0.000177989275797764	0	HLA-F_CD8A	HLA-F - CD8A	MHC-I	Cell-Cell Contact	KEGG: hsa04514
905	Non-Classical Monocytes	Central Memory CD8+ T Cells	HLA-F	CD8A	0.000202475810440437	0	HLA-F_CD8A	HLA-F - CD8A	MHC-I	Cell-Cell Contact	KEGG: hsa04514
906	Regulatory CD4+ T Cells	Central Memory CD8+ T Cells	HLA-F	CD8A	0.000136745152364057	0	HLA-F_CD8A	HLA-F - CD8A	MHC-I	Cell-Cell Contact	KEGG: hsa04514
907	Central Memory CD8+ T Cells	Cytotoxic CD8+ T Cells	HLA-F	CD8A	0.000926508795943659	0	HLA-F_CD8A	HLA-F - CD8A	MHC-I	Cell-Cell Contact	KEGG: hsa04514
908	Classical Monocytes	Cytotoxic CD8+ T Cells	HLA-F	CD8A	0.000558101909855522	0	HLA-F_CD8A	HLA-F - CD8A	MHC-I	Cell-Cell Contact	KEGG: hsa04514
909	Cytotoxic CD8+ T Cells	Cytotoxic CD8+ T Cells	HLA-F	CD8A	0.000873979791462268	0	HLA-F_CD8A	HLA-F - CD8A	MHC-I	Cell-Cell Contact	KEGG: hsa04514
910	Gamma Delta T Cells	Cytotoxic CD8+ T Cells	HLA-F	CD8A	0.000889756656308156	0	HLA-F_CD8A	HLA-F - CD8A	MHC-I	Cell-Cell Contact	KEGG: hsa04514
911	Intermediate Monocytes	Cytotoxic CD8+ T Cells	HLA-F	CD8A	0.000614313225788683	0	HLA-F_CD8A	HLA-F - CD8A	MHC-I	Cell-Cell Contact	KEGG: hsa04514
912	Memory CD4+ T Cells	Cytotoxic CD8+ T Cells	HLA-F	CD8A	0.000644871512636347	0	HLA-F_CD8A	HLA-F - CD8A	MHC-I	Cell-Cell Contact	KEGG: hsa04514
913	Memory CD8+ T Cells	Cytotoxic CD8+ T Cells	HLA-F	CD8A	0.000730862723407362	0	HLA-F_CD8A	HLA-F - CD8A	MHC-I	Cell-Cell Contact	KEGG: hsa04514
914	Naive CD4+ T Cells	Cytotoxic CD8+ T Cells	HLA-F	CD8A	0.000294297085726533	0	HLA-F_CD8A	HLA-F - CD8A	MHC-I	Cell-Cell Contact	KEGG: hsa04514
915	Naive CD8+ T Cells	Cytotoxic CD8+ T Cells	HLA-F	CD8A	0.000716113587460497	0	HLA-F_CD8A	HLA-F - CD8A	MHC-I	Cell-Cell Contact	KEGG: hsa04514
916	Non-Classical Monocytes	Cytotoxic CD8+ T Cells	HLA-F	CD8A	0.000807241276575641	0	HLA-F_CD8A	HLA-F - CD8A	MHC-I	Cell-Cell Contact	KEGG: hsa04514
917	Regulatory CD4+ T Cells	Cytotoxic CD8+ T Cells	HLA-F	CD8A	0.000558790639452162	0	HLA-F_CD8A	HLA-F - CD8A	MHC-I	Cell-Cell Contact	KEGG: hsa04514
918	Central Memory CD8+ T Cells	Memory CD8+ T Cells	HLA-F	CD8A	0.000215032317518487	0	HLA-F_CD8A	HLA-F - CD8A	MHC-I	Cell-Cell Contact	KEGG: hsa04514
919	Classical Monocytes	Memory CD8+ T Cells	HLA-F	CD8A	0.000124720782225385	0.02	HLA-F_CD8A	HLA-F - CD8A	MHC-I	Cell-Cell Contact	KEGG: hsa04514
920	Cytotoxic CD8+ T Cells	Memory CD8+ T Cells	HLA-F	CD8A	0.000201731978928303	0	HLA-F_CD8A	HLA-F - CD8A	MHC-I	Cell-Cell Contact	KEGG: hsa04514
921	Gamma Delta T Cells	Memory CD8+ T Cells	HLA-F	CD8A	0.000205711374417097	0	HLA-F_CD8A	HLA-F - CD8A	MHC-I	Cell-Cell Contact	KEGG: hsa04514
922	Intermediate Monocytes	Memory CD8+ T Cells	HLA-F	CD8A	0.00013806451226989	0	HLA-F_CD8A	HLA-F - CD8A	MHC-I	Cell-Cell Contact	KEGG: hsa04514
923	Memory CD4+ T Cells	Memory CD8+ T Cells	HLA-F	CD8A	0.000145382578855333	0	HLA-F_CD8A	HLA-F - CD8A	MHC-I	Cell-Cell Contact	KEGG: hsa04514
924	Memory CD8+ T Cells	Memory CD8+ T Cells	HLA-F	CD8A	0.000166221794816388	0	HLA-F_CD8A	HLA-F - CD8A	MHC-I	Cell-Cell Contact	KEGG: hsa04514
925	Naive CD4+ T Cells	Memory CD8+ T Cells	HLA-F	CD8A	6.40645199427209e-05	0.04	HLA-F_CD8A	HLA-F - CD8A	MHC-I	Cell-Cell Contact	KEGG: hsa04514
926	Naive CD8+ T Cells	Memory CD8+ T Cells	HLA-F	CD8A	0.00016262139701657	0	HLA-F_CD8A	HLA-F - CD8A	MHC-I	Cell-Cell Contact	KEGG: hsa04514
927	Non-Classical Monocytes	Memory CD8+ T Cells	HLA-F	CD8A	0.000185042104303788	0	HLA-F_CD8A	HLA-F - CD8A	MHC-I	Cell-Cell Contact	KEGG: hsa04514
928	Regulatory CD4+ T Cells	Memory CD8+ T Cells	HLA-F	CD8A	0.000124883361619833	0	HLA-F_CD8A	HLA-F - CD8A	MHC-I	Cell-Cell Contact	KEGG: hsa04514
929	Central Memory CD8+ T Cells	Naive CD8+ T Cells	HLA-F	CD8A	0.000722630582968619	0	HLA-F_CD8A	HLA-F - CD8A	MHC-I	Cell-Cell Contact	KEGG: hsa04514
930	Classical Monocytes	Naive CD8+ T Cells	HLA-F	CD8A	0.000430535166316118	0	HLA-F_CD8A	HLA-F - CD8A	MHC-I	Cell-Cell Contact	KEGG: hsa04514
931	Cytotoxic CD8+ T Cells	Naive CD8+ T Cells	HLA-F	CD8A	0.000680588496151623	0	HLA-F_CD8A	HLA-F - CD8A	MHC-I	Cell-Cell Contact	KEGG: hsa04514
932	Gamma Delta T Cells	Naive CD8+ T Cells	HLA-F	CD8A	0.000693201758198018	0	HLA-F_CD8A	HLA-F - CD8A	MHC-I	Cell-Cell Contact	KEGG: hsa04514
933	Intermediate Monocytes	Naive CD8+ T Cells	HLA-F	CD8A	0.000474689543613549	0	HLA-F_CD8A	HLA-F - CD8A	MHC-I	Cell-Cell Contact	KEGG: hsa04514
934	Memory CD4+ T Cells	Naive CD8+ T Cells	HLA-F	CD8A	0.000498755224810405	0	HLA-F_CD8A	HLA-F - CD8A	MHC-I	Cell-Cell Contact	KEGG: hsa04514
935	Memory CD8+ T Cells	Naive CD8+ T Cells	HLA-F	CD8A	0.00056671151201173	0	HLA-F_CD8A	HLA-F - CD8A	MHC-I	Cell-Cell Contact	KEGG: hsa04514
936	Naive CD4+ T Cells	Naive CD8+ T Cells	HLA-F	CD8A	0.000225266268883422	0	HLA-F_CD8A	HLA-F - CD8A	MHC-I	Cell-Cell Contact	KEGG: hsa04514
937	Naive CD8+ T Cells	Naive CD8+ T Cells	HLA-F	CD8A	0.000555030964761198	0	HLA-F_CD8A	HLA-F - CD8A	MHC-I	Cell-Cell Contact	KEGG: hsa04514
938	Non-Classical Monocytes	Naive CD8+ T Cells	HLA-F	CD8A	0.00062736405465183	0	HLA-F_CD8A	HLA-F - CD8A	MHC-I	Cell-Cell Contact	KEGG: hsa04514
939	Regulatory CD4+ T Cells	Naive CD8+ T Cells	HLA-F	CD8A	0.000431075277228861	0	HLA-F_CD8A	HLA-F - CD8A	MHC-I	Cell-Cell Contact	KEGG: hsa04514
940	Central Memory CD8+ T Cells	Central Memory CD8+ T Cells	HLA-A	CD8B	0.000579601178514264	0	HLA-A_CD8B	HLA-A - CD8B	MHC-I	Cell-Cell Contact	KEGG: hsa04514
941	Classical Monocytes	Central Memory CD8+ T Cells	HLA-A	CD8B	0.000489682851230067	0	HLA-A_CD8B	HLA-A - CD8B	MHC-I	Cell-Cell Contact	KEGG: hsa04514
942	Cytotoxic CD8+ T Cells	Central Memory CD8+ T Cells	HLA-A	CD8B	0.000619796423073876	0	HLA-A_CD8B	HLA-A - CD8B	MHC-I	Cell-Cell Contact	KEGG: hsa04514
943	Gamma Delta T Cells	Central Memory CD8+ T Cells	HLA-A	CD8B	0.000589442073490048	0	HLA-A_CD8B	HLA-A - CD8B	MHC-I	Cell-Cell Contact	KEGG: hsa04514
944	Intermediate Monocytes	Central Memory CD8+ T Cells	HLA-A	CD8B	0.000479861022775702	0	HLA-A_CD8B	HLA-A - CD8B	MHC-I	Cell-Cell Contact	KEGG: hsa04514
945	Memory CD4+ T Cells	Central Memory CD8+ T Cells	HLA-A	CD8B	0.000599750148858784	0	HLA-A_CD8B	HLA-A - CD8B	MHC-I	Cell-Cell Contact	KEGG: hsa04514
946	Memory CD8+ T Cells	Central Memory CD8+ T Cells	HLA-A	CD8B	0.000570548845081304	0	HLA-A_CD8B	HLA-A - CD8B	MHC-I	Cell-Cell Contact	KEGG: hsa04514
947	Naive CD4+ T Cells	Central Memory CD8+ T Cells	HLA-A	CD8B	0.000493435913444931	0	HLA-A_CD8B	HLA-A - CD8B	MHC-I	Cell-Cell Contact	KEGG: hsa04514
948	Naive CD8+ T Cells	Central Memory CD8+ T Cells	HLA-A	CD8B	0.000505690698539954	0	HLA-A_CD8B	HLA-A - CD8B	MHC-I	Cell-Cell Contact	KEGG: hsa04514
949	Non-Classical Monocytes	Central Memory CD8+ T Cells	HLA-A	CD8B	0.000487581930549787	0	HLA-A_CD8B	HLA-A - CD8B	MHC-I	Cell-Cell Contact	KEGG: hsa04514
950	Regulatory CD4+ T Cells	Central Memory CD8+ T Cells	HLA-A	CD8B	0.000562395764078598	0	HLA-A_CD8B	HLA-A - CD8B	MHC-I	Cell-Cell Contact	KEGG: hsa04514
951	Central Memory CD8+ T Cells	Cytotoxic CD8+ T Cells	HLA-A	CD8B	0.00169484270173665	0	HLA-A_CD8B	HLA-A - CD8B	MHC-I	Cell-Cell Contact	KEGG: hsa04514
952	Classical Monocytes	Cytotoxic CD8+ T Cells	HLA-A	CD8B	0.00146488815724944	0	HLA-A_CD8B	HLA-A - CD8B	MHC-I	Cell-Cell Contact	KEGG: hsa04514
953	Cytotoxic CD8+ T Cells	Cytotoxic CD8+ T Cells	HLA-A	CD8B	0.00179432138973575	0	HLA-A_CD8B	HLA-A - CD8B	MHC-I	Cell-Cell Contact	KEGG: hsa04514
954	Gamma Delta T Cells	Cytotoxic CD8+ T Cells	HLA-A	CD8B	0.00171938245320779	0	HLA-A_CD8B	HLA-A - CD8B	MHC-I	Cell-Cell Contact	KEGG: hsa04514
955	Intermediate Monocytes	Cytotoxic CD8+ T Cells	HLA-A	CD8B	0.00143912675165631	0	HLA-A_CD8B	HLA-A - CD8B	MHC-I	Cell-Cell Contact	KEGG: hsa04514
956	Memory CD4+ T Cells	Cytotoxic CD8+ T Cells	HLA-A	CD8B	0.00174495816119003	0	HLA-A_CD8B	HLA-A - CD8B	MHC-I	Cell-Cell Contact	KEGG: hsa04514
957	Memory CD8+ T Cells	Cytotoxic CD8+ T Cells	HLA-A	CD8B	0.0016721623205444	0	HLA-A_CD8B	HLA-A - CD8B	MHC-I	Cell-Cell Contact	KEGG: hsa04514
958	Naive CD4+ T Cells	Cytotoxic CD8+ T Cells	HLA-A	CD8B	0.00147469776564619	0	HLA-A_CD8B	HLA-A - CD8B	MHC-I	Cell-Cell Contact	KEGG: hsa04514
959	Naive CD8+ T Cells	Cytotoxic CD8+ T Cells	HLA-A	CD8B	0.00150659804360836	0	HLA-A_CD8B	HLA-A - CD8B	MHC-I	Cell-Cell Contact	KEGG: hsa04514
960	Non-Classical Monocytes	Cytotoxic CD8+ T Cells	HLA-A	CD8B	0.00145938861368389	0	HLA-A_CD8B	HLA-A - CD8B	MHC-I	Cell-Cell Contact	KEGG: hsa04514
961	Regulatory CD4+ T Cells	Cytotoxic CD8+ T Cells	HLA-A	CD8B	0.00165164661219274	0	HLA-A_CD8B	HLA-A - CD8B	MHC-I	Cell-Cell Contact	KEGG: hsa04514
962	Central Memory CD8+ T Cells	Naive CD8+ T Cells	HLA-A	CD8B	0.00256921286537571	0	HLA-A_CD8B	HLA-A - CD8B	MHC-I	Cell-Cell Contact	KEGG: hsa04514
963	Classical Monocytes	Naive CD8+ T Cells	HLA-A	CD8B	0.00226146195507222	0	HLA-A_CD8B	HLA-A - CD8B	MHC-I	Cell-Cell Contact	KEGG: hsa04514
964	Cytotoxic CD8+ T Cells	Naive CD8+ T Cells	HLA-A	CD8B	0.00269892893948131	0	HLA-A_CD8B	HLA-A - CD8B	MHC-I	Cell-Cell Contact	KEGG: hsa04514
965	Gamma Delta T Cells	Naive CD8+ T Cells	HLA-A	CD8B	0.00260139962634373	0	HLA-A_CD8B	HLA-A - CD8B	MHC-I	Cell-Cell Contact	KEGG: hsa04514
966	Intermediate Monocytes	Naive CD8+ T Cells	HLA-A	CD8B	0.00222627864558787	0	HLA-A_CD8B	HLA-A - CD8B	MHC-I	Cell-Cell Contact	KEGG: hsa04514
967	Memory CD4+ T Cells	Naive CD8+ T Cells	HLA-A	CD8B	0.00263481366553963	0	HLA-A_CD8B	HLA-A - CD8B	MHC-I	Cell-Cell Contact	KEGG: hsa04514
968	Memory CD8+ T Cells	Naive CD8+ T Cells	HLA-A	CD8B	0.0025393543808491	0	HLA-A_CD8B	HLA-A - CD8B	MHC-I	Cell-Cell Contact	KEGG: hsa04514
969	Naive CD4+ T Cells	Naive CD8+ T Cells	HLA-A	CD8B	0.00227482122048181	0	HLA-A_CD8B	HLA-A - CD8B	MHC-I	Cell-Cell Contact	KEGG: hsa04514
970	Naive CD8+ T Cells	Naive CD8+ T Cells	HLA-A	CD8B	0.00231812034714143	0	HLA-A_CD8B	HLA-A - CD8B	MHC-I	Cell-Cell Contact	KEGG: hsa04514
971	Non-Classical Monocytes	Naive CD8+ T Cells	HLA-A	CD8B	0.00225396319992127	0	HLA-A_CD8B	HLA-A - CD8B	MHC-I	Cell-Cell Contact	KEGG: hsa04514
972	Regulatory CD4+ T Cells	Naive CD8+ T Cells	HLA-A	CD8B	0.00251225373706432	0	HLA-A_CD8B	HLA-A - CD8B	MHC-I	Cell-Cell Contact	KEGG: hsa04514
973	Central Memory CD8+ T Cells	Central Memory CD8+ T Cells	HLA-B	CD8B	0.000617845385912469	0	HLA-B_CD8B	HLA-B - CD8B	MHC-I	Cell-Cell Contact	KEGG: hsa04514
974	Classical Monocytes	Central Memory CD8+ T Cells	HLA-B	CD8B	0.000541077468536243	0	HLA-B_CD8B	HLA-B - CD8B	MHC-I	Cell-Cell Contact	KEGG: hsa04514
975	Cytotoxic CD8+ T Cells	Central Memory CD8+ T Cells	HLA-B	CD8B	0.000649033751338588	0	HLA-B_CD8B	HLA-B - CD8B	MHC-I	Cell-Cell Contact	KEGG: hsa04514
976	Gamma Delta T Cells	Central Memory CD8+ T Cells	HLA-B	CD8B	0.00063400860731812	0	HLA-B_CD8B	HLA-B - CD8B	MHC-I	Cell-Cell Contact	KEGG: hsa04514
977	Intermediate Monocytes	Central Memory CD8+ T Cells	HLA-B	CD8B	0.000559211681845154	0	HLA-B_CD8B	HLA-B - CD8B	MHC-I	Cell-Cell Contact	KEGG: hsa04514
978	Memory CD4+ T Cells	Central Memory CD8+ T Cells	HLA-B	CD8B	0.000606290527178251	0	HLA-B_CD8B	HLA-B - CD8B	MHC-I	Cell-Cell Contact	KEGG: hsa04514
979	Memory CD8+ T Cells	Central Memory CD8+ T Cells	HLA-B	CD8B	0.000608877470580941	0	HLA-B_CD8B	HLA-B - CD8B	MHC-I	Cell-Cell Contact	KEGG: hsa04514
980	Naive CD4+ T Cells	Central Memory CD8+ T Cells	HLA-B	CD8B	0.000547398085260908	0	HLA-B_CD8B	HLA-B - CD8B	MHC-I	Cell-Cell Contact	KEGG: hsa04514
981	Naive CD8+ T Cells	Central Memory CD8+ T Cells	HLA-B	CD8B	0.000534682669384231	0	HLA-B_CD8B	HLA-B - CD8B	MHC-I	Cell-Cell Contact	KEGG: hsa04514
982	Non-Classical Monocytes	Central Memory CD8+ T Cells	HLA-B	CD8B	0.000576174650450681	0	HLA-B_CD8B	HLA-B - CD8B	MHC-I	Cell-Cell Contact	KEGG: hsa04514
983	Regulatory CD4+ T Cells	Central Memory CD8+ T Cells	HLA-B	CD8B	0.000599252386382781	0	HLA-B_CD8B	HLA-B - CD8B	MHC-I	Cell-Cell Contact	KEGG: hsa04514
984	Central Memory CD8+ T Cells	Cytotoxic CD8+ T Cells	HLA-B	CD8B	0.00178953859174641	0	HLA-B_CD8B	HLA-B - CD8B	MHC-I	Cell-Cell Contact	KEGG: hsa04514
985	Classical Monocytes	Cytotoxic CD8+ T Cells	HLA-B	CD8B	0.0015976033990677	0	HLA-B_CD8B	HLA-B - CD8B	MHC-I	Cell-Cell Contact	KEGG: hsa04514
986	Cytotoxic CD8+ T Cells	Cytotoxic CD8+ T Cells	HLA-B	CD8B	0.00186544402839522	0	HLA-B_CD8B	HLA-B - CD8B	MHC-I	Cell-Cell Contact	KEGG: hsa04514
987	Gamma Delta T Cells	Cytotoxic CD8+ T Cells	HLA-B	CD8B	0.00182902222214759	0	HLA-B_CD8B	HLA-B - CD8B	MHC-I	Cell-Cell Contact	KEGG: hsa04514
988	Intermediate Monocytes	Cytotoxic CD8+ T Cells	HLA-B	CD8B	0.00164361160267344	0	HLA-B_CD8B	HLA-B - CD8B	MHC-I	Cell-Cell Contact	KEGG: hsa04514
989	Memory CD4+ T Cells	Cytotoxic CD8+ T Cells	HLA-B	CD8B	0.00176111770857664	0	HLA-B_CD8B	HLA-B - CD8B	MHC-I	Cell-Cell Contact	KEGG: hsa04514
990	Memory CD8+ T Cells	Cytotoxic CD8+ T Cells	HLA-B	CD8B	0.00176749486178355	0	HLA-B_CD8B	HLA-B - CD8B	MHC-I	Cell-Cell Contact	KEGG: hsa04514
991	Naive CD4+ T Cells	Cytotoxic CD8+ T Cells	HLA-B	CD8B	0.00161368721646957	0	HLA-B_CD8B	HLA-B - CD8B	MHC-I	Cell-Cell Contact	KEGG: hsa04514
992	Naive CD8+ T Cells	Cytotoxic CD8+ T Cells	HLA-B	CD8B	0.00158127841607555	0	HLA-B_CD8B	HLA-B - CD8B	MHC-I	Cell-Cell Contact	KEGG: hsa04514
993	Non-Classical Monocytes	Cytotoxic CD8+ T Cells	HLA-B	CD8B	0.00168626972994253	0	HLA-B_CD8B	HLA-B - CD8B	MHC-I	Cell-Cell Contact	KEGG: hsa04514
994	Regulatory CD4+ T Cells	Cytotoxic CD8+ T Cells	HLA-B	CD8B	0.00174372616493675	0	HLA-B_CD8B	HLA-B - CD8B	MHC-I	Cell-Cell Contact	KEGG: hsa04514
995	Central Memory CD8+ T Cells	Naive CD8+ T Cells	HLA-B	CD8B	0.00269273840437641	0	HLA-B_CD8B	HLA-B - CD8B	MHC-I	Cell-Cell Contact	KEGG: hsa04514
996	Classical Monocytes	Naive CD8+ T Cells	HLA-B	CD8B	0.00244044305118129	0	HLA-B_CD8B	HLA-B - CD8B	MHC-I	Cell-Cell Contact	KEGG: hsa04514
997	Cytotoxic CD8+ T Cells	Naive CD8+ T Cells	HLA-B	CD8B	0.00279044387683918	0	HLA-B_CD8B	HLA-B - CD8B	MHC-I	Cell-Cell Contact	KEGG: hsa04514
998	Gamma Delta T Cells	Naive CD8+ T Cells	HLA-B	CD8B	0.00274370557661385	0	HLA-B_CD8B	HLA-B - CD8B	MHC-I	Cell-Cell Contact	KEGG: hsa04514
999	Intermediate Monocytes	Naive CD8+ T Cells	HLA-B	CD8B	0.00250161583407816	0	HLA-B_CD8B	HLA-B - CD8B	MHC-I	Cell-Cell Contact	KEGG: hsa04514
1000	Memory CD4+ T Cells	Naive CD8+ T Cells	HLA-B	CD8B	0.00265585688609819	0	HLA-B_CD8B	HLA-B - CD8B	MHC-I	Cell-Cell Contact	KEGG: hsa04514
1001	Memory CD8+ T Cells	Naive CD8+ T Cells	HLA-B	CD8B	0.00266414670327063	0	HLA-B_CD8B	HLA-B - CD8B	MHC-I	Cell-Cell Contact	KEGG: hsa04514
1002	Naive CD4+ T Cells	Naive CD8+ T Cells	HLA-B	CD8B	0.00246187876650468	0	HLA-B_CD8B	HLA-B - CD8B	MHC-I	Cell-Cell Contact	KEGG: hsa04514
1003	Naive CD8+ T Cells	Naive CD8+ T Cells	HLA-B	CD8B	0.00241863005205075	0	HLA-B_CD8B	HLA-B - CD8B	MHC-I	Cell-Cell Contact	KEGG: hsa04514
1004	Non-Classical Monocytes	Naive CD8+ T Cells	HLA-B	CD8B	0.00255793914935043	0	HLA-B_CD8B	HLA-B - CD8B	MHC-I	Cell-Cell Contact	KEGG: hsa04514
1005	Regulatory CD4+ T Cells	Naive CD8+ T Cells	HLA-B	CD8B	0.00263320715766149	0	HLA-B_CD8B	HLA-B - CD8B	MHC-I	Cell-Cell Contact	KEGG: hsa04514
1006	Central Memory CD8+ T Cells	Central Memory CD8+ T Cells	HLA-C	CD8B	0.00058148607326437	0	HLA-C_CD8B	HLA-C - CD8B	MHC-I	Cell-Cell Contact	KEGG: hsa04514
1007	Classical Monocytes	Central Memory CD8+ T Cells	HLA-C	CD8B	0.000438788620876783	0	HLA-C_CD8B	HLA-C - CD8B	MHC-I	Cell-Cell Contact	KEGG: hsa04514
1008	Cytotoxic CD8+ T Cells	Central Memory CD8+ T Cells	HLA-C	CD8B	0.000636005290610037	0	HLA-C_CD8B	HLA-C - CD8B	MHC-I	Cell-Cell Contact	KEGG: hsa04514
1009	Gamma Delta T Cells	Central Memory CD8+ T Cells	HLA-C	CD8B	0.000602410659785473	0	HLA-C_CD8B	HLA-C - CD8B	MHC-I	Cell-Cell Contact	KEGG: hsa04514
1010	Intermediate Monocytes	Central Memory CD8+ T Cells	HLA-C	CD8B	0.00048353547249304	0	HLA-C_CD8B	HLA-C - CD8B	MHC-I	Cell-Cell Contact	KEGG: hsa04514
1011	Memory CD4+ T Cells	Central Memory CD8+ T Cells	HLA-C	CD8B	0.000545762085373116	0	HLA-C_CD8B	HLA-C - CD8B	MHC-I	Cell-Cell Contact	KEGG: hsa04514
1012	Memory CD8+ T Cells	Central Memory CD8+ T Cells	HLA-C	CD8B	0.000559842305120455	0	HLA-C_CD8B	HLA-C - CD8B	MHC-I	Cell-Cell Contact	KEGG: hsa04514
1013	Naive CD4+ T Cells	Central Memory CD8+ T Cells	HLA-C	CD8B	0.000492246606659843	0	HLA-C_CD8B	HLA-C - CD8B	MHC-I	Cell-Cell Contact	KEGG: hsa04514
1014	Naive CD8+ T Cells	Central Memory CD8+ T Cells	HLA-C	CD8B	0.000485054214961509	0	HLA-C_CD8B	HLA-C - CD8B	MHC-I	Cell-Cell Contact	KEGG: hsa04514
1015	Non-Classical Monocytes	Central Memory CD8+ T Cells	HLA-C	CD8B	0.000522857793989867	0	HLA-C_CD8B	HLA-C - CD8B	MHC-I	Cell-Cell Contact	KEGG: hsa04514
1016	Regulatory CD4+ T Cells	Central Memory CD8+ T Cells	HLA-C	CD8B	0.000528132299642792	0	HLA-C_CD8B	HLA-C - CD8B	MHC-I	Cell-Cell Contact	KEGG: hsa04514
1017	Central Memory CD8+ T Cells	Cytotoxic CD8+ T Cells	HLA-C	CD8B	0.00169955232895541	0	HLA-C_CD8B	HLA-C - CD8B	MHC-I	Cell-Cell Contact	KEGG: hsa04514
1018	Classical Monocytes	Cytotoxic CD8+ T Cells	HLA-C	CD8B	0.00132997612643176	0	HLA-C_CD8B	HLA-C - CD8B	MHC-I	Cell-Cell Contact	KEGG: hsa04514
1019	Cytotoxic CD8+ T Cells	Cytotoxic CD8+ T Cells	HLA-C	CD8B	0.00183387786526526	0	HLA-C_CD8B	HLA-C - CD8B	MHC-I	Cell-Cell Contact	KEGG: hsa04514
1020	Gamma Delta T Cells	Cytotoxic CD8+ T Cells	HLA-C	CD8B	0.00175153793048422	0	HLA-C_CD8B	HLA-C - CD8B	MHC-I	Cell-Cell Contact	KEGG: hsa04514
1021	Intermediate Monocytes	Cytotoxic CD8+ T Cells	HLA-C	CD8B	0.00144877956522852	0	HLA-C_CD8B	HLA-C - CD8B	MHC-I	Cell-Cell Contact	KEGG: hsa04514
1022	Memory CD4+ T Cells	Cytotoxic CD8+ T Cells	HLA-C	CD8B	0.00160952907858132	0	HLA-C_CD8B	HLA-C - CD8B	MHC-I	Cell-Cell Contact	KEGG: hsa04514
1023	Memory CD8+ T Cells	Cytotoxic CD8+ T Cells	HLA-C	CD8B	0.0016452039986408	0	HLA-C_CD8B	HLA-C - CD8B	MHC-I	Cell-Cell Contact	KEGG: hsa04514
1024	Naive CD4+ T Cells	Cytotoxic CD8+ T Cells	HLA-C	CD8B	0.00147159124178353	0	HLA-C_CD8B	HLA-C - CD8B	MHC-I	Cell-Cell Contact	KEGG: hsa04514
1025	Naive CD8+ T Cells	Cytotoxic CD8+ T Cells	HLA-C	CD8B	0.00145276400221982	0	HLA-C_CD8B	HLA-C - CD8B	MHC-I	Cell-Cell Contact	KEGG: hsa04514
1026	Non-Classical Monocytes	Cytotoxic CD8+ T Cells	HLA-C	CD8B	0.00155095155089451	0	HLA-C_CD8B	HLA-C - CD8B	MHC-I	Cell-Cell Contact	KEGG: hsa04514
1027	Regulatory CD4+ T Cells	Cytotoxic CD8+ T Cells	HLA-C	CD8B	0.00156450137616242	0	HLA-C_CD8B	HLA-C - CD8B	MHC-I	Cell-Cell Contact	KEGG: hsa04514
1028	Central Memory CD8+ T Cells	Naive CD8+ T Cells	HLA-C	CD8B	0.00257539970937773	0	HLA-C_CD8B	HLA-C - CD8B	MHC-I	Cell-Cell Contact	KEGG: hsa04514
1029	Classical Monocytes	Naive CD8+ T Cells	HLA-C	CD8B	0.0020755816738538	0	HLA-C_CD8B	HLA-C - CD8B	MHC-I	Cell-Cell Contact	KEGG: hsa04514
1030	Cytotoxic CD8+ T Cells	Naive CD8+ T Cells	HLA-C	CD8B	0.0027499518617732	0	HLA-C_CD8B	HLA-C - CD8B	MHC-I	Cell-Cell Contact	KEGG: hsa04514
1031	Gamma Delta T Cells	Naive CD8+ T Cells	HLA-C	CD8B	0.00264338836334562	0	HLA-C_CD8B	HLA-C - CD8B	MHC-I	Cell-Cell Contact	KEGG: hsa04514
1032	Intermediate Monocytes	Naive CD8+ T Cells	HLA-C	CD8B	0.00223947885706043	0	HLA-C_CD8B	HLA-C - CD8B	MHC-I	Cell-Cell Contact	KEGG: hsa04514
1033	Memory CD4+ T Cells	Naive CD8+ T Cells	HLA-C	CD8B	0.00245634223112329	0	HLA-C_CD8B	HLA-C - CD8B	MHC-I	Cell-Cell Contact	KEGG: hsa04514
1034	Memory CD8+ T Cells	Naive CD8+ T Cells	HLA-C	CD8B	0.00250372514802365	0	HLA-C_CD8B	HLA-C - CD8B	MHC-I	Cell-Cell Contact	KEGG: hsa04514
1035	Naive CD4+ T Cells	Naive CD8+ T Cells	HLA-C	CD8B	0.00227059285172252	0	HLA-C_CD8B	HLA-C - CD8B	MHC-I	Cell-Cell Contact	KEGG: hsa04514
1036	Naive CD8+ T Cells	Naive CD8+ T Cells	HLA-C	CD8B	0.00224492162192025	0	HLA-C_CD8B	HLA-C - CD8B	MHC-I	Cell-Cell Contact	KEGG: hsa04514
1037	Non-Classical Monocytes	Naive CD8+ T Cells	HLA-C	CD8B	0.00237795796988574	0	HLA-C_CD8B	HLA-C - CD8B	MHC-I	Cell-Cell Contact	KEGG: hsa04514
1038	Regulatory CD4+ T Cells	Naive CD8+ T Cells	HLA-C	CD8B	0.00239615415235897	0	HLA-C_CD8B	HLA-C - CD8B	MHC-I	Cell-Cell Contact	KEGG: hsa04514
1039	Central Memory CD8+ T Cells	Central Memory CD8+ T Cells	HLA-E	CD8B	0.000469722025945987	0	HLA-E_CD8B	HLA-E - CD8B	MHC-I	Cell-Cell Contact	KEGG: hsa04514
1040	Classical Monocytes	Central Memory CD8+ T Cells	HLA-E	CD8B	0.000364118469265655	0	HLA-E_CD8B	HLA-E - CD8B	MHC-I	Cell-Cell Contact	KEGG: hsa04514
1041	Cytotoxic CD8+ T Cells	Central Memory CD8+ T Cells	HLA-E	CD8B	0.000478282552544302	0	HLA-E_CD8B	HLA-E - CD8B	MHC-I	Cell-Cell Contact	KEGG: hsa04514
1042	Gamma Delta T Cells	Central Memory CD8+ T Cells	HLA-E	CD8B	0.000467486826252277	0	HLA-E_CD8B	HLA-E - CD8B	MHC-I	Cell-Cell Contact	KEGG: hsa04514
1043	Intermediate Monocytes	Central Memory CD8+ T Cells	HLA-E	CD8B	0.000393913248628562	0	HLA-E_CD8B	HLA-E - CD8B	MHC-I	Cell-Cell Contact	KEGG: hsa04514
1044	Memory CD4+ T Cells	Central Memory CD8+ T Cells	HLA-E	CD8B	0.000457683738866635	0	HLA-E_CD8B	HLA-E - CD8B	MHC-I	Cell-Cell Contact	KEGG: hsa04514
1045	Memory CD8+ T Cells	Central Memory CD8+ T Cells	HLA-E	CD8B	0.000435213383913542	0	HLA-E_CD8B	HLA-E - CD8B	MHC-I	Cell-Cell Contact	KEGG: hsa04514
1046	Naive CD4+ T Cells	Central Memory CD8+ T Cells	HLA-E	CD8B	0.000432522801245663	0	HLA-E_CD8B	HLA-E - CD8B	MHC-I	Cell-Cell Contact	KEGG: hsa04514
1047	Naive CD8+ T Cells	Central Memory CD8+ T Cells	HLA-E	CD8B	0.000419867176798025	0	HLA-E_CD8B	HLA-E - CD8B	MHC-I	Cell-Cell Contact	KEGG: hsa04514
1048	Non-Classical Monocytes	Central Memory CD8+ T Cells	HLA-E	CD8B	0.00045840299848207	0	HLA-E_CD8B	HLA-E - CD8B	MHC-I	Cell-Cell Contact	KEGG: hsa04514
1049	Regulatory CD4+ T Cells	Central Memory CD8+ T Cells	HLA-E	CD8B	0.000426518952142807	0	HLA-E_CD8B	HLA-E - CD8B	MHC-I	Cell-Cell Contact	KEGG: hsa04514
1050	Central Memory CD8+ T Cells	Cytotoxic CD8+ T Cells	HLA-E	CD8B	0.00141239678480973	0	HLA-E_CD8B	HLA-E - CD8B	MHC-I	Cell-Cell Contact	KEGG: hsa04514
1051	Classical Monocytes	Cytotoxic CD8+ T Cells	HLA-E	CD8B	0.00112546024450672	0	HLA-E_CD8B	HLA-E - CD8B	MHC-I	Cell-Cell Contact	KEGG: hsa04514
1052	Cytotoxic CD8+ T Cells	Cytotoxic CD8+ T Cells	HLA-E	CD8B	0.00143497449988539	0	HLA-E_CD8B	HLA-E - CD8B	MHC-I	Cell-Cell Contact	KEGG: hsa04514
1053	Gamma Delta T Cells	Cytotoxic CD8+ T Cells	HLA-E	CD8B	0.00140648522634767	0	HLA-E_CD8B	HLA-E - CD8B	MHC-I	Cell-Cell Contact	KEGG: hsa04514
1054	Intermediate Monocytes	Cytotoxic CD8+ T Cells	HLA-E	CD8B	0.00120802751531617	0	HLA-E_CD8B	HLA-E - CD8B	MHC-I	Cell-Cell Contact	KEGG: hsa04514
1055	Memory CD4+ T Cells	Cytotoxic CD8+ T Cells	HLA-E	CD8B	0.00138047784079921	0	HLA-E_CD8B	HLA-E - CD8B	MHC-I	Cell-Cell Contact	KEGG: hsa04514
1056	Memory CD8+ T Cells	Cytotoxic CD8+ T Cells	HLA-E	CD8B	0.00132036467355098	0	HLA-E_CD8B	HLA-E - CD8B	MHC-I	Cell-Cell Contact	KEGG: hsa04514
1057	Naive CD4+ T Cells	Cytotoxic CD8+ T Cells	HLA-E	CD8B	0.00131311969060336	0	HLA-E_CD8B	HLA-E - CD8B	MHC-I	Cell-Cell Contact	KEGG: hsa04514
1058	Naive CD8+ T Cells	Cytotoxic CD8+ T Cells	HLA-E	CD8B	0.00127890525353405	0	HLA-E_CD8B	HLA-E - CD8B	MHC-I	Cell-Cell Contact	KEGG: hsa04514
1059	Non-Classical Monocytes	Cytotoxic CD8+ T Cells	HLA-E	CD8B	0.00138239049734327	0	HLA-E_CD8B	HLA-E - CD8B	MHC-I	Cell-Cell Contact	KEGG: hsa04514
1060	Regulatory CD4+ T Cells	Cytotoxic CD8+ T Cells	HLA-E	CD8B	0.00129691641586123	0	HLA-E_CD8B	HLA-E - CD8B	MHC-I	Cell-Cell Contact	KEGG: hsa04514
1061	Central Memory CD8+ T Cells	Naive CD8+ T Cells	HLA-E	CD8B	0.00218961864250392	0	HLA-E_CD8B	HLA-E - CD8B	MHC-I	Cell-Cell Contact	KEGG: hsa04514
1062	Classical Monocytes	Naive CD8+ T Cells	HLA-E	CD8B	0.00178593970186498	0	HLA-E_CD8B	HLA-E - CD8B	MHC-I	Cell-Cell Contact	KEGG: hsa04514
1063	Cytotoxic CD8+ T Cells	Naive CD8+ T Cells	HLA-E	CD8B	0.00222059416216275	0	HLA-E_CD8B	HLA-E - CD8B	MHC-I	Cell-Cell Contact	KEGG: hsa04514
1064	Gamma Delta T Cells	Naive CD8+ T Cells	HLA-E	CD8B	0.00218148970872904	0	HLA-E_CD8B	HLA-E - CD8B	MHC-I	Cell-Cell Contact	KEGG: hsa04514
1065	Intermediate Monocytes	Naive CD8+ T Cells	HLA-E	CD8B	0.00190403844930466	0	HLA-E_CD8B	HLA-E - CD8B	MHC-I	Cell-Cell Contact	KEGG: hsa04514
1066	Memory CD4+ T Cells	Naive CD8+ T Cells	HLA-E	CD8B	0.00214563526495917	0	HLA-E_CD8B	HLA-E - CD8B	MHC-I	Cell-Cell Contact	KEGG: hsa04514
1067	Memory CD8+ T Cells	Naive CD8+ T Cells	HLA-E	CD8B	0.00206218427646898	0	HLA-E_CD8B	HLA-E - CD8B	MHC-I	Cell-Cell Contact	KEGG: hsa04514
1068	Naive CD4+ T Cells	Naive CD8+ T Cells	HLA-E	CD8B	0.00205207171894877	0	HLA-E_CD8B	HLA-E - CD8B	MHC-I	Cell-Cell Contact	KEGG: hsa04514
1069	Naive CD8+ T Cells	Naive CD8+ T Cells	HLA-E	CD8B	0.00200415442631096	0	HLA-E_CD8B	HLA-E - CD8B	MHC-I	Cell-Cell Contact	KEGG: hsa04514
1070	Non-Classical Monocytes	Naive CD8+ T Cells	HLA-E	CD8B	0.00214827721665688	0	HLA-E_CD8B	HLA-E - CD8B	MHC-I	Cell-Cell Contact	KEGG: hsa04514
1071	Regulatory CD4+ T Cells	Naive CD8+ T Cells	HLA-E	CD8B	0.00202941217667894	0	HLA-E_CD8B	HLA-E - CD8B	MHC-I	Cell-Cell Contact	KEGG: hsa04514
1072	Central Memory CD8+ T Cells	Central Memory CD8+ T Cells	HLA-F	CD8B	0.000226505465864839	0	HLA-F_CD8B	HLA-F - CD8B	MHC-I	Cell-Cell Contact	KEGG: hsa04514
1073	Classical Monocytes	Central Memory CD8+ T Cells	HLA-F	CD8B	0.00013145400904376	0	HLA-F_CD8B	HLA-F - CD8B	MHC-I	Cell-Cell Contact	KEGG: hsa04514
1074	Cytotoxic CD8+ T Cells	Central Memory CD8+ T Cells	HLA-F	CD8B	0.000212514217044891	0	HLA-F_CD8B	HLA-F - CD8B	MHC-I	Cell-Cell Contact	KEGG: hsa04514
1075	Gamma Delta T Cells	Central Memory CD8+ T Cells	HLA-F	CD8B	0.000216700588104719	0	HLA-F_CD8B	HLA-F - CD8B	MHC-I	Cell-Cell Contact	KEGG: hsa04514
1076	Intermediate Monocytes	Central Memory CD8+ T Cells	HLA-F	CD8B	0.000145505241675677	0	HLA-F_CD8B	HLA-F - CD8B	MHC-I	Cell-Cell Contact	KEGG: hsa04514
1077	Memory CD4+ T Cells	Central Memory CD8+ T Cells	HLA-F	CD8B	0.000153210266151182	0	HLA-F_CD8B	HLA-F - CD8B	MHC-I	Cell-Cell Contact	KEGG: hsa04514
1078	Memory CD8+ T Cells	Central Memory CD8+ T Cells	HLA-F	CD8B	0.000175147302294854	0	HLA-F_CD8B	HLA-F - CD8B	MHC-I	Cell-Cell Contact	KEGG: hsa04514
1079	Naive CD4+ T Cells	Central Memory CD8+ T Cells	HLA-F	CD8B	6.75503085942206e-05	0	HLA-F_CD8B	HLA-F - CD8B	MHC-I	Cell-Cell Contact	KEGG: hsa04514
1080	Naive CD8+ T Cells	Central Memory CD8+ T Cells	HLA-F	CD8B	0.000171357666992511	0	HLA-F_CD8B	HLA-F - CD8B	MHC-I	Cell-Cell Contact	KEGG: hsa04514
1081	Non-Classical Monocytes	Central Memory CD8+ T Cells	HLA-F	CD8B	0.000194953865776809	0	HLA-F_CD8B	HLA-F - CD8B	MHC-I	Cell-Cell Contact	KEGG: hsa04514
1082	Regulatory CD4+ T Cells	Central Memory CD8+ T Cells	HLA-F	CD8B	0.000131625223584074	0	HLA-F_CD8B	HLA-F - CD8B	MHC-I	Cell-Cell Contact	KEGG: hsa04514
1083	Central Memory CD8+ T Cells	Cytotoxic CD8+ T Cells	HLA-F	CD8B	0.000726572163616315	0	HLA-F_CD8B	HLA-F - CD8B	MHC-I	Cell-Cell Contact	KEGG: hsa04514
1084	Classical Monocytes	Cytotoxic CD8+ T Cells	HLA-F	CD8B	0.000432974982761734	0	HLA-F_CD8B	HLA-F - CD8B	MHC-I	Cell-Cell Contact	KEGG: hsa04514
1085	Cytotoxic CD8+ T Cells	Cytotoxic CD8+ T Cells	HLA-F	CD8B	0.000684321566280747	0	HLA-F_CD8B	HLA-F - CD8B	MHC-I	Cell-Cell Contact	KEGG: hsa04514
1086	Gamma Delta T Cells	Cytotoxic CD8+ T Cells	HLA-F	CD8B	0.000696997654432927	0	HLA-F_CD8B	HLA-F - CD8B	MHC-I	Cell-Cell Contact	KEGG: hsa04514
1087	Intermediate Monocytes	Cytotoxic CD8+ T Cells	HLA-F	CD8B	0.000477364332922416	0	HLA-F_CD8B	HLA-F - CD8B	MHC-I	Cell-Cell Contact	KEGG: hsa04514
1088	Memory CD4+ T Cells	Cytotoxic CD8+ T Cells	HLA-F	CD8B	0.000501556888668829	0	HLA-F_CD8B	HLA-F - CD8B	MHC-I	Cell-Cell Contact	KEGG: hsa04514
1089	Memory CD8+ T Cells	Cytotoxic CD8+ T Cells	HLA-F	CD8B	0.000569866895139412	0	HLA-F_CD8B	HLA-F - CD8B	MHC-I	Cell-Cell Contact	KEGG: hsa04514
1090	Naive CD4+ T Cells	Cytotoxic CD8+ T Cells	HLA-F	CD8B	0.000226576482994128	0	HLA-F_CD8B	HLA-F - CD8B	MHC-I	Cell-Cell Contact	KEGG: hsa04514
1091	Naive CD8+ T Cells	Cytotoxic CD8+ T Cells	HLA-F	CD8B	0.000558126027407723	0	HLA-F_CD8B	HLA-F - CD8B	MHC-I	Cell-Cell Contact	KEGG: hsa04514
1092	Non-Classical Monocytes	Cytotoxic CD8+ T Cells	HLA-F	CD8B	0.00063082946904119	0	HLA-F_CD8B	HLA-F - CD8B	MHC-I	Cell-Cell Contact	KEGG: hsa04514
1093	Regulatory CD4+ T Cells	Cytotoxic CD8+ T Cells	HLA-F	CD8B	0.000433517985071178	0	HLA-F_CD8B	HLA-F - CD8B	MHC-I	Cell-Cell Contact	KEGG: hsa04514
1094	Central Memory CD8+ T Cells	Naive CD8+ T Cells	HLA-F	CD8B	0.00119205049666751	0	HLA-F_CD8B	HLA-F - CD8B	MHC-I	Cell-Cell Contact	KEGG: hsa04514
1095	Classical Monocytes	Naive CD8+ T Cells	HLA-F	CD8B	0.000728539579839722	0	HLA-F_CD8B	HLA-F - CD8B	MHC-I	Cell-Cell Contact	KEGG: hsa04514
1096	Cytotoxic CD8+ T Cells	Naive CD8+ T Cells	HLA-F	CD8B	0.00112677821317788	0	HLA-F_CD8B	HLA-F - CD8B	MHC-I	Cell-Cell Contact	KEGG: hsa04514
1097	Gamma Delta T Cells	Naive CD8+ T Cells	HLA-F	CD8B	0.0011464106496626	0	HLA-F_CD8B	HLA-F - CD8B	MHC-I	Cell-Cell Contact	KEGG: hsa04514
1098	Intermediate Monocytes	Naive CD8+ T Cells	HLA-F	CD8B	0.000800134825210398	0	HLA-F_CD8B	HLA-F - CD8B	MHC-I	Cell-Cell Contact	KEGG: hsa04514
1099	Memory CD4+ T Cells	Naive CD8+ T Cells	HLA-F	CD8B	0.000838922939632855	0	HLA-F_CD8B	HLA-F - CD8B	MHC-I	Cell-Cell Contact	KEGG: hsa04514
1100	Memory CD8+ T Cells	Naive CD8+ T Cells	HLA-F	CD8B	0.000947572241228484	0	HLA-F_CD8B	HLA-F - CD8B	MHC-I	Cell-Cell Contact	KEGG: hsa04514
1101	Naive CD4+ T Cells	Naive CD8+ T Cells	HLA-F	CD8B	0.000388230496709839	0	HLA-F_CD8B	HLA-F - CD8B	MHC-I	Cell-Cell Contact	KEGG: hsa04514
1102	Naive CD8+ T Cells	Naive CD8+ T Cells	HLA-F	CD8B	0.000928989093586922	0	HLA-F_CD8B	HLA-F - CD8B	MHC-I	Cell-Cell Contact	KEGG: hsa04514
1103	Non-Classical Monocytes	Naive CD8+ T Cells	HLA-F	CD8B	0.00104346114318107	0	HLA-F_CD8B	HLA-F - CD8B	MHC-I	Cell-Cell Contact	KEGG: hsa04514
1104	Regulatory CD4+ T Cells	Naive CD8+ T Cells	HLA-F	CD8B	0.000729418731209722	0	HLA-F_CD8B	HLA-F - CD8B	MHC-I	Cell-Cell Contact	KEGG: hsa04514
1105	Central Memory CD8+ T Cells	Gamma Delta T Cells	HLA-E	KLRC1	0.00130996686457348	0	HLA-E_KLRC1	HLA-E - KLRC1	MHC-I	Cell-Cell Contact	PMID: 24223577
1106	Classical Monocytes	Gamma Delta T Cells	HLA-E	KLRC1	0.00104067908542713	0	HLA-E_KLRC1	HLA-E - KLRC1	MHC-I	Cell-Cell Contact	PMID: 24223577
1107	Cytotoxic CD8+ T Cells	Gamma Delta T Cells	HLA-E	KLRC1	0.00133122530936427	0	HLA-E_KLRC1	HLA-E - KLRC1	MHC-I	Cell-Cell Contact	PMID: 24223577
1108	Gamma Delta T Cells	Gamma Delta T Cells	HLA-E	KLRC1	0.00130440241096267	0	HLA-E_KLRC1	HLA-E - KLRC1	MHC-I	Cell-Cell Contact	PMID: 24223577
1109	Intermediate Monocytes	Gamma Delta T Cells	HLA-E	KLRC1	0.00111800059702687	0	HLA-E_KLRC1	HLA-E - KLRC1	MHC-I	Cell-Cell Contact	PMID: 24223577
1110	Memory CD4+ T Cells	Gamma Delta T Cells	HLA-E	KLRC1	0.0012799303502901	0	HLA-E_KLRC1	HLA-E - KLRC1	MHC-I	Cell-Cell Contact	PMID: 24223577
1111	Memory CD8+ T Cells	Gamma Delta T Cells	HLA-E	KLRC1	0.00122341742318822	0	HLA-E_KLRC1	HLA-E - KLRC1	MHC-I	Cell-Cell Contact	PMID: 24223577
1112	Naive CD4+ T Cells	Gamma Delta T Cells	HLA-E	KLRC1	0.0012166112004397	0	HLA-E_KLRC1	HLA-E - KLRC1	MHC-I	Cell-Cell Contact	PMID: 24223577
1113	Naive CD8+ T Cells	Gamma Delta T Cells	HLA-E	KLRC1	0.00118448289306973	0	HLA-E_KLRC1	HLA-E - KLRC1	MHC-I	Cell-Cell Contact	PMID: 24223577
1114	Non-Classical Monocytes	Gamma Delta T Cells	HLA-E	KLRC1	0.00128172963588775	0	HLA-E_KLRC1	HLA-E - KLRC1	MHC-I	Cell-Cell Contact	PMID: 24223577
1115	Regulatory CD4+ T Cells	Gamma Delta T Cells	HLA-E	KLRC1	0.00120139297814979	0	HLA-E_KLRC1	HLA-E - KLRC1	MHC-I	Cell-Cell Contact	PMID: 24223577
1116	Central Memory CD8+ T Cells	Classical Monocytes	HLA-F	LILRB1	0.000148207349512593	0	HLA-F_LILRB1	HLA-F - LILRB1	MHC-I	Cell-Cell Contact	PMID: 28484462
1117	Classical Monocytes	Classical Monocytes	HLA-F	LILRB1	8.56629873034019e-05	0	HLA-F_LILRB1	HLA-F - LILRB1	MHC-I	Cell-Cell Contact	PMID: 28484462
1118	Cytotoxic CD8+ T Cells	Classical Monocytes	HLA-F	LILRB1	0.00013896895920346	0	HLA-F_LILRB1	HLA-F - LILRB1	MHC-I	Cell-Cell Contact	PMID: 28484462
1119	Gamma Delta T Cells	Classical Monocytes	HLA-F	LILRB1	0.000141732045551877	0	HLA-F_LILRB1	HLA-F - LILRB1	MHC-I	Cell-Cell Contact	PMID: 28484462
1120	Intermediate Monocytes	Classical Monocytes	HLA-F	LILRB1	9.48766771326151e-05	0	HLA-F_LILRB1	HLA-F - LILRB1	MHC-I	Cell-Cell Contact	PMID: 28484462
1121	Memory CD4+ T Cells	Classical Monocytes	HLA-F	LILRB1	9.99337366679678e-05	0	HLA-F_LILRB1	HLA-F - LILRB1	MHC-I	Cell-Cell Contact	PMID: 28484462
1122	Memory CD8+ T Cells	Classical Monocytes	HLA-F	LILRB1	0.000114350044709494	0	HLA-F_LILRB1	HLA-F - LILRB1	MHC-I	Cell-Cell Contact	PMID: 28484462
1123	Naive CD4+ T Cells	Classical Monocytes	HLA-F	LILRB1	4.38995086312571e-05	0	HLA-F_LILRB1	HLA-F - LILRB1	MHC-I	Cell-Cell Contact	PMID: 28484462
1124	Naive CD8+ T Cells	Classical Monocytes	HLA-F	LILRB1	0.000111857680369554	0	HLA-F_LILRB1	HLA-F - LILRB1	MHC-I	Cell-Cell Contact	PMID: 28484462
1125	Non-Classical Monocytes	Classical Monocytes	HLA-F	LILRB1	0.000127389610564326	0	HLA-F_LILRB1	HLA-F - LILRB1	MHC-I	Cell-Cell Contact	PMID: 28484462
1126	Regulatory CD4+ T Cells	Classical Monocytes	HLA-F	LILRB1	8.57751895480774e-05	0	HLA-F_LILRB1	HLA-F - LILRB1	MHC-I	Cell-Cell Contact	PMID: 28484462
1127	Central Memory CD8+ T Cells	Intermediate Monocytes	HLA-F	LILRB1	0.000547272800009022	0	HLA-F_LILRB1	HLA-F - LILRB1	MHC-I	Cell-Cell Contact	PMID: 28484462
1128	Classical Monocytes	Intermediate Monocytes	HLA-F	LILRB1	0.000323023054854036	0	HLA-F_LILRB1	HLA-F - LILRB1	MHC-I	Cell-Cell Contact	PMID: 28484462
1129	Cytotoxic CD8+ T Cells	Intermediate Monocytes	HLA-F	LILRB1	0.000514736585377734	0	HLA-F_LILRB1	HLA-F - LILRB1	MHC-I	Cell-Cell Contact	PMID: 28484462
1130	Gamma Delta T Cells	Intermediate Monocytes	HLA-F	LILRB1	0.000524488707667872	0	HLA-F_LILRB1	HLA-F - LILRB1	MHC-I	Cell-Cell Contact	PMID: 28484462
1131	Intermediate Monocytes	Intermediate Monocytes	HLA-F	LILRB1	0.000356653300208254	0	HLA-F_LILRB1	HLA-F - LILRB1	MHC-I	Cell-Cell Contact	PMID: 28484462
1132	Memory CD4+ T Cells	Intermediate Monocytes	HLA-F	LILRB1	0.000375022907836024	0	HLA-F_LILRB1	HLA-F - LILRB1	MHC-I	Cell-Cell Contact	PMID: 28484462
1133	Memory CD8+ T Cells	Intermediate Monocytes	HLA-F	LILRB1	0.000427047533647705	0	HLA-F_LILRB1	HLA-F - LILRB1	MHC-I	Cell-Cell Contact	PMID: 28484462
1134	Naive CD4+ T Cells	Intermediate Monocytes	HLA-F	LILRB1	0.000167914662917916	0	HLA-F_LILRB1	HLA-F - LILRB1	MHC-I	Cell-Cell Contact	PMID: 28484462
1135	Naive CD8+ T Cells	Intermediate Monocytes	HLA-F	LILRB1	0.000418089267108422	0	HLA-F_LILRB1	HLA-F - LILRB1	MHC-I	Cell-Cell Contact	PMID: 28484462
1136	Non-Classical Monocytes	Intermediate Monocytes	HLA-F	LILRB1	0.000473672262281424	0	HLA-F_LILRB1	HLA-F - LILRB1	MHC-I	Cell-Cell Contact	PMID: 28484462
1137	Regulatory CD4+ T Cells	Intermediate Monocytes	HLA-F	LILRB1	0.00032343385918009	0	HLA-F_LILRB1	HLA-F - LILRB1	MHC-I	Cell-Cell Contact	PMID: 28484462
1138	Central Memory CD8+ T Cells	Non-Classical Monocytes	HLA-F	LILRB1	0.000719098449203765	0	HLA-F_LILRB1	HLA-F - LILRB1	MHC-I	Cell-Cell Contact	PMID: 28484462
1139	Classical Monocytes	Non-Classical Monocytes	HLA-F	LILRB1	0.000428349670816187	0	HLA-F_LILRB1	HLA-F - LILRB1	MHC-I	Cell-Cell Contact	PMID: 28484462
1140	Cytotoxic CD8+ T Cells	Non-Classical Monocytes	HLA-F	LILRB1	0.000677243405934367	0	HLA-F_LILRB1	HLA-F - LILRB1	MHC-I	Cell-Cell Contact	PMID: 28484462
1141	Gamma Delta T Cells	Non-Classical Monocytes	HLA-F	LILRB1	0.000689800312590245	0	HLA-F_LILRB1	HLA-F - LILRB1	MHC-I	Cell-Cell Contact	PMID: 28484462
1142	Intermediate Monocytes	Non-Classical Monocytes	HLA-F	LILRB1	0.000472293423205336	0	HLA-F_LILRB1	HLA-F - LILRB1	MHC-I	Cell-Cell Contact	PMID: 28484462
1143	Memory CD4+ T Cells	Non-Classical Monocytes	HLA-F	LILRB1	0.000496245365256018	0	HLA-F_LILRB1	HLA-F - LILRB1	MHC-I	Cell-Cell Contact	PMID: 28484462
1144	Memory CD8+ T Cells	Non-Classical Monocytes	HLA-F	LILRB1	0.000563884510998517	0	HLA-F_LILRB1	HLA-F - LILRB1	MHC-I	Cell-Cell Contact	PMID: 28484462
1145	Naive CD4+ T Cells	Non-Classical Monocytes	HLA-F	LILRB1	0.000224092958860967	0	HLA-F_LILRB1	HLA-F - LILRB1	MHC-I	Cell-Cell Contact	PMID: 28484462
1146	Naive CD8+ T Cells	Non-Classical Monocytes	HLA-F	LILRB1	0.000552258051067293	0	HLA-F_LILRB1	HLA-F - LILRB1	MHC-I	Cell-Cell Contact	PMID: 28484462
1147	Non-Classical Monocytes	Non-Classical Monocytes	HLA-F	LILRB1	0.00062425902921526	0	HLA-F_LILRB1	HLA-F - LILRB1	MHC-I	Cell-Cell Contact	PMID: 28484462
1148	Regulatory CD4+ T Cells	Non-Classical Monocytes	HLA-F	LILRB1	0.000428887190104187	0	HLA-F_LILRB1	HLA-F - LILRB1	MHC-I	Cell-Cell Contact	PMID: 28484462
1149	Central Memory CD8+ T Cells	Central Memory CD8+ T Cells	HLA-E	KLRK1	0.000427159068228397	0	HLA-E_KLRK1	HLA-E - KLRK1	MHC-I	Cell-Cell Contact	PMID: 28484462
1150	Classical Monocytes	Central Memory CD8+ T Cells	HLA-E	KLRK1	0.000330718574397053	0	HLA-E_KLRK1	HLA-E - KLRK1	MHC-I	Cell-Cell Contact	PMID: 28484462
1151	Cytotoxic CD8+ T Cells	Central Memory CD8+ T Cells	HLA-E	KLRK1	0.000434987187040594	0	HLA-E_KLRK1	HLA-E - KLRK1	MHC-I	Cell-Cell Contact	PMID: 28484462
1152	Gamma Delta T Cells	Central Memory CD8+ T Cells	HLA-E	KLRK1	0.000425115360669505	0	HLA-E_KLRK1	HLA-E - KLRK1	MHC-I	Cell-Cell Contact	PMID: 28484462
1153	Intermediate Monocytes	Central Memory CD8+ T Cells	HLA-E	KLRK1	0.000357904147452326	0	HLA-E_KLRK1	HLA-E - KLRK1	MHC-I	Cell-Cell Contact	PMID: 28484462
1154	Memory CD4+ T Cells	Central Memory CD8+ T Cells	HLA-E	KLRK1	0.000416153369258392	0	HLA-E_KLRK1	HLA-E - KLRK1	MHC-I	Cell-Cell Contact	PMID: 28484462
1155	Memory CD8+ T Cells	Central Memory CD8+ T Cells	HLA-E	KLRK1	0.000395618654228974	0	HLA-E_KLRK1	HLA-E - KLRK1	MHC-I	Cell-Cell Contact	PMID: 28484462
1156	Naive CD4+ T Cells	Central Memory CD8+ T Cells	HLA-E	KLRK1	0.000393160562441446	0	HLA-E_KLRK1	HLA-E - KLRK1	MHC-I	Cell-Cell Contact	PMID: 28484462
1157	Naive CD8+ T Cells	Central Memory CD8+ T Cells	HLA-E	KLRK1	0.000381600560819605	0	HLA-E_KLRK1	HLA-E - KLRK1	MHC-I	Cell-Cell Contact	PMID: 28484462
1158	Non-Classical Monocytes	Central Memory CD8+ T Cells	HLA-E	KLRK1	0.000416810847626541	0	HLA-E_KLRK1	HLA-E - KLRK1	MHC-I	Cell-Cell Contact	PMID: 28484462
1159	Regulatory CD4+ T Cells	Central Memory CD8+ T Cells	HLA-E	KLRK1	0.000387676054762873	0	HLA-E_KLRK1	HLA-E - KLRK1	MHC-I	Cell-Cell Contact	PMID: 28484462
1160	Central Memory CD8+ T Cells	Cytotoxic CD8+ T Cells	HLA-E	KLRK1	0.000503749592710826	0	HLA-E_KLRK1	HLA-E - KLRK1	MHC-I	Cell-Cell Contact	PMID: 28484462
1161	Classical Monocytes	Cytotoxic CD8+ T Cells	HLA-E	KLRK1	0.000390879538862822	0	HLA-E_KLRK1	HLA-E - KLRK1	MHC-I	Cell-Cell Contact	PMID: 28484462
1162	Cytotoxic CD8+ T Cells	Cytotoxic CD8+ T Cells	HLA-E	KLRK1	0.000512889455395326	0	HLA-E_KLRK1	HLA-E - KLRK1	MHC-I	Cell-Cell Contact	PMID: 28484462
1163	Gamma Delta T Cells	Cytotoxic CD8+ T Cells	HLA-E	KLRK1	0.000501362885794082	0	HLA-E_KLRK1	HLA-E - KLRK1	MHC-I	Cell-Cell Contact	PMID: 28484462
1164	Intermediate Monocytes	Cytotoxic CD8+ T Cells	HLA-E	KLRK1	0.000422746925374695	0	HLA-E_KLRK1	HLA-E - KLRK1	MHC-I	Cell-Cell Contact	PMID: 28484462
1165	Memory CD4+ T Cells	Cytotoxic CD8+ T Cells	HLA-E	KLRK1	0.000490894150272218	0	HLA-E_KLRK1	HLA-E - KLRK1	MHC-I	Cell-Cell Contact	PMID: 28484462
1166	Memory CD8+ T Cells	Cytotoxic CD8+ T Cells	HLA-E	KLRK1	0.000466890816110093	0	HLA-E_KLRK1	HLA-E - KLRK1	MHC-I	Cell-Cell Contact	PMID: 28484462
1167	Naive CD4+ T Cells	Cytotoxic CD8+ T Cells	HLA-E	KLRK1	0.000464016003399058	0	HLA-E_KLRK1	HLA-E - KLRK1	MHC-I	Cell-Cell Contact	PMID: 28484462
1168	Naive CD8+ T Cells	Cytotoxic CD8+ T Cells	HLA-E	KLRK1	0.000450491891371678	0	HLA-E_KLRK1	HLA-E - KLRK1	MHC-I	Cell-Cell Contact	PMID: 28484462
1169	Non-Classical Monocytes	Cytotoxic CD8+ T Cells	HLA-E	KLRK1	0.000491662313824581	0	HLA-E_KLRK1	HLA-E - KLRK1	MHC-I	Cell-Cell Contact	PMID: 28484462
1170	Regulatory CD4+ T Cells	Cytotoxic CD8+ T Cells	HLA-E	KLRK1	0.000457600539141509	0	HLA-E_KLRK1	HLA-E - KLRK1	MHC-I	Cell-Cell Contact	PMID: 28484462
1171	Central Memory CD8+ T Cells	Gamma Delta T Cells	HLA-E	KLRK1	0.00059523336109562	0	HLA-E_KLRK1	HLA-E - KLRK1	MHC-I	Cell-Cell Contact	PMID: 28484462
1172	Classical Monocytes	Gamma Delta T Cells	HLA-E	KLRK1	0.000463088592696896	0	HLA-E_KLRK1	HLA-E - KLRK1	MHC-I	Cell-Cell Contact	PMID: 28484462
1173	Cytotoxic CD8+ T Cells	Gamma Delta T Cells	HLA-E	KLRK1	0.000605903484613017	0	HLA-E_KLRK1	HLA-E - KLRK1	MHC-I	Cell-Cell Contact	PMID: 28484462
1174	Gamma Delta T Cells	Gamma Delta T Cells	HLA-E	KLRK1	0.000592446303137665	0	HLA-E_KLRK1	HLA-E - KLRK1	MHC-I	Cell-Cell Contact	PMID: 28484462
1175	Intermediate Monocytes	Gamma Delta T Cells	HLA-E	KLRK1	0.000500468797993228	0	HLA-E_KLRK1	HLA-E - KLRK1	MHC-I	Cell-Cell Contact	PMID: 28484462
1176	Memory CD4+ T Cells	Gamma Delta T Cells	HLA-E	KLRK1	0.000580217842130804	0	HLA-E_KLRK1	HLA-E - KLRK1	MHC-I	Cell-Cell Contact	PMID: 28484462
1177	Memory CD8+ T Cells	Gamma Delta T Cells	HLA-E	KLRK1	0.00055215706859847	0	HLA-E_KLRK1	HLA-E - KLRK1	MHC-I	Cell-Cell Contact	PMID: 28484462
1178	Naive CD4+ T Cells	Gamma Delta T Cells	HLA-E	KLRK1	0.000548794191864636	0	HLA-E_KLRK1	HLA-E - KLRK1	MHC-I	Cell-Cell Contact	PMID: 28484462
1179	Naive CD8+ T Cells	Gamma Delta T Cells	HLA-E	KLRK1	0.000532967979606622	0	HLA-E_KLRK1	HLA-E - KLRK1	MHC-I	Cell-Cell Contact	PMID: 28484462
1180	Non-Classical Monocytes	Gamma Delta T Cells	HLA-E	KLRK1	0.000581115332657871	0	HLA-E_KLRK1	HLA-E - KLRK1	MHC-I	Cell-Cell Contact	PMID: 28484462
1181	Regulatory CD4+ T Cells	Gamma Delta T Cells	HLA-E	KLRK1	0.000541287925206011	0	HLA-E_KLRK1	HLA-E - KLRK1	MHC-I	Cell-Cell Contact	PMID: 28484462
1182	Central Memory CD8+ T Cells	Naive CD8+ T Cells	HLA-E	KLRK1	0.000559558843747309	0	HLA-E_KLRK1	HLA-E - KLRK1	MHC-I	Cell-Cell Contact	PMID: 28484462
1183	Classical Monocytes	Naive CD8+ T Cells	HLA-E	KLRK1	0.000434884895371894	0	HLA-E_KLRK1	HLA-E - KLRK1	MHC-I	Cell-Cell Contact	PMID: 28484462
1184	Cytotoxic CD8+ T Cells	Naive CD8+ T Cells	HLA-E	KLRK1	0.00056963696689435	0	HLA-E_KLRK1	HLA-E - KLRK1	MHC-I	Cell-Cell Contact	PMID: 28484462
1185	Gamma Delta T Cells	Naive CD8+ T Cells	HLA-E	KLRK1	0.000556926694324134	0	HLA-E_KLRK1	HLA-E - KLRK1	MHC-I	Cell-Cell Contact	PMID: 28484462
1186	Intermediate Monocytes	Naive CD8+ T Cells	HLA-E	KLRK1	0.000470125708139181	0	HLA-E_KLRK1	HLA-E - KLRK1	MHC-I	Cell-Cell Contact	PMID: 28484462
1187	Memory CD4+ T Cells	Naive CD8+ T Cells	HLA-E	KLRK1	0.000545379263104809	0	HLA-E_KLRK1	HLA-E - KLRK1	MHC-I	Cell-Cell Contact	PMID: 28484462
1188	Memory CD8+ T Cells	Naive CD8+ T Cells	HLA-E	KLRK1	0.00051888959571029	0	HLA-E_KLRK1	HLA-E - KLRK1	MHC-I	Cell-Cell Contact	PMID: 28484462
1189	Naive CD4+ T Cells	Naive CD8+ T Cells	HLA-E	KLRK1	0.000515715783761052	0	HLA-E_KLRK1	HLA-E - KLRK1	MHC-I	Cell-Cell Contact	PMID: 28484462
1190	Naive CD8+ T Cells	Naive CD8+ T Cells	HLA-E	KLRK1	0.000500781578066325	0	HLA-E_KLRK1	HLA-E - KLRK1	MHC-I	Cell-Cell Contact	PMID: 28484462
1191	Non-Classical Monocytes	Naive CD8+ T Cells	HLA-E	KLRK1	0.000546226695379823	0	HLA-E_KLRK1	HLA-E - KLRK1	MHC-I	Cell-Cell Contact	PMID: 28484462
1192	Regulatory CD4+ T Cells	Naive CD8+ T Cells	HLA-E	KLRK1	0.000508632129503981	0	HLA-E_KLRK1	HLA-E - KLRK1	MHC-I	Cell-Cell Contact	PMID: 28484462
1193	Central Memory CD8+ T Cells	Gamma Delta T Cells	HLA-E	CD94:NKG2A	0.00155285072715007	0	HLA-E_CD94:NKG2A	HLA-E - CD94:NKG2A	MHC-I	Cell-Cell Contact	PMID: 28484462
1194	Classical Monocytes	Gamma Delta T Cells	HLA-E	CD94:NKG2A	0.00124255452375863	0	HLA-E_CD94:NKG2A	HLA-E - CD94:NKG2A	MHC-I	Cell-Cell Contact	PMID: 28484462
1195	Cytotoxic CD8+ T Cells	Gamma Delta T Cells	HLA-E	CD94:NKG2A	0.00157715686765511	0	HLA-E_CD94:NKG2A	HLA-E - CD94:NKG2A	MHC-I	Cell-Cell Contact	PMID: 28484462
1196	Gamma Delta T Cells	Gamma Delta T Cells	HLA-E	CD94:NKG2A	0.00154648398079946	0	HLA-E_CD94:NKG2A	HLA-E - CD94:NKG2A	MHC-I	Cell-Cell Contact	PMID: 28484462
1197	Intermediate Monocytes	Gamma Delta T Cells	HLA-E	CD94:NKG2A	0.00133210926136143	0	HLA-E_CD94:NKG2A	HLA-E - CD94:NKG2A	MHC-I	Cell-Cell Contact	PMID: 28484462
1198	Memory CD4+ T Cells	Gamma Delta T Cells	HLA-E	CD94:NKG2A	0.00151846105457523	0	HLA-E_CD94:NKG2A	HLA-E - CD94:NKG2A	MHC-I	Cell-Cell Contact	PMID: 28484462
1199	Memory CD8+ T Cells	Gamma Delta T Cells	HLA-E	CD94:NKG2A	0.00145360812590187	0	HLA-E_CD94:NKG2A	HLA-E - CD94:NKG2A	MHC-I	Cell-Cell Contact	PMID: 28484462
1200	Naive CD4+ T Cells	Gamma Delta T Cells	HLA-E	CD94:NKG2A	0.00144578424364953	0	HLA-E_CD94:NKG2A	HLA-E - CD94:NKG2A	MHC-I	Cell-Cell Contact	PMID: 28484462
1201	Naive CD8+ T Cells	Gamma Delta T Cells	HLA-E	CD94:NKG2A	0.00140881367932318	0	HLA-E_CD94:NKG2A	HLA-E - CD94:NKG2A	MHC-I	Cell-Cell Contact	PMID: 28484462
1202	Non-Classical Monocytes	Gamma Delta T Cells	HLA-E	CD94:NKG2A	0.0015205226606456	0	HLA-E_CD94:NKG2A	HLA-E - CD94:NKG2A	MHC-I	Cell-Cell Contact	PMID: 28484462
1203	Regulatory CD4+ T Cells	Gamma Delta T Cells	HLA-E	CD94:NKG2A	0.00142828030635393	0	HLA-E_CD94:NKG2A	HLA-E - CD94:NKG2A	MHC-I	Cell-Cell Contact	PMID: 28484462
1204	Classical Monocytes	Central Memory CD8+ T Cells	HLA-DPA1	CD4	0.000128371489780882	0.02	HLA-DPA1_CD4	HLA-DPA1 - CD4	MHC-II	Cell-Cell Contact	KEGG: hsa04514
1205	Intermediate Monocytes	Central Memory CD8+ T Cells	HLA-DPA1	CD4	0.000249088621095787	0	HLA-DPA1_CD4	HLA-DPA1 - CD4	MHC-II	Cell-Cell Contact	KEGG: hsa04514
1206	Non-Classical Monocytes	Central Memory CD8+ T Cells	HLA-DPA1	CD4	0.000219005100272508	0	HLA-DPA1_CD4	HLA-DPA1 - CD4	MHC-II	Cell-Cell Contact	KEGG: hsa04514
1207	Classical Monocytes	Classical Monocytes	HLA-DPA1	CD4	0.000256984556723165	0	HLA-DPA1_CD4	HLA-DPA1 - CD4	MHC-II	Cell-Cell Contact	KEGG: hsa04514
1208	Cytotoxic CD8+ T Cells	Classical Monocytes	HLA-DPA1	CD4	0.000173002627824962	0	HLA-DPA1_CD4	HLA-DPA1 - CD4	MHC-II	Cell-Cell Contact	KEGG: hsa04514
1209	Intermediate Monocytes	Classical Monocytes	HLA-DPA1	CD4	0.000491342112674604	0	HLA-DPA1_CD4	HLA-DPA1 - CD4	MHC-II	Cell-Cell Contact	KEGG: hsa04514
1210	Non-Classical Monocytes	Classical Monocytes	HLA-DPA1	CD4	0.000433583260972959	0	HLA-DPA1_CD4	HLA-DPA1 - CD4	MHC-II	Cell-Cell Contact	KEGG: hsa04514
1211	Central Memory CD8+ T Cells	Intermediate Monocytes	HLA-DPA1	CD4	0.000316395866494508	0	HLA-DPA1_CD4	HLA-DPA1 - CD4	MHC-II	Cell-Cell Contact	KEGG: hsa04514
1212	Classical Monocytes	Intermediate Monocytes	HLA-DPA1	CD4	0.000675667209084901	0	HLA-DPA1_CD4	HLA-DPA1 - CD4	MHC-II	Cell-Cell Contact	KEGG: hsa04514
1213	Cytotoxic CD8+ T Cells	Intermediate Monocytes	HLA-DPA1	CD4	0.000462768166109372	0	HLA-DPA1_CD4	HLA-DPA1 - CD4	MHC-II	Cell-Cell Contact	KEGG: hsa04514
1214	Gamma Delta T Cells	Intermediate Monocytes	HLA-DPA1	CD4	0.000252924552273454	0	HLA-DPA1_CD4	HLA-DPA1 - CD4	MHC-II	Cell-Cell Contact	KEGG: hsa04514
1215	Intermediate Monocytes	Intermediate Monocytes	HLA-DPA1	CD4	0.00123304810454553	0	HLA-DPA1_CD4	HLA-DPA1 - CD4	MHC-II	Cell-Cell Contact	KEGG: hsa04514
1216	Memory CD4+ T Cells	Intermediate Monocytes	HLA-DPA1	CD4	0.000182185425259936	0	HLA-DPA1_CD4	HLA-DPA1 - CD4	MHC-II	Cell-Cell Contact	KEGG: hsa04514
1217	Non-Classical Monocytes	Intermediate Monocytes	HLA-DPA1	CD4	0.0011004428216039	0	HLA-DPA1_CD4	HLA-DPA1 - CD4	MHC-II	Cell-Cell Contact	KEGG: hsa04514
1218	Classical Monocytes	Memory CD4+ T Cells	HLA-DPA1	CD4	0.000206726159901317	0	HLA-DPA1_CD4	HLA-DPA1 - CD4	MHC-II	Cell-Cell Contact	KEGG: hsa04514
1219	Cytotoxic CD8+ T Cells	Memory CD4+ T Cells	HLA-DPA1	CD4	0.000138883685494808	0	HLA-DPA1_CD4	HLA-DPA1 - CD4	MHC-II	Cell-Cell Contact	KEGG: hsa04514
1220	Intermediate Monocytes	Memory CD4+ T Cells	HLA-DPA1	CD4	0.000397525835347088	0	HLA-DPA1_CD4	HLA-DPA1 - CD4	MHC-II	Cell-Cell Contact	KEGG: hsa04514
1221	Non-Classical Monocytes	Memory CD4+ T Cells	HLA-DPA1	CD4	0.000350298390972284	0	HLA-DPA1_CD4	HLA-DPA1 - CD4	MHC-II	Cell-Cell Contact	KEGG: hsa04514
1222	Classical Monocytes	Naive CD4+ T Cells	HLA-DPA1	CD4	0.000166654443021992	0	HLA-DPA1_CD4	HLA-DPA1 - CD4	MHC-II	Cell-Cell Contact	KEGG: hsa04514
1223	Intermediate Monocytes	Naive CD4+ T Cells	HLA-DPA1	CD4	0.000321947304057309	0	HLA-DPA1_CD4	HLA-DPA1 - CD4	MHC-II	Cell-Cell Contact	KEGG: hsa04514
1224	Non-Classical Monocytes	Naive CD4+ T Cells	HLA-DPA1	CD4	0.000283375417861166	0	HLA-DPA1_CD4	HLA-DPA1 - CD4	MHC-II	Cell-Cell Contact	KEGG: hsa04514
1225	Central Memory CD8+ T Cells	Non-Classical Monocytes	HLA-DPA1	CD4	0.000277233399878177	0	HLA-DPA1_CD4	HLA-DPA1 - CD4	MHC-II	Cell-Cell Contact	KEGG: hsa04514
1226	Classical Monocytes	Non-Classical Monocytes	HLA-DPA1	CD4	0.000595366363179344	0	HLA-DPA1_CD4	HLA-DPA1 - CD4	MHC-II	Cell-Cell Contact	KEGG: hsa04514
1227	Cytotoxic CD8+ T Cells	Non-Classical Monocytes	HLA-DPA1	CD4	0.000406414620997398	0	HLA-DPA1_CD4	HLA-DPA1 - CD4	MHC-II	Cell-Cell Contact	KEGG: hsa04514
1228	Gamma Delta T Cells	Non-Classical Monocytes	HLA-DPA1	CD4	0.000221399518958972	0	HLA-DPA1_CD4	HLA-DPA1 - CD4	MHC-II	Cell-Cell Contact	KEGG: hsa04514
1229	Intermediate Monocytes	Non-Classical Monocytes	HLA-DPA1	CD4	0.00109607201245528	0	HLA-DPA1_CD4	HLA-DPA1 - CD4	MHC-II	Cell-Cell Contact	KEGG: hsa04514
1230	Memory CD4+ T Cells	Non-Classical Monocytes	HLA-DPA1	CD4	0.000159302141971178	0	HLA-DPA1_CD4	HLA-DPA1 - CD4	MHC-II	Cell-Cell Contact	KEGG: hsa04514
1231	Non-Classical Monocytes	Non-Classical Monocytes	HLA-DPA1	CD4	0.000976152469956788	0	HLA-DPA1_CD4	HLA-DPA1 - CD4	MHC-II	Cell-Cell Contact	KEGG: hsa04514
1232	Classical Monocytes	Regulatory CD4+ T Cells	HLA-DPA1	CD4	0.000184146226673565	0	HLA-DPA1_CD4	HLA-DPA1 - CD4	MHC-II	Cell-Cell Contact	KEGG: hsa04514
1233	Cytotoxic CD8+ T Cells	Regulatory CD4+ T Cells	HLA-DPA1	CD4	0.000123600267401052	0.01	HLA-DPA1_CD4	HLA-DPA1 - CD4	MHC-II	Cell-Cell Contact	KEGG: hsa04514
1234	Intermediate Monocytes	Regulatory CD4+ T Cells	HLA-DPA1	CD4	0.000355023785078952	0	HLA-DPA1_CD4	HLA-DPA1 - CD4	MHC-II	Cell-Cell Contact	KEGG: hsa04514
1235	Non-Classical Monocytes	Regulatory CD4+ T Cells	HLA-DPA1	CD4	0.000312645060184011	0	HLA-DPA1_CD4	HLA-DPA1 - CD4	MHC-II	Cell-Cell Contact	KEGG: hsa04514
1236	Intermediate Monocytes	Central Memory CD8+ T Cells	HLA-DPB1	CD4	0.000214047046749401	0	HLA-DPB1_CD4	HLA-DPB1 - CD4	MHC-II	Cell-Cell Contact	KEGG: hsa04514
1237	Non-Classical Monocytes	Central Memory CD8+ T Cells	HLA-DPB1	CD4	0.000163167418486798	0	HLA-DPB1_CD4	HLA-DPB1 - CD4	MHC-II	Cell-Cell Contact	KEGG: hsa04514
1238	Central Memory CD8+ T Cells	Classical Monocytes	HLA-DPB1	CD4	0.000140824147645194	0	HLA-DPB1_CD4	HLA-DPB1 - CD4	MHC-II	Cell-Cell Contact	KEGG: hsa04514
1239	Classical Monocytes	Classical Monocytes	HLA-DPB1	CD4	0.000206922382263548	0	HLA-DPB1_CD4	HLA-DPB1 - CD4	MHC-II	Cell-Cell Contact	KEGG: hsa04514
1240	Cytotoxic CD8+ T Cells	Classical Monocytes	HLA-DPB1	CD4	0.000200226937368241	0	HLA-DPB1_CD4	HLA-DPB1 - CD4	MHC-II	Cell-Cell Contact	KEGG: hsa04514
1241	Gamma Delta T Cells	Classical Monocytes	HLA-DPB1	CD4	0.000185613354405432	0	HLA-DPB1_CD4	HLA-DPB1 - CD4	MHC-II	Cell-Cell Contact	KEGG: hsa04514
1242	Intermediate Monocytes	Classical Monocytes	HLA-DPB1	CD4	0.000424023399876444	0	HLA-DPB1_CD4	HLA-DPB1 - CD4	MHC-II	Cell-Cell Contact	KEGG: hsa04514
1243	Non-Classical Monocytes	Classical Monocytes	HLA-DPB1	CD4	0.000325248275955785	0	HLA-DPB1_CD4	HLA-DPB1 - CD4	MHC-II	Cell-Cell Contact	KEGG: hsa04514
1244	Central Memory CD8+ T Cells	Intermediate Monocytes	HLA-DPB1	CD4	0.000379219250237924	0	HLA-DPB1_CD4	HLA-DPB1 - CD4	MHC-II	Cell-Cell Contact	KEGG: hsa04514
1245	Classical Monocytes	Intermediate Monocytes	HLA-DPB1	CD4	0.00054964157228939	0	HLA-DPB1_CD4	HLA-DPB1 - CD4	MHC-II	Cell-Cell Contact	KEGG: hsa04514
1246	Cytotoxic CD8+ T Cells	Intermediate Monocytes	HLA-DPB1	CD4	0.000532589661896561	0	HLA-DPB1_CD4	HLA-DPB1 - CD4	MHC-II	Cell-Cell Contact	KEGG: hsa04514
1247	Gamma Delta T Cells	Intermediate Monocytes	HLA-DPB1	CD4	0.00049520815725578	0	HLA-DPB1_CD4	HLA-DPB1 - CD4	MHC-II	Cell-Cell Contact	KEGG: hsa04514
1248	Intermediate Monocytes	Intermediate Monocytes	HLA-DPB1	CD4	0.00107820414194606	0	HLA-DPB1_CD4	HLA-DPB1 - CD4	MHC-II	Cell-Cell Contact	KEGG: hsa04514
1249	Memory CD4+ T Cells	Intermediate Monocytes	HLA-DPB1	CD4	0.000181795198747979	0	HLA-DPB1_CD4	HLA-DPB1 - CD4	MHC-II	Cell-Cell Contact	KEGG: hsa04514
1250	Non-Classical Monocytes	Intermediate Monocytes	HLA-DPB1	CD4	0.000843432619724343	0	HLA-DPB1_CD4	HLA-DPB1 - CD4	MHC-II	Cell-Cell Contact	KEGG: hsa04514
1251	Classical Monocytes	Memory CD4+ T Cells	HLA-DPB1	CD4	0.000166251357201018	0	HLA-DPB1_CD4	HLA-DPB1 - CD4	MHC-II	Cell-Cell Contact	KEGG: hsa04514
1252	Cytotoxic CD8+ T Cells	Memory CD4+ T Cells	HLA-DPB1	CD4	0.000160845645708576	0	HLA-DPB1_CD4	HLA-DPB1 - CD4	MHC-II	Cell-Cell Contact	KEGG: hsa04514
1253	Gamma Delta T Cells	Memory CD4+ T Cells	HLA-DPB1	CD4	0.000149053184840888	0	HLA-DPB1_CD4	HLA-DPB1 - CD4	MHC-II	Cell-Cell Contact	KEGG: hsa04514
1254	Intermediate Monocytes	Memory CD4+ T Cells	HLA-DPB1	CD4	0.000342494522992418	0	HLA-DPB1_CD4	HLA-DPB1 - CD4	MHC-II	Cell-Cell Contact	KEGG: hsa04514
1255	Non-Classical Monocytes	Memory CD4+ T Cells	HLA-DPB1	CD4	0.000262076505018747	0	HLA-DPB1_CD4	HLA-DPB1 - CD4	MHC-II	Cell-Cell Contact	KEGG: hsa04514
1256	Classical Monocytes	Naive CD4+ T Cells	HLA-DPB1	CD4	0.000133894889874648	0.03	HLA-DPB1_CD4	HLA-DPB1 - CD4	MHC-II	Cell-Cell Contact	KEGG: hsa04514
1257	Cytotoxic CD8+ T Cells	Naive CD4+ T Cells	HLA-DPB1	CD4	0.000129524431198417	0.02	HLA-DPB1_CD4	HLA-DPB1 - CD4	MHC-II	Cell-Cell Contact	KEGG: hsa04514
1258	Intermediate Monocytes	Naive CD4+ T Cells	HLA-DPB1	CD4	0.000277010260623543	0	HLA-DPB1_CD4	HLA-DPB1 - CD4	MHC-II	Cell-Cell Contact	KEGG: hsa04514
1259	Non-Classical Monocytes	Naive CD4+ T Cells	HLA-DPB1	CD4	0.000211557393436667	0	HLA-DPB1_CD4	HLA-DPB1 - CD4	MHC-II	Cell-Cell Contact	KEGG: hsa04514
1260	Central Memory CD8+ T Cells	Non-Classical Monocytes	HLA-DPB1	CD4	0.000332606115254957	0	HLA-DPB1_CD4	HLA-DPB1 - CD4	MHC-II	Cell-Cell Contact	KEGG: hsa04514
1261	Classical Monocytes	Non-Classical Monocytes	HLA-DPB1	CD4	0.00048336446335246	0	HLA-DPB1_CD4	HLA-DPB1 - CD4	MHC-II	Cell-Cell Contact	KEGG: hsa04514
1262	Cytotoxic CD8+ T Cells	Non-Classical Monocytes	HLA-DPB1	CD4	0.000468243916761601	0	HLA-DPB1_CD4	HLA-DPB1 - CD4	MHC-II	Cell-Cell Contact	KEGG: hsa04514
1263	Gamma Delta T Cells	Non-Classical Monocytes	HLA-DPB1	CD4	0.000435124560285931	0	HLA-DPB1_CD4	HLA-DPB1 - CD4	MHC-II	Cell-Cell Contact	KEGG: hsa04514
1264	Intermediate Monocytes	Non-Classical Monocytes	HLA-DPB1	CD4	0.000956090341718613	0	HLA-DPB1_CD4	HLA-DPB1 - CD4	MHC-II	Cell-Cell Contact	KEGG: hsa04514
1265	Memory CD4+ T Cells	Non-Classical Monocytes	HLA-DPB1	CD4	0.000158959965612975	0	HLA-DPB1_CD4	HLA-DPB1 - CD4	MHC-II	Cell-Cell Contact	KEGG: hsa04514
1266	Non-Classical Monocytes	Non-Classical Monocytes	HLA-DPB1	CD4	0.000745151169522072	0	HLA-DPB1_CD4	HLA-DPB1 - CD4	MHC-II	Cell-Cell Contact	KEGG: hsa04514
1267	Classical Monocytes	Regulatory CD4+ T Cells	HLA-DPB1	CD4	0.000148011129889027	0	HLA-DPB1_CD4	HLA-DPB1 - CD4	MHC-II	Cell-Cell Contact	KEGG: hsa04514
1268	Cytotoxic CD8+ T Cells	Regulatory CD4+ T Cells	HLA-DPB1	CD4	0.000143188018102536	0	HLA-DPB1_CD4	HLA-DPB1 - CD4	MHC-II	Cell-Cell Contact	KEGG: hsa04514
1269	Gamma Delta T Cells	Regulatory CD4+ T Cells	HLA-DPB1	CD4	0.000132668938808801	0.01	HLA-DPB1_CD4	HLA-DPB1 - CD4	MHC-II	Cell-Cell Contact	KEGG: hsa04514
1270	Intermediate Monocytes	Regulatory CD4+ T Cells	HLA-DPB1	CD4	0.000305647628573273	0	HLA-DPB1_CD4	HLA-DPB1 - CD4	MHC-II	Cell-Cell Contact	KEGG: hsa04514
1271	Non-Classical Monocytes	Regulatory CD4+ T Cells	HLA-DPB1	CD4	0.000233626147989328	0	HLA-DPB1_CD4	HLA-DPB1 - CD4	MHC-II	Cell-Cell Contact	KEGG: hsa04514
1272	Classical Monocytes	Central Memory CD8+ T Cells	HLA-DQA1	CD4	1.4649156739146e-05	0	HLA-DQA1_CD4	HLA-DQA1 - CD4	MHC-II	Cell-Cell Contact	KEGG: hsa04514
1273	Intermediate Monocytes	Central Memory CD8+ T Cells	HLA-DQA1	CD4	0.00010022753914144	0	HLA-DQA1_CD4	HLA-DQA1 - CD4	MHC-II	Cell-Cell Contact	KEGG: hsa04514
1274	Non-Classical Monocytes	Central Memory CD8+ T Cells	HLA-DQA1	CD4	5.67819357483563e-05	0	HLA-DQA1_CD4	HLA-DQA1 - CD4	MHC-II	Cell-Cell Contact	KEGG: hsa04514
1275	Classical Monocytes	Classical Monocytes	HLA-DQA1	CD4	2.97423881311804e-05	0	HLA-DQA1_CD4	HLA-DQA1 - CD4	MHC-II	Cell-Cell Contact	KEGG: hsa04514
1276	Intermediate Monocytes	Classical Monocytes	HLA-DQA1	CD4	0.000201341473249172	0	HLA-DQA1_CD4	HLA-DQA1 - CD4	MHC-II	Cell-Cell Contact	KEGG: hsa04514
1277	Non-Classical Monocytes	Classical Monocytes	HLA-DQA1	CD4	0.000114681711704118	0	HLA-DQA1_CD4	HLA-DQA1 - CD4	MHC-II	Cell-Cell Contact	KEGG: hsa04514
1278	Classical Monocytes	Intermediate Monocytes	HLA-DQA1	CD4	8.19898862864537e-05	0	HLA-DQA1_CD4	HLA-DQA1 - CD4	MHC-II	Cell-Cell Contact	KEGG: hsa04514
1279	Intermediate Monocytes	Intermediate Monocytes	HLA-DQA1	CD4	0.000535431413791711	0	HLA-DQA1_CD4	HLA-DQA1 - CD4	MHC-II	Cell-Cell Contact	KEGG: hsa04514
1280	Non-Classical Monocytes	Intermediate Monocytes	HLA-DQA1	CD4	0.000310513007654238	0	HLA-DQA1_CD4	HLA-DQA1 - CD4	MHC-II	Cell-Cell Contact	KEGG: hsa04514
1281	Classical Monocytes	Memory CD4+ T Cells	HLA-DQA1	CD4	2.37936225793061e-05	0	HLA-DQA1_CD4	HLA-DQA1 - CD4	MHC-II	Cell-Cell Contact	KEGG: hsa04514
1282	Intermediate Monocytes	Memory CD4+ T Cells	HLA-DQA1	CD4	0.000161745367745339	0	HLA-DQA1_CD4	HLA-DQA1 - CD4	MHC-II	Cell-Cell Contact	KEGG: hsa04514
1283	Non-Classical Monocytes	Memory CD4+ T Cells	HLA-DQA1	CD4	9.19339239765842e-05	0	HLA-DQA1_CD4	HLA-DQA1 - CD4	MHC-II	Cell-Cell Contact	KEGG: hsa04514
1284	Classical Monocytes	Naive CD4+ T Cells	HLA-DQA1	CD4	1.90974343953653e-05	0	HLA-DQA1_CD4	HLA-DQA1 - CD4	MHC-II	Cell-Cell Contact	KEGG: hsa04514
1285	Intermediate Monocytes	Naive CD4+ T Cells	HLA-DQA1	CD4	0.000130251767869495	0	HLA-DQA1_CD4	HLA-DQA1 - CD4	MHC-II	Cell-Cell Contact	KEGG: hsa04514
1286	Non-Classical Monocytes	Naive CD4+ T Cells	HLA-DQA1	CD4	7.39093892730083e-05	0	HLA-DQA1_CD4	HLA-DQA1 - CD4	MHC-II	Cell-Cell Contact	KEGG: hsa04514
1287	Classical Monocytes	Non-Classical Monocytes	HLA-DQA1	CD4	7.15801411309371e-05	0	HLA-DQA1_CD4	HLA-DQA1 - CD4	MHC-II	Cell-Cell Contact	KEGG: hsa04514
1288	Intermediate Monocytes	Non-Classical Monocytes	HLA-DQA1	CD4	0.000470763241546548	0	HLA-DQA1_CD4	HLA-DQA1 - CD4	MHC-II	Cell-Cell Contact	KEGG: hsa04514
1289	Non-Classical Monocytes	Non-Classical Monocytes	HLA-DQA1	CD4	0.000272053778274611	0	HLA-DQA1_CD4	HLA-DQA1 - CD4	MHC-II	Cell-Cell Contact	KEGG: hsa04514
1290	Classical Monocytes	Regulatory CD4+ T Cells	HLA-DQA1	CD4	2.11423059636068e-05	0	HLA-DQA1_CD4	HLA-DQA1 - CD4	MHC-II	Cell-Cell Contact	KEGG: hsa04514
1291	Intermediate Monocytes	Regulatory CD4+ T Cells	HLA-DQA1	CD4	0.000143990723735313	0	HLA-DQA1_CD4	HLA-DQA1 - CD4	MHC-II	Cell-Cell Contact	KEGG: hsa04514
1292	Non-Classical Monocytes	Regulatory CD4+ T Cells	HLA-DQA1	CD4	8.17650902825629e-05	0	HLA-DQA1_CD4	HLA-DQA1 - CD4	MHC-II	Cell-Cell Contact	KEGG: hsa04514
1293	Classical Monocytes	Central Memory CD8+ T Cells	HLA-DMA	CD4	2.76043008004482e-05	0	HLA-DMA_CD4	HLA-DMA - CD4	MHC-II	Cell-Cell Contact	KEGG: hsa04514
1294	Intermediate Monocytes	Central Memory CD8+ T Cells	HLA-DMA	CD4	8.58568830188831e-05	0	HLA-DMA_CD4	HLA-DMA - CD4	MHC-II	Cell-Cell Contact	KEGG: hsa04514
1295	Non-Classical Monocytes	Central Memory CD8+ T Cells	HLA-DMA	CD4	4.73254998815498e-05	0	HLA-DMA_CD4	HLA-DMA - CD4	MHC-II	Cell-Cell Contact	KEGG: hsa04514
1296	Classical Monocytes	Classical Monocytes	HLA-DMA	CD4	5.59548658724426e-05	0	HLA-DMA_CD4	HLA-DMA - CD4	MHC-II	Cell-Cell Contact	KEGG: hsa04514
1297	Intermediate Monocytes	Classical Monocytes	HLA-DMA	CD4	0.000172779885559417	0	HLA-DMA_CD4	HLA-DMA - CD4	MHC-II	Cell-Cell Contact	KEGG: hsa04514
1298	Non-Classical Monocytes	Classical Monocytes	HLA-DMA	CD4	9.56951005413792e-05	0	HLA-DMA_CD4	HLA-DMA - CD4	MHC-II	Cell-Cell Contact	KEGG: hsa04514
1299	Classical Monocytes	Intermediate Monocytes	HLA-DMA	CD4	0.00015339125417108	0	HLA-DMA_CD4	HLA-DMA - CD4	MHC-II	Cell-Cell Contact	KEGG: hsa04514
1300	Intermediate Monocytes	Intermediate Monocytes	HLA-DMA	CD4	0.0004621936589035	0	HLA-DMA_CD4	HLA-DMA - CD4	MHC-II	Cell-Cell Contact	KEGG: hsa04514
1301	Non-Classical Monocytes	Intermediate Monocytes	HLA-DMA	CD4	0.000260139620170414	0	HLA-DMA_CD4	HLA-DMA - CD4	MHC-II	Cell-Cell Contact	KEGG: hsa04514
1302	Classical Monocytes	Memory CD4+ T Cells	HLA-DMA	CD4	4.47918683845682e-05	0	HLA-DMA_CD4	HLA-DMA - CD4	MHC-II	Cell-Cell Contact	KEGG: hsa04514
1303	Intermediate Monocytes	Memory CD4+ T Cells	HLA-DMA	CD4	0.000138704118617617	0	HLA-DMA_CD4	HLA-DMA - CD4	MHC-II	Cell-Cell Contact	KEGG: hsa04514
1304	Non-Classical Monocytes	Memory CD4+ T Cells	HLA-DMA	CD4	7.66779843406983e-05	0	HLA-DMA_CD4	HLA-DMA - CD4	MHC-II	Cell-Cell Contact	KEGG: hsa04514
1305	Classical Monocytes	Naive CD4+ T Cells	HLA-DMA	CD4	3.59693102935679e-05	0	HLA-DMA_CD4	HLA-DMA - CD4	MHC-II	Cell-Cell Contact	KEGG: hsa04514
1306	Intermediate Monocytes	Naive CD4+ T Cells	HLA-DMA	CD4	0.000111635091949647	0	HLA-DMA_CD4	HLA-DMA - CD4	MHC-II	Cell-Cell Contact	KEGG: hsa04514
1307	Non-Classical Monocytes	Naive CD4+ T Cells	HLA-DMA	CD4	6.16219710069219e-05	0	HLA-DMA_CD4	HLA-DMA - CD4	MHC-II	Cell-Cell Contact	KEGG: hsa04514
1308	Classical Monocytes	Non-Classical Monocytes	HLA-DMA	CD4	0.000134064652728034	0	HLA-DMA_CD4	HLA-DMA - CD4	MHC-II	Cell-Cell Contact	KEGG: hsa04514
1309	Intermediate Monocytes	Non-Classical Monocytes	HLA-DMA	CD4	0.000405906434439988	0	HLA-DMA_CD4	HLA-DMA - CD4	MHC-II	Cell-Cell Contact	KEGG: hsa04514
1310	Non-Classical Monocytes	Non-Classical Monocytes	HLA-DMA	CD4	0.000227740850112515	0	HLA-DMA_CD4	HLA-DMA - CD4	MHC-II	Cell-Cell Contact	KEGG: hsa04514
1311	Classical Monocytes	Regulatory CD4+ T Cells	HLA-DMA	CD4	3.98120272907017e-05	0	HLA-DMA_CD4	HLA-DMA - CD4	MHC-II	Cell-Cell Contact	KEGG: hsa04514
1312	Intermediate Monocytes	Regulatory CD4+ T Cells	HLA-DMA	CD4	0.00012344016072194	0	HLA-DMA_CD4	HLA-DMA - CD4	MHC-II	Cell-Cell Contact	KEGG: hsa04514
1313	Non-Classical Monocytes	Regulatory CD4+ T Cells	HLA-DMA	CD4	6.81825355156412e-05	0	HLA-DMA_CD4	HLA-DMA - CD4	MHC-II	Cell-Cell Contact	KEGG: hsa04514
1314	Classical Monocytes	Central Memory CD8+ T Cells	HLA-DMB	CD4	7.00568016998782e-05	0	HLA-DMB_CD4	HLA-DMB - CD4	MHC-II	Cell-Cell Contact	KEGG: hsa04514
1315	Intermediate Monocytes	Central Memory CD8+ T Cells	HLA-DMB	CD4	7.01515411253329e-05	0	HLA-DMB_CD4	HLA-DMB - CD4	MHC-II	Cell-Cell Contact	KEGG: hsa04514
1316	Non-Classical Monocytes	Central Memory CD8+ T Cells	HLA-DMB	CD4	1.76815335122716e-05	0	HLA-DMB_CD4	HLA-DMB - CD4	MHC-II	Cell-Cell Contact	KEGG: hsa04514
1317	Classical Monocytes	Classical Monocytes	HLA-DMB	CD4	0.000141259812553959	0	HLA-DMB_CD4	HLA-DMB - CD4	MHC-II	Cell-Cell Contact	KEGG: hsa04514
1318	Intermediate Monocytes	Classical Monocytes	HLA-DMB	CD4	0.000141449179332275	0	HLA-DMB_CD4	HLA-DMB - CD4	MHC-II	Cell-Cell Contact	KEGG: hsa04514
1319	Non-Classical Monocytes	Classical Monocytes	HLA-DMB	CD4	3.58854749246135e-05	0	HLA-DMB_CD4	HLA-DMB - CD4	MHC-II	Cell-Cell Contact	KEGG: hsa04514
1320	Classical Monocytes	Intermediate Monocytes	HLA-DMB	CD4	0.000380357901973907	0	HLA-DMB_CD4	HLA-DMB - CD4	MHC-II	Cell-Cell Contact	KEGG: hsa04514
1321	Intermediate Monocytes	Intermediate Monocytes	HLA-DMB	CD4	0.000380852765631064	0	HLA-DMB_CD4	HLA-DMB - CD4	MHC-II	Cell-Cell Contact	KEGG: hsa04514
1322	Non-Classical Monocytes	Intermediate Monocytes	HLA-DMB	CD4	9.87948685635517e-05	0	HLA-DMB_CD4	HLA-DMB - CD4	MHC-II	Cell-Cell Contact	KEGG: hsa04514
1323	Classical Monocytes	Memory CD4+ T Cells	HLA-DMB	CD4	0.000113313403250248	0	HLA-DMB_CD4	HLA-DMB - CD4	MHC-II	Cell-Cell Contact	KEGG: hsa04514
1324	Intermediate Monocytes	Memory CD4+ T Cells	HLA-DMB	CD4	0.000113465829582147	0	HLA-DMB_CD4	HLA-DMB - CD4	MHC-II	Cell-Cell Contact	KEGG: hsa04514
1325	Non-Classical Monocytes	Memory CD4+ T Cells	HLA-DMB	CD4	2.87123166197644e-05	0	HLA-DMB_CD4	HLA-DMB - CD4	MHC-II	Cell-Cell Contact	KEGG: hsa04514
1326	Classical Monocytes	Naive CD4+ T Cells	HLA-DMB	CD4	9.11439622490359e-05	0	HLA-DMB_CD4	HLA-DMB - CD4	MHC-II	Cell-Cell Contact	KEGG: hsa04514
1327	Intermediate Monocytes	Naive CD4+ T Cells	HLA-DMB	CD4	9.12669007169226e-05	0	HLA-DMB_CD4	HLA-DMB - CD4	MHC-II	Cell-Cell Contact	KEGG: hsa04514
1328	Non-Classical Monocytes	Naive CD4+ T Cells	HLA-DMB	CD4	2.30480325658106e-05	0	HLA-DMB_CD4	HLA-DMB - CD4	MHC-II	Cell-Cell Contact	KEGG: hsa04514
1329	Classical Monocytes	Non-Classical Monocytes	HLA-DMB	CD4	0.000333610726934031	0	HLA-DMB_CD4	HLA-DMB - CD4	MHC-II	Cell-Cell Contact	KEGG: hsa04514
1330	Intermediate Monocytes	Non-Classical Monocytes	HLA-DMB	CD4	0.000334047347239824	0	HLA-DMB_CD4	HLA-DMB - CD4	MHC-II	Cell-Cell Contact	KEGG: hsa04514
1331	Non-Classical Monocytes	Non-Classical Monocytes	HLA-DMB	CD4	8.62739958942558e-05	0	HLA-DMB_CD4	HLA-DMB - CD4	MHC-II	Cell-Cell Contact	KEGG: hsa04514
1332	Classical Monocytes	Regulatory CD4+ T Cells	HLA-DMB	CD4	0.000100808950063781	0	HLA-DMB_CD4	HLA-DMB - CD4	MHC-II	Cell-Cell Contact	KEGG: hsa04514
1333	Intermediate Monocytes	Regulatory CD4+ T Cells	HLA-DMB	CD4	0.000100944764029818	0	HLA-DMB_CD4	HLA-DMB - CD4	MHC-II	Cell-Cell Contact	KEGG: hsa04514
1334	Non-Classical Monocytes	Regulatory CD4+ T Cells	HLA-DMB	CD4	2.55146083042615e-05	0	HLA-DMB_CD4	HLA-DMB - CD4	MHC-II	Cell-Cell Contact	KEGG: hsa04514
1335	Intermediate Monocytes	Central Memory CD8+ T Cells	HLA-DQA2	CD4	1.79493528617375e-05	0	HLA-DQA2_CD4	HLA-DQA2 - CD4	MHC-II	Cell-Cell Contact	KEGG: hsa04514
1336	Intermediate Monocytes	Classical Monocytes	HLA-DQA2	CD4	3.64278084837413e-05	0	HLA-DQA2_CD4	HLA-DQA2 - CD4	MHC-II	Cell-Cell Contact	KEGG: hsa04514
1337	Intermediate Monocytes	Intermediate Monocytes	HLA-DQA2	CD4	0.000100276359341756	0	HLA-DQA2_CD4	HLA-DQA2 - CD4	MHC-II	Cell-Cell Contact	KEGG: hsa04514
1338	Intermediate Monocytes	Memory CD4+ T Cells	HLA-DQA2	CD4	2.91466269533324e-05	0	HLA-DQA2_CD4	HLA-DQA2 - CD4	MHC-II	Cell-Cell Contact	KEGG: hsa04514
1339	Intermediate Monocytes	Naive CD4+ T Cells	HLA-DQA2	CD4	2.33969068001546e-05	0	HLA-DQA2_CD4	HLA-DQA2 - CD4	MHC-II	Cell-Cell Contact	KEGG: hsa04514
1340	Intermediate Monocytes	Non-Classical Monocytes	HLA-DQA2	CD4	8.75697419099422e-05	0	HLA-DQA2_CD4	HLA-DQA2 - CD4	MHC-II	Cell-Cell Contact	KEGG: hsa04514
1341	Intermediate Monocytes	Regulatory CD4+ T Cells	HLA-DQA2	CD4	2.59007013470309e-05	0	HLA-DQA2_CD4	HLA-DQA2 - CD4	MHC-II	Cell-Cell Contact	KEGG: hsa04514
1342	Classical Monocytes	Central Memory CD8+ T Cells	HLA-DQB1	CD4	0.000106482999814382	0	HLA-DQB1_CD4	HLA-DQB1 - CD4	MHC-II	Cell-Cell Contact	KEGG: hsa04514
1343	Intermediate Monocytes	Central Memory CD8+ T Cells	HLA-DQB1	CD4	0.000148839550106826	0	HLA-DQB1_CD4	HLA-DQB1 - CD4	MHC-II	Cell-Cell Contact	KEGG: hsa04514
1344	Non-Classical Monocytes	Central Memory CD8+ T Cells	HLA-DQB1	CD4	7.92765024725333e-05	0	HLA-DQB1_CD4	HLA-DQB1 - CD4	MHC-II	Cell-Cell Contact	KEGG: hsa04514
1345	Classical Monocytes	Classical Monocytes	HLA-DQB1	CD4	0.000213742498329073	0	HLA-DQB1_CD4	HLA-DQB1 - CD4	MHC-II	Cell-Cell Contact	KEGG: hsa04514
1346	Intermediate Monocytes	Classical Monocytes	HLA-DQB1	CD4	0.000297210093423636	0	HLA-DQB1_CD4	HLA-DQB1 - CD4	MHC-II	Cell-Cell Contact	KEGG: hsa04514
1347	Non-Classical Monocytes	Classical Monocytes	HLA-DQB1	CD4	0.000159667474437572	0	HLA-DQB1_CD4	HLA-DQB1 - CD4	MHC-II	Cell-Cell Contact	KEGG: hsa04514
1348	Classical Monocytes	Intermediate Monocytes	HLA-DQB1	CD4	0.000566962806247364	0	HLA-DQB1_CD4	HLA-DQB1 - CD4	MHC-II	Cell-Cell Contact	KEGG: hsa04514
1349	Intermediate Monocytes	Intermediate Monocytes	HLA-DQB1	CD4	0.000775085158647428	0	HLA-DQB1_CD4	HLA-DQB1 - CD4	MHC-II	Cell-Cell Contact	KEGG: hsa04514
1350	Non-Classical Monocytes	Intermediate Monocytes	HLA-DQB1	CD4	0.000428279904537246	0	HLA-DQB1_CD4	HLA-DQB1 - CD4	MHC-II	Cell-Cell Contact	KEGG: hsa04514
1351	Classical Monocytes	Memory CD4+ T Cells	HLA-DQB1	CD4	0.000171759540355912	0	HLA-DQB1_CD4	HLA-DQB1 - CD4	MHC-II	Cell-Cell Contact	KEGG: hsa04514
1352	Intermediate Monocytes	Memory CD4+ T Cells	HLA-DQB1	CD4	0.0002393199181588	0	HLA-DQB1_CD4	HLA-DQB1 - CD4	MHC-II	Cell-Cell Contact	KEGG: hsa04514
1353	Non-Classical Monocytes	Memory CD4+ T Cells	HLA-DQB1	CD4	0.000128136794646773	0	HLA-DQB1_CD4	HLA-DQB1 - CD4	MHC-II	Cell-Cell Contact	KEGG: hsa04514
1354	Classical Monocytes	Naive CD4+ T Cells	HLA-DQB1	CD4	0.000138349363995508	0	HLA-DQB1_CD4	HLA-DQB1 - CD4	MHC-II	Cell-Cell Contact	KEGG: hsa04514
1355	Intermediate Monocytes	Naive CD4+ T Cells	HLA-DQB1	CD4	0.00019308163276987	0	HLA-DQB1_CD4	HLA-DQB1 - CD4	MHC-II	Cell-Cell Contact	KEGG: hsa04514
1356	Non-Classical Monocytes	Naive CD4+ T Cells	HLA-DQB1	CD4	0.000103103883854557	0	HLA-DQB1_CD4	HLA-DQB1 - CD4	MHC-II	Cell-Cell Contact	KEGG: hsa04514
1357	Classical Monocytes	Non-Classical Monocytes	HLA-DQB1	CD4	0.000498732082975711	0	HLA-DQB1_CD4	HLA-DQB1 - CD4	MHC-II	Cell-Cell Contact	KEGG: hsa04514
1358	Intermediate Monocytes	Non-Classical Monocytes	HLA-DQB1	CD4	0.000684033831074945	0	HLA-DQB1_CD4	HLA-DQB1 - CD4	MHC-II	Cell-Cell Contact	KEGG: hsa04514
1359	Non-Classical Monocytes	Non-Classical Monocytes	HLA-DQB1	CD4	0.000375923796762659	0	HLA-DQB1_CD4	HLA-DQB1 - CD4	MHC-II	Cell-Cell Contact	KEGG: hsa04514
1360	Classical Monocytes	Regulatory CD4+ T Cells	HLA-DQB1	CD4	0.000152926396197066	0	HLA-DQB1_CD4	HLA-DQB1 - CD4	MHC-II	Cell-Cell Contact	KEGG: hsa04514
1361	Intermediate Monocytes	Regulatory CD4+ T Cells	HLA-DQB1	CD4	0.000213274118834601	0	HLA-DQB1_CD4	HLA-DQB1 - CD4	MHC-II	Cell-Cell Contact	KEGG: hsa04514
1362	Non-Classical Monocytes	Regulatory CD4+ T Cells	HLA-DQB1	CD4	0.000114019420312328	0	HLA-DQB1_CD4	HLA-DQB1 - CD4	MHC-II	Cell-Cell Contact	KEGG: hsa04514
1363	Classical Monocytes	Central Memory CD8+ T Cells	HLA-DRA	CD4	0.000241300244288318	0	HLA-DRA_CD4	HLA-DRA - CD4	MHC-II	Cell-Cell Contact	KEGG: hsa04514
1364	Intermediate Monocytes	Central Memory CD8+ T Cells	HLA-DRA	CD4	0.000295681811192064	0	HLA-DRA_CD4	HLA-DRA - CD4	MHC-II	Cell-Cell Contact	KEGG: hsa04514
1365	Non-Classical Monocytes	Central Memory CD8+ T Cells	HLA-DRA	CD4	0.000233619907202976	0	HLA-DRA_CD4	HLA-DRA - CD4	MHC-II	Cell-Cell Contact	KEGG: hsa04514
1366	Classical Monocytes	Classical Monocytes	HLA-DRA	CD4	0.000476429309900939	0	HLA-DRA_CD4	HLA-DRA - CD4	MHC-II	Cell-Cell Contact	KEGG: hsa04514
1367	Intermediate Monocytes	Classical Monocytes	HLA-DRA	CD4	0.000579971102926186	0	HLA-DRA_CD4	HLA-DRA - CD4	MHC-II	Cell-Cell Contact	KEGG: hsa04514
1368	Non-Classical Monocytes	Classical Monocytes	HLA-DRA	CD4	0.000461695722484273	0	HLA-DRA_CD4	HLA-DRA - CD4	MHC-II	Cell-Cell Contact	KEGG: hsa04514
1369	Classical Monocytes	Intermediate Monocytes	HLA-DRA	CD4	0.00119909635281478	0	HLA-DRA_CD4	HLA-DRA - CD4	MHC-II	Cell-Cell Contact	KEGG: hsa04514
1370	Intermediate Monocytes	Intermediate Monocytes	HLA-DRA	CD4	0.00143083964483173	0	HLA-DRA_CD4	HLA-DRA - CD4	MHC-II	Cell-Cell Contact	KEGG: hsa04514
1371	Memory CD4+ T Cells	Intermediate Monocytes	HLA-DRA	CD4	0.000154675003282858	0	HLA-DRA_CD4	HLA-DRA - CD4	MHC-II	Cell-Cell Contact	KEGG: hsa04514
1372	Non-Classical Monocytes	Intermediate Monocytes	HLA-DRA	CD4	0.00116535837592116	0	HLA-DRA_CD4	HLA-DRA - CD4	MHC-II	Cell-Cell Contact	KEGG: hsa04514
1373	Classical Monocytes	Memory CD4+ T Cells	HLA-DRA	CD4	0.00038531931601971	0	HLA-DRA_CD4	HLA-DRA - CD4	MHC-II	Cell-Cell Contact	KEGG: hsa04514
1374	Intermediate Monocytes	Memory CD4+ T Cells	HLA-DRA	CD4	0.00047025589704466	0	HLA-DRA_CD4	HLA-DRA - CD4	MHC-II	Cell-Cell Contact	KEGG: hsa04514
1375	Non-Classical Monocytes	Memory CD4+ T Cells	HLA-DRA	CD4	0.000373268265130185	0	HLA-DRA_CD4	HLA-DRA - CD4	MHC-II	Cell-Cell Contact	KEGG: hsa04514
1376	Classical Monocytes	Naive CD4+ T Cells	HLA-DRA	CD4	0.000311969486003357	0	HLA-DRA_CD4	HLA-DRA - CD4	MHC-II	Cell-Cell Contact	KEGG: hsa04514
1377	Intermediate Monocytes	Naive CD4+ T Cells	HLA-DRA	CD4	0.000381520351305858	0	HLA-DRA_CD4	HLA-DRA - CD4	MHC-II	Cell-Cell Contact	KEGG: hsa04514
1378	Non-Classical Monocytes	Naive CD4+ T Cells	HLA-DRA	CD4	0.000302124522016379	0	HLA-DRA_CD4	HLA-DRA - CD4	MHC-II	Cell-Cell Contact	KEGG: hsa04514
1379	Classical Monocytes	Non-Classical Monocytes	HLA-DRA	CD4	0.00106532044020599	0	HLA-DRA_CD4	HLA-DRA - CD4	MHC-II	Cell-Cell Contact	KEGG: hsa04514
1380	Intermediate Monocytes	Non-Classical Monocytes	HLA-DRA	CD4	0.00127587834106728	0	HLA-DRA_CD4	HLA-DRA - CD4	MHC-II	Cell-Cell Contact	KEGG: hsa04514
1381	Memory CD4+ T Cells	Non-Classical Monocytes	HLA-DRA	CD4	0.000135189351153701	0	HLA-DRA_CD4	HLA-DRA - CD4	MHC-II	Cell-Cell Contact	KEGG: hsa04514
1382	Non-Classical Monocytes	Non-Classical Monocytes	HLA-DRA	CD4	0.00103479513719411	0	HLA-DRA_CD4	HLA-DRA - CD4	MHC-II	Cell-Cell Contact	KEGG: hsa04514
1383	Classical Monocytes	Regulatory CD4+ T Cells	HLA-DRA	CD4	0.000344065265074344	0	HLA-DRA_CD4	HLA-DRA - CD4	MHC-II	Cell-Cell Contact	KEGG: hsa04514
1384	Intermediate Monocytes	Regulatory CD4+ T Cells	HLA-DRA	CD4	0.000420393342906409	0	HLA-DRA_CD4	HLA-DRA - CD4	MHC-II	Cell-Cell Contact	KEGG: hsa04514
1385	Non-Classical Monocytes	Regulatory CD4+ T Cells	HLA-DRA	CD4	0.000333249883915414	0	HLA-DRA_CD4	HLA-DRA - CD4	MHC-II	Cell-Cell Contact	KEGG: hsa04514
1386	Classical Monocytes	Central Memory CD8+ T Cells	HLA-DRB1	CD4	0.00017332385352209	0	HLA-DRB1_CD4	HLA-DRB1 - CD4	MHC-II	Cell-Cell Contact	KEGG: hsa04514
1387	Cytotoxic CD8+ T Cells	Central Memory CD8+ T Cells	HLA-DRB1	CD4	7.87612952549864e-05	0	HLA-DRB1_CD4	HLA-DRB1 - CD4	MHC-II	Cell-Cell Contact	KEGG: hsa04514
1388	Intermediate Monocytes	Central Memory CD8+ T Cells	HLA-DRB1	CD4	0.000228630136711692	0	HLA-DRB1_CD4	HLA-DRB1 - CD4	MHC-II	Cell-Cell Contact	KEGG: hsa04514
1389	Non-Classical Monocytes	Central Memory CD8+ T Cells	HLA-DRB1	CD4	0.000187096889636282	0	HLA-DRB1_CD4	HLA-DRB1 - CD4	MHC-II	Cell-Cell Contact	KEGG: hsa04514
1390	Classical Monocytes	Classical Monocytes	HLA-DRB1	CD4	0.000345063793562334	0	HLA-DRB1_CD4	HLA-DRB1 - CD4	MHC-II	Cell-Cell Contact	KEGG: hsa04514
1391	Cytotoxic CD8+ T Cells	Classical Monocytes	HLA-DRB1	CD4	0.000158639943001926	0	HLA-DRB1_CD4	HLA-DRB1 - CD4	MHC-II	Cell-Cell Contact	KEGG: hsa04514
1392	Intermediate Monocytes	Classical Monocytes	HLA-DRB1	CD4	0.000452108835628049	0	HLA-DRB1_CD4	HLA-DRB1 - CD4	MHC-II	Cell-Cell Contact	KEGG: hsa04514
1393	Memory CD4+ T Cells	Classical Monocytes	HLA-DRB1	CD4	6.54208143319547e-05	0.01	HLA-DRB1_CD4	HLA-DRB1 - CD4	MHC-II	Cell-Cell Contact	KEGG: hsa04514
1394	Non-Classical Monocytes	Classical Monocytes	HLA-DRB1	CD4	0.000371856797561529	0	HLA-DRB1_CD4	HLA-DRB1 - CD4	MHC-II	Cell-Cell Contact	KEGG: hsa04514
1395	Central Memory CD8+ T Cells	Intermediate Monocytes	HLA-DRB1	CD4	0.000126137691151011	0	HLA-DRB1_CD4	HLA-DRB1 - CD4	MHC-II	Cell-Cell Contact	KEGG: hsa04514
1396	Classical Monocytes	Intermediate Monocytes	HLA-DRB1	CD4	0.000891274026296543	0	HLA-DRB1_CD4	HLA-DRB1 - CD4	MHC-II	Cell-Cell Contact	KEGG: hsa04514
1397	Cytotoxic CD8+ T Cells	Intermediate Monocytes	HLA-DRB1	CD4	0.000425614509961871	0	HLA-DRB1_CD4	HLA-DRB1 - CD4	MHC-II	Cell-Cell Contact	KEGG: hsa04514
1398	Gamma Delta T Cells	Intermediate Monocytes	HLA-DRB1	CD4	0.000151857367147648	0	HLA-DRB1_CD4	HLA-DRB1 - CD4	MHC-II	Cell-Cell Contact	KEGG: hsa04514
1399	Intermediate Monocytes	Intermediate Monocytes	HLA-DRB1	CD4	0.00114330118598529	0	HLA-DRB1_CD4	HLA-DRB1 - CD4	MHC-II	Cell-Cell Contact	KEGG: hsa04514
1400	Memory CD4+ T Cells	Intermediate Monocytes	HLA-DRB1	CD4	0.00017898121709632	0	HLA-DRB1_CD4	HLA-DRB1 - CD4	MHC-II	Cell-Cell Contact	KEGG: hsa04514
1401	Non-Classical Monocytes	Intermediate Monocytes	HLA-DRB1	CD4	0.00095536203717485	0	HLA-DRB1_CD4	HLA-DRB1 - CD4	MHC-II	Cell-Cell Contact	KEGG: hsa04514
1402	Classical Monocytes	Memory CD4+ T Cells	HLA-DRB1	CD4	0.000278178180350933	0	HLA-DRB1_CD4	HLA-DRB1 - CD4	MHC-II	Cell-Cell Contact	KEGG: hsa04514
1403	Cytotoxic CD8+ T Cells	Memory CD4+ T Cells	HLA-DRB1	CD4	0.000127308989858821	0.01	HLA-DRB1_CD4	HLA-DRB1 - CD4	MHC-II	Cell-Cell Contact	KEGG: hsa04514
1404	Intermediate Monocytes	Memory CD4+ T Cells	HLA-DRB1	CD4	0.000365431537738746	0	HLA-DRB1_CD4	HLA-DRB1 - CD4	MHC-II	Cell-Cell Contact	KEGG: hsa04514
1405	Non-Classical Monocytes	Memory CD4+ T Cells	HLA-DRB1	CD4	0.000299974468224822	0	HLA-DRB1_CD4	HLA-DRB1 - CD4	MHC-II	Cell-Cell Contact	KEGG: hsa04514
1406	Classical Monocytes	Naive CD4+ T Cells	HLA-DRB1	CD4	0.000224642363997822	0	HLA-DRB1_CD4	HLA-DRB1 - CD4	MHC-II	Cell-Cell Contact	KEGG: hsa04514
1407	Cytotoxic CD8+ T Cells	Naive CD4+ T Cells	HLA-DRB1	CD4	0.000102435763647374	0.01	HLA-DRB1_CD4	HLA-DRB1 - CD4	MHC-II	Cell-Cell Contact	KEGG: hsa04514
1408	Intermediate Monocytes	Naive CD4+ T Cells	HLA-DRB1	CD4	0.000295725474626949	0	HLA-DRB1_CD4	HLA-DRB1 - CD4	MHC-II	Cell-Cell Contact	KEGG: hsa04514
1409	Non-Classical Monocytes	Naive CD4+ T Cells	HLA-DRB1	CD4	0.000242371226378962	0	HLA-DRB1_CD4	HLA-DRB1 - CD4	MHC-II	Cell-Cell Contact	KEGG: hsa04514
1410	Central Memory CD8+ T Cells	Non-Classical Monocytes	HLA-DRB1	CD4	0.000110198262408633	0	HLA-DRB1_CD4	HLA-DRB1 - CD4	MHC-II	Cell-Cell Contact	KEGG: hsa04514
1411	Classical Monocytes	Non-Classical Monocytes	HLA-DRB1	CD4	0.000788009790075914	0	HLA-DRB1_CD4	HLA-DRB1 - CD4	MHC-II	Cell-Cell Contact	KEGG: hsa04514
1412	Cytotoxic CD8+ T Cells	Non-Classical Monocytes	HLA-DRB1	CD4	0.000373568706342442	0	HLA-DRB1_CD4	HLA-DRB1 - CD4	MHC-II	Cell-Cell Contact	KEGG: hsa04514
1413	Gamma Delta T Cells	Non-Classical Monocytes	HLA-DRB1	CD4	0.000132720866158903	0	HLA-DRB1_CD4	HLA-DRB1 - CD4	MHC-II	Cell-Cell Contact	KEGG: hsa04514
1414	Intermediate Monocytes	Non-Classical Monocytes	HLA-DRB1	CD4	0.00101485589371707	0	HLA-DRB1_CD4	HLA-DRB1 - CD4	MHC-II	Cell-Cell Contact	KEGG: hsa04514
1415	Memory CD4+ T Cells	Non-Classical Monocytes	HLA-DRB1	CD4	0.000156492603659508	0	HLA-DRB1_CD4	HLA-DRB1 - CD4	MHC-II	Cell-Cell Contact	KEGG: hsa04514
1416	Non-Classical Monocytes	Non-Classical Monocytes	HLA-DRB1	CD4	0.000845523978494761	0	HLA-DRB1_CD4	HLA-DRB1 - CD4	MHC-II	Cell-Cell Contact	KEGG: hsa04514
1417	Classical Monocytes	Regulatory CD4+ T Cells	HLA-DRB1	CD4	0.000248034044449468	0	HLA-DRB1_CD4	HLA-DRB1 - CD4	MHC-II	Cell-Cell Contact	KEGG: hsa04514
1418	Cytotoxic CD8+ T Cells	Regulatory CD4+ T Cells	HLA-DRB1	CD4	0.000113281548479841	0	HLA-DRB1_CD4	HLA-DRB1 - CD4	MHC-II	Cell-Cell Contact	KEGG: hsa04514
1419	Intermediate Monocytes	Regulatory CD4+ T Cells	HLA-DRB1	CD4	0.000326218605417284	0	HLA-DRB1_CD4	HLA-DRB1 - CD4	MHC-II	Cell-Cell Contact	KEGG: hsa04514
1420	Non-Classical Monocytes	Regulatory CD4+ T Cells	HLA-DRB1	CD4	0.000267547553811577	0	HLA-DRB1_CD4	HLA-DRB1 - CD4	MHC-II	Cell-Cell Contact	KEGG: hsa04514
1421	Classical Monocytes	Central Memory CD8+ T Cells	HLA-DRB5	CD4	3.33987311884555e-05	0	HLA-DRB5_CD4	HLA-DRB5 - CD4	MHC-II	Cell-Cell Contact	KEGG: hsa04514
1422	Intermediate Monocytes	Central Memory CD8+ T Cells	HLA-DRB5	CD4	9.99872903413863e-05	0	HLA-DRB5_CD4	HLA-DRB5 - CD4	MHC-II	Cell-Cell Contact	KEGG: hsa04514
1423	Non-Classical Monocytes	Central Memory CD8+ T Cells	HLA-DRB5	CD4	9.45429534048866e-05	0	HLA-DRB5_CD4	HLA-DRB5 - CD4	MHC-II	Cell-Cell Contact	KEGG: hsa04514
1424	Classical Monocytes	Classical Monocytes	HLA-DRB5	CD4	6.76514975093638e-05	0	HLA-DRB5_CD4	HLA-DRB5 - CD4	MHC-II	Cell-Cell Contact	KEGG: hsa04514
1425	Gamma Delta T Cells	Classical Monocytes	HLA-DRB5	CD4	3.4555722784311e-05	0	HLA-DRB5_CD4	HLA-DRB5 - CD4	MHC-II	Cell-Cell Contact	KEGG: hsa04514
1426	Intermediate Monocytes	Classical Monocytes	HLA-DRB5	CD4	0.000200864814050012	0	HLA-DRB5_CD4	HLA-DRB5 - CD4	MHC-II	Cell-Cell Contact	KEGG: hsa04514
1427	Non-Classical Monocytes	Classical Monocytes	HLA-DRB5	CD4	0.000190055530282958	0	HLA-DRB5_CD4	HLA-DRB5 - CD4	MHC-II	Cell-Cell Contact	KEGG: hsa04514
1428	Classical Monocytes	Intermediate Monocytes	HLA-DRB5	CD4	0.000184996653387002	0	HLA-DRB5_CD4	HLA-DRB5 - CD4	MHC-II	Cell-Cell Contact	KEGG: hsa04514
1429	Gamma Delta T Cells	Intermediate Monocytes	HLA-DRB5	CD4	9.5160939882681e-05	0	HLA-DRB5_CD4	HLA-DRB5 - CD4	MHC-II	Cell-Cell Contact	KEGG: hsa04514
1430	Intermediate Monocytes	Intermediate Monocytes	HLA-DRB5	CD4	0.000534216226934464	0	HLA-DRB5_CD4	HLA-DRB5 - CD4	MHC-II	Cell-Cell Contact	KEGG: hsa04514
1431	Non-Classical Monocytes	Intermediate Monocytes	HLA-DRB5	CD4	0.000506595071222409	0	HLA-DRB5_CD4	HLA-DRB5 - CD4	MHC-II	Cell-Cell Contact	KEGG: hsa04514
1432	Classical Monocytes	Memory CD4+ T Cells	HLA-DRB5	CD4	5.417042097285e-05	0	HLA-DRB5_CD4	HLA-DRB5 - CD4	MHC-II	Cell-Cell Contact	KEGG: hsa04514
1433	Gamma Delta T Cells	Memory CD4+ T Cells	HLA-DRB5	CD4	2.76474759463742e-05	0.01	HLA-DRB5_CD4	HLA-DRB5 - CD4	MHC-II	Cell-Cell Contact	KEGG: hsa04514
1434	Intermediate Monocytes	Memory CD4+ T Cells	HLA-DRB5	CD4	0.0001613605730833	0	HLA-DRB5_CD4	HLA-DRB5 - CD4	MHC-II	Cell-Cell Contact	KEGG: hsa04514
1435	Non-Classical Monocytes	Memory CD4+ T Cells	HLA-DRB5	CD4	0.000152636918774234	0	HLA-DRB5_CD4	HLA-DRB5 - CD4	MHC-II	Cell-Cell Contact	KEGG: hsa04514
1436	Classical Monocytes	Naive CD4+ T Cells	HLA-DRB5	CD4	4.3510367964224e-05	0	HLA-DRB5_CD4	HLA-DRB5 - CD4	MHC-II	Cell-Cell Contact	KEGG: hsa04514
1437	Gamma Delta T Cells	Naive CD4+ T Cells	HLA-DRB5	CD4	2.21926945603727e-05	0.04	HLA-DRB5_CD4	HLA-DRB5 - CD4	MHC-II	Cell-Cell Contact	KEGG: hsa04514
1438	Intermediate Monocytes	Naive CD4+ T Cells	HLA-DRB5	CD4	0.000129940695426885	0	HLA-DRB5_CD4	HLA-DRB5 - CD4	MHC-II	Cell-Cell Contact	KEGG: hsa04514
1439	Non-Classical Monocytes	Naive CD4+ T Cells	HLA-DRB5	CD4	0.000122889935937489	0	HLA-DRB5_CD4	HLA-DRB5 - CD4	MHC-II	Cell-Cell Contact	KEGG: hsa04514
1440	Classical Monocytes	Non-Classical Monocytes	HLA-DRB5	CD4	0.000161767334966267	0	HLA-DRB5_CD4	HLA-DRB5 - CD4	MHC-II	Cell-Cell Contact	KEGG: hsa04514
1441	Gamma Delta T Cells	Non-Classical Monocytes	HLA-DRB5	CD4	8.30959303540226e-05	0	HLA-DRB5_CD4	HLA-DRB5 - CD4	MHC-II	Cell-Cell Contact	KEGG: hsa04514
1442	Intermediate Monocytes	Non-Classical Monocytes	HLA-DRB5	CD4	0.000469685903237734	0	HLA-DRB5_CD4	HLA-DRB5 - CD4	MHC-II	Cell-Cell Contact	KEGG: hsa04514
1443	Non-Classical Monocytes	Non-Classical Monocytes	HLA-DRB5	CD4	0.000445209069849589	0	HLA-DRB5_CD4	HLA-DRB5 - CD4	MHC-II	Cell-Cell Contact	KEGG: hsa04514
1444	Classical Monocytes	Regulatory CD4+ T Cells	HLA-DRB5	CD4	4.81540057207712e-05	0	HLA-DRB5_CD4	HLA-DRB5 - CD4	MHC-II	Cell-Cell Contact	KEGG: hsa04514
1445	Gamma Delta T Cells	Regulatory CD4+ T Cells	HLA-DRB5	CD4	2.45680058191051e-05	0.02	HLA-DRB5_CD4	HLA-DRB5 - CD4	MHC-II	Cell-Cell Contact	KEGG: hsa04514
1446	Intermediate Monocytes	Regulatory CD4+ T Cells	HLA-DRB5	CD4	0.000143647418820329	0	HLA-DRB5_CD4	HLA-DRB5 - CD4	MHC-II	Cell-Cell Contact	KEGG: hsa04514
1447	Non-Classical Monocytes	Regulatory CD4+ T Cells	HLA-DRB5	CD4	0.000135865336081962	0	HLA-DRB5_CD4	HLA-DRB5 - CD4	MHC-II	Cell-Cell Contact	KEGG: hsa04514
1448	Classical Monocytes	Classical Monocytes	PECAM1	PECAM1	0.000215114418206175	0	PECAM1_PECAM1	PECAM1 - PECAM1	PECAM1	Cell-Cell Contact	KEGG: hsa04514
1449	Intermediate Monocytes	Classical Monocytes	PECAM1	PECAM1	0.000350112977507506	0	PECAM1_PECAM1	PECAM1 - PECAM1	PECAM1	Cell-Cell Contact	KEGG: hsa04514
1450	Non-Classical Monocytes	Classical Monocytes	PECAM1	PECAM1	0.000564852516392625	0	PECAM1_PECAM1	PECAM1 - PECAM1	PECAM1	Cell-Cell Contact	KEGG: hsa04514
1451	Classical Monocytes	Intermediate Monocytes	PECAM1	PECAM1	0.000350112977507506	0	PECAM1_PECAM1	PECAM1 - PECAM1	PECAM1	Cell-Cell Contact	KEGG: hsa04514
1452	Intermediate Monocytes	Intermediate Monocytes	PECAM1	PECAM1	0.000563896986389684	0	PECAM1_PECAM1	PECAM1 - PECAM1	PECAM1	Cell-Cell Contact	KEGG: hsa04514
1453	Non-Classical Monocytes	Intermediate Monocytes	PECAM1	PECAM1	0.00089493254255012	0	PECAM1_PECAM1	PECAM1 - PECAM1	PECAM1	Cell-Cell Contact	KEGG: hsa04514
1454	Classical Monocytes	Non-Classical Monocytes	PECAM1	PECAM1	0.000564852516392625	0	PECAM1_PECAM1	PECAM1 - PECAM1	PECAM1	Cell-Cell Contact	KEGG: hsa04514
1455	Intermediate Monocytes	Non-Classical Monocytes	PECAM1	PECAM1	0.00089493254255012	0	PECAM1_PECAM1	PECAM1 - PECAM1	PECAM1	Cell-Cell Contact	KEGG: hsa04514
1456	Non-Classical Monocytes	Non-Classical Monocytes	PECAM1	PECAM1	0.0013853414341707	0	PECAM1_PECAM1	PECAM1 - PECAM1	PECAM1	Cell-Cell Contact	KEGG: hsa04514
1457	Central Memory CD8+ T Cells	Central Memory CD8+ T Cells	SELPLG	SELL	0.000344350829621297	0	SELPLG_SELL	SELPLG - SELL	SELPLG	Cell-Cell Contact	PMC2431087; PMID: 8892633,PMID: 8896607
1458	Classical Monocytes	Central Memory CD8+ T Cells	SELPLG	SELL	0.000148290324453335	0	SELPLG_SELL	SELPLG - SELL	SELPLG	Cell-Cell Contact	PMC2431087; PMID: 8892633,PMID: 8896607
1459	Cytotoxic CD8+ T Cells	Central Memory CD8+ T Cells	SELPLG	SELL	0.000157607476495169	0	SELPLG_SELL	SELPLG - SELL	SELPLG	Cell-Cell Contact	PMC2431087; PMID: 8892633,PMID: 8896607
1460	Gamma Delta T Cells	Central Memory CD8+ T Cells	SELPLG	SELL	0.000147860267563545	0	SELPLG_SELL	SELPLG - SELL	SELPLG	Cell-Cell Contact	PMC2431087; PMID: 8892633,PMID: 8896607
1461	Intermediate Monocytes	Central Memory CD8+ T Cells	SELPLG	SELL	0.000381584828808868	0	SELPLG_SELL	SELPLG - SELL	SELPLG	Cell-Cell Contact	PMC2431087; PMID: 8892633,PMID: 8896607
1462	Memory CD4+ T Cells	Central Memory CD8+ T Cells	SELPLG	SELL	0.000183737058142703	0	SELPLG_SELL	SELPLG - SELL	SELPLG	Cell-Cell Contact	PMC2431087; PMID: 8892633,PMID: 8896607
1463	Naive CD4+ T Cells	Central Memory CD8+ T Cells	SELPLG	SELL	0.000120293423252485	0.02	SELPLG_SELL	SELPLG - SELL	SELPLG	Cell-Cell Contact	PMC2431087; PMID: 8892633,PMID: 8896607
1464	Non-Classical Monocytes	Central Memory CD8+ T Cells	SELPLG	SELL	0.000545215841957213	0	SELPLG_SELL	SELPLG - SELL	SELPLG	Cell-Cell Contact	PMC2431087; PMID: 8892633,PMID: 8896607
1465	Regulatory CD4+ T Cells	Central Memory CD8+ T Cells	SELPLG	SELL	0.00015570079250671	0	SELPLG_SELL	SELPLG - SELL	SELPLG	Cell-Cell Contact	PMC2431087; PMID: 8892633,PMID: 8896607
1466	Central Memory CD8+ T Cells	Classical Monocytes	SELPLG	SELL	0.000333628642523624	0	SELPLG_SELL	SELPLG - SELL	SELPLG	Cell-Cell Contact	PMC2431087; PMID: 8892633,PMID: 8896607
1467	Classical Monocytes	Classical Monocytes	SELPLG	SELL	0.00014356229270256	0	SELPLG_SELL	SELPLG - SELL	SELPLG	Cell-Cell Contact	PMC2431087; PMID: 8892633,PMID: 8896607
1468	Cytotoxic CD8+ T Cells	Classical Monocytes	SELPLG	SELL	0.000152587965203262	0	SELPLG_SELL	SELPLG - SELL	SELPLG	Cell-Cell Contact	PMC2431087; PMID: 8892633,PMID: 8896607
1469	Gamma Delta T Cells	Classical Monocytes	SELPLG	SELL	0.000143145705745703	0	SELPLG_SELL	SELPLG - SELL	SELPLG	Cell-Cell Contact	PMC2431087; PMID: 8892633,PMID: 8896607
1470	Intermediate Monocytes	Classical Monocytes	SELPLG	SELL	0.00036975739824018	0	SELPLG_SELL	SELPLG - SELL	SELPLG	Cell-Cell Contact	PMC2431087; PMID: 8892633,PMID: 8896607
1471	Memory CD4+ T Cells	Classical Monocytes	SELPLG	SELL	0.00017790362927653	0	SELPLG_SELL	SELPLG - SELL	SELPLG	Cell-Cell Contact	PMC2431087; PMID: 8892633,PMID: 8896607
1472	Naive CD4+ T Cells	Classical Monocytes	SELPLG	SELL	0.000116445226930636	0.03	SELPLG_SELL	SELPLG - SELL	SELPLG	Cell-Cell Contact	PMC2431087; PMID: 8892633,PMID: 8896607
1473	Non-Classical Monocytes	Classical Monocytes	SELPLG	SELL	0.000528656715598198	0	SELPLG_SELL	SELPLG - SELL	SELPLG	Cell-Cell Contact	PMC2431087; PMID: 8892633,PMID: 8896607
1474	Regulatory CD4+ T Cells	Classical Monocytes	SELPLG	SELL	0.000150740876504989	0	SELPLG_SELL	SELPLG - SELL	SELPLG	Cell-Cell Contact	PMC2431087; PMID: 8892633,PMID: 8896607
1475	Intermediate Monocytes	Gamma Delta T Cells	SELPLG	SELL	0.000124728845532139	0.01	SELPLG_SELL	SELPLG - SELL	SELPLG	Cell-Cell Contact	PMC2431087; PMID: 8892633,PMID: 8896607
1476	Non-Classical Monocytes	Gamma Delta T Cells	SELPLG	SELL	0.000180740432359342	0	SELPLG_SELL	SELPLG - SELL	SELPLG	Cell-Cell Contact	PMC2431087; PMID: 8892633,PMID: 8896607
1477	Non-Classical Monocytes	Intermediate Monocytes	SELPLG	SELL	9.91946332223805e-05	0.01	SELPLG_SELL	SELPLG - SELL	SELPLG	Cell-Cell Contact	PMC2431087; PMID: 8892633,PMID: 8896607
1478	Central Memory CD8+ T Cells	Memory CD4+ T Cells	SELPLG	SELL	0.000449452279519749	0	SELPLG_SELL	SELPLG - SELL	SELPLG	Cell-Cell Contact	PMC2431087; PMID: 8892633,PMID: 8896607
1479	Classical Monocytes	Memory CD4+ T Cells	SELPLG	SELL	0.000195024450968337	0	SELPLG_SELL	SELPLG - SELL	SELPLG	Cell-Cell Contact	PMC2431087; PMID: 8892633,PMID: 8896607
1480	Cytotoxic CD8+ T Cells	Memory CD4+ T Cells	SELPLG	SELL	0.000207202967154482	0	SELPLG_SELL	SELPLG - SELL	SELPLG	Cell-Cell Contact	PMC2431087; PMID: 8892633,PMID: 8896607
1481	Gamma Delta T Cells	Memory CD4+ T Cells	SELPLG	SELL	0.000194462107764271	0	SELPLG_SELL	SELPLG - SELL	SELPLG	Cell-Cell Contact	PMC2431087; PMID: 8892633,PMID: 8896607
1482	Intermediate Monocytes	Memory CD4+ T Cells	SELPLG	SELL	0.000497337078647495	0	SELPLG_SELL	SELPLG - SELL	SELPLG	Cell-Cell Contact	PMC2431087; PMID: 8892633,PMID: 8896607
1483	Memory CD4+ T Cells	Memory CD4+ T Cells	SELPLG	SELL	0.000241310185181666	0	SELPLG_SELL	SELPLG - SELL	SELPLG	Cell-Cell Contact	PMC2431087; PMID: 8892633,PMID: 8896607
1484	Naive CD4+ T Cells	Memory CD4+ T Cells	SELPLG	SELL	0.000158376420201935	0	SELPLG_SELL	SELPLG - SELL	SELPLG	Cell-Cell Contact	PMC2431087; PMID: 8892633,PMID: 8896607
1485	Non-Classical Monocytes	Memory CD4+ T Cells	SELPLG	SELL	0.00070615838248416	0	SELPLG_SELL	SELPLG - SELL	SELPLG	Cell-Cell Contact	PMC2431087; PMID: 8892633,PMID: 8896607
1486	Regulatory CD4+ T Cells	Memory CD4+ T Cells	SELPLG	SELL	0.000204711443789258	0	SELPLG_SELL	SELPLG - SELL	SELPLG	Cell-Cell Contact	PMC2431087; PMID: 8892633,PMID: 8896607
1487	Central Memory CD8+ T Cells	Naive CD4+ T Cells	SELPLG	SELL	0.000456364014212332	0	SELPLG_SELL	SELPLG - SELL	SELPLG	Cell-Cell Contact	PMC2431087; PMID: 8892633,PMID: 8896607
1488	Classical Monocytes	Naive CD4+ T Cells	SELPLG	SELL	0.000198122753079387	0	SELPLG_SELL	SELPLG - SELL	SELPLG	Cell-Cell Contact	PMC2431087; PMID: 8892633,PMID: 8896607
1489	Cytotoxic CD8+ T Cells	Naive CD4+ T Cells	SELPLG	SELL	0.000210489699340044	0	SELPLG_SELL	SELPLG - SELL	SELPLG	Cell-Cell Contact	PMC2431087; PMID: 8892633,PMID: 8896607
1490	Gamma Delta T Cells	Naive CD4+ T Cells	SELPLG	SELL	0.000197551694789377	0	SELPLG_SELL	SELPLG - SELL	SELPLG	Cell-Cell Contact	PMC2431087; PMID: 8892633,PMID: 8896607
1491	Intermediate Monocytes	Naive CD4+ T Cells	SELPLG	SELL	0.000504937613569883	0	SELPLG_SELL	SELPLG - SELL	SELPLG	Cell-Cell Contact	PMC2431087; PMID: 8892633,PMID: 8896607
1492	Memory CD4+ T Cells	Naive CD4+ T Cells	SELPLG	SELL	0.000245121479820526	0	SELPLG_SELL	SELPLG - SELL	SELPLG	Cell-Cell Contact	PMC2431087; PMID: 8892633,PMID: 8896607
1493	Naive CD4+ T Cells	Naive CD4+ T Cells	SELPLG	SELL	0.000160904114080196	0	SELPLG_SELL	SELPLG - SELL	SELPLG	Cell-Cell Contact	PMC2431087; PMID: 8892633,PMID: 8896607
1494	Non-Classical Monocytes	Naive CD4+ T Cells	SELPLG	SELL	0.000716655766382538	0	SELPLG_SELL	SELPLG - SELL	SELPLG	Cell-Cell Contact	PMC2431087; PMID: 8892633,PMID: 8896607
1495	Regulatory CD4+ T Cells	Naive CD4+ T Cells	SELPLG	SELL	0.000207959674543103	0	SELPLG_SELL	SELPLG - SELL	SELPLG	Cell-Cell Contact	PMC2431087; PMID: 8892633,PMID: 8896607
1496	Central Memory CD8+ T Cells	Naive CD8+ T Cells	SELPLG	SELL	0.000518074598641556	0	SELPLG_SELL	SELPLG - SELL	SELPLG	Cell-Cell Contact	PMC2431087; PMID: 8892633,PMID: 8896607
1497	Classical Monocytes	Naive CD8+ T Cells	SELPLG	SELL	0.000225923757712846	0	SELPLG_SELL	SELPLG - SELL	SELPLG	Cell-Cell Contact	PMC2431087; PMID: 8892633,PMID: 8896607
1498	Cytotoxic CD8+ T Cells	Naive CD8+ T Cells	SELPLG	SELL	0.000239974433064617	0	SELPLG_SELL	SELPLG - SELL	SELPLG	Cell-Cell Contact	PMC2431087; PMID: 8892633,PMID: 8896607
1499	Gamma Delta T Cells	Naive CD8+ T Cells	SELPLG	SELL	0.000225274805223509	0	SELPLG_SELL	SELPLG - SELL	SELPLG	Cell-Cell Contact	PMC2431087; PMID: 8892633,PMID: 8896607
1500	Intermediate Monocytes	Naive CD8+ T Cells	SELPLG	SELL	0.000572734642248311	0	SELPLG_SELL	SELPLG - SELL	SELPLG	Cell-Cell Contact	PMC2431087; PMID: 8892633,PMID: 8896607
1501	Memory CD4+ T Cells	Naive CD8+ T Cells	SELPLG	SELL	0.000279289101359104	0	SELPLG_SELL	SELPLG - SELL	SELPLG	Cell-Cell Contact	PMC2431087; PMID: 8892633,PMID: 8896607
1502	Naive CD4+ T Cells	Naive CD8+ T Cells	SELPLG	SELL	0.000183601394184042	0	SELPLG_SELL	SELPLG - SELL	SELPLG	Cell-Cell Contact	PMC2431087; PMID: 8892633,PMID: 8896607
1503	Non-Classical Monocytes	Naive CD8+ T Cells	SELPLG	SELL	0.00080991268233793	0	SELPLG_SELL	SELPLG - SELL	SELPLG	Cell-Cell Contact	PMC2431087; PMID: 8892633,PMID: 8896607
1504	Regulatory CD4+ T Cells	Naive CD8+ T Cells	SELPLG	SELL	0.000237100443466563	0	SELPLG_SELL	SELPLG - SELL	SELPLG	Cell-Cell Contact	PMC2431087; PMID: 8892633,PMID: 8896607
1505	Central Memory CD8+ T Cells	Regulatory CD4+ T Cells	SELPLG	SELL	0.000142770319916827	0	SELPLG_SELL	SELPLG - SELL	SELPLG	Cell-Cell Contact	PMC2431087; PMID: 8892633,PMID: 8896607
1506	Intermediate Monocytes	Regulatory CD4+ T Cells	SELPLG	SELL	0.000158644399383776	0	SELPLG_SELL	SELPLG - SELL	SELPLG	Cell-Cell Contact	PMC2431087; PMID: 8892633,PMID: 8896607
1507	Non-Classical Monocytes	Regulatory CD4+ T Cells	SELPLG	SELL	0.00022945699671174	0	SELPLG_SELL	SELPLG - SELL	SELPLG	Cell-Cell Contact	PMC2431087; PMID: 8892633,PMID: 8896607
1508	Intermediate Monocytes	Classical Monocytes	SEMA4A	PLXNB2	1.40920248103393e-05	0	SEMA4A_PLXNB2	SEMA4A - PLXNB2	SEMA4	Cell-Cell Contact	PMID: 27533782
1509	Intermediate Monocytes	Intermediate Monocytes	SEMA4A	PLXNB2	3.72372395895356e-05	0	SEMA4A_PLXNB2	SEMA4A - PLXNB2	SEMA4	Cell-Cell Contact	PMID: 27533782
1510	Intermediate Monocytes	Non-Classical Monocytes	SEMA4A	PLXNB2	4.45927662651361e-05	0	SEMA4A_PLXNB2	SEMA4A - PLXNB2	SEMA4	Cell-Cell Contact	PMID: 27533782
1511	Central Memory CD8+ T Cells	Classical Monocytes	SEMA4D	PLXNB2	8.17632661187598e-05	0	SEMA4D_PLXNB2	SEMA4D - PLXNB2	SEMA4	Cell-Cell Contact	PMID: 27533782
1512	Classical Monocytes	Classical Monocytes	SEMA4D	PLXNB2	2.89070741968519e-05	0	SEMA4D_PLXNB2	SEMA4D - PLXNB2	SEMA4	Cell-Cell Contact	PMID: 27533782
1513	Intermediate Monocytes	Classical Monocytes	SEMA4D	PLXNB2	2.34150780270618e-05	0	SEMA4D_PLXNB2	SEMA4D - PLXNB2	SEMA4	Cell-Cell Contact	PMID: 27533782
1514	Memory CD4+ T Cells	Classical Monocytes	SEMA4D	PLXNB2	2.79278185297093e-05	0	SEMA4D_PLXNB2	SEMA4D - PLXNB2	SEMA4	Cell-Cell Contact	PMID: 27533782
1515	Memory CD8+ T Cells	Classical Monocytes	SEMA4D	PLXNB2	3.22819291041227e-05	0	SEMA4D_PLXNB2	SEMA4D - PLXNB2	SEMA4	Cell-Cell Contact	PMID: 27533782
1516	Naive CD4+ T Cells	Classical Monocytes	SEMA4D	PLXNB2	3.45295253919645e-05	0	SEMA4D_PLXNB2	SEMA4D - PLXNB2	SEMA4	Cell-Cell Contact	PMID: 27533782
1517	Naive CD8+ T Cells	Classical Monocytes	SEMA4D	PLXNB2	3.75845615743856e-05	0	SEMA4D_PLXNB2	SEMA4D - PLXNB2	SEMA4	Cell-Cell Contact	PMID: 27533782
1518	Non-Classical Monocytes	Classical Monocytes	SEMA4D	PLXNB2	2.31381514880389e-05	0	SEMA4D_PLXNB2	SEMA4D - PLXNB2	SEMA4	Cell-Cell Contact	PMID: 27533782
1519	Regulatory CD4+ T Cells	Classical Monocytes	SEMA4D	PLXNB2	3.1847983504114e-05	0	SEMA4D_PLXNB2	SEMA4D - PLXNB2	SEMA4	Cell-Cell Contact	PMID: 27533782
1520	Central Memory CD8+ T Cells	Intermediate Monocytes	SEMA4D	PLXNB2	0.000213182100677824	0	SEMA4D_PLXNB2	SEMA4D - PLXNB2	SEMA4	Cell-Cell Contact	PMID: 27533782
1521	Classical Monocytes	Intermediate Monocytes	SEMA4D	PLXNB2	7.61604044931968e-05	0	SEMA4D_PLXNB2	SEMA4D - PLXNB2	SEMA4	Cell-Cell Contact	PMID: 27533782
1522	Intermediate Monocytes	Intermediate Monocytes	SEMA4D	PLXNB2	6.17581667744621e-05	0	SEMA4D_PLXNB2	SEMA4D - PLXNB2	SEMA4	Cell-Cell Contact	PMID: 27533782
1523	Memory CD4+ T Cells	Intermediate Monocytes	SEMA4D	PLXNB2	7.35947003028554e-05	0	SEMA4D_PLXNB2	SEMA4D - PLXNB2	SEMA4	Cell-Cell Contact	PMID: 27533782
1524	Memory CD8+ T Cells	Intermediate Monocytes	SEMA4D	PLXNB2	8.49950748650518e-05	0	SEMA4D_PLXNB2	SEMA4D - PLXNB2	SEMA4	Cell-Cell Contact	PMID: 27533782
1525	Naive CD4+ T Cells	Intermediate Monocytes	SEMA4D	PLXNB2	9.08722570199838e-05	0	SEMA4D_PLXNB2	SEMA4D - PLXNB2	SEMA4	Cell-Cell Contact	PMID: 27533782
1526	Naive CD8+ T Cells	Intermediate Monocytes	SEMA4D	PLXNB2	9.88523995721875e-05	0	SEMA4D_PLXNB2	SEMA4D - PLXNB2	SEMA4	Cell-Cell Contact	PMID: 27533782
1527	Non-Classical Monocytes	Intermediate Monocytes	SEMA4D	PLXNB2	6.10311207440766e-05	0	SEMA4D_PLXNB2	SEMA4D - PLXNB2	SEMA4	Cell-Cell Contact	PMID: 27533782
1528	Regulatory CD4+ T Cells	Intermediate Monocytes	SEMA4D	PLXNB2	8.38597579888861e-05	0	SEMA4D_PLXNB2	SEMA4D - PLXNB2	SEMA4	Cell-Cell Contact	PMID: 27533782
1529	Central Memory CD8+ T Cells	Non-Classical Monocytes	SEMA4D	PLXNB2	0.000254218368071948	0	SEMA4D_PLXNB2	SEMA4D - PLXNB2	SEMA4	Cell-Cell Contact	PMID: 27533782
1530	Classical Monocytes	Non-Classical Monocytes	SEMA4D	PLXNB2	9.11193278379853e-05	0	SEMA4D_PLXNB2	SEMA4D - PLXNB2	SEMA4	Cell-Cell Contact	PMID: 27533782
1531	Intermediate Monocytes	Non-Classical Monocytes	SEMA4D	PLXNB2	7.39138325905835e-05	0	SEMA4D_PLXNB2	SEMA4D - PLXNB2	SEMA4	Cell-Cell Contact	PMID: 27533782
1532	Memory CD4+ T Cells	Non-Classical Monocytes	SEMA4D	PLXNB2	8.8055104225468e-05	0	SEMA4D_PLXNB2	SEMA4D - PLXNB2	SEMA4	Cell-Cell Contact	PMID: 27533782
1533	Memory CD8+ T Cells	Non-Classical Monocytes	SEMA4D	PLXNB2	0.000101667700578261	0	SEMA4D_PLXNB2	SEMA4D - PLXNB2	SEMA4	Cell-Cell Contact	PMID: 27533782
1534	Naive CD4+ T Cells	Non-Classical Monocytes	SEMA4D	PLXNB2	0.000108682431809412	0	SEMA4D_PLXNB2	SEMA4D - PLXNB2	SEMA4	Cell-Cell Contact	PMID: 27533782
1535	Naive CD8+ T Cells	Non-Classical Monocytes	SEMA4D	PLXNB2	0.000118203994482501	0	SEMA4D_PLXNB2	SEMA4D - PLXNB2	SEMA4	Cell-Cell Contact	PMID: 27533782
1536	Non-Classical Monocytes	Non-Classical Monocytes	SEMA4D	PLXNB2	7.30449586984155e-05	0	SEMA4D_PLXNB2	SEMA4D - PLXNB2	SEMA4	Cell-Cell Contact	PMID: 27533782
1537	Regulatory CD4+ T Cells	Non-Classical Monocytes	SEMA4D	PLXNB2	0.000100312411274563	0	SEMA4D_PLXNB2	SEMA4D - PLXNB2	SEMA4	Cell-Cell Contact	PMID: 27533782
